# Supplementary material for: Visualizing metabolic network dynamics through time-series metabolomic data
Source: BMC Bioinformatics. 2020 Jul 7;21:130. doi: 10.1186/s12859-020-3415-z (PMC7119163; doi:10.1186/s12859-020-3415-z)
Supplement: Supplementary file 6 — Additional file 3 The data set iAT-PLT-636_Data.csv used in the iAT-PLT-636 animation (15 kB). [file 12859_2020_3415_MOESM3_ESM.csv]

#time	M_atp_c	M_cl_e	M_glc_D_e	M_k_e	M_lac_L_e	M_na1_e	M_ac_e	M_NPmehis_c	M_5mta_c	M_5oxpro_c	M_6pgc_c	M_C03626_c	M_adp_c	M_adprib_c	M_amp_c	M_ade_c	M_ascb_L_c	M_cmp_c	M_chol_c	M_cit_m	M_citr_L_c	M_cytd_c	M_glc_D_c	M_s7p_c	M_dmgly_c	M_sucr_c	M_fad_m	M_fdp_c	M_f6p_c	M_fum_m	M_gdp_c	M_gmp_c	M_g6p_c	M_gthox_c	M_gthrd_c	M_glyc3p_c	M_gua_c	M_gsn_c	M_hxan_c	M_imp_c	M_ins_c	M_ile_L_c	M_acrn_c	M_ala_L_c	M_arg_L_c	M_asn_L_c	M_asp_L_c	M_crn_c	M_Lcystin_c
0	3.192183875	90.669375	6.4053125	1.467625	1.3308125	157.7075	23.83962639867	0.00021535763	0.0000047625	0.02502665	0.00096149075	0.0000900725	0.0126830075	0.00004981738	0.0501380125	0.000216751	0.003964065	0.00016270475	0.0059128225	0.0024398105	0.00023426063	0.0003321045	0.00076096888	0.00052439988	0.074465525	0.000903496	0.00007090063	0.0011741635	0.00648310625	0.00865806375	0.00050976675	0.00925650875	0.00783732375	0.0003227115	0.0135324275	0.00066266525	0.00139793438	0.00007947425	0.00465413875	0.0496873125	0.00041550638	0.0173794	0.00084921388	0.05244495	0.00692824625	0.00678865625	0.00485560625	0.0003904975	0.00001400625
1	3.0605677625	90.545	5.5098125	1.567125	3.0845	158.080625	22.27885441273	0.00015883913	0.00000817875	0.0317795375	0.00160462563	0.00009285525	0.0209078475	0.00005431063	0.0626590375	0.00022526563	0.00585916375	0.00017083713	0.00834840625	0.00325372	0.00024349463	0.00052413513	0.00043302088	0.00127744775	0.058676375	0.00065742613	0.00008547538	0.0021032485	0.01297626625	0.01259382375	0.00070916813	0.01262324125	0.01275911375	0.00007279238	0.0221268175	0.00049103475	0.00161959638	0.00009086188	0.00993541875	0.0756529625	0.00060820975	0.0272642	0.00111250438	0.0722431375	0.0099604775	0.00817650375	0.0052521725	0.00037027538	0.00000955375
3	2.7334067875	90.918125	4.02975	1.666625	5.845625	158.080625	20.4305432734	0.00015301738	0.00000844	0.0261521125	0.00102387	0.00008079888	0.01487082375	0.0000309975	0.0441696875	0.000196723	0.0072753275	0.00014426238	0.00872072625	0.00433369363	0.0002052325	0.00047663275	0.00044971913	0.0006553585	0.0562477125	0.00059771175	0.000069478	0.000802443	0.01218310625	0.01325393125	0.000644608	0.0095460925	0.00667638125	0.00002142875	0.0121393755	0.00068873025	0.0011750975	0.0001171475	0.00780183	0.06655145	0.00052159075	0.028961875	0.00081667938	0.07895015	0.01110065875	0.0087842975	0.0060739125	0.00035650838	0.00000795875
4	2.809934725	91.166875	3.308375	1.6293125	7.0520625	158.329375	19.66613243888	0.00011480288	0.0000076375	0.0168649725	0.00062976663	0.00007239513	0.01088793	0.000018668	0.0312658375	0.00019365875	0.00689337125	0.00015232163	0.00673135	0.0039890075	0.00016464625	0.00034151	0.00057015188	0.000562503	0.0519446125	0.0004960455	0.00005981063	0.00058611638	0.00592841375	0.0157604325	0.00073211725	0.00802675	0.00451910875	0.0000130875	0.0029559605	0.00059525525	0.00124359688	0.00011308175	0.00416198875	0.050604025	0.00056464788	0.026028675	0.00072470338	0.0694940875	0.00857098875	0.007207825	0.0057775125	0.00031107625	0.00000702875
5	2.7075542	91.0425	2.5496875	1.64175	8.382875	158.45375	18.65015398076	0.00012314613	0.000006975	0.018817665	0.00042847113	0.00006437238	0.01252359	0.00002476125	0.0204844	0.00014291613	0.006790825	0.00012199575	0.00572548125	0.0030281935	0.00017336788	0.0002722575	0.00027334125	0.00045030988	0.0424471875	0.00091856688	0.000048075	0.00028852063	0.00587366875	0.0155287575	0.0005382915	0.00571435	0.003517445	0.00000734625	0.00244254288	0.00048220013	0.000755795	0.0000847105	0.00325786625	0.0439388625	0.00069461975	0.0228492625	0.0006213955	0.0610769	0.0070310075	0.006093365	0.0050664975	0.00028278338	0.00000428788
6	2.55497716875	91.29125	1.815875	1.6541875	9.6141875	158.95125	17.79985412809	0.00010662125	0.0000074275	0.01908515	0.00029797288	0.0000601725	0.01052006625	0.00001734625	0.022964975	0.0001422325	0.00849108	0.00014330425	0.0067399425	0.00254403713	0.000147527	0.00023461825	0.00024260638	0.00043106575	0.0379106125	0.00149540975	0.0000463	0.00020198275	0.0045202425	0.01690327	0.00031996038	0.00560653	0.00287316875	0.0000046625	0.00123060125	0.00029555225	0.00074219663	0.00005699313	0.00538222	0.064019375	0.00065915538	0.0216593875	0.0004875815	0.05940295	0.00680703125	0.005755935	0.005242615	0.00028619338	0.00000708375
7	2.39100863125	91.664375	1.0945	1.6915	10.79575	159.075625	16.69832464836	0.00012441525	0.00000722	0.008096725	0.0003533545	0.0000423875	0.00992767	0.000041339	0.0237651625	0.0001046205	0.007975345	0.0001432355	0.00813325875	0.00233139388	0.00012721938	0.000192543	0.00017275925	0.00036617775	0.0287935375	0.0005539825	0.00005595825	0.00002963238	0.00294088975	0.0184338925	0.00029932775	0.00458997875	0.00176415888	0.00000832	0.0018767525	0.0003734205	0.00048018025	0.0000366875	0.00317307625	0.063256175	0.00027337238	0.0143913975	0.00041931813	0.047727	0.00527454	0.0046362725	0.00291226338	0.0002413455	0.00000775125
10	2.14476105625	91.415625	0.0124375	1.8283125	12.711125	159.324375	15.24712172163	0.000094365	0.000005795	0.0062557625	0.00015761263	0.0000384875	0.003674015	0.000019344	0.0147682	0.0001050235	0.0069014425	0.00008224963	0.00918425	0.00189161225	0.00010838113	0.00015024125	0.00015170313	0.0002620095	0.0225083625	0.00069137713	0.000032045	0.00004678175	0.00070213225	0.0117091	0.00043242975	0.00252731125	0.00125665413	0.00000582875	0.00114717425	0.00033006063	0.00051421	0.00002252	0.00245868875	0.042073725	0.0002420525	0.01447515	0.00029725863	0.0404355875	0.005014685	0.00415886625	0.00261147375	0.000197359	0.00000793
[truncated: 78 more columns]
