# Supplementary material for: Visualizing metabolic network dynamics through time-series metabolomic data
Source: BMC Bioinformatics. 2020 Jul 7;21:130. doi: 10.1186/s12859-020-3415-z (PMC7119163; doi:10.1186/s12859-020-3415-z)
Supplement: Supplementary file 7 — Additional file 4 The pathway map in Escher format iAT-PLT-636_Map.json.gz compressed with gzip (200 kB). [file 12859_2020_3415_MOESM4_ESM.gz]

Archive with 1 entries (1 files):
- iAT-PLT-636_Map.json
