# Supplementary material for: Visualizing metabolic network dynamics through time-series metabolomic data
Source: BMC Bioinformatics. 2020 Jul 7;21:130. doi: 10.1186/s12859-020-3415-z (PMC7119163; doi:10.1186/s12859-020-3415-z)
Supplement: Supplementary file 7 — Additional file 4 The pathway map in Escher format iAT-PLT-636_Map.json.gz compressed with gzip (200 kB). [file 12859_2020_3415_MOESM4_ESM.gz › iAT-PLT-636_Map.json]

[{"map_name":"new_map","map_id":"sXbV5VYWZvmd","map_description":"\nLast Modified Tue Jul 12 2016 14:19:59 GMT+0200 (CEST)","homepage":"https://escher.github.io","schema":"https://escher.github.io/escher/jsonschema/1-0-0#"},{"reactions":{"2":{"name":"PRDX","bigg_id":"PRDX","reversibility":false,"label_x":-1221.3608703613281,"label_y":-699.5450134277344,"gene_reaction_rule":"EPX","genes":[{"notes":{"original_bigg_ids":["8288"]},"name":"EPX","bigg_id":"EPX"}],"metabolites":[{"bigg_id":"h2o2_c","coefficient":-1},{"bigg_id":"h2o_c","coefficient":2},{"bigg_id":"fald_c","coefficient":1},{"bigg_id":"meoh_c","coefficient":-1}],"segments":{"12":{"from_node_id":"15","to_node_id":"16","b1":null,"b2":null},"13":{"from_node_id":"17","to_node_id":"16","b1":null,"b2":null},"14":{"from_node_id":"15","to_node_id":"14","b1":{"x":-1117.4589913022576,"y":-757.6904774375829},"b2":{"x":-1078.8939089486933,"y":-745.853172760524}},"15":{"from_node_id":"17","to_node_id":"18","b1":{"x":-1118.0523376464844,"y":-661.3484191894531},"b2":{"x":-1076.258556918128,"y":-675.9976529367632}},"16":{"from_node_id":"17","to_node_id":"19","b1":{"x":-1118.0523376464844,"y":-665.3484191894531},"b2":{"x":-1117.8315734863281,"y":-673.6162414550781}},"17":{"from_node_id":"15","to_node_id":"20","b1":{"x":-1117.4091892359056,"y":-753.6907874803255},"b2":{"x":-1118.4442443847656,"y":-750.7724914550781}}}},"3":{"name":"Acetyl CoA C acetyltransferase  mitochondrial","bigg_id":"ACACT1m","reversibility":true,"label_x":-1287.1837463378906,"label_y":-352.7643127441406,"gene_reaction_rule":"HADHB and HADHA and ACAT1","genes":[{"notes":{"original_bigg_ids":["3032"]},"name":"HADHB","bigg_id":"HADHB"},{"notes":{"original_bigg_ids":["3030"]},"name":"HADHA","bigg_id":"HADHA"},{"notes":{"original_bigg_ids":["38"]},"name":"ACAT1","bigg_id":"ACAT1"}],"metabolites":[{"bigg_id":"accoa_m","coefficient":-2},{"bigg_id":"coa_m","coefficient":1},{"bigg_id":"aacoa_m","coefficient":1}],"segments":{"18":{"from_node_id":"22","to_node_id":"23","b1":null,"b2":null},"19":{"from_node_id":"24","to_node_id":"23","b1":null,"b2":null},"20":{"from_node_id":"22","to_node_id":"21","b1":{"x":-1115.1599426269531,"y":-413.6894836425781},"b2":{"x":-1115.3793029785156,"y":-398.1929016113281}},"21":{"from_node_id":"24","to_node_id":"25","b1":{"x":-1114.0465393066406,"y":-304.80816650390625},"b2":{"x":-1057.5953747581004,"y":-319.0111336615955}},"22":{"from_node_id":"24","to_node_id":"26","b1":{"x":-1114.0465393066406,"y":-308.80816650390625},"b2":{"x":-1114.5748596191406,"y":-316.79705810546875}}}},"6":{"name":"AMPTASECGe","bigg_id":"AMPTASECGe","reversibility":false,"label_x":-699.3842122657131,"label_y":-684.2483080944018,"gene_reaction_rule":"ANPEP","genes":[{"notes":{"original_bigg_ids":["290"]},"name":"ANPEP","bigg_id":"ANPEP"}],"metabolites":[{"bigg_id":"cgly_e","coefficient":-1},{"bigg_id":"gly_e","coefficient":1},{"bigg_id":"h2o_e","coefficient":-1},{"bigg_id":"cys__L_e","coefficient":1}],"segments":{"35":{"from_node_id":"42","to_node_id":"43","b1":null,"b2":null},"36":{"from_node_id":"44","to_node_id":"43","b1":null,"b2":null},"37":{"from_node_id":"42","to_node_id":"41","b1":{"x":-506.40484600590617,"y":-662.9338622970747},"b2":{"x":-503.96211471880156,"y":-684.8496891830904}},"38":{"from_node_id":"44","to_node_id":"45","b1":{"x":-614.4023026879329,"y":-663.6750439305255},"b2":{"x":-653.7927378394179,"y":-662.9284005812536}},"39":{"from_node_id":"42","to_node_id":"46","b1":{"x":-502.40494020286826,"y":-662.9064111254653},"b2":{"x":-538.4186250779262,"y":-600.2278750413943}},"40":{"from_node_id":"44","to_node_id":"47","b1":{"x":-610.402396884895,"y":-663.6475927589163},"b2":{"x":-639.0726251357236,"y":-760.1491203551503}}}},"7":{"name":"GTMLTe","bigg_id":"GTMLTe","reversibility":false,"label_x":-450.029052734375,"label_y":-323.4498291015625,"gene_reaction_rule":"GGT1","genes":[{"notes":{"original_bigg_ids":["2678"]},"name":"GGT1","bigg_id":"GGT1"}],"metabolites":[{"bigg_id":"gthrd_c","coefficient":-1},{"bigg_id":"gluala_e","coefficient":1},{"bigg_id":"ala__L_c","coefficient":-1},{"bigg_id":"cgly_e","coefficient":1}],"segments":{"41":{"from_node_id":"49","to_node_id":"50","b1":null,"b2":null},"42":{"from_node_id":"51","to_node_id":"50","b1":null,"b2":null},"43":{"from_node_id":"49","to_node_id":"48","b1":{"x":-247.47772216796875,"y":-397.33990478515625},"b2":{"x":-256.2727625273726,"y":-531.1744178350771}},"44":{"from_node_id":"51","to_node_id":"52","b1":{"x":-393.42376708984375,"y":-401.327880859375},"b2":{"x":-554.4152221679688,"y":-402.84747314453125}},"45":{"from_node_id":"49","to_node_id":"53","b1":{"x":-243.47772216796875,"y":-397.33990478515625},"b2":{"x":-255.533284186601,"y":-170.13867876406798}},"46":{"from_node_id":"51","to_node_id":"41","b1":{"x":-389.42376708984375,"y":-401.327880859375},"b2":{"x":-420.52232717703055,"y":-633.2482434304443}}}},"9":{"name":"GGLUCT","bigg_id":"GGLUCT","reversibility":false,"label_x":-749.8065185546875,"label_y":-297.8843994140625,"gene_reaction_rule":"2655","genes":[{"notes":{"original_bigg_ids":["2655"]},"name":"None","bigg_id":"2655"}],"metabolites":[{"bigg_id":"gluala_e","coefficient":-1},{"bigg_id":"ala__L_c","coefficient":1},{"bigg_id":"5oxpro_c","coefficient":1}],"segments":{"52":{"from_node_id":"61","to_node_id":"62","b1":null,"b2":null},"53":{"from_node_id":"63","to_node_id":"62","b1":null,"b2":null},"54":{"from_node_id":"61","to_node_id":"52","b1":{"x":-597.8785400390625,"y":-337.56378173828125},"b2":{"x":-599.9945068359375,"y":-327.11578369140625}},"55":{"from_node_id":"63","to_node_id":"53","b1":{"x":-593.8785400390625,"y":-186.9434814453125},"b2":{"x":-241.69542675606095,"y":-170.37296180936346}},"56":{"from_node_id":"63","to_node_id":"66","b1":{"x":-593.8785400390625,"y":-190.9434814453125},"b2":{"x":-748.3360595703125,"y":-144.77508544921875}}}},"10":{"name":"OPAH","bigg_id":"OPAH","reversibility":false,"label_x":-858.2042236328125,"label_y":77.64300537109375,"gene_reaction_rule":"OPLAH","genes":[{"notes":{"original_bigg_ids":["26873"]},"name":"OPLAH","bigg_id":"OPLAH"}],"metabolites":[{"bigg_id":"h2o_c","coefficient":-2},{"bigg_id":"atp_c","coefficient":-1},{"bigg_id":"glu__L_c","coefficient":1},{"bigg_id":"5oxpro_c","coefficient":-1},{"bigg_id":"h_c","coefficient":1},{"bigg_id":"adp_c","coefficient":1},{"bigg_id":"pi_c","coefficient":1}],"segments":{"57":{"from_node_id":"67","to_node_id":"68","b1":null,"b2":null},"58":{"from_node_id":"69","to_node_id":"68","b1":null,"b2":null},"59":{"from_node_id":"67","to_node_id":"70","b1":{"x":-748.3361206054688,"y":12.3702392578125},"b2":{"x":-650.869969116211,"y":14.796486331095323}},"60":{"from_node_id":"67","to_node_id":"71","b1":{"x":-748.3361206054688,"y":12.3702392578125},"b2":{"x":-668.6627884185358,"y":-22.330973125718085}},"61":{"from_node_id":"69","to_node_id":"72","b1":{"x":-748.3361206054688,"y":120.3702392578125},"b2":{"x":-745.6747436523438,"y":217.766357421875}},"62":{"from_node_id":"67","to_node_id":"66","b1":{"x":-748.3361206054688,"y":16.3702392578125},"b2":{"x":-748.3360595703125,"y":-39.77508544921875}},"63":{"from_node_id":"69","to_node_id":"73","b1":{"x":-748.3361206054688,"y":124.3702392578125},"b2":{"x":-672.3711804930766,"y":134.93456154009706}},"64":{"from_node_id":"69","to_node_id":"74","b1":{"x":-748.3361206054688,"y":124.3702392578125},"b2":{"x":-674.2896057925594,"y":174.20721500945774}},"65":{"from_node_id":"69","to_node_id":"75","b1":{"x":-748.3361206054688,"y":124.3702392578125},"b2":{"x":-704.9835935954928,"y":111.32343689596695}}}},"11":{"name":"Gamma-glutamylcysteine synthetase","bigg_id":"GLUCYS","reversibility":false,"label_x":-889.631591796875,"label_y":423.71673583984375,"gene_reaction_rule":"GCLC and GCLM","genes":[{"notes":{"original_bigg_ids":["2729"]},"name":"GCLC","bigg_id":"GCLC"},{"notes":{"original_bigg_ids":["2730"]},"name":"GCLM","bigg_id":"GCLM"}],"metabolites":[{"bigg_id":"cys__L_c","coefficient":-1},{"bigg_id":"pi_c","coefficient":1},{"bigg_id":"atp_c","coefficient":-1},{"bigg_id":"glu__L_c","coefficient":-1},{"bigg_id":"h_c","coefficient":1},{"bigg_id":"adp_c","coefficient":1},{"bigg_id":"glucys_c","coefficient":1}],"segments":{"66":{"from_node_id":"76","to_node_id":"77","b1":null,"b2":null},"67":{"from_node_id":"78","to_node_id":"77","b1":null,"b2":null},"68":{"from_node_id":"76","to_node_id":"79","b1":{"x":-745.5750732421875,"y":361.7027587890625},"b2":{"x":-820.5033611484452,"y":281.1150209631214}},"69":{"from_node_id":"78","to_node_id":"80","b1":{"x":-745.5750732421875,"y":473.7027587890625},"b2":{"x":-672.7475180375673,"y":514.5003371249948}},"70":{"from_node_id":"76","to_node_id":"81","b1":{"x":-745.5750732421875,"y":361.7027587890625},"b2":{"x":-674.7264567695383,"y":365.90171263779945}},"71":{"from_node_id":"76","to_node_id":"72","b1":{"x":-745.5750732421875,"y":365.7027587890625},"b2":{"x":-745.6747436523438,"y":322.766357421875}},"72":{"from_node_id":"78","to_node_id":"82","b1":{"x":-745.5750732421875,"y":469.7027587890625},"b2":{"x":-682.319039400188,"y":498.20567347752126}},"73":{"from_node_id":"78","to_node_id":"83","b1":{"x":-745.5750732421875,"y":473.7027587890625},"b2":{"x":-670.1404289652389,"y":461.18082461871404}},"74":{"from_node_id":"78","to_node_id":"84","b1":{"x":-745.5750732421875,"y":473.7027587890625},"b2":{"x":-741.3570957668412,"y":561.5230569304322}}}},"12":{"name":"Glutathione synthetase","bigg_id":"GTHS","reversibility":false,"label_x":-689.667150668643,"label_y":770.4586093352848,"gene_reaction_rule":"GSS","genes":[{"notes":{"original_bigg_ids":["2937"]},"name":"GSS","bigg_id":"GSS"}],"metabolites":[{"bigg_id":"pi_c","coefficient":1},{"bigg_id":"atp_c","coefficient":-1},{"bigg_id":"h_c","coefficient":1},{"bigg_id":"adp_c","coefficient":1},{"bigg_id":"glucys_c","coefficient":-1},{"bigg_id":"gthrd_c","coefficient":1},{"bigg_id":"gly_c","coefficient":-1}],"segments":{"75":{"from_node_id":"85","to_node_id":"86","b1":null,"b2":null},"76":{"from_node_id":"87","to_node_id":"86","b1":null,"b2":null},"77":{"from_node_id":"87","to_node_id":"88","b1":{"x":-573.812902621768,"y":838.4327304290348},"b2":{"x":-508.6077345399932,"y":892.8209119734776}},"78":{"from_node_id":"85","to_node_id":"89","b1":{"x":-573.8129636569242,"y":714.4485995696598},"b2":{"x":-496.51022928192424,"y":707.2873446868473}},"79":{"from_node_id":"87","to_node_id":"90","b1":{"x":-573.812902621768,"y":842.4327304290348},"b2":{"x":-499.62336487362836,"y":869.1493066481173}},"80":{"from_node_id":"87","to_node_id":"91","b1":{"x":-573.812902621768,"y":842.4327304290348},"b2":{"x":-503.08980720517087,"y":844.3493266858216}},"81":{"from_node_id":"85","to_node_id":"84","b1":{"x":-573.8129636569242,"y":718.4485995696598},"b2":{"x":-696.3292289629933,"y":655.0892821993683}},"82":{"from_node_id":"87","to_node_id":"92","b1":{"x":-573.812902621768,"y":842.4327304290348},"b2":{"x":-574.8011970219625,"y":933.133001389618}},"83":{"from_node_id":"85","to_node_id":"93","b1":{"x":-573.8129636569242,"y":714.4485995696598},"b2":{"x":-573.7549326042009,"y":662.1200730956907}}}},"13":{"name":"NADNe","bigg_id":"NADNe","reversibility":false,"label_x":-1568.7548828125,"label_y":1372.245849609375,"gene_reaction_rule":"CD38","genes":[{"notes":{"original_bigg_ids":["952"]},"name":"CD38","bigg_id":"CD38"}],"metabolites":[{"bigg_id":"adprib_e","coefficient":1},{"bigg_id":"ncam_e","coefficient":1},{"bigg_id":"h_e","coefficient":1},{"bigg_id":"h2o_e","coefficient":-1},{"bigg_id":"nad_e","coefficient":-1}],"segments":{"84":{"from_node_id":"95","to_node_id":"96","b1":null,"b2":null},"85":{"from_node_id":"97","to_node_id":"96","b1":null,"b2":null},"86":{"from_node_id":"97","to_node_id":"98","b1":{"x":-1598.7548828125,"y":1414.245849609375},"b2":{"x":-1598.7548828125,"y":1459.745849609375}},"87":{"from_node_id":"97","to_node_id":"99","b1":{"x":-1598.7548828125,"y":1418.245849609375},"b2":{"x":-1681.0482177734375,"y":1351.9166259765625}},"88":{"from_node_id":"97","to_node_id":"100","b1":{"x":-1598.7548828125,"y":1418.245849609375},"b2":{"x":-1642.2098388671875,"y":1419.28173828125}},"89":{"from_node_id":"95","to_node_id":"94","b1":{"x":-1598.7548828125,"y":1310.245849609375},"b2":{"x":-1598.7548828125,"y":1264.745849609375}},"90":{"from_node_id":"95","to_node_id":"101","b1":{"x":-1598.7548828125,"y":1306.245849609375},"b2":{"x":-1694.5211181640625,"y":1314.1920166015625}}}},"16":{"name":"NAD nucleosidase","bigg_id":"NADN","reversibility":false,"label_x":-1235.6717529296875,"label_y":1565.5087890625,"gene_reaction_rule":"","genes":[],"metabolites":[{"bigg_id":"h2o_c","coefficient":-1},{"bigg_id":"nad_c","coefficient":-1},{"bigg_id":"h_c","coefficient":1},{"bigg_id":"adprib_c","coefficient":1},{"bigg_id":"ncam_c","coefficient":1}],"segments":{"106":{"from_node_id":"120","to_node_id":"121","b1":null,"b2":null},"107":{"from_node_id":"122","to_node_id":"121","b1":null,"b2":null},"108":{"from_node_id":"120","to_node_id":"119","b1":{"x":-1113.975341796875,"y":1617.496337890625},"b2":{"x":-1066.9250814269667,"y":1606.1377902265126}},"109":{"from_node_id":"120","to_node_id":"123","b1":{"x":-1113.975341796875,"y":1613.496337890625},"b2":{"x":-1113.0394946364586,"y":1641.1214349010106}},"110":{"from_node_id":"122","to_node_id":"124","b1":{"x":-1113.9754638671875,"y":1487.532470703125},"b2":{"x":-1219.568863866242,"y":1464.9357965964173}},"111":{"from_node_id":"122","to_node_id":"125","b1":{"x":-1113.9754638671875,"y":1487.532470703125},"b2":{"x":-918.2594440097539,"y":1479.0393449942458}},"112":{"from_node_id":"122","to_node_id":"126","b1":{"x":-1113.9754638671875,"y":1491.532470703125},"b2":{"x":-1115.9713134765625,"y":1446.032470703125}}}},"19":{"name":"S-Formylglutathione hydralase","bigg_id":"SFGTHi","reversibility":true,"label_x":-1268.298828125,"label_y":1148.089599609375,"gene_reaction_rule":"ESD","genes":[{"notes":{"original_bigg_ids":["2098"]},"name":"ESD","bigg_id":"ESD"}],"metabolites":[{"bigg_id":"h2o_c","coefficient":-1},{"bigg_id":"gthrd_c","coefficient":1},{"bigg_id":"Sfglutth_c","coefficient":-1},{"bigg_id":"for_c","coefficient":1},{"bigg_id":"h_c","coefficient":1}],"segments":{"127":{"from_node_id":"144","to_node_id":"145","b1":null,"b2":null},"128":{"from_node_id":"146","to_node_id":"145","b1":null,"b2":null},"129":{"from_node_id":"144","to_node_id":"143","b1":{"x":-1113.5140731720498,"y":1088.278055537009},"b2":{"x":-1092.8098100946052,"y":1085.543799751081}},"130":{"from_node_id":"146","to_node_id":"92","b1":{"x":-1111.0574336443815,"y":1206.0914263014115},"b2":{"x":-629.0458073275277,"y":987.7755939492373}},"131":{"from_node_id":"144","to_node_id":"148","b1":{"x":-1113.3772825138701,"y":1084.2803951817727},"b2":{"x":-1116.9798308195823,"y":1064.2235565785606}},"132":{"from_node_id":"146","to_node_id":"149","b1":{"x":-1110.8754191243424,"y":1210.0872829948512},"b2":{"x":-1115.779405374541,"y":1253.9036761162297}},"133":{"from_node_id":"146","to_node_id":"150","b1":{"x":-1110.8754191243424,"y":1210.0872829948512},"b2":{"x":-1188.0377011177336,"y":1173.6205215687132}}}},"21":{"name":"Formaldehyde dehydrogenase","bigg_id":"FALDH","reversibility":true,"label_x":-1242.4383544921875,"label_y":888.3892517089844,"gene_reaction_rule":"ADH5","genes":[{"notes":{"original_bigg_ids":["128"]},"name":"ADH5","bigg_id":"ADH5"}],"metabolites":[{"bigg_id":"Sfglutth_c","coefficient":1},{"bigg_id":"fald_c","coefficient":-1},{"bigg_id":"h_c","coefficient":1},{"bigg_id":"nad_c","coefficient":-1},{"bigg_id":"nadh_c","coefficient":1},{"bigg_id":"gthrd_c","coefficient":-1}],"segments":{"142":{"from_node_id":"159","to_node_id":"160","b1":null,"b2":null},"143":{"from_node_id":"161","to_node_id":"160","b1":null,"b2":null},"144":{"from_node_id":"161","to_node_id":"148","b1":{"x":-1116.827880859375,"y":926.3992309570312},"b2":{"x":-1116.7572085335435,"y":971.8992785244589}},"145":{"from_node_id":"159","to_node_id":"162","b1":{"x":-1116.827880859375,"y":822.3992309570312},"b2":{"x":-1116.827880859375,"y":776.8992309570312}},"146":{"from_node_id":"161","to_node_id":"163","b1":{"x":-1116.827880859375,"y":930.3992309570312},"b2":{"x":-1165.8903879426325,"y":951.8849372366581}},"147":{"from_node_id":"159","to_node_id":"164","b1":{"x":-1116.827880859375,"y":818.3992309570312},"b2":{"x":-1165.8757335573664,"y":791.5762825454185}},"148":{"from_node_id":"161","to_node_id":"165","b1":{"x":-1116.827880859375,"y":930.3992309570312},"b2":{"x":-1110.7077660059206,"y":1184.0237107215075}},"149":{"from_node_id":"159","to_node_id":"92","b1":{"x":-1116.827880859375,"y":818.3992309570312},"b2":{"x":-602.90953428682,"y":1031.0579083760917}}}},"22":{"name":"Nicotinamide-nucleotide adenylyltransferase","bigg_id":"NMNAT","reversibility":true,"label_x":-1079.9833984375,"label_y":1853.5324096679688,"gene_reaction_rule":"NMNAT2 or NMNAT3","genes":[{"notes":{"original_bigg_ids":["23057"]},"name":"NMNAT2","bigg_id":"NMNAT2"},{"notes":{"original_bigg_ids":["349565"]},"name":"NMNAT3","bigg_id":"NMNAT3"}],"metabolites":[{"bigg_id":"ppi_c","coefficient":1},{"bigg_id":"nad_c","coefficient":1},{"bigg_id":"nmn_c","coefficient":-1},{"bigg_id":"h_c","coefficient":-1},{"bigg_id":"atp_c","coefficient":-1}],"segments":{"150":{"from_node_id":"167","to_node_id":"168","b1":null,"b2":null},"151":{"from_node_id":"169","to_node_id":"168","b1":null,"b2":null},"152":{"from_node_id":"169","to_node_id":"170","b1":{"x":-1109.9833984375,"y":1787.5324096679688},"b2":{"x":-1074.3016599327423,"y":1787.3210951289302}},"153":{"from_node_id":"169","to_node_id":"123","b1":{"x":-1109.9833984375,"y":1791.5324096679688},"b2":{"x":-1109.9833984375,"y":1746.0324096679688}},"154":{"from_node_id":"167","to_node_id":"171","b1":{"x":-1109.9833984375,"y":1895.5324096679688},"b2":{"x":-1109.9833984375,"y":1941.0324096679688}},"155":{"from_node_id":"167","to_node_id":"172","b1":{"x":-1109.9833984375,"y":1899.5324096679688},"b2":{"x":-1061.9695286056458,"y":1894.370880091079}},"156":{"from_node_id":"167","to_node_id":"173","b1":{"x":-1109.9833984375,"y":1899.5324096679688},"b2":{"x":-1077.769575273919,"y":1911.7933068251114}}}},"23":{"name":"Ribosylnicotinamide kinase","bigg_id":"RNMK","reversibility":false,"label_x":-1079.9833984375,"label_y":2153.5324096679688,"gene_reaction_rule":"NMRK1","genes":[{"notes":{"original_bigg_ids":["54981"]},"name":"NMRK1","bigg_id":"NMRK1"}],"metabolites":[{"bigg_id":"rnam_c","coefficient":-1},{"bigg_id":"nmn_c","coefficient":1},{"bigg_id":"h_c","coefficient":1},{"bigg_id":"atp_c","coefficient":-1},{"bigg_id":"adp_c","coefficient":1}],"segments":{"157":{"from_node_id":"174","to_node_id":"175","b1":null,"b2":null},"158":{"from_node_id":"176","to_node_id":"175","b1":null,"b2":null},"159":{"from_node_id":"174","to_node_id":"177","b1":{"x":-1109.9833984375,"y":2195.5324096679688},"b2":{"x":-1109.9833984375,"y":2241.0324096679688}},"160":{"from_node_id":"176","to_node_id":"171","b1":{"x":-1109.9833984375,"y":2091.5324096679688},"b2":{"x":-1109.9833984375,"y":2046.0324096679688}},"161":{"from_node_id":"176","to_node_id":"178","b1":{"x":-1109.9833984375,"y":2087.5324096679688},"b2":{"x":-1057.067635078255,"y":2052.0456071563913}},"162":{"from_node_id":"174","to_node_id":"179","b1":{"x":-1109.9833984375,"y":2199.5324096679688},"b2":{"x":-1051.5764947520722,"y":2201.905665699175}},"163":{"from_node_id":"176","to_node_id":"180","b1":{"x":-1109.9833984375,"y":2087.5324096679688},"b2":{"x":-1057.832214920217,"y":2081.933025411572}}}},"24":{"name":"Purine nucleoside phosphorylase","bigg_id":"PNP","reversibility":true,"label_x":-1079.9833984375,"label_y":2453.5324096679688,"gene_reaction_rule":"PNP","genes":[{"notes":{"original_bigg_ids":["4860"]},"name":"PNP","bigg_id":"PNP"}],"metabolites":[{"bigg_id":"rnam_c","coefficient":-1},{"bigg_id":"pi_c","coefficient":-1},{"bigg_id":"h_c","coefficient":1},{"bigg_id":"r1p_c","coefficient":1},{"bigg_id":"ncam_c","coefficient":1}],"segments":{"164":{"from_node_id":"181","to_node_id":"182","b1":null,"b2":null},"165":{"from_node_id":"183","to_node_id":"182","b1":null,"b2":null},"166":{"from_node_id":"181","to_node_id":"177","b1":{"x":-1109.9833984375,"y":2391.5324096679688},"b2":{"x":-1109.9833984375,"y":2346.0324096679688}},"167":{"from_node_id":"181","to_node_id":"184","b1":{"x":-1109.9833984375,"y":2387.5324096679688},"b2":{"x":-1074.6728892682058,"y":2372.3628699648334}},"168":{"from_node_id":"183","to_node_id":"185","b1":{"x":-1109.9833984375,"y":2499.5324096679688},"b2":{"x":-1149.0062939285367,"y":2519.0432342265003}},"169":{"from_node_id":"183","to_node_id":"186","b1":{"x":-1109.9833984375,"y":2499.5324096679688},"b2":{"x":-1072.8832107509625,"y":2518.522384165096}},"170":{"from_node_id":"183","to_node_id":"187","b1":{"x":-1109.9833984375,"y":2495.5324096679688},"b2":{"x":-1109.9833984375,"y":2541.0324096679688}}}},"25":{"name":"L-alanine transaminase","bigg_id":"ALATA_L","reversibility":true,"label_x":-212.08892822265625,"label_y":89.00970458984375,"gene_reaction_rule":"GPT2 or GPT","genes":[{"notes":{"original_bigg_ids":["84706"]},"name":"GPT2","bigg_id":"GPT2"},{"notes":{"original_bigg_ids":["2875"]},"name":"GPT","bigg_id":"GPT"}],"metabolites":[{"bigg_id":"akg_c","coefficient":-1},{"bigg_id":"glu__L_c","coefficient":1},{"bigg_id":"ala__L_c","coefficient":-1},{"bigg_id":"pyr_c","coefficient":1}],"segments":{"171":{"from_node_id":"188","to_node_id":"189","b1":null,"b2":null},"172":{"from_node_id":"190","to_node_id":"189","b1":null,"b2":null},"173":{"from_node_id":"188","to_node_id":"191","b1":{"x":-242.08892822265625,"y":23.00970458984375},"b2":{"x":-283.65830225355154,"y":23.933307903970473}},"174":{"from_node_id":"190","to_node_id":"192","b1":{"x":-242.08892822265625,"y":135.00970458984375},"b2":{"x":-300.23098960040477,"y":145.46620244630304}},"175":{"from_node_id":"188","to_node_id":"53","b1":{"x":-242.08892822265625,"y":27.00970458984375},"b2":{"x":-243.41961669921875,"y":-79.70111083984375}},"176":{"from_node_id":"190","to_node_id":"193","b1":{"x":-242.08892822265625,"y":131.00970458984375},"b2":{"x":-242.08892822265625,"y":140.5816650390625}}}},"27":{"name":"Glutathione oxidoreductase","bigg_id":"GTHOr","reversibility":false,"label_x":-419.1169797702055,"label_y":1167.8843905852848,"gene_reaction_rule":"GSR","genes":[{"notes":{"original_bigg_ids":["2936"]},"name":"GSR","bigg_id":"GSR"}],"metabolites":[{"bigg_id":"nadph_c","coefficient":-1},{"bigg_id":"nadp_c","coefficient":1},{"bigg_id":"gthrd_c","coefficient":2},{"bigg_id":"h_c","coefficient":-1},{"bigg_id":"gthox_c","coefficient":-1}],"segments":{"184":{"from_node_id":"201","to_node_id":"202","b1":null,"b2":null},"185":{"from_node_id":"203","to_node_id":"202","b1":null,"b2":null},"186":{"from_node_id":"201","to_node_id":"204","b1":{"x":-449.1169797702055,"y":1223.7899081634098},"b2":{"x":-391.0404329267627,"y":1214.3715145364263}},"187":{"from_node_id":"203","to_node_id":"205","b1":{"x":-449.1169797702055,"y":1089.9977939055973},"b2":{"x":-388.62537839350864,"y":1084.5072308608753}},"188":{"from_node_id":"203","to_node_id":"92","b1":{"x":-449.1169797702055,"y":1093.9977939055973},"b2":{"x":-568.9819872045631,"y":1052.3762795369903}},"189":{"from_node_id":"201","to_node_id":"206","b1":{"x":-449.1169797702055,"y":1223.7899081634098},"b2":{"x":-383.9693336200697,"y":1253.0285565167835}},"190":{"from_node_id":"201","to_node_id":"207","b1":{"x":-449.1169797702055,"y":1219.7899081634098},"b2":{"x":-531.0214060255564,"y":1293.2623588031954}}}},"28":{"name":"Glutathione peridoxase","bigg_id":"GTHPi","reversibility":true,"label_x":-797.6990110202055,"label_y":1190.6214511321598,"gene_reaction_rule":"GPX1 or PRDX1 or PRDX2 or GPX4","genes":[{"notes":{"original_bigg_ids":["2876"]},"name":"GPX1","bigg_id":"GPX1"},{"notes":{"original_bigg_ids":["5052"]},"name":"PRDX1","bigg_id":"PRDX1"},{"notes":{"original_bigg_ids":["7001"]},"name":"PRDX2","bigg_id":"PRDX2"},{"notes":{"original_bigg_ids":["2879"]},"name":"GPX4","bigg_id":"GPX4"}],"metabolites":[{"bigg_id":"h2o2_c","coefficient":-1},{"bigg_id":"h2o_c","coefficient":2},{"bigg_id":"gthrd_c","coefficient":-2},{"bigg_id":"gthox_c","coefficient":1}],"segments":{"191":{"from_node_id":"208","to_node_id":"209","b1":null,"b2":null},"192":{"from_node_id":"210","to_node_id":"209","b1":null,"b2":null},"193":{"from_node_id":"208","to_node_id":"211","b1":{"x":-692.4422082231836,"y":1108.3420968443932},"b2":{"x":-639.3173216579733,"y":1147.11093879732}},"194":{"from_node_id":"210","to_node_id":"212","b1":{"x":-685.3232608335435,"y":1250.6312552917727},"b2":{"x":-633.9154448414852,"y":1224.4633688557772}},"195":{"from_node_id":"208","to_node_id":"92","b1":{"x":-691.5589580131312,"y":1112.243361904145},"b2":{"x":-601.5684954340286,"y":1049.3101158022062}},"196":{"from_node_id":"210","to_node_id":"207","b1":{"x":-684.9688791268529,"y":1246.6469845170934},"b2":{"x":-614.5393430514555,"y":1335.6196200774723}}}},"29":{"name":"CYTK7","bigg_id":"CYTK7","reversibility":true,"label_x":-1324.293212890625,"label_y":2907.73291015625,"gene_reaction_rule":"CMPK1","genes":[{"notes":{"original_bigg_ids":["51727"]},"name":"CMPK1","bigg_id":"CMPK1"}],"metabolites":[{"bigg_id":"cdp_c","coefficient":1},{"bigg_id":"utp_c","coefficient":-1},{"bigg_id":"udp_c","coefficient":1},{"bigg_id":"cmp_c","coefficient":-1}],"segments":{"197":{"from_node_id":"215","to_node_id":"216","b1":null,"b2":null},"198":{"from_node_id":"217","to_node_id":"216","b1":null,"b2":null},"199":{"from_node_id":"217","to_node_id":"218","b1":{"x":-1354.293212890625,"y":2949.73291015625},"b2":{"x":-1355.612548828125,"y":2972.802734375}},"200":{"from_node_id":"215","to_node_id":"214","b1":{"x":-1354.293212890625,"y":2841.73291015625},"b2":{"x":-1307.8643147049436,"y":2845.5774917153267}},"201":{"from_node_id":"217","to_node_id":"219","b1":{"x":-1354.293212890625,"y":2953.73291015625},"b2":{"x":-1311.762103024244,"y":2956.1877997460165}},"202":{"from_node_id":"215","to_node_id":"220","b1":{"x":-1354.293212890625,"y":2845.73291015625},"b2":{"x":-1352.9737548828125,"y":2830.5791015625}}}},"30":{"name":"Cytidylate kinase (CMP)","bigg_id":"CYTK1","reversibility":true,"label_x":-1320.3348388671875,"label_y":3287.722412109375,"gene_reaction_rule":"CMPK1","genes":[{"notes":{"original_bigg_ids":["51727"]},"name":"CMPK1","bigg_id":"CMPK1"}],"metabolites":[{"bigg_id":"cdp_c","coefficient":1},{"bigg_id":"adp_c","coefficient":1},{"bigg_id":"atp_c","coefficient":-1},{"bigg_id":"cmp_c","coefficient":-1}],"segments":{"203":{"from_node_id":"222","to_node_id":"223","b1":null,"b2":null},"204":{"from_node_id":"224","to_node_id":"223","b1":null,"b2":null},"205":{"from_node_id":"224","to_node_id":"225","b1":{"x":-1350.3348388671875,"y":3329.722412109375},"b2":{"x":-1350.3348388671875,"y":3346.195556640625}},"206":{"from_node_id":"224","to_node_id":"226","b1":{"x":-1350.3348388671875,"y":3333.722412109375},"b2":{"x":-1311.518278474657,"y":3323.470849381128}},"207":{"from_node_id":"222","to_node_id":"221","b1":{"x":-1350.3348388671875,"y":3221.722412109375},"b2":{"x":-1313.7401488353353,"y":3230.079884946586}},"208":{"from_node_id":"222","to_node_id":"227","b1":{"x":-1350.3348388671875,"y":3225.722412109375},"b2":{"x":-1350.3349609375,"y":3215.846435546875}}}},"31":{"name":"5'-nucleotidase (CMP)","bigg_id":"NTD4","reversibility":false,"label_x":-827.5640869140625,"label_y":3304.7314453125,"gene_reaction_rule":"NT5C3A","genes":[{"notes":{"original_bigg_ids":["51251"]},"name":"NT5C3A","bigg_id":"NT5C3A"}],"metabolites":[{"bigg_id":"cytd_c","coefficient":1},{"bigg_id":"h2o_c","coefficient":-1},{"bigg_id":"pi_c","coefficient":1},{"bigg_id":"cmp_c","coefficient":-1}],"segments":{"209":{"from_node_id":"229","to_node_id":"230","b1":null,"b2":null},"210":{"from_node_id":"231","to_node_id":"230","b1":null,"b2":null},"211":{"from_node_id":"231","to_node_id":"232","b1":{"x":-857.5640869140625,"y":3346.7314453125},"b2":{"x":-857.5640869140625,"y":3363.204345703125}},"212":{"from_node_id":"229","to_node_id":"228","b1":{"x":-857.5640869140625,"y":3238.7314453125},"b2":{"x":-813.7769774202504,"y":3245.3008877245024}},"213":{"from_node_id":"231","to_node_id":"233","b1":{"x":-857.5640869140625,"y":3350.7314453125},"b2":{"x":-807.8658053952664,"y":3348.1145088440862}},"214":{"from_node_id":"229","to_node_id":"234","b1":{"x":-857.5640869140625,"y":3242.7314453125},"b2":{"x":-857.5640869140625,"y":3246.049560546875}}}},"32":{"name":"Guanylate cyclase","bigg_id":"GUACYC","reversibility":false,"label_x":-1036.5860595703125,"label_y":3712.52392578125,"gene_reaction_rule":"(GUCY1A2 and GUCY1B3) or (GUCY1A3 and 2974) or (GUCY1A2 and 2974) or (GUCY1A3 and GUCY1B3) or GUCY2C or GUCY2F or NPR1 or NPR2 or GUCY2D","genes":[{"notes":{"original_bigg_ids":["2977"]},"name":"GUCY1A2","bigg_id":"GUCY1A2"},{"notes":{"original_bigg_ids":["2983"]},"name":"GUCY1B3","bigg_id":"GUCY1B3"},{"notes":{"original_bigg_ids":["2982"]},"name":"GUCY1A3","bigg_id":"GUCY1A3"},{"notes":{"original_bigg_ids":["2974"]},"name":"None","bigg_id":"2974"},{"notes":{"original_bigg_ids":["2984"]},"name":"GUCY2C","bigg_id":"GUCY2C"},{"notes":{"original_bigg_ids":["2986"]},"name":"GUCY2F","bigg_id":"GUCY2F"},{"notes":{"original_bigg_ids":["4881"]},"name":"NPR1","bigg_id":"NPR1"},{"notes":{"original_bigg_ids":["4882"]},"name":"NPR2","bigg_id":"NPR2"},{"notes":{"original_bigg_ids":["3000"]},"name":"GUCY2D","bigg_id":"GUCY2D"}],"metabolites":[{"bigg_id":"ppi_c","coefficient":1},{"bigg_id":"gtp_c","coefficient":-1},{"bigg_id":"35cgmp_c","coefficient":1}],"segments":{"215":{"from_node_id":"236","to_node_id":"237","b1":null,"b2":null},"216":{"from_node_id":"238","to_node_id":"237","b1":null,"b2":null},"217":{"from_node_id":"238","to_node_id":"239","b1":{"x":-886.5910034179688,"y":3761.56201171875},"b2":{"x":-836.162868316221,"y":3776.283542280595}},"218":{"from_node_id":"236","to_node_id":"235","b1":{"x":-886.5910034179688,"y":3653.56201171875},"b2":{"x":-886.5910034179688,"y":3642.36669921875}},"219":{"from_node_id":"238","to_node_id":"240","b1":{"x":-886.5910034179688,"y":3757.56201171875},"b2":{"x":-887.910400390625,"y":3793.826171875}}}},"33":{"name":"3',5'-cyclic-nucleotide phosphodiesterase","bigg_id":"PDE4","reversibility":false,"label_x":-982.4737548828125,"label_y":3980.54150390625,"gene_reaction_rule":"(PDE6A and PDE6C and PDE6D and PDE6B and PDE6G) or (PDE6A and PDE6B and PDE6H) or PDE9A or PDE1B or PDE6G or PDE5A or PDE1A or PDE1C or PDE2A or PDE3A or PDE3B or PDE6C or PDE6D or PDE11A or PDE10A","genes":[{"notes":{"original_bigg_ids":["5145"]},"name":"PDE6A","bigg_id":"PDE6A"},{"notes":{"original_bigg_ids":["5146"]},"name":"PDE6C","bigg_id":"PDE6C"},{"notes":{"original_bigg_ids":["5147"]},"name":"PDE6D","bigg_id":"PDE6D"},{"notes":{"original_bigg_ids":["5158"]},"name":"PDE6B","bigg_id":"PDE6B"},{"notes":{"original_bigg_ids":["5148"]},"name":"PDE6G","bigg_id":"PDE6G"},{"notes":{"original_bigg_ids":["5149"]},"name":"PDE6H","bigg_id":"PDE6H"},{"notes":{"original_bigg_ids":["5152"]},"name":"PDE9A","bigg_id":"PDE9A"},{"notes":{"original_bigg_ids":["5153"]},"name":"PDE1B","bigg_id":"PDE1B"},{"notes":{"original_bigg_ids":["8654"]},"name":"PDE5A","bigg_id":"PDE5A"},{"notes":{"original_bigg_ids":["5136"]},"name":"PDE1A","bigg_id":"PDE1A"},{"notes":{"original_bigg_ids":["5137"]},"name":"PDE1C","bigg_id":"PDE1C"},{"notes":{"original_bigg_ids":["5138"]},"name":"PDE2A","bigg_id":"PDE2A"},{"notes":{"original_bigg_ids":["5139"]},"name":"PDE3A","bigg_id":"PDE3A"},{"notes":{"original_bigg_ids":["5140"]},"name":"PDE3B","bigg_id":"PDE3B"},{"notes":{"original_bigg_ids":["50940"]},"name":"PDE11A","bigg_id":"PDE11A"},{"notes":{"original_bigg_ids":["10846"]},"name":"PDE10A","bigg_id":"PDE10A"}],"metabolites":[{"bigg_id":"h2o_c","coefficient":-1},{"bigg_id":"gmp_c","coefficient":1},{"bigg_id":"h_c","coefficient":1},{"bigg_id":"35cgmp_c","coefficient":-1}],"segments":{"220":{"from_node_id":"241","to_node_id":"242","b1":null,"b2":null},"221":{"from_node_id":"243","to_node_id":"242","b1":null,"b2":null},"222":{"from_node_id":"241","to_node_id":"244","b1":{"x":-887.910400390625,"y":3907.42333984375},"b2":{"x":-836.3035682982805,"y":3906.0949447957364}},"223":{"from_node_id":"243","to_node_id":"245","b1":{"x":-887.910400390625,"y":4015.42333984375},"b2":{"x":-887.910400390625,"y":4037.23291015625}},"224":{"from_node_id":"243","to_node_id":"246","b1":{"x":-887.910400390625,"y":4019.42333984375},"b2":{"x":-835.1386093189054,"y":4022.131896247197}},"225":{"from_node_id":"241","to_node_id":"240","b1":{"x":-887.910400390625,"y":3911.42333984375},"b2":{"x":-887.910400390625,"y":3898.826171875}}}},"34":{"name":"Guanylate kinase (GMP:ATP)","bigg_id":"GK1","reversibility":true,"label_x":-971.796875,"label_y":4253.2919921875,"gene_reaction_rule":"GUK1","genes":[{"notes":{"original_bigg_ids":["2987"]},"name":"GUK1","bigg_id":"GUK1"}],"metabolites":[{"bigg_id":"gmp_c","coefficient":-1},{"bigg_id":"gdp_c","coefficient":1},{"bigg_id":"atp_c","coefficient":-1},{"bigg_id":"adp_c","coefficient":1}],"segments":{"226":{"from_node_id":"247","to_node_id":"248","b1":null,"b2":null},"227":{"from_node_id":"249","to_node_id":"248","b1":null,"b2":null},"228":{"from_node_id":"247","to_node_id":"245","b1":{"x":-887.910400390625,"y":4187.73291015625},"b2":{"x":-887.910400390625,"y":4142.23291015625}},"229":{"from_node_id":"249","to_node_id":"250","b1":{"x":-887.910400390625,"y":4291.73291015625},"b2":{"x":-887.910400390625,"y":4337.23291015625}},"230":{"from_node_id":"247","to_node_id":"251","b1":{"x":-887.910400390625,"y":4183.73291015625},"b2":{"x":-1035.1585246255972,"y":4153.378803877271}},"231":{"from_node_id":"249","to_node_id":"252","b1":{"x":-887.910400390625,"y":4295.73291015625},"b2":{"x":-1021.6784131956115,"y":4357.882286352029}}}},"35":{"name":"Adenosine kinase","bigg_id":"ADNK1","reversibility":false,"label_x":-1393.773681640625,"label_y":4462.26123046875,"gene_reaction_rule":"ADK","genes":[{"notes":{"original_bigg_ids":["132"]},"name":"ADK","bigg_id":"ADK"}],"metabolites":[{"bigg_id":"amp_c","coefficient":1},{"bigg_id":"adn_c","coefficient":-1},{"bigg_id":"h_c","coefficient":1},{"bigg_id":"atp_c","coefficient":-1},{"bigg_id":"adp_c","coefficient":1}],"segments":{"232":{"from_node_id":"254","to_node_id":"255","b1":null,"b2":null},"233":{"from_node_id":"256","to_node_id":"255","b1":null,"b2":null},"234":{"from_node_id":"256","to_node_id":"257","b1":{"x":-1289.3437639870208,"y":4498.669325584916},"b2":{"x":-600.3976937193135,"y":4837.972347413515}},"235":{"from_node_id":"254","to_node_id":"253","b1":{"x":-1390.50927734375,"y":4502.26123046875},"b2":{"x":-1429.4287109375,"y":4502.26123046875}},"236":{"from_node_id":"256","to_node_id":"258","b1":{"x":-1285.3690495488752,"y":4498.220276439282},"b2":{"x":-1267.6360019001665,"y":4565.375914542253}},"237":{"from_node_id":"254","to_node_id":"259","b1":{"x":-1394.50927734375,"y":4502.26123046875},"b2":{"x":-1400.5532450767969,"y":4557.808571807883}},"238":{"from_node_id":"256","to_node_id":"260","b1":{"x":-1285.3690495488752,"y":4498.220276439282},"b2":{"x":-1304.050616223699,"y":4561.7046812637145}}}},"37":{"name":"Adenylate kinase","bigg_id":"ADK1","reversibility":true,"label_x":-1396.090087890625,"label_y":4856.19677734375,"gene_reaction_rule":"AK1","genes":[{"notes":{"original_bigg_ids":["203"]},"name":"AK1","bigg_id":"AK1"}],"metabolites":[{"bigg_id":"adp_c","coefficient":2},{"bigg_id":"atp_c","coefficient":-1},{"bigg_id":"amp_c","coefficient":-1}],"segments":{"244":{"from_node_id":"268","to_node_id":"269","b1":null,"b2":null},"245":{"from_node_id":"270","to_node_id":"269","b1":null,"b2":null},"246":{"from_node_id":"270","to_node_id":"271","b1":{"x":-1391.7509765625,"y":4875.3798828125},"b2":{"x":-1435.9349365234375,"y":4875.3798828125}},"247":{"from_node_id":"268","to_node_id":"267","b1":{"x":-1283.7509765625,"y":4875.3798828125},"b2":{"x":-1227.130648472612,"y":4839.845111868735}},"248":{"from_node_id":"268","to_node_id":"257","b1":{"x":-1287.7509765625,"y":4875.3798828125},"b2":{"x":-614.4635009765625,"y":4872.74755859375}}}},"38":{"name":"Adenylate cyclase","bigg_id":"ADNCYC","reversibility":false,"label_x":-1447.7659912109375,"label_y":5086.63720703125,"gene_reaction_rule":"ADCY6 or ADCY3 or ADCY5","genes":[{"notes":{"original_bigg_ids":["112"]},"name":"ADCY6","bigg_id":"ADCY6"},{"notes":{"original_bigg_ids":["109"]},"name":"ADCY3","bigg_id":"ADCY3"},{"notes":{"original_bigg_ids":["111"]},"name":"ADCY5","bigg_id":"ADCY5"}],"metabolites":[{"bigg_id":"ppi_c","coefficient":1},{"bigg_id":"camp_c","coefficient":1},{"bigg_id":"atp_c","coefficient":-1}],"segments":{"249":{"from_node_id":"274","to_node_id":"275","b1":null,"b2":null},"250":{"from_node_id":"276","to_node_id":"275","b1":null,"b2":null},"251":{"from_node_id":"276","to_node_id":"277","b1":{"x":-1359.46728515625,"y":5098.46142578125},"b2":{"x":-1349.2932012245114,"y":5163.349171207004}},"252":{"from_node_id":"276","to_node_id":"278","b1":{"x":-1363.46728515625,"y":5098.46142578125},"b2":{"x":-1317.96728515625,"y":5098.46142578125}},"253":{"from_node_id":"274","to_node_id":"273","b1":{"x":-1467.46728515625,"y":5098.46142578125},"b2":{"x":-1446.538330078125,"y":5098.46142578125}}}},"39":{"name":"3',5'-cyclic-nucleotide phosphodiesterase","bigg_id":"PDE1","reversibility":false,"label_x":-1179.9512939453125,"label_y":5087.416015625,"gene_reaction_rule":"PDE4D or PDE3A","genes":[{"notes":{"original_bigg_ids":["5144"]},"name":"PDE4D","bigg_id":"PDE4D"},{"notes":{"original_bigg_ids":["5139"]},"name":"PDE3A","bigg_id":"PDE3A"}],"metabolites":[{"bigg_id":"h2o_c","coefficient":-1},{"bigg_id":"camp_c","coefficient":-1},{"bigg_id":"h_c","coefficient":1},{"bigg_id":"amp_c","coefficient":1}],"segments":{"254":{"from_node_id":"279","to_node_id":"280","b1":null,"b2":null},"255":{"from_node_id":"281","to_node_id":"280","b1":null,"b2":null},"256":{"from_node_id":"279","to_node_id":"282","b1":{"x":-1206.13671875,"y":5098.46142578125},"b2":{"x":-1195.934833987123,"y":5156.934038281637}},"257":{"from_node_id":"279","to_node_id":"278","b1":{"x":-1202.13671875,"y":5098.46142578125},"b2":{"x":-1212.96728515625,"y":5098.46142578125}},"258":{"from_node_id":"281","to_node_id":"283","b1":{"x":-1066.498291015625,"y":5095.8291015625},"b2":{"x":-1080.946114715928,"y":5156.747705659427}},"259":{"from_node_id":"281","to_node_id":"257","b1":{"x":-1070.498291015625,"y":5095.8291015625},"b2":{"x":-595.0087249038876,"y":4909.461065005891}}}},"40":{"name":"Nucleoside-diphosphate kinase (ATP:UDP)","bigg_id":"NDPK2","reversibility":true,"label_x":-1632.882080078125,"label_y":5505.849609375,"gene_reaction_rule":"(NME2 and NME1) or NME3 or NME6 or NME7","genes":[{"notes":{"original_bigg_ids":["4831"]},"name":"NME2","bigg_id":"NME2"},{"notes":{"original_bigg_ids":["4830"]},"name":"NME1","bigg_id":"NME1"},{"notes":{"original_bigg_ids":["4832"]},"name":"NME3","bigg_id":"NME3"},{"notes":{"original_bigg_ids":["10201"]},"name":"NME6","bigg_id":"NME6"},{"notes":{"original_bigg_ids":["29922"]},"name":"NME7","bigg_id":"NME7"}],"metabolites":[{"bigg_id":"utp_c","coefficient":1},{"bigg_id":"udp_c","coefficient":-1},{"bigg_id":"atp_c","coefficient":-1},{"bigg_id":"adp_c","coefficient":1}],"segments":{"260":{"from_node_id":"286","to_node_id":"287","b1":null,"b2":null},"261":{"from_node_id":"288","to_node_id":"287","b1":null,"b2":null},"262":{"from_node_id":"288","to_node_id":"289","b1":{"x":-1502.476318359375,"y":5543.9052734375},"b2":{"x":-1502.476318359375,"y":5559.16455078125}},"263":{"from_node_id":"286","to_node_id":"285","b1":{"x":-1502.476318359375,"y":5439.9052734375},"b2":{"x":-1502.476318359375,"y":5423.3310546875}},"264":{"from_node_id":"286","to_node_id":"290","b1":{"x":-1502.476318359375,"y":5435.9052734375},"b2":{"x":-1443.102306457003,"y":5436.066996475529}},"265":{"from_node_id":"288","to_node_id":"291","b1":{"x":-1502.476318359375,"y":5547.9052734375},"b2":{"x":-1444.9875985627043,"y":5557.262147657326}}}},"41":{"name":"Nucleoside-diphosphate kinase (ATP:GDP)","bigg_id":"NDPK1","reversibility":true,"label_x":-1249.3867797851562,"label_y":5924.02783203125,"gene_reaction_rule":"(NME2 and NME1) or NME3 or NME6 or NME7","genes":[{"notes":{"original_bigg_ids":["4831"]},"name":"NME2","bigg_id":"NME2"},{"notes":{"original_bigg_ids":["4830"]},"name":"NME1","bigg_id":"NME1"},{"notes":{"original_bigg_ids":["4832"]},"name":"NME3","bigg_id":"NME3"},{"notes":{"original_bigg_ids":["10201"]},"name":"NME6","bigg_id":"NME6"},{"notes":{"original_bigg_ids":["29922"]},"name":"NME7","bigg_id":"NME7"}],"metabolites":[{"bigg_id":"gtp_c","coefficient":1},{"bigg_id":"gdp_c","coefficient":-1},{"bigg_id":"atp_c","coefficient":-1},{"bigg_id":"adp_c","coefficient":1}],"segments":{"266":{"from_node_id":"293","to_node_id":"294","b1":null,"b2":null},"267":{"from_node_id":"295","to_node_id":"294","b1":null,"b2":null},"268":{"from_node_id":"295","to_node_id":"296","b1":{"x":-1116.3513793945312,"y":5962.08349609375},"b2":{"x":-1116.3513793945312,"y":5958.93603515625}},"269":{"from_node_id":"293","to_node_id":"292","b1":{"x":-1116.3513793945312,"y":5858.08349609375},"b2":{"x":-1117.6663208007812,"y":5855.9716796875}},"270":{"from_node_id":"293","to_node_id":"297","b1":{"x":-1116.3513793945312,"y":5854.08349609375},"b2":{"x":-1068.384309639658,"y":5866.369325382814}},"271":{"from_node_id":"295","to_node_id":"298","b1":{"x":-1116.3513793945312,"y":5966.08349609375},"b2":{"x":-1060.6594158828784,"y":5954.765025335692}}}},"42":{"name":"Nucleoside-diphosphate kinase (ATP:CDP)","bigg_id":"NDPK3","reversibility":true,"label_x":-1630.6552734375,"label_y":5924.029296875,"gene_reaction_rule":"(NME2 and NME1) or NME3 or NME6 or NME7","genes":[{"notes":{"original_bigg_ids":["4831"]},"name":"NME2","bigg_id":"NME2"},{"notes":{"original_bigg_ids":["4830"]},"name":"NME1","bigg_id":"NME1"},{"notes":{"original_bigg_ids":["4832"]},"name":"NME3","bigg_id":"NME3"},{"notes":{"original_bigg_ids":["10201"]},"name":"NME6","bigg_id":"NME6"},{"notes":{"original_bigg_ids":["29922"]},"name":"NME7","bigg_id":"NME7"}],"metabolites":[{"bigg_id":"cdp_c","coefficient":-1},{"bigg_id":"ctp_c","coefficient":1},{"bigg_id":"adp_c","coefficient":1},{"bigg_id":"atp_c","coefficient":-1}],"segments":{"272":{"from_node_id":"300","to_node_id":"301","b1":null,"b2":null},"273":{"from_node_id":"302","to_node_id":"301","b1":null,"b2":null},"274":{"from_node_id":"300","to_node_id":"299","b1":{"x":-1497.701416015625,"y":5864.6572265625},"b2":{"x":-1497.701416015625,"y":5858.60107421875}},"275":{"from_node_id":"302","to_node_id":"303","b1":{"x":-1497.701416015625,"y":5968.6572265625},"b2":{"x":-1497.701416015625,"y":5976.0283203125}},"276":{"from_node_id":"302","to_node_id":"304","b1":{"x":-1497.701416015625,"y":5972.6572265625},"b2":{"x":-1455.7854955921473,"y":5965.397983457491}},"277":{"from_node_id":"300","to_node_id":"305","b1":{"x":-1497.701416015625,"y":5860.6572265625},"b2":{"x":-1456.4513424762508,"y":5867.8990922818875}}}},"43":{"name":"NDPK1m","bigg_id":"NDPK1m","reversibility":true,"label_x":-1091.3944091796875,"label_y":5488.1611328125,"gene_reaction_rule":"NME4","genes":[{"notes":{"original_bigg_ids":["4833"]},"name":"NME4","bigg_id":"NME4"}],"metabolites":[{"bigg_id":"adp_m","coefficient":1},{"bigg_id":"atp_m","coefficient":-1},{"bigg_id":"gtp_m","coefficient":1},{"bigg_id":"gdp_m","coefficient":-1}],"segments":{"278":{"from_node_id":"307","to_node_id":"308","b1":null,"b2":null},"279":{"from_node_id":"309","to_node_id":"308","b1":null,"b2":null},"280":{"from_node_id":"309","to_node_id":"310","b1":{"x":-1121.3944091796875,"y":5530.1611328125},"b2":{"x":-1121.3944091796875,"y":5541.4765625}},"281":{"from_node_id":"307","to_node_id":"306","b1":{"x":-1121.3944091796875,"y":5426.1611328125},"b2":{"x":-1121.3944091796875,"y":5424.0498046875}},"282":{"from_node_id":"309","to_node_id":"311","b1":{"x":-1121.3944091796875,"y":5534.1611328125},"b2":{"x":-1066.9696723902694,"y":5529.6762906479}},"283":{"from_node_id":"307","to_node_id":"312","b1":{"x":-1121.3944091796875,"y":5422.1611328125},"b2":{"x":-1072.6464253669105,"y":5429.527705513356}}}},"44":{"name":"UMPK4","bigg_id":"UMPK4","reversibility":true,"label_x":-809.27392578125,"label_y":5911.45458984375,"gene_reaction_rule":"CMPK1","genes":[{"notes":{"original_bigg_ids":["51727"]},"name":"CMPK1","bigg_id":"CMPK1"}],"metabolites":[{"bigg_id":"ump_c","coefficient":-1},{"bigg_id":"udp_c","coefficient":1},{"bigg_id":"gtp_c","coefficient":-1},{"bigg_id":"gdp_c","coefficient":1}],"segments":{"284":{"from_node_id":"314","to_node_id":"315","b1":null,"b2":null},"285":{"from_node_id":"316","to_node_id":"315","b1":null,"b2":null},"286":{"from_node_id":"314","to_node_id":"313","b1":{"x":-671.0634765625,"y":5845.51220703125},"b2":{"x":-669.7493896484375,"y":5838.12255859375}},"287":{"from_node_id":"316","to_node_id":"317","b1":{"x":-671.0634765625,"y":5949.51220703125},"b2":{"x":-671.0634765625,"y":5962.15869140625}},"288":{"from_node_id":"314","to_node_id":"318","b1":{"x":-671.0634765625,"y":5841.51220703125},"b2":{"x":-624.632515519116,"y":5847.371697757959}},"289":{"from_node_id":"316","to_node_id":"319","b1":{"x":-671.0634765625,"y":5953.51220703125},"b2":{"x":-784.9051381946598,"y":5985.4014587909105}}}},"45":{"name":"UMPK2","bigg_id":"UMPK2","reversibility":true,"label_x":-1631.9281005859375,"label_y":6319.49609375,"gene_reaction_rule":"CMPK1","genes":[{"notes":{"original_bigg_ids":["51727"]},"name":"CMPK1","bigg_id":"CMPK1"}],"metabolites":[{"bigg_id":"cdp_c","coefficient":1},{"bigg_id":"ump_c","coefficient":-1},{"bigg_id":"udp_c","coefficient":1},{"bigg_id":"ctp_c","coefficient":-1}],"segments":{"290":{"from_node_id":"321","to_node_id":"322","b1":null,"b2":null},"291":{"from_node_id":"323","to_node_id":"322","b1":null,"b2":null},"292":{"from_node_id":"323","to_node_id":"324","b1":{"x":-1497.66015625,"y":6361.5537109375},"b2":{"x":-1428.724740825866,"y":6346.092289478696}},"293":{"from_node_id":"321","to_node_id":"320","b1":{"x":-1497.66015625,"y":6253.5537109375},"b2":{"x":-1496.345947265625,"y":6247.47802734375}},"294":{"from_node_id":"323","to_node_id":"325","b1":{"x":-1497.66015625,"y":6357.5537109375},"b2":{"x":-1497.66015625,"y":6357.05859375}},"295":{"from_node_id":"321","to_node_id":"326","b1":{"x":-1497.66015625,"y":6249.5537109375},"b2":{"x":-1432.808191310635,"y":6252.5546295086715}}}},"46":{"name":"UMP kinase","bigg_id":"UMPK","reversibility":true,"label_x":-1229.7999877929688,"label_y":6305.041015625,"gene_reaction_rule":"CMPK1","genes":[{"notes":{"original_bigg_ids":["51727"]},"name":"CMPK1","bigg_id":"CMPK1"}],"metabolites":[{"bigg_id":"ump_c","coefficient":-1},{"bigg_id":"udp_c","coefficient":1},{"bigg_id":"adp_c","coefficient":1},{"bigg_id":"atp_c","coefficient":-1}],"segments":{"296":{"from_node_id":"328","to_node_id":"329","b1":null,"b2":null},"297":{"from_node_id":"330","to_node_id":"329","b1":null,"b2":null},"298":{"from_node_id":"328","to_node_id":"327","b1":{"x":-1109.987548828125,"y":6239.09814453125},"b2":{"x":-1108.6734619140625,"y":6240.9072265625}},"299":{"from_node_id":"330","to_node_id":"331","b1":{"x":-1109.987548828125,"y":6343.09814453125},"b2":{"x":-1108.67333984375,"y":6355.744140625}},"300":{"from_node_id":"330","to_node_id":"332","b1":{"x":-1109.987548828125,"y":6347.09814453125},"b2":{"x":-1047.2500629997128,"y":6338.944016986574}},"301":{"from_node_id":"328","to_node_id":"333","b1":{"x":-1109.987548828125,"y":6235.09814453125},"b2":{"x":-1052.6916090010375,"y":6249.399569609669}}}},"47":{"name":"UMPK3","bigg_id":"UMPK3","reversibility":true,"label_x":-880.2376708984375,"label_y":6316.8671875,"gene_reaction_rule":"CMPK1","genes":[{"notes":{"original_bigg_ids":["51727"]},"name":"CMPK1","bigg_id":"CMPK1"}],"metabolites":[{"bigg_id":"ump_c","coefficient":-1},{"bigg_id":"utp_c","coefficient":-1},{"bigg_id":"udp_c","coefficient":2}],"segments":{"302":{"from_node_id":"335","to_node_id":"336","b1":null,"b2":null},"303":{"from_node_id":"337","to_node_id":"336","b1":null,"b2":null},"304":{"from_node_id":"335","to_node_id":"334","b1":{"x":-743.34130859375,"y":6260.1240234375},"b2":{"x":-743.3414306640625,"y":6233.02197265625}},"305":{"from_node_id":"335","to_node_id":"338","b1":{"x":-743.34130859375,"y":6256.1240234375},"b2":{"x":-668.46142578125,"y":6256.8359375}},"306":{"from_node_id":"337","to_node_id":"339","b1":{"x":-743.34130859375,"y":6364.1240234375},"b2":{"x":-743.34130859375,"y":6357.05859375}}}},"48":{"name":"Adenylsuccinate lyase","bigg_id":"ADSL1r","reversibility":false,"label_x":-529.40576171875,"label_y":5150.15478515625,"gene_reaction_rule":"ADSL","genes":[{"notes":{"original_bigg_ids":["158"]},"name":"ADSL","bigg_id":"ADSL"}],"metabolites":[{"bigg_id":"fum_c","coefficient":1},{"bigg_id":"amp_c","coefficient":1},{"bigg_id":"dcamp_c","coefficient":-1}],"segments":{"307":{"from_node_id":"340","to_node_id":"341","b1":null,"b2":null},"308":{"from_node_id":"342","to_node_id":"341","b1":null,"b2":null},"309":{"from_node_id":"342","to_node_id":"343","b1":{"x":-559.40576171875,"y":5084.15478515625},"b2":{"x":-505.3795542940918,"y":5078.775365294903}},"310":{"from_node_id":"342","to_node_id":"257","b1":{"x":-559.40576171875,"y":5088.15478515625},"b2":{"x":-559.40576171875,"y":4923.2734375}},"311":{"from_node_id":"340","to_node_id":"344","b1":{"x":-559.40576171875,"y":5192.15478515625},"b2":{"x":-559.40576171875,"y":5215.0693359375}}}},"49":{"name":"Adenylosuccinate synthase","bigg_id":"ADSS","reversibility":false,"label_x":-664.2029418945312,"label_y":5469.15625,"gene_reaction_rule":"ADSSL1","genes":[{"notes":{"original_bigg_ids":["122622"]},"name":"ADSSL1","bigg_id":"ADSSL1"}],"metabolites":[{"bigg_id":"gdp_c","coefficient":1},{"bigg_id":"asp__L_c","coefficient":-1},{"bigg_id":"gtp_c","coefficient":-1},{"bigg_id":"h_c","coefficient":2},{"bigg_id":"pi_c","coefficient":1},{"bigg_id":"imp_c","coefficient":-1},{"bigg_id":"dcamp_c","coefficient":1}],"segments":{"312":{"from_node_id":"345","to_node_id":"346","b1":null,"b2":null},"313":{"from_node_id":"347","to_node_id":"346","b1":null,"b2":null},"314":{"from_node_id":"347","to_node_id":"348","b1":{"x":-562.2738037109375,"y":5407.4580078125},"b2":{"x":-511.306151693925,"y":5416.2181468704775}},"315":{"from_node_id":"345","to_node_id":"349","b1":{"x":-562.2738037109375,"y":5519.4580078125},"b2":{"x":-693.5064839591738,"y":5515.429924300044}},"316":{"from_node_id":"345","to_node_id":"350","b1":{"x":-562.2738037109375,"y":5519.4580078125},"b2":{"x":-484.1894276372738,"y":5473.600934687933}},"317":{"from_node_id":"347","to_node_id":"351","b1":{"x":-562.2738037109375,"y":5407.4580078125},"b2":{"x":-500.5176612884074,"y":5392.499503326175}},"318":{"from_node_id":"347","to_node_id":"352","b1":{"x":-562.2738037109375,"y":5407.4580078125},"b2":{"x":-526.1192423815952,"y":5367.38360571622}},"319":{"from_node_id":"345","to_node_id":"353","b1":{"x":-562.2738037109375,"y":5515.4580078125},"b2":{"x":52.917724609375,"y":5690.0185546875}},"320":{"from_node_id":"347","to_node_id":"344","b1":{"x":-562.2738037109375,"y":5411.4580078125},"b2":{"x":-559.40576171875,"y":5320.0693359375}}}},"50":{"name":"IMP cyclohydrolase","bigg_id":"IMPC","reversibility":true,"label_x":82.917724609375,"label_y":5902.5185546875,"gene_reaction_rule":"ATIC","genes":[{"notes":{"original_bigg_ids":["471"]},"name":"ATIC","bigg_id":"ATIC"}],"metabolites":[{"bigg_id":"h2o_c","coefficient":-1},{"bigg_id":"fprica_c","coefficient":1},{"bigg_id":"imp_c","coefficient":-1}],"segments":{"321":{"from_node_id":"354","to_node_id":"355","b1":null,"b2":null},"322":{"from_node_id":"356","to_node_id":"355","b1":null,"b2":null},"323":{"from_node_id":"354","to_node_id":"357","b1":{"x":52.917724609375,"y":5836.5185546875},"b2":{"x":11.628213372768549,"y":5820.956578679303}},"324":{"from_node_id":"356","to_node_id":"358","b1":{"x":52.917724609375,"y":5944.5185546875},"b2":{"x":52.917724609375,"y":5938.39404296875}},"325":{"from_node_id":"354","to_node_id":"353","b1":{"x":52.917724609375,"y":5840.5185546875},"b2":{"x":52.917724609375,"y":5795.0185546875}}}},"51":{"name":"Phosphoribosylaminoimidazolecarboxamide formyltransferase","bigg_id":"AICART","reversibility":true,"label_x":-94.8997802734375,"label_y":6143.72412109375,"gene_reaction_rule":"ATIC","genes":[{"notes":{"original_bigg_ids":["471"]},"name":"ATIC","bigg_id":"ATIC"}],"metabolites":[{"bigg_id":"aicar_c","coefficient":-1},{"bigg_id":"fprica_c","coefficient":1},{"bigg_id":"thf_c","coefficient":1},{"bigg_id":"10fthf_c","coefficient":-1}],"segments":{"326":{"from_node_id":"359","to_node_id":"360","b1":null,"b2":null},"327":{"from_node_id":"361","to_node_id":"360","b1":null,"b2":null},"328":{"from_node_id":"359","to_node_id":"362","b1":{"x":51.4837646484375,"y":6184.2900390625},"b2":{"x":52.917724609375,"y":6205.412109375}},"329":{"from_node_id":"361","to_node_id":"358","b1":{"x":51.4837646484375,"y":6080.2900390625},"b2":{"x":52.917724609375,"y":6043.39404296875}},"330":{"from_node_id":"361","to_node_id":"363","b1":{"x":51.4837646484375,"y":6076.2900390625},"b2":{"x":115.80703835765738,"y":6080.593239060692}},"331":{"from_node_id":"359","to_node_id":"364","b1":{"x":51.4837646484375,"y":6188.2900390625},"b2":{"x":115.89445645441583,"y":6173.256233938525}}}},"52":{"name":"Adenylosuccinate lyase","bigg_id":"ADSL2r","reversibility":false,"label_x":-93.4658203125,"label_y":6406.43994140625,"gene_reaction_rule":"ADSL","genes":[{"notes":{"original_bigg_ids":["158"]},"name":"ADSL","bigg_id":"ADSL"}],"metabolites":[{"bigg_id":"aicar_c","coefficient":1},{"bigg_id":"fum_c","coefficient":1},{"bigg_id":"25aics_c","coefficient":-1}],"segments":{"332":{"from_node_id":"365","to_node_id":"366","b1":null,"b2":null},"333":{"from_node_id":"367","to_node_id":"366","b1":null,"b2":null},"334":{"from_node_id":"367","to_node_id":"362","b1":{"x":52.917724609375,"y":6332.9677734375},"b2":{"x":52.917724609375,"y":6310.412109375}},"335":{"from_node_id":"367","to_node_id":"368","b1":{"x":52.917724609375,"y":6328.9677734375},"b2":{"x":122.30865696226604,"y":6330.879776556032}},"336":{"from_node_id":"365","to_node_id":"369","b1":{"x":21.12964734579875,"y":6435.890570042637},"b2":{"x":380.85418541177046,"y":6429.3692285997995}}}},"53":{"name":"Phosphoribosylaminoimidazolesuccinocarboxamide synthase","bigg_id":"PRASCSi","reversibility":true,"label_x":499.9488525390625,"label_y":6490.66552734375,"gene_reaction_rule":"PAICS","genes":[{"notes":{"original_bigg_ids":["10606"]},"name":"PAICS","bigg_id":"PAICS"}],"metabolites":[{"bigg_id":"atp_c","coefficient":-1},{"bigg_id":"5aizc_c","coefficient":-1},{"bigg_id":"asp__L_c","coefficient":-1},{"bigg_id":"25aics_c","coefficient":1},{"bigg_id":"h_c","coefficient":1},{"bigg_id":"adp_c","coefficient":1},{"bigg_id":"pi_c","coefficient":1}],"segments":{"337":{"from_node_id":"370","to_node_id":"371","b1":null,"b2":null},"338":{"from_node_id":"372","to_node_id":"371","b1":null,"b2":null},"339":{"from_node_id":"370","to_node_id":"373","b1":{"x":633.195068359375,"y":6436.0205078125},"b2":{"x":631.9132946863048,"y":6379.287376245703}},"340":{"from_node_id":"370","to_node_id":"374","b1":{"x":629.195068359375,"y":6436.0205078125},"b2":{"x":680.43115234375,"y":6436.0205078125}},"341":{"from_node_id":"370","to_node_id":"375","b1":{"x":633.195068359375,"y":6436.0205078125},"b2":{"x":660.3282191529878,"y":6380.47964008463}},"342":{"from_node_id":"372","to_node_id":"369","b1":{"x":539.5352783203125,"y":6436.0205078125},"b2":{"x":485.43115234375,"y":6436.0205078125}},"343":{"from_node_id":"372","to_node_id":"376","b1":{"x":535.5352783203125,"y":6436.0205078125},"b2":{"x":472.080810546875,"y":6364.830078125}},"344":{"from_node_id":"372","to_node_id":"377","b1":{"x":535.5352783203125,"y":6436.0205078125},"b2":{"x":520.9444972730876,"y":6368.617074696488}},"345":{"from_node_id":"372","to_node_id":"378","b1":{"x":535.5352783203125,"y":6436.0205078125},"b2":{"x":542.3718723732804,"y":6396.343080411183}}}},"54":{"name":"Phosphoribosylaminoimidazole carboxylase","bigg_id":"AIRCr","reversibility":true,"label_x":838.667236328125,"label_y":6486.36328125,"gene_reaction_rule":"PAICS","genes":[{"notes":{"original_bigg_ids":["10606"]},"name":"PAICS","bigg_id":"PAICS"}],"metabolites":[{"bigg_id":"air_c","coefficient":-1},{"bigg_id":"co2_c","coefficient":-1},{"bigg_id":"h_c","coefficient":1},{"bigg_id":"5aizc_c","coefficient":1}],"segments":{"346":{"from_node_id":"379","to_node_id":"380","b1":null,"b2":null},"347":{"from_node_id":"381","to_node_id":"380","b1":null,"b2":null},"348":{"from_node_id":"379","to_node_id":"382","b1":{"x":934.93115234375,"y":6436.0205078125},"b2":{"x":980.43115234375,"y":6436.0205078125}},"349":{"from_node_id":"379","to_node_id":"383","b1":{"x":938.93115234375,"y":6436.0205078125},"b2":{"x":941.6718408790355,"y":6368.367472173927}},"350":{"from_node_id":"381","to_node_id":"384","b1":{"x":826.93115234375,"y":6436.0205078125},"b2":{"x":829.9995086402826,"y":6370.716404801954}},"351":{"from_node_id":"381","to_node_id":"374","b1":{"x":830.93115234375,"y":6436.0205078125},"b2":{"x":785.43115234375,"y":6436.0205078125}}}},"55":{"name":"Phosphoribosylaminoimidazole synthase","bigg_id":"PRAIS","reversibility":false,"label_x":1131.4971923828125,"label_y":6480.62744140625,"gene_reaction_rule":"GART","genes":[{"notes":{"original_bigg_ids":["2618"]},"name":"GART","bigg_id":"GART"}],"metabolites":[{"bigg_id":"atp_c","coefficient":-1},{"bigg_id":"fpram_c","coefficient":-1},{"bigg_id":"h_c","coefficient":2},{"bigg_id":"adp_c","coefficient":1},{"bigg_id":"air_c","coefficient":1},{"bigg_id":"pi_c","coefficient":1}],"segments":{"352":{"from_node_id":"385","to_node_id":"386","b1":null,"b2":null},"353":{"from_node_id":"387","to_node_id":"386","b1":null,"b2":null},"354":{"from_node_id":"385","to_node_id":"388","b1":{"x":1238.93115234375,"y":6436.0205078125},"b2":{"x":1261.4986337887535,"y":6372.408659968451}},"355":{"from_node_id":"385","to_node_id":"389","b1":{"x":1234.93115234375,"y":6436.0205078125},"b2":{"x":1280.43115234375,"y":6436.0205078125}},"356":{"from_node_id":"387","to_node_id":"390","b1":{"x":1126.93115234375,"y":6436.0205078125},"b2":{"x":1095.1248643344202,"y":6369.359474051188}},"357":{"from_node_id":"387","to_node_id":"391","b1":{"x":1126.93115234375,"y":6436.0205078125},"b2":{"x":1132.345847040118,"y":6366.37793153307}},"358":{"from_node_id":"387","to_node_id":"382","b1":{"x":1130.93115234375,"y":6436.0205078125},"b2":{"x":1085.43115234375,"y":6436.0205078125}},"359":{"from_node_id":"387","to_node_id":"392","b1":{"x":1126.93115234375,"y":6436.0205078125},"b2":{"x":1058.9196865112376,"y":6385.867665761227}}}},"56":{"name":"Phosphoribosylformylglycinamidine synthase","bigg_id":"PRFGS","reversibility":false,"label_x":1524.7080078125,"label_y":6483.49560546875,"gene_reaction_rule":"PFAS","genes":[{"notes":{"original_bigg_ids":["5198"]},"name":"PFAS","bigg_id":"PFAS"}],"metabolites":[{"bigg_id":"h2o_c","coefficient":-1},{"bigg_id":"atp_c","coefficient":-1},{"bigg_id":"glu__L_c","coefficient":1},{"bigg_id":"fgam_c","coefficient":-1},{"bigg_id":"h_c","coefficient":1},{"bigg_id":"adp_c","coefficient":1},{"bigg_id":"fpram_c","coefficient":1},{"bigg_id":"pi_c","coefficient":1},{"bigg_id":"gln__L_c","coefficient":-1}],"segments":{"360":{"from_node_id":"393","to_node_id":"394","b1":null,"b2":null},"361":{"from_node_id":"395","to_node_id":"394","b1":null,"b2":null},"362":{"from_node_id":"393","to_node_id":"396","b1":{"x":1623.8399658203125,"y":6436.0205078125},"b2":{"x":1615.0928515943062,"y":6385.573906779694}},"363":{"from_node_id":"393","to_node_id":"397","b1":{"x":1627.8399658203125,"y":6436.0205078125},"b2":{"x":1731.17935567797,"y":6364.443843599949}},"364":{"from_node_id":"395","to_node_id":"398","b1":{"x":1515.8399658203125,"y":6436.0205078125},"b2":{"x":1437.7482082133527,"y":6355.4148109098705}},"365":{"from_node_id":"393","to_node_id":"399","b1":{"x":1627.8399658203125,"y":6436.0205078125},"b2":{"x":1741.0300990665246,"y":6435.321602381613}},"366":{"from_node_id":"395","to_node_id":"400","b1":{"x":1515.8399658203125,"y":6436.0205078125},"b2":{"x":1400.6332387155976,"y":6363.264093263027}},"367":{"from_node_id":"395","to_node_id":"401","b1":{"x":1515.8399658203125,"y":6436.0205078125},"b2":{"x":1498.0413334069576,"y":6394.175279144884}},"368":{"from_node_id":"395","to_node_id":"389","b1":{"x":1519.8399658203125,"y":6436.0205078125},"b2":{"x":1385.43115234375,"y":6436.0205078125}},"369":{"from_node_id":"395","to_node_id":"402","b1":{"x":1515.8399658203125,"y":6436.0205078125},"b2":{"x":1403.6370316907444,"y":6408.094987656412}},"370":{"from_node_id":"393","to_node_id":"403","b1":{"x":1627.8399658203125,"y":6436.0205078125},"b2":{"x":1668.280354680154,"y":6398.89605696318}}}},"57":{"name":"Phosphoribosylglycinamide formyltransferase","bigg_id":"GARFT","reversibility":true,"label_x":1892.259033203125,"label_y":6476.1728515625,"gene_reaction_rule":"GART","genes":[{"notes":{"original_bigg_ids":["2618"]},"name":"GART","bigg_id":"GART"}],"metabolites":[{"bigg_id":"thf_c","coefficient":1},{"bigg_id":"fgam_c","coefficient":1},{"bigg_id":"h_c","coefficient":1},{"bigg_id":"gar_c","coefficient":-1},{"bigg_id":"10fthf_c","coefficient":-1}],"segments":{"371":{"from_node_id":"404","to_node_id":"405","b1":null,"b2":null},"372":{"from_node_id":"406","to_node_id":"405","b1":null,"b2":null},"373":{"from_node_id":"406","to_node_id":"407","b1":{"x":1874.7869873046875,"y":6433},"b2":{"x":1830.0244078845296,"y":6375.456212069928}},"374":{"from_node_id":"406","to_node_id":"399","b1":{"x":1878.7869873046875,"y":6433},"b2":{"x":1833.2869873046875,"y":6433}},"375":{"from_node_id":"406","to_node_id":"408","b1":{"x":1874.7869873046875,"y":6433},"b2":{"x":1901.0178544200708,"y":6375.325989223637}},"376":{"from_node_id":"404","to_node_id":"409","b1":{"x":1982.7869873046875,"y":6433},"b2":{"x":2028.2869873046875,"y":6433}},"377":{"from_node_id":"404","to_node_id":"410","b1":{"x":1986.7869873046875,"y":6433},"b2":{"x":1998.5010998765988,"y":6363.029955607149}}}},"58":{"name":"Phosphoribosylglycinamide synthase","bigg_id":"PRAGSr","reversibility":true,"label_x":2197.9952392578125,"label_y":6473.30517578125,"gene_reaction_rule":"GART","genes":[{"notes":{"original_bigg_ids":["2618"]},"name":"GART","bigg_id":"GART"}],"metabolites":[{"bigg_id":"pram_c","coefficient":-1},{"bigg_id":"atp_c","coefficient":-1},{"bigg_id":"h_c","coefficient":1},{"bigg_id":"adp_c","coefficient":1},{"bigg_id":"gar_c","coefficient":1},{"bigg_id":"pi_c","coefficient":1},{"bigg_id":"gly_c","coefficient":-1}],"segments":{"378":{"from_node_id":"411","to_node_id":"412","b1":null,"b2":null},"379":{"from_node_id":"413","to_node_id":"412","b1":null,"b2":null},"380":{"from_node_id":"411","to_node_id":"414","b1":{"x":2340.1475830078125,"y":6433},"b2":{"x":2328.2869873046875,"y":6433}},"381":{"from_node_id":"411","to_node_id":"415","b1":{"x":2344.1475830078125,"y":6433},"b2":{"x":2320.11564152789,"y":6369.075721031436}},"382":{"from_node_id":"413","to_node_id":"416","b1":{"x":2232.1475830078125,"y":6433},"b2":{"x":2181.3846788151127,"y":6330.197522841304}},"383":{"from_node_id":"413","to_node_id":"417","b1":{"x":2232.1475830078125,"y":6433},"b2":{"x":2246.3699395742524,"y":6375.585643038892}},"384":{"from_node_id":"413","to_node_id":"409","b1":{"x":2236.1475830078125,"y":6433},"b2":{"x":2133.2869873046875,"y":6433}},"385":{"from_node_id":"413","to_node_id":"418","b1":{"x":2232.1475830078125,"y":6433},"b2":{"x":2142.080981788962,"y":6357.579623320139}},"386":{"from_node_id":"411","to_node_id":"419","b1":{"x":2344.1475830078125,"y":6433},"b2":{"x":2331.5992431640625,"y":6571.58935546875}}}},"59":{"name":"Glutamine phosphoribosyldiphosphate amidotransferase","bigg_id":"GLUPRT","reversibility":false,"label_x":2467.8812255859375,"label_y":6491.947265625,"gene_reaction_rule":"PPAT","genes":[{"notes":{"original_bigg_ids":["5471"]},"name":"PPAT","bigg_id":"PPAT"}],"metabolites":[{"bigg_id":"pram_c","coefficient":1},{"bigg_id":"h2o_c","coefficient":-1},{"bigg_id":"glu__L_c","coefficient":1},{"bigg_id":"ppi_c","coefficient":1},{"bigg_id":"prpp_c","coefficient":-1},{"bigg_id":"gln__L_c","coefficient":-1}],"segments":{"387":{"from_node_id":"420","to_node_id":"421","b1":null,"b2":null},"388":{"from_node_id":"422","to_node_id":"421","b1":null,"b2":null},"389":{"from_node_id":"422","to_node_id":"414","b1":{"x":2478.7869873046875,"y":6433},"b2":{"x":2433.2869873046875,"y":6433}},"390":{"from_node_id":"420","to_node_id":"423","b1":{"x":2586.7869873046875,"y":6433},"b2":{"x":2587.0124088221582,"y":6361.776496741001}},"391":{"from_node_id":"422","to_node_id":"424","b1":{"x":2474.7869873046875,"y":6433},"b2":{"x":2490.2972666401897,"y":6365.369682267927}},"392":{"from_node_id":"422","to_node_id":"425","b1":{"x":2474.7869873046875,"y":6433},"b2":{"x":2447.9705399688005,"y":6373.193221205043}},"393":{"from_node_id":"420","to_node_id":"426","b1":{"x":2582.7869873046875,"y":6433},"b2":{"x":2628.2869873046875,"y":6433}},"394":{"from_node_id":"420","to_node_id":"427","b1":{"x":2586.7869873046875,"y":6433},"b2":{"x":2636.3513828459118,"y":6358.829092505478}}}},"61":{"name":"GMP reductase","bigg_id":"GMPR","reversibility":false,"label_x":348.37744140625,"label_y":5730.99072265625,"gene_reaction_rule":"GMPR2 or GMPR","genes":[{"notes":{"original_bigg_ids":["51292"]},"name":"GMPR2","bigg_id":"GMPR2"},{"notes":{"original_bigg_ids":["2766"]},"name":"GMPR","bigg_id":"GMPR"}],"metabolites":[{"bigg_id":"nadp_c","coefficient":1},{"bigg_id":"nadph_c","coefficient":-1},{"bigg_id":"imp_c","coefficient":1},{"bigg_id":"gmp_c","coefficient":-1},{"bigg_id":"h_c","coefficient":-2},{"bigg_id":"nh4_c","coefficient":1}],"segments":{"403":{"from_node_id":"436","to_node_id":"437","b1":null,"b2":null},"404":{"from_node_id":"438","to_node_id":"437","b1":null,"b2":null},"405":{"from_node_id":"438","to_node_id":"439","b1":{"x":385.0848388671875,"y":5742.51904296875},"b2":{"x":371.75675663447134,"y":5807.367126540458}},"406":{"from_node_id":"436","to_node_id":"440","b1":{"x":497.0848388671875,"y":5742.51904296875},"b2":{"x":488.9632752199735,"y":5806.360840579319}},"407":{"from_node_id":"438","to_node_id":"353","b1":{"x":389.0848388671875,"y":5742.51904296875},"b2":{"x":105.417724609375,"y":5742.5185546875}},"408":{"from_node_id":"436","to_node_id":"441","b1":{"x":493.0848388671875,"y":5742.51904296875},"b2":{"x":538.584716796875,"y":5742.51806640625}},"409":{"from_node_id":"436","to_node_id":"442","b1":{"x":497.0848388671875,"y":5742.51904296875},"b2":{"x":549.5494038798583,"y":5805.112876815967}},"410":{"from_node_id":"438","to_node_id":"443","b1":{"x":385.0848388671875,"y":5742.51904296875},"b2":{"x":313.1628177834449,"y":5814.267754785171}}}},"62":{"name":"Guanine phosphoribosyltransferase","bigg_id":"GUAPRT","reversibility":false,"label_x":699.821533203125,"label_y":5777.255859375,"gene_reaction_rule":"HPRT1","genes":[{"notes":{"original_bigg_ids":["3251"]},"name":"HPRT1","bigg_id":"HPRT1"}],"metabolites":[{"bigg_id":"gua_c","coefficient":-1},{"bigg_id":"gmp_c","coefficient":1},{"bigg_id":"ppi_c","coefficient":1},{"bigg_id":"prpp_c","coefficient":-1}],"segments":{"411":{"from_node_id":"444","to_node_id":"445","b1":null,"b2":null},"412":{"from_node_id":"446","to_node_id":"445","b1":null,"b2":null},"413":{"from_node_id":"444","to_node_id":"447","b1":{"x":833.85205078125,"y":5742.51806640625},"b2":{"x":838.584716796875,"y":5742.51806640625}},"414":{"from_node_id":"446","to_node_id":"441","b1":{"x":729.85205078125,"y":5742.51806640625},"b2":{"x":643.584716796875,"y":5742.51806640625}},"415":{"from_node_id":"446","to_node_id":"448","b1":{"x":725.85205078125,"y":5742.51806640625},"b2":{"x":732.1735238038215,"y":5672.191094169534}},"416":{"from_node_id":"444","to_node_id":"449","b1":{"x":837.85205078125,"y":5742.51806640625},"b2":{"x":852.0017970254565,"y":5672.69217293752}}}},"63":{"name":"Purine-nucleoside phosphorylase (Guanosine)","bigg_id":"PUNP3","reversibility":true,"label_x":1018.978271484375,"label_y":5781.9072265625,"gene_reaction_rule":"PNP","genes":[{"notes":{"original_bigg_ids":["4860"]},"name":"PNP","bigg_id":"PNP"}],"metabolites":[{"bigg_id":"gua_c","coefficient":1},{"bigg_id":"pi_c","coefficient":-1},{"bigg_id":"r1p_c","coefficient":1},{"bigg_id":"gsn_c","coefficient":-1}],"segments":{"417":{"from_node_id":"450","to_node_id":"451","b1":null,"b2":null},"418":{"from_node_id":"452","to_node_id":"451","b1":null,"b2":null},"419":{"from_node_id":"452","to_node_id":"447","b1":{"x":1021.26953125,"y":5742.51806640625},"b2":{"x":943.584716796875,"y":5742.51806640625}},"420":{"from_node_id":"450","to_node_id":"453","b1":{"x":1129.26953125,"y":5742.51806640625},"b2":{"x":1115.8014019620068,"y":5677.6262517435525}},"421":{"from_node_id":"452","to_node_id":"454","b1":{"x":1017.26953125,"y":5742.51806640625},"b2":{"x":1029.962507384435,"y":5679.143606684889}},"422":{"from_node_id":"450","to_node_id":"455","b1":{"x":1125.26953125,"y":5742.51806640625},"b2":{"x":1132.1478271484375,"y":5742.51806640625}}}},"64":{"name":"GSNt","bigg_id":"GSNt","reversibility":true,"label_x":1213.8414306640625,"label_y":5781.90673828125,"gene_reaction_rule":"SLC29A1","genes":[{"notes":{"original_bigg_ids":["2030"]},"name":"SLC29A1","bigg_id":"SLC29A1"}],"metabolites":[{"bigg_id":"gsn_e","coefficient":-1},{"bigg_id":"gsn_c","coefficient":1}],"segments":{"423":{"from_node_id":"456","to_node_id":"457","b1":null,"b2":null},"424":{"from_node_id":"458","to_node_id":"457","b1":null,"b2":null},"425":{"from_node_id":"456","to_node_id":"459","b1":{"x":1309.404541015625,"y":5742.51806640625},"b2":{"x":1281.9525146484375,"y":5742.51806640625}},"426":{"from_node_id":"458","to_node_id":"455","b1":{"x":1205.404541015625,"y":5742.51806640625},"b2":{"x":1237.1478271484375,"y":5742.51806640625}}}},"65":{"name":"NTD9e","bigg_id":"NTD9e","reversibility":false,"label_x":1395.83056640625,"label_y":5777.6162109375,"gene_reaction_rule":"NT5E","genes":[{"notes":{"original_bigg_ids":["4907"]},"name":"NT5E","bigg_id":"NT5E"}],"metabolites":[{"bigg_id":"gsn_e","coefficient":1},{"bigg_id":"h2o_e","coefficient":-1},{"bigg_id":"gmp_e","coefficient":-1},{"bigg_id":"pi_e","coefficient":1}],"segments":{"427":{"from_node_id":"460","to_node_id":"461","b1":null,"b2":null},"428":{"from_node_id":"462","to_node_id":"461","b1":null,"b2":null},"429":{"from_node_id":"462","to_node_id":"459","b1":{"x":1395.976318359375,"y":5742.51806640625},"b2":{"x":1386.9525146484375,"y":5742.51806640625}},"430":{"from_node_id":"460","to_node_id":"463","b1":{"x":1503.976318359375,"y":5742.51806640625},"b2":{"x":1489.0184838031835,"y":5667.2444068608165}},"431":{"from_node_id":"460","to_node_id":"464","b1":{"x":1499.976318359375,"y":5742.51806640625},"b2":{"x":1502.563232421875,"y":5742.51806640625}},"432":{"from_node_id":"462","to_node_id":"465","b1":{"x":1391.976318359375,"y":5742.51806640625},"b2":{"x":1416.0537258021811,"y":5670.8671260333}}}},"66":{"name":"NDP3ex","bigg_id":"NDP3ex","reversibility":false,"label_x":1603.567626953125,"label_y":5777.6162109375,"gene_reaction_rule":"CANT1","genes":[{"notes":{"original_bigg_ids":["124583"]},"name":"CANT1","bigg_id":"CANT1"}],"metabolites":[{"bigg_id":"gdp_e","coefficient":-1},{"bigg_id":"h_e","coefficient":1},{"bigg_id":"h2o_e","coefficient":-1},{"bigg_id":"pi_e","coefficient":1},{"bigg_id":"gmp_e","coefficient":1}],"segments":{"433":{"from_node_id":"466","to_node_id":"467","b1":null,"b2":null},"434":{"from_node_id":"468","to_node_id":"467","b1":null,"b2":null},"435":{"from_node_id":"466","to_node_id":"469","b1":{"x":1733.461181640625,"y":5744.6640625},"b2":{"x":1736.048095703125,"y":5744.66455078125}},"436":{"from_node_id":"468","to_node_id":"470","b1":{"x":1625.461181640625,"y":5744.6640625},"b2":{"x":1606.2544004695305,"y":5667.2423353579725}},"437":{"from_node_id":"466","to_node_id":"471","b1":{"x":1737.461181640625,"y":5744.6640625},"b2":{"x":1716.8458616757707,"y":5661.436807093115}},"438":{"from_node_id":"468","to_node_id":"472","b1":{"x":1625.461181640625,"y":5744.6640625},"b2":{"x":1639.6008722960964,"y":5668.946908049314}},"439":{"from_node_id":"468","to_node_id":"464","b1":{"x":1629.461181640625,"y":5744.6640625},"b2":{"x":1607.563232421875,"y":5742.51806640625}}}},"68":{"name":"Hypoxanthine phosphoribosyltransferase (Hypoxanthine)","bigg_id":"HXPRT","reversibility":false,"label_x":486.0997314453125,"label_y":6062.9716796875,"gene_reaction_rule":"HPRT1","genes":[{"notes":{"original_bigg_ids":["3251"]},"name":"HPRT1","bigg_id":"HPRT1"}],"metabolites":[{"bigg_id":"ppi_c","coefficient":1},{"bigg_id":"imp_c","coefficient":1},{"bigg_id":"prpp_c","coefficient":-1},{"bigg_id":"hxan_c","coefficient":-1}],"segments":{"446":{"from_node_id":"481","to_node_id":"482","b1":null,"b2":null},"447":{"from_node_id":"483","to_node_id":"482","b1":null,"b2":null},"448":{"from_node_id":"483","to_node_id":"484","b1":{"x":468.97369384765625,"y":6035.3017578125},"b2":{"x":445.37152099609375,"y":6024.1318359375}},"449":{"from_node_id":"483","to_node_id":"353","b1":{"x":468.97369384765625,"y":6031.3017578125},"b2":{"x":74.63067626953125,"y":5778.42626953125}},"450":{"from_node_id":"481","to_node_id":"480","b1":{"x":220.2657806775618,"y":6074.6532961325665},"b2":{"x":350.962890625,"y":6113.9951171875}},"451":{"from_node_id":"481","to_node_id":"486","b1":{"x":216.2677380034737,"y":6074.778415180383},"b2":{"x":397.4788451331311,"y":6068.976068738978}}}},"69":{"name":"IMP dehydrogenase","bigg_id":"IMPD","reversibility":false,"label_x":837.9864501953125,"label_y":5301.65625,"gene_reaction_rule":"IMPDH1 or IMPDH2","genes":[{"notes":{"original_bigg_ids":["3614"]},"name":"IMPDH1","bigg_id":"IMPDH1"},{"notes":{"original_bigg_ids":["3615"]},"name":"IMPDH2","bigg_id":"IMPDH2"}],"metabolites":[{"bigg_id":"xmp_c","coefficient":1},{"bigg_id":"h2o_c","coefficient":-1},{"bigg_id":"h_c","coefficient":1},{"bigg_id":"nad_c","coefficient":-1},{"bigg_id":"nadh_c","coefficient":1},{"bigg_id":"imp_c","coefficient":-1}],"segments":{"452":{"from_node_id":"488","to_node_id":"489","b1":null,"b2":null},"453":{"from_node_id":"490","to_node_id":"489","b1":null,"b2":null},"454":{"from_node_id":"490","to_node_id":"491","b1":{"x":941.0167236328125,"y":5243.947265625},"b2":{"x":941.0167236328125,"y":5198.447265625}},"455":{"from_node_id":"488","to_node_id":"487","b1":{"x":941.0167236328125,"y":5351.947265625},"b2":{"x":980.9831740662516,"y":5375.020271627752}},"456":{"from_node_id":"490","to_node_id":"492","b1":{"x":941.0167236328125,"y":5239.947265625},"b2":{"x":981.7177697762496,"y":5242.787769839643}},"457":{"from_node_id":"488","to_node_id":"493","b1":{"x":941.0167236328125,"y":5347.947265625},"b2":{"x":964.1011748080351,"y":5325.096543289339}},"458":{"from_node_id":"490","to_node_id":"494","b1":{"x":941.0167236328125,"y":5239.947265625},"b2":{"x":979.6774725591862,"y":5196.291800768058}},"459":{"from_node_id":"488","to_node_id":"353","b1":{"x":941.0167236328125,"y":5351.947265625},"b2":{"x":72.485107421875,"y":5705.66943359375}}}},"70":{"name":"5'-nucleotidase (XMP)","bigg_id":"NTD10","reversibility":false,"label_x":810.0931396484375,"label_y":5055.296875,"gene_reaction_rule":"NT5C2","genes":[{"notes":{"original_bigg_ids":["22978"]},"name":"NT5C2","bigg_id":"NT5C2"}],"metabolites":[{"bigg_id":"xmp_c","coefficient":-1},{"bigg_id":"h2o_c","coefficient":-1},{"bigg_id":"pi_c","coefficient":1},{"bigg_id":"xtsn_c","coefficient":1}],"segments":{"460":{"from_node_id":"496","to_node_id":"497","b1":null,"b2":null},"461":{"from_node_id":"498","to_node_id":"497","b1":null,"b2":null},"462":{"from_node_id":"496","to_node_id":"491","b1":{"x":941.0167236328125,"y":5090.85986328125},"b2":{"x":941.0167236328125,"y":5093.447265625}},"463":{"from_node_id":"496","to_node_id":"499","b1":{"x":941.0167236328125,"y":5094.85986328125},"b2":{"x":992.7231714486522,"y":5083.05512859142}},"464":{"from_node_id":"498","to_node_id":"500","b1":{"x":941.0167236328125,"y":4993.587890625},"b2":{"x":992.4040358548102,"y":5002.616660289097}},"465":{"from_node_id":"498","to_node_id":"501","b1":{"x":941.0167236328125,"y":4997.587890625},"b2":{"x":941.0167236328125,"y":4973.54443359375}}}},"71":{"name":"Purine-nucleoside phosphorylase (Xanthosine)","bigg_id":"PUNP7","reversibility":true,"label_x":807.947509765625,"label_y":4860.43359375,"gene_reaction_rule":"PNP","genes":[{"notes":{"original_bigg_ids":["4860"]},"name":"PNP","bigg_id":"PNP"}],"metabolites":[{"bigg_id":"pi_c","coefficient":-1},{"bigg_id":"r1p_c","coefficient":1},{"bigg_id":"xan_c","coefficient":1},{"bigg_id":"xtsn_c","coefficient":-1}],"segments":{"466":{"from_node_id":"502","to_node_id":"503","b1":null,"b2":null},"467":{"from_node_id":"504","to_node_id":"503","b1":null,"b2":null},"468":{"from_node_id":"502","to_node_id":"505","b1":{"x":941.0167236328125,"y":4887.12255859375},"b2":{"x":992.2360523089129,"y":4876.021756682952}},"469":{"from_node_id":"504","to_node_id":"506","b1":{"x":941.0167236328125,"y":4803.01611328125},"b2":{"x":988.2805926206494,"y":4817.497856823136}},"470":{"from_node_id":"504","to_node_id":"507","b1":{"x":941.0167236328125,"y":4807.01611328125},"b2":{"x":941.0167236328125,"y":4782.97265625}},"471":{"from_node_id":"502","to_node_id":"501","b1":{"x":941.0167236328125,"y":4883.12255859375},"b2":{"x":941.0167236328125,"y":4868.54443359375}}}},"72":{"name":"XANtx","bigg_id":"XANtx","reversibility":true,"label_x":821.5406494140625,"label_y":4629.04296875,"gene_reaction_rule":"","genes":[],"metabolites":[{"bigg_id":"xan_x","coefficient":1},{"bigg_id":"xan_c","coefficient":-1}],"segments":{"472":{"from_node_id":"508","to_node_id":"509","b1":null,"b2":null},"473":{"from_node_id":"510","to_node_id":"509","b1":null,"b2":null},"474":{"from_node_id":"510","to_node_id":"511","b1":{"x":941.0167236328125,"y":4556.3662109375},"b2":{"x":941.0167236328125,"y":4558.07080078125}},"475":{"from_node_id":"508","to_node_id":"507","b1":{"x":941.0167236328125,"y":4660.3662109375},"b2":{"x":941.0167236328125,"y":4677.97265625}}}},"73":{"name":"Adenosine monophosphate deaminase","bigg_id":"AMPDA","reversibility":false,"label_x":-695.2531127929688,"label_y":4693.6005859375,"gene_reaction_rule":"AMPD2","genes":[{"notes":{"original_bigg_ids":["271"]},"name":"AMPD2","bigg_id":"AMPD2"}],"metabolites":[{"bigg_id":"amp_c","coefficient":-1},{"bigg_id":"nh4_c","coefficient":1},{"bigg_id":"h_c","coefficient":-1},{"bigg_id":"h2o_c","coefficient":-1},{"bigg_id":"imp_c","coefficient":1}],"segments":{"476":{"from_node_id":"512","to_node_id":"513","b1":null,"b2":null},"477":{"from_node_id":"514","to_node_id":"513","b1":null,"b2":null},"478":{"from_node_id":"512","to_node_id":"257","b1":{"x":-560.8355102539062,"y":4735.6005859375},"b2":{"x":-559.40576171875,"y":4818.2734375}},"479":{"from_node_id":"514","to_node_id":"515","b1":{"x":-560.8355102539062,"y":4627.6005859375},"b2":{"x":-499.6145911860322,"y":4633.347762023777}},"480":{"from_node_id":"512","to_node_id":"516","b1":{"x":-560.8355102539062,"y":4739.6005859375},"b2":{"x":-496.0761428895299,"y":4799.169438064474}},"481":{"from_node_id":"512","to_node_id":"517","b1":{"x":-560.8355102539062,"y":4739.6005859375},"b2":{"x":-503.3425858832308,"y":4746.82549169428}},"482":{"from_node_id":"514","to_node_id":"518","b1":{"x":-560.8355102539062,"y":4631.6005859375},"b2":{"x":-562.62255859375,"y":4549.28515625}}}},"74":{"name":"5'-nucleotidase (IMP)","bigg_id":"NTD11","reversibility":false,"label_x":-689.8915405273438,"label_y":4355.35546875,"gene_reaction_rule":"NT5C1B or NT5C2","genes":[{"notes":{"original_bigg_ids":["93034"]},"name":"NT5C1B","bigg_id":"NT5C1B"},{"notes":{"original_bigg_ids":["22978"]},"name":"NT5C2","bigg_id":"NT5C2"}],"metabolites":[{"bigg_id":"h2o_c","coefficient":-1},{"bigg_id":"pi_c","coefficient":1},{"bigg_id":"imp_c","coefficient":-1},{"bigg_id":"ins_c","coefficient":1}],"segments":{"483":{"from_node_id":"519","to_node_id":"520","b1":null,"b2":null},"484":{"from_node_id":"521","to_node_id":"520","b1":null,"b2":null},"485":{"from_node_id":"519","to_node_id":"522","b1":{"x":-562.62255859375,"y":4402.78515625},"b2":{"x":-496.93282489678535,"y":4409.179340886974}},"486":{"from_node_id":"521","to_node_id":"523","b1":{"x":-562.62255859375,"y":4290.78515625},"b2":{"x":-507.75662332579816,"y":4289.652681141005}},"487":{"from_node_id":"519","to_node_id":"518","b1":{"x":-562.62255859375,"y":4398.78515625},"b2":{"x":-562.62255859375,"y":4444.28515625}},"488":{"from_node_id":"521","to_node_id":"524","b1":{"x":-562.62255859375,"y":4294.78515625},"b2":{"x":-562.62255859375,"y":4249.28515625}}}},"79":{"name":"Purine-nucleoside phosphorylase (Inosine)","bigg_id":"PUNP5","reversibility":true,"label_x":-688.9299926757812,"label_y":4058.218994140625,"gene_reaction_rule":"PNP","genes":[{"notes":{"original_bigg_ids":["4860"]},"name":"PNP","bigg_id":"PNP"}],"metabolites":[{"bigg_id":"pi_c","coefficient":-1},{"bigg_id":"hxan_c","coefficient":1},{"bigg_id":"r1p_c","coefficient":1},{"bigg_id":"ins_c","coefficient":-1}],"segments":{"513":{"from_node_id":"551","to_node_id":"552","b1":null,"b2":null},"514":{"from_node_id":"553","to_node_id":"552","b1":null,"b2":null},"515":{"from_node_id":"551","to_node_id":"554","b1":{"x":-562.62255859375,"y":4102.78515625},"b2":{"x":-505.2039315531456,"y":4073.1347057683906}},"516":{"from_node_id":"553","to_node_id":"555","b1":{"x":-562.62255859375,"y":3994.78515625},"b2":{"x":-561.1885375976562,"y":3973.6630859375}},"517":{"from_node_id":"553","to_node_id":"556","b1":{"x":-562.62255859375,"y":3990.78515625},"b2":{"x":-501.62203579923835,"y":4000.6296143209406}},"518":{"from_node_id":"551","to_node_id":"524","b1":{"x":-562.62255859375,"y":4098.78515625},"b2":{"x":-562.62255859375,"y":4144.28515625}}}},"80":{"name":"Adenosine deaminase","bigg_id":"ADA","reversibility":false,"label_x":-132.522705078125,"label_y":4233.95166015625,"gene_reaction_rule":"ADA","genes":[{"notes":{"original_bigg_ids":["100"]},"name":"ADA","bigg_id":"ADA"}],"metabolites":[{"bigg_id":"h_c","coefficient":-1},{"bigg_id":"h2o_c","coefficient":-1},{"bigg_id":"adn_c","coefficient":-1},{"bigg_id":"nh4_c","coefficient":1},{"bigg_id":"ins_c","coefficient":1}],"segments":{"519":{"from_node_id":"557","to_node_id":"558","b1":null,"b2":null},"520":{"from_node_id":"559","to_node_id":"558","b1":null,"b2":null},"521":{"from_node_id":"557","to_node_id":"560","b1":{"x":-45.0997314453125,"y":4196.78515625},"b2":{"x":-5.616399310772682,"y":4122.949942004394}},"522":{"from_node_id":"557","to_node_id":"561","b1":{"x":-45.0997314453125,"y":4196.78515625},"b2":{"x":-41.423284243833535,"y":4121.441305212692}},"523":{"from_node_id":"557","to_node_id":"562","b1":{"x":-49.0997314453125,"y":4196.78515625},"b2":{"x":23.78485107421875,"y":4197.321533203125}},"524":{"from_node_id":"559","to_node_id":"563","b1":{"x":-157.0997314453125,"y":4196.78515625},"b2":{"x":-157.3590103184748,"y":4115.073238193712}},"525":{"from_node_id":"559","to_node_id":"524","b1":{"x":-153.0997314453125,"y":4196.78515625},"b2":{"x":-510.12255859375,"y":4196.78515625}}}},"82":{"name":"Purine-nucleoside phosphorylase (Deoxyinosine)","bigg_id":"PUNP6","reversibility":true,"label_x":-684.6278076171875,"label_y":3821.3154296875,"gene_reaction_rule":"PNP","genes":[{"notes":{"original_bigg_ids":["4860"]},"name":"PNP","bigg_id":"PNP"}],"metabolites":[{"bigg_id":"2dr1p_c","coefficient":1},{"bigg_id":"pi_c","coefficient":-1},{"bigg_id":"din_c","coefficient":-1},{"bigg_id":"hxan_c","coefficient":1}],"segments":{"532":{"from_node_id":"570","to_node_id":"571","b1":null,"b2":null},"533":{"from_node_id":"572","to_node_id":"571","b1":null,"b2":null},"534":{"from_node_id":"572","to_node_id":"573","b1":{"x":-561.1884155273438,"y":3868.749267578125},"b2":{"x":-521.3957615016379,"y":3867.139135467796}},"535":{"from_node_id":"570","to_node_id":"574","b1":{"x":-561.1884155273438,"y":3756.749267578125},"b2":{"x":-514.3991224874593,"y":3767.242381628292}},"536":{"from_node_id":"570","to_node_id":"575","b1":{"x":-561.1884155273438,"y":3760.749267578125},"b2":{"x":-561.1885375976562,"y":3761.137939453125}},"537":{"from_node_id":"572","to_node_id":"555","b1":{"x":-561.1884155273438,"y":3864.749267578125},"b2":{"x":-561.1885375976562,"y":3868.6630859375}}}},"83":{"name":"Deoxyadenosine deaminase","bigg_id":"DADA","reversibility":false,"label_x":-295.42413330078125,"label_y":3742.946044921875,"gene_reaction_rule":"ADA","genes":[{"notes":{"original_bigg_ids":["100"]},"name":"ADA","bigg_id":"ADA"}],"metabolites":[{"bigg_id":"dad_2_c","coefficient":-1},{"bigg_id":"din_c","coefficient":1},{"bigg_id":"h_c","coefficient":-1},{"bigg_id":"h2o_c","coefficient":-1},{"bigg_id":"nh4_c","coefficient":1}],"segments":{"538":{"from_node_id":"576","to_node_id":"577","b1":null,"b2":null},"539":{"from_node_id":"578","to_node_id":"577","b1":null,"b2":null},"540":{"from_node_id":"576","to_node_id":"579","b1":{"x":-193.42413330078125,"y":3704.350830078125},"b2":{"x":-101.66021728515625,"y":3702.207763671875}},"541":{"from_node_id":"578","to_node_id":"575","b1":{"x":-297.42413330078125,"y":3704.350830078125},"b2":{"x":-508.68853759765625,"y":3708.637939453125}},"542":{"from_node_id":"576","to_node_id":"580","b1":{"x":-189.42413330078125,"y":3704.350830078125},"b2":{"x":-164.57399586983553,"y":3631.6706431102994}},"543":{"from_node_id":"576","to_node_id":"581","b1":{"x":-189.42413330078125,"y":3704.350830078125},"b2":{"x":-207.12522488363962,"y":3633.355391925332}},"544":{"from_node_id":"578","to_node_id":"582","b1":{"x":-301.42413330078125,"y":3704.350830078125},"b2":{"x":-308.52192360394446,"y":3629.972309771838}}}},"84":{"name":"Purine-nucleoside phosphorylase (Deoxyadenosine)","bigg_id":"PUNP2","reversibility":true,"label_x":37.97869873046875,"label_y":3740.802978515625,"gene_reaction_rule":"PNP","genes":[{"notes":{"original_bigg_ids":["4860"]},"name":"PNP","bigg_id":"PNP"}],"metabolites":[{"bigg_id":"dad_2_c","coefficient":-1},{"bigg_id":"2dr1p_c","coefficient":1},{"bigg_id":"ade_c","coefficient":1},{"bigg_id":"pi_c","coefficient":-1}],"segments":{"545":{"from_node_id":"583","to_node_id":"584","b1":null,"b2":null},"546":{"from_node_id":"585","to_node_id":"584","b1":null,"b2":null},"547":{"from_node_id":"583","to_node_id":"579","b1":{"x":48.83978271484375,"y":3702.207763671875},"b2":{"x":3.33978271484375,"y":3702.207763671875}},"548":{"from_node_id":"585","to_node_id":"586","b1":{"x":156.83978271484375,"y":3702.207763671875},"b2":{"x":150.71857684286456,"y":3619.4164954086386}},"549":{"from_node_id":"585","to_node_id":"592","b1":{"x":152.83978271484375,"y":3702.207763671875},"b2":{"x":544.6395073790674,"y":3914.147282760974}},"550":{"from_node_id":"583","to_node_id":"588","b1":{"x":44.83978271484375,"y":3702.207763671875},"b2":{"x":52.72212515065088,"y":3618.5844224494253}}}},"85":{"name":"Purine-nucleoside phosphorylase (Adenosine)","bigg_id":"PUNP1","reversibility":true,"label_x":154.93109130859375,"label_y":4232.060302734375,"gene_reaction_rule":"PNP","genes":[{"notes":{"original_bigg_ids":["4860"]},"name":"PNP","bigg_id":"PNP"}],"metabolites":[{"bigg_id":"ade_c","coefficient":1},{"bigg_id":"adn_c","coefficient":-1},{"bigg_id":"pi_c","coefficient":-1},{"bigg_id":"r1p_c","coefficient":1}],"segments":{"551":{"from_node_id":"589","to_node_id":"590","b1":null,"b2":null},"552":{"from_node_id":"591","to_node_id":"590","b1":null,"b2":null},"553":{"from_node_id":"591","to_node_id":"592","b1":{"x":278.28485107421875,"y":4197.322021484375},"b2":{"x":555.3672921814343,"y":3986.5285191847993}},"554":{"from_node_id":"589","to_node_id":"562","b1":{"x":174.28485107421875,"y":4197.322021484375},"b2":{"x":128.78485107421875,"y":4197.321533203125}},"555":{"from_node_id":"589","to_node_id":"593","b1":{"x":170.28485107421875,"y":4197.322021484375},"b2":{"x":147.75787447711014,"y":4110.711664346189}},"556":{"from_node_id":"591","to_node_id":"594","b1":{"x":282.28485107421875,"y":4197.322021484375},"b2":{"x":295.25526581651286,"y":4243.229155265774}}}},"86":{"name":"Adenine phosphoribosyltransferase","bigg_id":"ADPT","reversibility":false,"label_x":149.93426513671875,"label_y":4571.875244140625,"gene_reaction_rule":"APRT","genes":[{"notes":{"original_bigg_ids":["353"]},"name":"APRT","bigg_id":"APRT"}],"metabolites":[{"bigg_id":"ppi_c","coefficient":1},{"bigg_id":"ade_c","coefficient":-1},{"bigg_id":"amp_c","coefficient":1},{"bigg_id":"prpp_c","coefficient":-1}],"segments":{"557":{"from_node_id":"595","to_node_id":"596","b1":null,"b2":null},"558":{"from_node_id":"597","to_node_id":"596","b1":null,"b2":null},"559":{"from_node_id":"597","to_node_id":"598","b1":{"x":-5.2552109679326975,"y":4876.5543405230355},"b2":{"x":-71.92793327159501,"y":4936.437099484867}},"560":{"from_node_id":"595","to_node_id":"592","b1":{"x":439.6704763082845,"y":4350.485698089185},"b2":{"x":594.7632475521448,"y":4003.0093067278663}},"561":{"from_node_id":"597","to_node_id":"257","b1":{"x":-4.440572184167792,"y":4872.638173563881},"b2":{"x":-506.90576171875,"y":4870.7734375}},"562":{"from_node_id":"595","to_node_id":"600","b1":{"x":441.33278468714934,"y":4346.847466258535},"b2":{"x":527.8931592825302,"y":4299.807000050341}}}},"87":{"name":"XAOx","bigg_id":"XAOx","reversibility":true,"label_x":833.6951904296875,"label_y":4359.1337890625,"gene_reaction_rule":"XDH","genes":[{"notes":{"original_bigg_ids":["7498"]},"name":"XDH","bigg_id":"XDH"}],"metabolites":[{"bigg_id":"urate_x","coefficient":1},{"bigg_id":"h2o2_x","coefficient":1},{"bigg_id":"xan_x","coefficient":-1},{"bigg_id":"o2_x","coefficient":-1},{"bigg_id":"h2o_x","coefficient":-1}],"segments":{"563":{"from_node_id":"601","to_node_id":"602","b1":null,"b2":null},"564":{"from_node_id":"603","to_node_id":"602","b1":null,"b2":null},"565":{"from_node_id":"603","to_node_id":"604","b1":{"x":941.0167236328125,"y":4303.57080078125},"b2":{"x":941.0167236328125,"y":4258.07080078125}},"566":{"from_node_id":"603","to_node_id":"605","b1":{"x":941.0167236328125,"y":4299.57080078125},"b2":{"x":985.0228851595425,"y":4290.923101853217}},"567":{"from_node_id":"601","to_node_id":"511","b1":{"x":941.0167236328125,"y":4407.57080078125},"b2":{"x":941.0167236328125,"y":4453.07080078125}},"568":{"from_node_id":"601","to_node_id":"606","b1":{"x":941.0167236328125,"y":4411.57080078125},"b2":{"x":763.38427734375,"y":4447.736328125}},"569":{"from_node_id":"601","to_node_id":"607","b1":{"x":941.0167236328125,"y":4411.57080078125},"b2":{"x":1022.3872485885876,"y":4409.1244815318605}}}},"88":{"name":"URATEtx","bigg_id":"URATEtx","reversibility":true,"label_x":780.053955078125,"label_y":4061.279541015625,"gene_reaction_rule":"","genes":[],"metabolites":[{"bigg_id":"urate_x","coefficient":-1},{"bigg_id":"urate_c","coefficient":1}],"segments":{"570":{"from_node_id":"608","to_node_id":"609","b1":null,"b2":null},"571":{"from_node_id":"610","to_node_id":"609","b1":null,"b2":null},"572":{"from_node_id":"608","to_node_id":"604","b1":{"x":941.0167236328125,"y":4107.57080078125},"b2":{"x":941.0167236328125,"y":4153.07080078125}},"573":{"from_node_id":"610","to_node_id":"611","b1":{"x":941.0167236328125,"y":4003.57080078125},"b2":{"x":938.87109375,"y":3968.799072265625}}}},"89":{"name":"URATEt","bigg_id":"URATEt","reversibility":true,"label_x":799.3648681640625,"label_y":3776.299072265625,"gene_reaction_rule":"","genes":[],"metabolites":[{"bigg_id":"urate_c","coefficient":-1},{"bigg_id":"urate_e","coefficient":1}],"segments":{"574":{"from_node_id":"612","to_node_id":"613","b1":null,"b2":null},"575":{"from_node_id":"614","to_node_id":"613","b1":null,"b2":null},"576":{"from_node_id":"612","to_node_id":"611","b1":{"x":938.87109375,"y":3807.57080078125},"b2":{"x":938.87109375,"y":3863.799072265625}},"577":{"from_node_id":"614","to_node_id":"615","b1":{"x":938.87109375,"y":3703.57080078125},"b2":{"x":938.87109375,"y":3731.022705078125}}}},"90":{"name":"XAO2x","bigg_id":"XAO2x","reversibility":true,"label_x":1189.0665283203125,"label_y":4491.31884765625,"gene_reaction_rule":"XDH","genes":[{"notes":{"original_bigg_ids":["7498"]},"name":"XDH","bigg_id":"XDH"}],"metabolites":[{"bigg_id":"h2o_x","coefficient":-1},{"bigg_id":"h2o2_x","coefficient":1},{"bigg_id":"o2_x","coefficient":-1},{"bigg_id":"xan_x","coefficient":1},{"bigg_id":"hxan_x","coefficient":-1}],"segments":{"578":{"from_node_id":"616","to_node_id":"617","b1":null,"b2":null},"579":{"from_node_id":"618","to_node_id":"617","b1":null,"b2":null},"580":{"from_node_id":"616","to_node_id":"619","b1":{"x":1316.8143310546875,"y":4503.42529296875},"b2":{"x":1424.5382080078125,"y":4505.57080078125}},"581":{"from_node_id":"618","to_node_id":"620","b1":{"x":1208.8143310546875,"y":4503.42529296875},"b2":{"x":1176.7084557122337,"y":4532.1602889163305}},"582":{"from_node_id":"616","to_node_id":"621","b1":{"x":1320.8143310546875,"y":4503.42529296875},"b2":{"x":1342.2985439871777,"y":4534.585721555864}},"583":{"from_node_id":"618","to_node_id":"511","b1":{"x":1212.8143310546875,"y":4503.42529296875},"b2":{"x":993.5167236328125,"y":4505.57080078125}},"584":{"from_node_id":"616","to_node_id":"622","b1":{"x":1320.8143310546875,"y":4503.42529296875},"b2":{"x":1356.5642073607703,"y":4463.91158370628}}}},"91":{"name":"Isocitrate dehydrogenase (NADP)","bigg_id":"ICDHyr","reversibility":false,"label_x":815.087646484375,"label_y":3363.75,"gene_reaction_rule":"IDH1","genes":[{"notes":{"original_bigg_ids":["3417"]},"name":"IDH1","bigg_id":"IDH1"}],"metabolites":[{"bigg_id":"akg_c","coefficient":1},{"bigg_id":"icit_c","coefficient":-1},{"bigg_id":"nadp_c","coefficient":-1},{"bigg_id":"co2_c","coefficient":1},{"bigg_id":"nadph_c","coefficient":1}],"segments":{"585":{"from_node_id":"624","to_node_id":"625","b1":null,"b2":null},"586":{"from_node_id":"626","to_node_id":"625","b1":null,"b2":null},"587":{"from_node_id":"626","to_node_id":"627","b1":{"x":813.087646484375,"y":3382.39599609375},"b2":{"x":767.587646484375,"y":3382.39599609375}},"588":{"from_node_id":"624","to_node_id":"623","b1":{"x":917.087646484375,"y":3382.39599609375},"b2":{"x":962.587646484375,"y":3382.39599609375}},"589":{"from_node_id":"624","to_node_id":"628","b1":{"x":921.087646484375,"y":3382.39599609375},"b2":{"x":920.4037203014373,"y":3456.6240636585903}},"590":{"from_node_id":"626","to_node_id":"629","b1":{"x":809.087646484375,"y":3382.39599609375},"b2":{"x":813.2388471573406,"y":3456.8830794329056}},"591":{"from_node_id":"626","to_node_id":"630","b1":{"x":809.087646484375,"y":3382.39599609375},"b2":{"x":756.7032806289168,"y":3460.0061309140074}}}},"92":{"name":"Aconitase","bigg_id":"ACONT","reversibility":true,"label_x":1048.1591796875,"label_y":3427.836669921875,"gene_reaction_rule":"ACO1","genes":[{"notes":{"original_bigg_ids":["48"]},"name":"ACO1","bigg_id":"ACO1"}],"metabolites":[{"bigg_id":"icit_c","coefficient":1},{"bigg_id":"cit_c","coefficient":-1}],"segments":{"592":{"from_node_id":"631","to_node_id":"632","b1":null,"b2":null},"593":{"from_node_id":"633","to_node_id":"632","b1":null,"b2":null},"594":{"from_node_id":"633","to_node_id":"623","b1":{"x":1049.0072021484375,"y":3382.39599609375},"b2":{"x":1067.587646484375,"y":3382.39599609375}},"595":{"from_node_id":"631","to_node_id":"634","b1":{"x":1153.0072021484375,"y":3382.39599609375},"b2":{"x":1137.568115234375,"y":3382.038330078125}}}},"93":{"name":"ATP-Citrate lyase","bigg_id":"ACITL","reversibility":false,"label_x":1290.4853515625,"label_y":3421.60888671875,"gene_reaction_rule":"ACLY","genes":[{"notes":{"original_bigg_ids":["47"]},"name":"ACLY","bigg_id":"ACLY"}],"metabolites":[{"bigg_id":"accoa_c","coefficient":1},{"bigg_id":"atp_c","coefficient":-1},{"bigg_id":"adp_c","coefficient":1},{"bigg_id":"cit_c","coefficient":-1},{"bigg_id":"coa_c","coefficient":-1},{"bigg_id":"oaa_c","coefficient":1},{"bigg_id":"pi_c","coefficient":1}],"segments":{"596":{"from_node_id":"635","to_node_id":"636","b1":null,"b2":null},"597":{"from_node_id":"637","to_node_id":"636","b1":null,"b2":null},"598":{"from_node_id":"637","to_node_id":"638","b1":{"x":1400.3184814453125,"y":3383.285888671875},"b2":{"x":1524.13916015625,"y":3380.43798828125}},"599":{"from_node_id":"635","to_node_id":"639","b1":{"x":1292.3184814453125,"y":3383.285888671875},"b2":{"x":1297.2925062328995,"y":3305.6059711315984}},"600":{"from_node_id":"637","to_node_id":"640","b1":{"x":1404.3184814453125,"y":3383.285888671875},"b2":{"x":1421.2911007920075,"y":3449.795251181157}},"601":{"from_node_id":"635","to_node_id":"634","b1":{"x":1296.3184814453125,"y":3383.285888671875},"b2":{"x":1242.568115234375,"y":3382.038330078125}},"602":{"from_node_id":"635","to_node_id":"641","b1":{"x":1292.3184814453125,"y":3383.285888671875},"b2":{"x":1236.7910634140835,"y":3301.6587267396512}},"603":{"from_node_id":"637","to_node_id":"642","b1":{"x":1404.3184814453125,"y":3383.285888671875},"b2":{"x":1495.943115234375,"y":3428.49462890625}},"604":{"from_node_id":"637","to_node_id":"643","b1":{"x":1404.3184814453125,"y":3383.285888671875},"b2":{"x":1429.0145263671875,"y":3262.58837890625}}}},"96":{"name":"ACCOAtm","bigg_id":"ACCOAtm_1","reversibility":false,"label_x":1592.4033203125,"label_y":3540.43798828125,"gene_reaction_rule":"","genes":[],"metabolites":[{"bigg_id":"accoa_m","coefficient":1},{"bigg_id":"accoa_c","coefficient":-1}],"segments":{"613":{"from_node_id":"652","to_node_id":"653","b1":null,"b2":null},"614":{"from_node_id":"654","to_node_id":"653","b1":null,"b2":null},"615":{"from_node_id":"654","to_node_id":"655","b1":{"x":1576.63916015625,"y":3582.43798828125},"b2":{"x":1576.63916015625,"y":3608.7041015625}},"616":{"from_node_id":"652","to_node_id":"638","b1":{"x":1576.63916015625,"y":3478.43798828125},"b2":{"x":1576.63916015625,"y":3432.93798828125}}}},"97":{"name":"Acetyl-CoA C-acetyltransferase","bigg_id":"ACACT1r_copy1","reversibility":true,"label_x":1690.8857421875,"label_y":3427.302490234375,"gene_reaction_rule":"ACAT2","genes":[{"notes":{"original_bigg_ids":["39"]},"name":"ACAT2","bigg_id":"ACAT2"}],"metabolites":[{"bigg_id":"aacoa_c","coefficient":1},{"bigg_id":"coa_c","coefficient":1},{"bigg_id":"accoa_c","coefficient":-2}],"segments":{"617":{"from_node_id":"656","to_node_id":"657","b1":null,"b2":null},"618":{"from_node_id":"658","to_node_id":"657","b1":null,"b2":null},"619":{"from_node_id":"658","to_node_id":"659","b1":{"x":1849.8397216796875,"y":3380.437744140625},"b2":{"x":1872.5556640625,"y":3380.43798828125}},"620":{"from_node_id":"658","to_node_id":"660","b1":{"x":1853.8397216796875,"y":3380.437744140625},"b2":{"x":1849.6240458527286,"y":3319.5001192080454}},"621":{"from_node_id":"656","to_node_id":"638","b1":{"x":1745.8397216796875,"y":3380.437744140625},"b2":{"x":1629.13916015625,"y":3380.43798828125}}}},"98":{"name":"Acetyl-CoA synthetase","bigg_id":"ACS","reversibility":false,"label_x":1499.8382568359375,"label_y":3246.134033203125,"gene_reaction_rule":"ACSS2","genes":[{"notes":{"original_bigg_ids":["55902"]},"name":"ACSS2","bigg_id":"ACSS2"}],"metabolites":[{"bigg_id":"atp_c","coefficient":-1},{"bigg_id":"ppi_c","coefficient":1},{"bigg_id":"coa_c","coefficient":-1},{"bigg_id":"amp_c","coefficient":1},{"bigg_id":"accoa_c","coefficient":1},{"bigg_id":"ac_c","coefficient":-1}],"segments":{"622":{"from_node_id":"661","to_node_id":"662","b1":null,"b2":null},"623":{"from_node_id":"663","to_node_id":"662","b1":null,"b2":null},"624":{"from_node_id":"661","to_node_id":"664","b1":{"x":1576.63916015625,"y":3174.43798828125},"b2":{"x":1638.103112993777,"y":3155.6857545176626}},"625":{"from_node_id":"663","to_node_id":"665","b1":{"x":1576.63916015625,"y":3286.43798828125},"b2":{"x":1636.4405245403755,"y":3303.934355728417}},"626":{"from_node_id":"661","to_node_id":"666","b1":{"x":1576.63916015625,"y":3174.43798828125},"b2":{"x":1631.4949044017217,"y":3182.676316480303}},"627":{"from_node_id":"663","to_node_id":"667","b1":{"x":1576.63916015625,"y":3286.43798828125},"b2":{"x":1627.4847216932817,"y":3275.3906141907937}},"628":{"from_node_id":"663","to_node_id":"638","b1":{"x":1576.63916015625,"y":3282.43798828125},"b2":{"x":1576.63916015625,"y":3327.93798828125}},"629":{"from_node_id":"661","to_node_id":"668","b1":{"x":1576.63916015625,"y":3178.43798828125},"b2":{"x":1576.63916015625,"y":3132.93798828125}}}},"99":{"name":"Aldehyde dehydrogenase (acetaldehyde, NADP)","bigg_id":"ALDD2y","reversibility":false,"label_x":1640.8154296875,"label_y":2946.134033203125,"gene_reaction_rule":"ALDH3A2 or ALDH9A1","genes":[{"notes":{"original_bigg_ids":["224"]},"name":"ALDH3A2","bigg_id":"ALDH3A2"},{"notes":{"original_bigg_ids":["223"]},"name":"ALDH9A1","bigg_id":"ALDH9A1"}],"metabolites":[{"bigg_id":"h2o_c","coefficient":-1},{"bigg_id":"nadp_c","coefficient":-1},{"bigg_id":"nadph_c","coefficient":1},{"bigg_id":"acald_c","coefficient":-1},{"bigg_id":"h_c","coefficient":2},{"bigg_id":"ac_c","coefficient":1}],"segments":{"630":{"from_node_id":"669","to_node_id":"670","b1":null,"b2":null},"631":{"from_node_id":"671","to_node_id":"670","b1":null,"b2":null},"632":{"from_node_id":"669","to_node_id":"672","b1":{"x":1576.63916015625,"y":2874.43798828125},"b2":{"x":1636.2444656838775,"y":2852.3764444360563}},"633":{"from_node_id":"669","to_node_id":"673","b1":{"x":1576.63916015625,"y":2874.43798828125},"b2":{"x":1638.8631982238282,"y":2892.603971351331}},"634":{"from_node_id":"671","to_node_id":"674","b1":{"x":1576.63916015625,"y":2986.43798828125},"b2":{"x":1635.7947060961105,"y":3022.252581763949}},"635":{"from_node_id":"669","to_node_id":"675","b1":{"x":1576.63916015625,"y":2878.43798828125},"b2":{"x":1576.63916015625,"y":2832.93798828125}},"636":{"from_node_id":"671","to_node_id":"676","b1":{"x":1576.63916015625,"y":2986.43798828125},"b2":{"x":1637.0877432500004,"y":2977.054814309913}},"637":{"from_node_id":"671","to_node_id":"668","b1":{"x":1576.63916015625,"y":2982.43798828125},"b2":{"x":1576.63916015625,"y":3027.93798828125}}}},"100":{"name":"Deoxyribose-phosphate aldolase","bigg_id":"DRPA","reversibility":false,"label_x":1620.8792724609375,"label_y":2646.489990234375,"gene_reaction_rule":"","genes":[],"metabolites":[{"bigg_id":"acald_c","coefficient":1},{"bigg_id":"g3p_c","coefficient":1},{"bigg_id":"2dr5p_c","coefficient":-1}],"segments":{"638":{"from_node_id":"677","to_node_id":"678","b1":null,"b2":null},"639":{"from_node_id":"679","to_node_id":"678","b1":null,"b2":null},"640":{"from_node_id":"679","to_node_id":"675","b1":{"x":1576.63916015625,"y":2682.43798828125},"b2":{"x":1576.63916015625,"y":2727.93798828125}},"641":{"from_node_id":"679","to_node_id":"680","b1":{"x":1576.63916015625,"y":2686.43798828125},"b2":{"x":1675.086177385379,"y":2709.754971814786}},"642":{"from_node_id":"677","to_node_id":"681","b1":{"x":1576.63916015625,"y":2607.274169921875},"b2":{"x":1576.63916015625,"y":2619.44677734375}}}},"101":{"name":"Deoxyribokinase","bigg_id":"DRBK","reversibility":false,"label_x":1633.6954345703125,"label_y":2447.06103515625,"gene_reaction_rule":"RBKS","genes":[{"notes":{"original_bigg_ids":["64080"]},"name":"RBKS","bigg_id":"RBKS"}],"metabolites":[{"bigg_id":"h_c","coefficient":1},{"bigg_id":"2dr5p_c","coefficient":1},{"bigg_id":"adp_c","coefficient":1},{"bigg_id":"atp_c","coefficient":-1},{"bigg_id":"drib_c","coefficient":-1}],"segments":{"643":{"from_node_id":"682","to_node_id":"683","b1":null,"b2":null},"644":{"from_node_id":"684","to_node_id":"683","b1":null,"b2":null},"645":{"from_node_id":"684","to_node_id":"685","b1":{"x":1576.63916015625,"y":2485.941162109375},"b2":{"x":1641.347192837717,"y":2503.3921377886254}},"646":{"from_node_id":"684","to_node_id":"681","b1":{"x":1576.63916015625,"y":2481.941162109375},"b2":{"x":1576.63916015625,"y":2514.44677734375}},"647":{"from_node_id":"684","to_node_id":"686","b1":{"x":1576.63916015625,"y":2485.941162109375},"b2":{"x":1635.8825149004942,"y":2476.8795479937307}},"648":{"from_node_id":"682","to_node_id":"687","b1":{"x":1576.63916015625,"y":2383.9091796875},"b2":{"x":1635.6502905692673,"y":2389.3541333326266}},"649":{"from_node_id":"682","to_node_id":"688","b1":{"x":1576.63916015625,"y":2387.9091796875},"b2":{"x":1576.63916015625,"y":2391.537353515625}}}},"102":{"name":"2DR1PP","bigg_id":"2DR1PP","reversibility":false,"label_x":1606.63916015625,"label_y":2232.679443359375,"gene_reaction_rule":"","genes":[],"metabolites":[{"bigg_id":"2dr1p_c","coefficient":-1},{"bigg_id":"pi_c","coefficient":1},{"bigg_id":"h2o_c","coefficient":-1},{"bigg_id":"drib_c","coefficient":1}],"segments":{"650":{"from_node_id":"689","to_node_id":"690","b1":null,"b2":null},"651":{"from_node_id":"691","to_node_id":"690","b1":null,"b2":null},"652":{"from_node_id":"689","to_node_id":"692","b1":{"x":1576.63916015625,"y":2170.679443359375},"b2":{"x":1576.63916015625,"y":2163.333740234375}},"653":{"from_node_id":"691","to_node_id":"693","b1":{"x":1576.63916015625,"y":2278.679443359375},"b2":{"x":1638.0297604273007,"y":2274.2202489051188}},"654":{"from_node_id":"689","to_node_id":"694","b1":{"x":1576.63916015625,"y":2166.679443359375},"b2":{"x":1636.972146820743,"y":2176.4252730160338}},"655":{"from_node_id":"691","to_node_id":"688","b1":{"x":1576.63916015625,"y":2274.679443359375},"b2":{"x":1576.63916015625,"y":2286.537353515625}}}},"103":{"name":"Aldehyde dehydrogenase (acetaldehyde, NAD)","bigg_id":"ALDD2x","reversibility":false,"label_x":1417.78369140625,"label_y":2943.664306640625,"gene_reaction_rule":"ALDH3A2 or ALDH1A1 or ALDH9A1","genes":[{"notes":{"original_bigg_ids":["224"]},"name":"ALDH3A2","bigg_id":"ALDH3A2"},{"notes":{"original_bigg_ids":["216"]},"name":"ALDH1A1","bigg_id":"ALDH1A1"},{"notes":{"original_bigg_ids":["223"]},"name":"ALDH9A1","bigg_id":"ALDH9A1"}],"metabolites":[{"bigg_id":"h2o_c","coefficient":-1},{"bigg_id":"acald_c","coefficient":-1},{"bigg_id":"h_c","coefficient":2},{"bigg_id":"nad_c","coefficient":-1},{"bigg_id":"ac_c","coefficient":1},{"bigg_id":"nadh_c","coefficient":1}],"segments":{"656":{"from_node_id":"695","to_node_id":"696","b1":null,"b2":null},"657":{"from_node_id":"697","to_node_id":"696","b1":null,"b2":null},"658":{"from_node_id":"695","to_node_id":"698","b1":{"x":1383.4279066756608,"y":2873.8325280934664},"b2":{"x":1335.974853515625,"y":2845.836181640625}},"659":{"from_node_id":"695","to_node_id":"675","b1":{"x":1385.3740273965952,"y":2877.327183175095},"b2":{"x":1524.452522241724,"y":2798.573465915714}},"660":{"from_node_id":"697","to_node_id":"700","b1":{"x":1404.109897201018,"y":2981.0282193068447},"b2":{"x":1348.9379289747437,"y":2985.9411974101054}},"661":{"from_node_id":"695","to_node_id":"701","b1":{"x":1383.4279066756608,"y":2873.8325280934664},"b2":{"x":1337.1089744313538,"y":2885.079459903127}},"662":{"from_node_id":"697","to_node_id":"668","b1":{"x":1403.7722062576743,"y":2977.0424991928903},"b2":{"x":1524.13916015625,"y":3080.43798828125}},"663":{"from_node_id":"697","to_node_id":"702","b1":{"x":1404.109897201018,"y":2981.0282193068447},"b2":{"x":1348.0846434563368,"y":3025.374594520213}}}},"104":{"name":"UPPN","bigg_id":"UPPN","reversibility":false,"label_x":944.7840576171875,"label_y":2980.06201171875,"gene_reaction_rule":"UPB1","genes":[{"notes":{"original_bigg_ids":["51733"]},"name":"UPB1","bigg_id":"UPB1"}],"metabolites":[{"bigg_id":"h2o_c","coefficient":-1},{"bigg_id":"cala_c","coefficient":-1},{"bigg_id":"h_c","coefficient":-2},{"bigg_id":"ala_B_c","coefficient":1},{"bigg_id":"co2_c","coefficient":1},{"bigg_id":"nh4_c","coefficient":1}],"segments":{"664":{"from_node_id":"704","to_node_id":"705","b1":null,"b2":null},"665":{"from_node_id":"706","to_node_id":"705","b1":null,"b2":null},"666":{"from_node_id":"704","to_node_id":"703","b1":{"x":1054.128173828125,"y":2901.26513671875},"b2":{"x":1099.2628525302634,"y":2917.511951122015}},"667":{"from_node_id":"704","to_node_id":"707","b1":{"x":1054.128173828125,"y":2905.26513671875},"b2":{"x":1054.128173828125,"y":2859.76513671875}},"668":{"from_node_id":"704","to_node_id":"708","b1":{"x":1054.128173828125,"y":2901.26513671875},"b2":{"x":1108.788839039672,"y":2888.429778516487}},"669":{"from_node_id":"706","to_node_id":"709","b1":{"x":1054.128173828125,"y":3009.26513671875},"b2":{"x":1054.128173828125,"y":3054.76513671875}},"670":{"from_node_id":"706","to_node_id":"710","b1":{"x":1054.128173828125,"y":3013.26513671875},"b2":{"x":1104.0923541933043,"y":3006.3906815026353}},"671":{"from_node_id":"706","to_node_id":"711","b1":{"x":1054.128173828125,"y":3013.26513671875},"b2":{"x":1109.2306332281132,"y":3043.2621332353083}}}},"106":{"name":"DHPM1","bigg_id":"DHPM1","reversibility":false,"label_x":920.1473999023438,"label_y":2722.635009765625,"gene_reaction_rule":"DPYSL2","genes":[{"notes":{"original_bigg_ids":["1808"]},"name":"DPYSL2","bigg_id":"DPYSL2"}],"metabolites":[{"bigg_id":"56dura_c","coefficient":-1},{"bigg_id":"h2o_c","coefficient":-1},{"bigg_id":"h_c","coefficient":1},{"bigg_id":"cala_c","coefficient":1}],"segments":{"678":{"from_node_id":"718","to_node_id":"719","b1":null,"b2":null},"679":{"from_node_id":"720","to_node_id":"719","b1":null,"b2":null},"680":{"from_node_id":"718","to_node_id":"721","b1":{"x":1054.128173828125,"y":2673.41259765625},"b2":{"x":1054.128173828125,"y":2668.37548828125}},"681":{"from_node_id":"718","to_node_id":"722","b1":{"x":1054.128173828125,"y":2669.41259765625},"b2":{"x":1099.9021503027602,"y":2683.4859838432826}},"682":{"from_node_id":"720","to_node_id":"723","b1":{"x":1054.128173828125,"y":2757.987060546875},"b2":{"x":1100.6900022212424,"y":2738.3331266948603}},"683":{"from_node_id":"720","to_node_id":"707","b1":{"x":1054.128173828125,"y":2753.987060546875},"b2":{"x":1054.128173828125,"y":2754.76513671875}}}},"107":{"name":"DURAD","bigg_id":"DURAD","reversibility":true,"label_x":915.8881225585938,"label_y":2446.061279296875,"gene_reaction_rule":"DPYD","genes":[{"notes":{"original_bigg_ids":["1806"]},"name":"DPYD","bigg_id":"DPYD"}],"metabolites":[{"bigg_id":"ura_c","coefficient":1},{"bigg_id":"nadp_c","coefficient":-1},{"bigg_id":"nadph_c","coefficient":1},{"bigg_id":"56dura_c","coefficient":-1},{"bigg_id":"h_c","coefficient":1}],"segments":{"684":{"from_node_id":"724","to_node_id":"725","b1":null,"b2":null},"685":{"from_node_id":"726","to_node_id":"725","b1":null,"b2":null},"686":{"from_node_id":"726","to_node_id":"727","b1":{"x":1054.128173828125,"y":2390.4501953125},"b2":{"x":1054.128173828125,"y":2368.375732421875}},"687":{"from_node_id":"724","to_node_id":"728","b1":{"x":1054.128173828125,"y":2487.802001953125},"b2":{"x":1093.843350032747,"y":2491.9532441702604}},"688":{"from_node_id":"726","to_node_id":"729","b1":{"x":1054.128173828125,"y":2386.4501953125},"b2":{"x":1090.7282078536107,"y":2372.322688996544}},"689":{"from_node_id":"724","to_node_id":"721","b1":{"x":1054.128173828125,"y":2483.802001953125},"b2":{"x":1054.128173828125,"y":2563.37548828125}},"690":{"from_node_id":"726","to_node_id":"730","b1":{"x":1054.128173828125,"y":2386.4501953125},"b2":{"x":1091.57482166636,"y":2409.757221176837}}}},"108":{"name":"Pyrimidine-nucleoside phosphorylase (uracil)","bigg_id":"PYNP2r","reversibility":true,"label_x":1084.1279296875,"label_y":2180.1351318359375,"gene_reaction_rule":"UPP1 or UPP2","genes":[{"notes":{"original_bigg_ids":["7378"]},"name":"UPP1","bigg_id":"UPP1"},{"notes":{"original_bigg_ids":["151531"]},"name":"UPP2","bigg_id":"UPP2"}],"metabolites":[{"bigg_id":"ura_c","coefficient":1},{"bigg_id":"pi_c","coefficient":-1},{"bigg_id":"r1p_c","coefficient":1},{"bigg_id":"uri_c","coefficient":-1}],"segments":{"691":{"from_node_id":"731","to_node_id":"732","b1":null,"b2":null},"692":{"from_node_id":"733","to_node_id":"732","b1":null,"b2":null},"693":{"from_node_id":"733","to_node_id":"727","b1":{"x":1054.1279296875,"y":2222.1351318359375},"b2":{"x":1054.128173828125,"y":2263.375732421875}},"694":{"from_node_id":"731","to_node_id":"734","b1":{"x":1054.1279296875,"y":2114.1351318359375},"b2":{"x":990.5355224609375,"y":2118.560791015625}},"695":{"from_node_id":"733","to_node_id":"735","b1":{"x":1054.1279296875,"y":2226.1351318359375},"b2":{"x":1098.9401948596972,"y":2227.0478114941943}},"696":{"from_node_id":"731","to_node_id":"736","b1":{"x":1054.1279296875,"y":2118.1351318359375},"b2":{"x":1054.1279296875,"y":2100.320068359375}}}},"109":{"name":"5'-nucleotidase (UMP)","bigg_id":"NTD2","reversibility":false,"label_x":945.7025756835938,"label_y":1903.5609130859375,"gene_reaction_rule":"NT5C3A","genes":[{"notes":{"original_bigg_ids":["51251"]},"name":"NT5C3A","bigg_id":"NT5C3A"}],"metabolites":[{"bigg_id":"ump_c","coefficient":-1},{"bigg_id":"h2o_c","coefficient":-1},{"bigg_id":"pi_c","coefficient":1},{"bigg_id":"uri_c","coefficient":1}],"segments":{"697":{"from_node_id":"737","to_node_id":"738","b1":null,"b2":null},"698":{"from_node_id":"739","to_node_id":"738","b1":null,"b2":null},"699":{"from_node_id":"737","to_node_id":"740","b1":{"x":1054.1279296875,"y":1839.4312744140625},"b2":{"x":1054.1279296875,"y":1838.6533203125}},"700":{"from_node_id":"737","to_node_id":"741","b1":{"x":1054.1279296875,"y":1835.4312744140625},"b2":{"x":1094.4339190625992,"y":1853.606718591588}},"701":{"from_node_id":"739","to_node_id":"742","b1":{"x":1054.1279296875,"y":1947.4312744140625},"b2":{"x":1095.9352670577491,"y":1933.4210385698004}},"702":{"from_node_id":"739","to_node_id":"736","b1":{"x":1054.1279296875,"y":1943.4312744140625},"b2":{"x":1054.1279296875,"y":1995.320068359375}}}},"110":{"name":"Uridine kinase  ATPUridine ","bigg_id":"URIK1","reversibility":false,"label_x":945.7026977539062,"label_y":1626.98681640625,"gene_reaction_rule":"UCK1","genes":[{"notes":{"original_bigg_ids":["83549"]},"name":"UCK1","bigg_id":"UCK1"}],"metabolites":[{"bigg_id":"ump_c","coefficient":1},{"bigg_id":"uri_c","coefficient":-1},{"bigg_id":"h_c","coefficient":1},{"bigg_id":"atp_c","coefficient":-1},{"bigg_id":"adp_c","coefficient":1}],"segments":{"703":{"from_node_id":"743","to_node_id":"744","b1":null,"b2":null},"704":{"from_node_id":"745","to_node_id":"744","b1":null,"b2":null},"705":{"from_node_id":"745","to_node_id":"740","b1":{"x":1054.128173828125,"y":1664.7275390625},"b2":{"x":1054.1279296875,"y":1733.6533203125}},"706":{"from_node_id":"743","to_node_id":"746","b1":{"x":1054.128173828125,"y":1571.3756103515625},"b2":{"x":1051.998779296875,"y":1568.468017578125}},"707":{"from_node_id":"745","to_node_id":"747","b1":{"x":1054.128173828125,"y":1668.7275390625},"b2":{"x":1106.7566358091835,"y":1686.7274477747187}},"708":{"from_node_id":"743","to_node_id":"748","b1":{"x":1054.128173828125,"y":1567.3756103515625},"b2":{"x":1082.9608175942903,"y":1577.4729156738986}},"709":{"from_node_id":"745","to_node_id":"749","b1":{"x":1054.128173828125,"y":1668.7275390625},"b2":{"x":1091.1900155496394,"y":1653.6253648988943}}}},"112":{"name":"CATm","bigg_id":"CATm","reversibility":false,"label_x":-308.48919677734375,"label_y":1971.9694213867188,"gene_reaction_rule":"CAT","genes":[{"notes":{"original_bigg_ids":["847"]},"name":"CAT","bigg_id":"CAT"}],"metabolites":[{"bigg_id":"o2_m","coefficient":1},{"bigg_id":"h2o_m","coefficient":2},{"bigg_id":"h2o2_m","coefficient":-2}],"segments":{"715":{"from_node_id":"757","to_node_id":"758","b1":null,"b2":null},"716":{"from_node_id":"759","to_node_id":"758","b1":null,"b2":null},"717":{"from_node_id":"759","to_node_id":"760","b1":{"x":-289.135498046875,"y":1983.4977416992188},"b2":{"x":-379.134521484375,"y":1983.4977416992188}},"718":{"from_node_id":"759","to_node_id":"761","b1":{"x":-293.135498046875,"y":1983.4977416992188},"b2":{"x":-339.6824951171875,"y":2042.6398315429688}},"719":{"from_node_id":"757","to_node_id":"756","b1":{"x":-185.135498046875,"y":1983.4977416992188},"b2":{"x":-184.134521484375,"y":1983.4977416992188}}}},"114":{"name":"SPODMm","bigg_id":"SPODMm","reversibility":false,"label_x":-35.1934814453125,"label_y":1968.4104614257812,"gene_reaction_rule":"SOD2","genes":[{"notes":{"original_bigg_ids":["6648"]},"name":"SOD2","bigg_id":"SOD2"}],"metabolites":[{"bigg_id":"o2_m","coefficient":1},{"bigg_id":"h_m","coefficient":-2},{"bigg_id":"h2o2_m","coefficient":1},{"bigg_id":"o2s_m","coefficient":-2}],"segments":{"726":{"from_node_id":"769","to_node_id":"770","b1":null,"b2":null},"727":{"from_node_id":"771","to_node_id":"770","b1":null,"b2":null},"728":{"from_node_id":"771","to_node_id":"772","b1":{"x":-37.634521484375,"y":1983.4977416992188},"b2":{"x":-41.344549235900956,"y":2038.57851008732}},"729":{"from_node_id":"769","to_node_id":"773","b1":{"x":74.365478515625,"y":1983.4977416992188},"b2":{"x":70.11552710422175,"y":2045.026671856036}},"730":{"from_node_id":"771","to_node_id":"756","b1":{"x":-33.634521484375,"y":1983.4977416992188},"b2":{"x":-79.134521484375,"y":1983.4977416992188}},"731":{"from_node_id":"769","to_node_id":"774","b1":{"x":70.365478515625,"y":1983.4977416992188},"b2":{"x":310.813720703125,"y":1981.3788452148438}}}},"115":{"name":"LSOProd","bigg_id":"LSOProd","reversibility":false,"label_x":200.73004150390625,"label_y":2148.8244018554688,"gene_reaction_rule":"","genes":[],"metabolites":[{"bigg_id":"ficytC_m","coefficient":1},{"bigg_id":"o2s_m","coefficient":1},{"bigg_id":"focytC_m","coefficient":-1},{"bigg_id":"o2_m","coefficient":-1}],"segments":{"732":{"from_node_id":"775","to_node_id":"776","b1":null,"b2":null},"733":{"from_node_id":"777","to_node_id":"776","b1":null,"b2":null},"734":{"from_node_id":"777","to_node_id":"778","b1":{"x":363.313720703125,"y":2071.1410522460938},"b2":{"x":458.47161280384626,"y":2053.9331621540496}},"735":{"from_node_id":"777","to_node_id":"774","b1":{"x":363.313720703125,"y":2075.1410522460938},"b2":{"x":363.313720703125,"y":2033.8788452148438}},"736":{"from_node_id":"775","to_node_id":"779","b1":{"x":363.313720703125,"y":2179.1410522460938},"b2":{"x":367.5517578125,"y":2392.0419311523438}},"737":{"from_node_id":"775","to_node_id":"780","b1":{"x":363.313720703125,"y":2183.1410522460938},"b2":{"x":239.20473322164594,"y":2255.2479662854953}}}},"116":{"name":"SULFOX","bigg_id":"SULFOX","reversibility":false,"label_x":664.618896484375,"label_y":2235.0221557617188,"gene_reaction_rule":"SUOX","genes":[{"notes":{"original_bigg_ids":["6821"]},"name":"SUOX","bigg_id":"SUOX"}],"metabolites":[{"bigg_id":"so3_c","coefficient":-1},{"bigg_id":"h2o_c","coefficient":-1},{"bigg_id":"ficytC_m","coefficient":-2},{"bigg_id":"so4_c","coefficient":1},{"bigg_id":"h_c","coefficient":2},{"bigg_id":"focytC_m","coefficient":2}],"segments":{"738":{"from_node_id":"781","to_node_id":"782","b1":null,"b2":null},"739":{"from_node_id":"783","to_node_id":"782","b1":null,"b2":null},"740":{"from_node_id":"781","to_node_id":"784","b1":{"x":642.4370393727727,"y":2164.6363115481686},"b2":{"x":679.9453599457321,"y":2142.802746135347}},"741":{"from_node_id":"781","to_node_id":"785","b1":{"x":642.3039404125343,"y":2160.6385265781146},"b2":{"x":560.0588177043088,"y":2169.594383461189}},"742":{"from_node_id":"781","to_node_id":"778","b1":{"x":642.3039404125343,"y":2160.6385265781146},"b2":{"x":490.0027489535403,"y":2070.693839545413}},"743":{"from_node_id":"783","to_node_id":"787","b1":{"x":642.646348032986,"y":2281.3385792783492},"b2":{"x":630.2712542988386,"y":2380.5123061061763}},"744":{"from_node_id":"783","to_node_id":"788","b1":{"x":642.646348032986,"y":2281.3385792783492},"b2":{"x":566.5322455710943,"y":2255.0172816337263}},"745":{"from_node_id":"783","to_node_id":"779","b1":{"x":642.7704001829649,"y":2277.340503358098},"b2":{"x":420.0517578125,"y":2444.5419311523438}}}},"117":{"name":"O2Stm","bigg_id":"O2Stm","reversibility":true,"label_x":382.6368408203125,"label_y":1713.2565307617188,"gene_reaction_rule":"","genes":[],"metabolites":[{"bigg_id":"o2s_c","coefficient":-1},{"bigg_id":"o2s_m","coefficient":1}],"segments":{"746":{"from_node_id":"789","to_node_id":"790","b1":null,"b2":null},"747":{"from_node_id":"791","to_node_id":"790","b1":null,"b2":null},"748":{"from_node_id":"789","to_node_id":"792","b1":{"x":363.313720703125,"y":1779.3788452148438},"b2":{"x":363.31372070312494,"y":1454.3103637695312}},"749":{"from_node_id":"791","to_node_id":"774","b1":{"x":363.313720703125,"y":1883.3788452148438},"b2":{"x":363.313720703125,"y":1928.8788452148438}}}},"118":{"name":"O2Stx","bigg_id":"O2Stx","reversibility":true,"label_x":393.31372070312494,"label_y":1299.8953247070312,"gene_reaction_rule":"","genes":[],"metabolites":[{"bigg_id":"o2s_c","coefficient":-1},{"bigg_id":"o2s_x","coefficient":1}],"segments":{"750":{"from_node_id":"793","to_node_id":"794","b1":null,"b2":null},"751":{"from_node_id":"795","to_node_id":"794","b1":null,"b2":null},"752":{"from_node_id":"793","to_node_id":"792","b1":{"x":363.31372070312494,"y":1341.8953247070312},"b2":{"x":363.31372070312494,"y":1349.3103637695312}},"753":{"from_node_id":"795","to_node_id":"796","b1":{"x":363.31372070312494,"y":1237.8953247070312},"b2":{"x":361.19787597656244,"y":1196.6269226074219}}}},"119":{"name":"SPODMx","bigg_id":"SPODMx","reversibility":false,"label_x":389.08203124999994,"label_y":942.7679748535156,"gene_reaction_rule":"SOD1","genes":[{"notes":{"original_bigg_ids":["6647"]},"name":"SOD1","bigg_id":"SOD1"}],"metabolites":[{"bigg_id":"o2_x","coefficient":1},{"bigg_id":"o2s_x","coefficient":-2},{"bigg_id":"h2o2_x","coefficient":1},{"bigg_id":"h_x","coefficient":-2}],"segments":{"754":{"from_node_id":"797","to_node_id":"798","b1":null,"b2":null},"755":{"from_node_id":"799","to_node_id":"798","b1":null,"b2":null},"756":{"from_node_id":"799","to_node_id":"800","b1":{"x":359.08203124999994,"y":876.7679748535156},"b2":{"x":337.95800781249994,"y":861.9899597167969}},"757":{"from_node_id":"797","to_node_id":"796","b1":{"x":359.08203124999994,"y":984.7679748535156},"b2":{"x":361.19787597656244,"y":1091.6269226074219}},"758":{"from_node_id":"799","to_node_id":"801","b1":{"x":359.08203124999994,"y":880.7679748535156},"b2":{"x":359.08203124999994,"y":767.5614929199219}},"759":{"from_node_id":"797","to_node_id":"802","b1":{"x":359.08203124999994,"y":988.7679748535156},"b2":{"x":407.92171141264276,"y":1015.7009317002288}}}},"121":{"name":"Catalase A  peroxisomal","bigg_id":"CATp","reversibility":false,"label_x":389.0820312499999,"label_y":606.7989196777344,"gene_reaction_rule":"CAT","genes":[{"notes":{"original_bigg_ids":["847"]},"name":"CAT","bigg_id":"CAT"}],"metabolites":[{"bigg_id":"h2o_x","coefficient":2},{"bigg_id":"h2o2_x","coefficient":-2},{"bigg_id":"o2_x","coefficient":1}],"segments":{"765":{"from_node_id":"808","to_node_id":"809","b1":null,"b2":null},"766":{"from_node_id":"810","to_node_id":"809","b1":null,"b2":null},"767":{"from_node_id":"810","to_node_id":"811","b1":{"x":359.0820312499999,"y":544.7989196777344},"b2":{"x":469.1049804687497,"y":560.6578979492186}},"768":{"from_node_id":"808","to_node_id":"801","b1":{"x":359.08203124999994,"y":648.7989196777344},"b2":{"x":359.08203124999994,"y":662.5614929199219}},"769":{"from_node_id":"810","to_node_id":"812","b1":{"x":359.0820312499999,"y":540.7989196777344},"b2":{"x":356.76044660724705,"y":433.49043111095693}}}},"122":{"name":"H2O transport  peroxisomal","bigg_id":"H2Otp","reversibility":true,"label_x":571.2208251953124,"label_y":495.66363525390625,"gene_reaction_rule":"","genes":[],"metabolites":[{"bigg_id":"h2o_x","coefficient":1},{"bigg_id":"h2o_c","coefficient":-1}],"segments":{"770":{"from_node_id":"813","to_node_id":"814","b1":null,"b2":null},"771":{"from_node_id":"815","to_node_id":"814","b1":null,"b2":null},"772":{"from_node_id":"815","to_node_id":"811","b1":{"x":567.1049804687499,"y":508.15789794921875},"b2":{"x":521.6049804687497,"y":508.1578979492186}},"773":{"from_node_id":"813","to_node_id":"816","b1":{"x":671.1049804687499,"y":508.15789794921875},"b2":{"x":716.6049804687499,"y":508.15789794921875}}}},"123":{"name":"ADPribose diphosphatase","bigg_id":"ADPRDP","reversibility":false,"label_x":-853.217529296875,"label_y":1584.0216674804688,"gene_reaction_rule":"NUDT5","genes":[{"notes":{"original_bigg_ids":["11164"]},"name":"NUDT5","bigg_id":"NUDT5"}],"metabolites":[{"bigg_id":"amp_c","coefficient":1},{"bigg_id":"h2o_c","coefficient":-1},{"bigg_id":"r5p_c","coefficient":1},{"bigg_id":"adprib_c","coefficient":-1},{"bigg_id":"h_c","coefficient":2}],"segments":{"774":{"from_node_id":"817","to_node_id":"818","b1":null,"b2":null},"775":{"from_node_id":"819","to_node_id":"818","b1":null,"b2":null},"776":{"from_node_id":"819","to_node_id":"820","b1":{"x":-883.217529296875,"y":1630.0216674804688},"b2":{"x":-842.249619234797,"y":1620.5484950350224}},"777":{"from_node_id":"817","to_node_id":"821","b1":{"x":-883.217529296875,"y":1518.0216674804688},"b2":{"x":-834.6613501136378,"y":1530.4307870963255}},"778":{"from_node_id":"819","to_node_id":"822","b1":{"x":-883.217529296875,"y":1626.0216674804688},"b2":{"x":-883.217529296875,"y":1684.2610473632812}},"779":{"from_node_id":"817","to_node_id":"125","b1":{"x":-883.217529296875,"y":1522.0216674804688},"b2":{"x":-883.217529296875,"y":1512.6167602539062}},"780":{"from_node_id":"819","to_node_id":"823","b1":{"x":-883.217529296875,"y":1630.0216674804688},"b2":{"x":-833.9703345327971,"y":1651.1465648283604}}}},"124":{"name":"Superoxide dismutase","bigg_id":"SPODM","reversibility":false,"label_x":117.90618896484364,"label_y":1380.8527221679688,"gene_reaction_rule":"SOD1","genes":[{"notes":{"original_bigg_ids":["6647"]},"name":"SOD1","bigg_id":"SOD1"}],"metabolites":[{"bigg_id":"o2_c","coefficient":1},{"bigg_id":"o2s_c","coefficient":-2},{"bigg_id":"h_c","coefficient":-2},{"bigg_id":"h2o2_c","coefficient":1}],"segments":{"781":{"from_node_id":"824","to_node_id":"825","b1":null,"b2":null},"782":{"from_node_id":"826","to_node_id":"825","b1":null,"b2":null},"783":{"from_node_id":"826","to_node_id":"827","b1":{"x":122.48529052734364,"y":1401.8103637695312},"b2":{"x":135.8939280607277,"y":1445.0309958143112}},"784":{"from_node_id":"824","to_node_id":"792","b1":{"x":230.48529052734364,"y":1401.8103637695312},"b2":{"x":310.81372070312494,"y":1401.8103637695312}},"785":{"from_node_id":"824","to_node_id":"828","b1":{"x":234.48529052734364,"y":1401.8103637695312},"b2":{"x":223.38136601718477,"y":1443.3185302794293}},"786":{"from_node_id":"826","to_node_id":"829","b1":{"x":126.48529052734364,"y":1401.8103637695312},"b2":{"x":115.81372070312489,"y":1401.8103637695312}}}},"126":{"name":"Carnitine O acetyltransferase","bigg_id":"CSNATr","reversibility":true,"label_x":-116.889892578125,"label_y":499.34765625,"gene_reaction_rule":"","genes":[],"metabolites":[{"bigg_id":"crn_c","coefficient":-1},{"bigg_id":"acrn_c","coefficient":1},{"bigg_id":"coa_c","coefficient":1},{"bigg_id":"accoa_c","coefficient":-1}],"segments":{"793":{"from_node_id":"838","to_node_id":"839","b1":null,"b2":null},"794":{"from_node_id":"840","to_node_id":"839","b1":null,"b2":null},"795":{"from_node_id":"838","to_node_id":"837","b1":{"x":16.02880859375,"y":445.8109130859375},"b2":{"x":16.02880859375,"y":440.51165771484375}},"796":{"from_node_id":"840","to_node_id":"841","b1":{"x":16.02880859375,"y":553.8109130859375},"b2":{"x":73.91354979236439,"y":542.6230369918743}},"797":{"from_node_id":"840","to_node_id":"842","b1":{"x":16.02880859375,"y":549.8109130859375},"b2":{"x":18.1446533203125,"y":576.2685546875}},"798":{"from_node_id":"838","to_node_id":"843","b1":{"x":16.02880859375,"y":441.8109130859375},"b2":{"x":73.63644365116795,"y":452.26382721294084}}}},"127":{"name":"Alcohol dehydrogenase (methanol)","bigg_id":"ALCD1","reversibility":true,"label_x":39.681396484375,"label_y":62.4293212890625,"gene_reaction_rule":"(ADH1C and ADH1A) or (ADH1B and ADH1A) or (ADH1B and ADH1C) or ZADH2 or ADH7 or ADH6 or ADH5 or ADH1B or ADH1C or ADH4 or ADH1A or ADHFE1","genes":[{"notes":{"original_bigg_ids":["126"]},"name":"ADH1C","bigg_id":"ADH1C"},{"notes":{"original_bigg_ids":["124"]},"name":"ADH1A","bigg_id":"ADH1A"},{"notes":{"original_bigg_ids":["125"]},"name":"ADH1B","bigg_id":"ADH1B"},{"notes":{"original_bigg_ids":["284273"]},"name":"ZADH2","bigg_id":"ZADH2"},{"notes":{"original_bigg_ids":["131"]},"name":"ADH7","bigg_id":"ADH7"},{"notes":{"original_bigg_ids":["130"]},"name":"ADH6","bigg_id":"ADH6"},{"notes":{"original_bigg_ids":["128"]},"name":"ADH5","bigg_id":"ADH5"},{"notes":{"original_bigg_ids":["127"]},"name":"ADH4","bigg_id":"ADH4"},{"notes":{"original_bigg_ids":["137872"]},"name":"ADHFE1","bigg_id":"ADHFE1"}],"metabolites":[{"bigg_id":"meoh_c","coefficient":-1},{"bigg_id":"nadh_c","coefficient":1},{"bigg_id":"h_c","coefficient":1},{"bigg_id":"nad_c","coefficient":-1},{"bigg_id":"fald_c","coefficient":1}],"segments":{"799":{"from_node_id":"845","to_node_id":"846","b1":null,"b2":null},"800":{"from_node_id":"847","to_node_id":"846","b1":null,"b2":null},"801":{"from_node_id":"845","to_node_id":"844","b1":{"x":9.681396484375,"y":0.4293212890625},"b2":{"x":9.681396484375,"y":-11.2174072265625}},"802":{"from_node_id":"847","to_node_id":"848","b1":{"x":9.681396484375,"y":108.4293212890625},"b2":{"x":60.01757685232686,"y":155.8455842008147}},"803":{"from_node_id":"847","to_node_id":"849","b1":{"x":9.681396484375,"y":108.4293212890625},"b2":{"x":60.79225372488699,"y":114.40004396907861}},"804":{"from_node_id":"845","to_node_id":"850","b1":{"x":9.681396484375,"y":-3.5706787109375},"b2":{"x":66.75427080644755,"y":5.955379590419234}},"805":{"from_node_id":"847","to_node_id":"851","b1":{"x":9.681396484375,"y":104.4293212890625},"b2":{"x":9.681396484375,"y":183.7825927734375}}}},"128":{"name":"H2CO3D","bigg_id":"H2CO3D","reversibility":true,"label_x":-141.03399658203125,"label_y":-599.171142578125,"gene_reaction_rule":"CA2 or CA13 or CA1","genes":[{"notes":{"original_bigg_ids":["760"]},"name":"CA2","bigg_id":"CA2"},{"notes":{"original_bigg_ids":["377677"]},"name":"CA13","bigg_id":"CA13"},{"notes":{"original_bigg_ids":["759"]},"name":"CA1","bigg_id":"CA1"}],"metabolites":[{"bigg_id":"h2o_c","coefficient":-1},{"bigg_id":"co2_c","coefficient":-1},{"bigg_id":"h2co3_c","coefficient":1}],"segments":{"806":{"from_node_id":"853","to_node_id":"854","b1":null,"b2":null},"807":{"from_node_id":"855","to_node_id":"854","b1":null,"b2":null},"808":{"from_node_id":"853","to_node_id":"852","b1":{"x":14.60125732421875,"y":-661.171142578125},"b2":{"x":14.60125732421875,"y":-651.8244018554688}},"809":{"from_node_id":"853","to_node_id":"856","b1":{"x":14.60125732421875,"y":-665.171142578125},"b2":{"x":-41.548013352304665,"y":-676.5928496757357}},"810":{"from_node_id":"855","to_node_id":"857","b1":{"x":14.60125732421875,"y":-557.171142578125},"b2":{"x":16.00823974609375,"y":-567.9186401367188}}}},"129":{"name":"H2CO3D2","bigg_id":"H2CO3D2","reversibility":true,"label_x":-160.00653076171875,"label_y":-286.47412109375,"gene_reaction_rule":"","genes":[],"metabolites":[{"bigg_id":"hco3_c","coefficient":-1},{"bigg_id":"h_c","coefficient":-1},{"bigg_id":"h2co3_c","coefficient":1}],"segments":{"811":{"from_node_id":"858","to_node_id":"859","b1":null,"b2":null},"812":{"from_node_id":"860","to_node_id":"859","b1":null,"b2":null},"813":{"from_node_id":"858","to_node_id":"861","b1":{"x":14.0128173828125,"y":-247.2882080078125},"b2":{"x":14.0128173828125,"y":-243.00140380859375}},"814":{"from_node_id":"858","to_node_id":"862","b1":{"x":14.0128173828125,"y":-243.2882080078125},"b2":{"x":-62.91918016918787,"y":-227.2777633841156}},"815":{"from_node_id":"860","to_node_id":"857","b1":{"x":12.6058349609375,"y":-361.13739013671875},"b2":{"x":16.00823974609375,"y":-462.91864013671875}}}},"130":{"name":"AATAi","bigg_id":"AATAi","reversibility":false,"label_x":2568.334228515625,"label_y":6933.4296875,"gene_reaction_rule":"AADAT","genes":[{"notes":{"original_bigg_ids":["51166"]},"name":"AADAT","bigg_id":"AADAT"}],"metabolites":[{"bigg_id":"akg_c","coefficient":-1},{"bigg_id":"glu__L_c","coefficient":1},{"bigg_id":"2oxoadp_c","coefficient":1},{"bigg_id":"L2aadp_c","coefficient":-1}],"segments":{"816":{"from_node_id":"864","to_node_id":"865","b1":null,"b2":null},"817":{"from_node_id":"866","to_node_id":"865","b1":null,"b2":null},"818":{"from_node_id":"864","to_node_id":"863","b1":{"x":2549.702880859375,"y":6950.271484375},"b2":{"x":2543.0231539764354,"y":6980.272021572731}},"819":{"from_node_id":"866","to_node_id":"867","b1":{"x":2661.702880859375,"y":6950.271484375},"b2":{"x":2664.718814746764,"y":6992.5458548965735}},"820":{"from_node_id":"866","to_node_id":"868","b1":{"x":2657.702880859375,"y":6950.271484375},"b2":{"x":2728.466064453125,"y":6954.48193359375}},"821":{"from_node_id":"864","to_node_id":"869","b1":{"x":2553.702880859375,"y":6950.271484375},"b2":{"x":2508.202880859375,"y":6950.271484375}}}},"131":{"name":"2AMADPTm","bigg_id":"2AMADPTm","reversibility":true,"label_x":2852.02099609375,"label_y":6412.375,"gene_reaction_rule":"SLC25A21","genes":[{"notes":{"original_bigg_ids":["89874"]},"name":"SLC25A21","bigg_id":"SLC25A21"}],"metabolites":[{"bigg_id":"akg_c","coefficient":1},{"bigg_id":"L2aadp_c","coefficient":-1},{"bigg_id":"L2aadp_m","coefficient":1},{"bigg_id":"akg_m","coefficient":-1}],"segments":{"822":{"from_node_id":"870","to_node_id":"871","b1":null,"b2":null},"823":{"from_node_id":"872","to_node_id":"871","b1":null,"b2":null},"824":{"from_node_id":"872","to_node_id":"873","b1":{"x":3030.576504530112,"y":6450.003069951529},"b2":{"x":2835.15575346086,"y":6697.043092725068}},"825":{"from_node_id":"870","to_node_id":"869","b1":{"x":2864.126708984375,"y":6481.74267578125},"b2":{"x":2455.702880859375,"y":6897.771484375}},"826":{"from_node_id":"872","to_node_id":"874","b1":{"x":3026.585148123987,"y":6449.7402505471955},"b2":{"x":3129.369380516538,"y":6451.817559825387}},"827":{"from_node_id":"870","to_node_id":"875","b1":{"x":2864.126708984375,"y":6485.74267578125},"b2":{"x":3020.4280304120775,"y":6691.584608584124}}}},"132":{"name":"2OXOADPTm","bigg_id":"2OXOADPTm","reversibility":true,"label_x":2857.807861328125,"label_y":7007.11376953125,"gene_reaction_rule":"SLC25A21","genes":[{"notes":{"original_bigg_ids":["89874"]},"name":"SLC25A21","bigg_id":"SLC25A21"}],"metabolites":[{"bigg_id":"akg_c","coefficient":1},{"bigg_id":"2oxoadp_m","coefficient":1},{"bigg_id":"2oxoadp_c","coefficient":-1},{"bigg_id":"akg_m","coefficient":-1}],"segments":{"828":{"from_node_id":"876","to_node_id":"877","b1":null,"b2":null},"829":{"from_node_id":"878","to_node_id":"877","b1":null,"b2":null},"830":{"from_node_id":"878","to_node_id":"873","b1":{"x":3035.387451171875,"y":6952.37646484375},"b2":{"x":2841.689949371214,"y":6782.714700058712}},"831":{"from_node_id":"878","to_node_id":"880","b1":{"x":3031.387451171875,"y":6952.37646484375},"b2":{"x":3201.098876953125,"y":7038.69287109375}},"832":{"from_node_id":"876","to_node_id":"868","b1":{"x":2832.649658203125,"y":6954.48193359375},"b2":{"x":2833.466064453125,"y":6954.48193359375}},"833":{"from_node_id":"876","to_node_id":"875","b1":{"x":2828.649658203125,"y":6954.48193359375},"b2":{"x":3016.125942625358,"y":6777.458285955447}}}},"135":{"name":"SACCD4m","bigg_id":"SACCD4m","reversibility":false,"label_x":3742.058837890625,"label_y":6481.4951171875,"gene_reaction_rule":"AASS","genes":[{"notes":{"original_bigg_ids":["10157"]},"name":"AASS","bigg_id":"AASS"}],"metabolites":[{"bigg_id":"saccrp__L_m","coefficient":-1},{"bigg_id":"glu__L_m","coefficient":1},{"bigg_id":"nadph_m","coefficient":1},{"bigg_id":"h2o_m","coefficient":-1},{"bigg_id":"nadp_m","coefficient":-1},{"bigg_id":"L2aadp6sa_m","coefficient":1},{"bigg_id":"h_m","coefficient":1}],"segments":{"851":{"from_node_id":"899","to_node_id":"900","b1":null,"b2":null},"852":{"from_node_id":"901","to_node_id":"900","b1":null,"b2":null},"853":{"from_node_id":"899","to_node_id":"902","b1":{"x":3846.78125,"y":6439.208984375},"b2":{"x":3983.3583984375,"y":6439.208984375}},"854":{"from_node_id":"901","to_node_id":"903","b1":{"x":3719.937744140625,"y":6439.208984375},"b2":{"x":3619.28173828125,"y":6594.08251953125}},"855":{"from_node_id":"901","to_node_id":"904","b1":{"x":3719.937744140625,"y":6439.208984375},"b2":{"x":3695.291186788367,"y":6381.78143050309}},"856":{"from_node_id":"899","to_node_id":"905","b1":{"x":3850.78125,"y":6439.208984375},"b2":{"x":3891.2155522241246,"y":6379.0149220595495}},"857":{"from_node_id":"899","to_node_id":"906","b1":{"x":3850.78125,"y":6439.208984375},"b2":{"x":3851.096160410122,"y":6386.979881142804}},"858":{"from_node_id":"901","to_node_id":"961","b1":{"x":3723.937744140625,"y":6439.208984375},"b2":{"x":3656.453125,"y":6436.068359375}},"859":{"from_node_id":"901","to_node_id":"907","b1":{"x":3719.937744140625,"y":6439.208984375},"b2":{"x":3731.8647111049413,"y":6412.237932269522}}}},"136":{"name":"SACCD3m","bigg_id":"SACCD3m","reversibility":false,"label_x":4166.427001953125,"label_y":6482.75,"gene_reaction_rule":"AASS","genes":[{"notes":{"original_bigg_ids":["10157"]},"name":"AASS","bigg_id":"AASS"}],"metabolites":[{"bigg_id":"saccrp__L_m","coefficient":1},{"bigg_id":"lys__L_m","coefficient":-1},{"bigg_id":"h2o_m","coefficient":1},{"bigg_id":"nadp_m","coefficient":1},{"bigg_id":"akg_m","coefficient":-1},{"bigg_id":"h_m","coefficient":-1},{"bigg_id":"nadph_m","coefficient":-1}],"segments":{"860":{"from_node_id":"908","to_node_id":"909","b1":null,"b2":null},"861":{"from_node_id":"910","to_node_id":"909","b1":null,"b2":null},"862":{"from_node_id":"910","to_node_id":"902","b1":{"x":4221.794921875,"y":6436.068359375},"b2":{"x":4088.3583984375,"y":6439.208984375}},"863":{"from_node_id":"908","to_node_id":"911","b1":{"x":4325.794921875,"y":6436.068359375},"b2":{"x":4452.9501953125,"y":6436.068359375}},"864":{"from_node_id":"910","to_node_id":"912","b1":{"x":4217.794921875,"y":6436.068359375},"b2":{"x":4236.590675885993,"y":6353.67661532227}},"865":{"from_node_id":"910","to_node_id":"913","b1":{"x":4217.794921875,"y":6436.068359375},"b2":{"x":4191.059287625885,"y":6343.645257502471}},"866":{"from_node_id":"908","to_node_id":"914","b1":{"x":4329.794921875,"y":6436.068359375},"b2":{"x":4468.13720703125,"y":6562.67626953125}},"867":{"from_node_id":"908","to_node_id":"915","b1":{"x":4329.794921875,"y":6436.068359375},"b2":{"x":4359.385380830978,"y":6340.075840895794}},"868":{"from_node_id":"908","to_node_id":"916","b1":{"x":4329.794921875,"y":6436.068359375},"b2":{"x":4316.464705553486,"y":6382.05325559737}}}},"137":{"name":"LYStm","bigg_id":"LYStm","reversibility":true,"label_x":4674.5439453125,"label_y":6471.2919921875,"gene_reaction_rule":"SLC25A15","genes":[{"notes":{"original_bigg_ids":["10166"]},"name":"SLC25A15","bigg_id":"SLC25A15"}],"metabolites":[{"bigg_id":"lys__L_m","coefficient":1},{"bigg_id":"h_m","coefficient":-1},{"bigg_id":"lys__L_c","coefficient":-1},{"bigg_id":"h_c","coefficient":1}],"segments":{"869":{"from_node_id":"917","to_node_id":"918","b1":null,"b2":null},"870":{"from_node_id":"919","to_node_id":"918","b1":null,"b2":null},"871":{"from_node_id":"919","to_node_id":"911","b1":{"x":4672.5439453125,"y":6436.068359375},"b2":{"x":4557.9501953125,"y":6436.068359375}},"872":{"from_node_id":"917","to_node_id":"920","b1":{"x":4780.5439453125,"y":6436.068359375},"b2":{"x":4765.06591796875,"y":6346.11328125}},"873":{"from_node_id":"917","to_node_id":"921","b1":{"x":4776.5439453125,"y":6436.068359375},"b2":{"x":4822.0439453125,"y":6436.068359375}},"874":{"from_node_id":"919","to_node_id":"922","b1":{"x":4668.5439453125,"y":6436.068359375},"b2":{"x":4684.03369140625,"y":6349.12841796875}}}},"138":{"name":"LYSt4","bigg_id":"LYSt4","reversibility":false,"label_x":4965.1220703125,"label_y":6421.193359375,"gene_reaction_rule":"SLC22A5 or SLC6A14","genes":[{"notes":{"original_bigg_ids":["6584"]},"name":"SLC22A5","bigg_id":"SLC22A5"},{"notes":{"original_bigg_ids":["11254"]},"name":"SLC6A14","bigg_id":"SLC6A14"}],"metabolites":[{"bigg_id":"lys__L_e","coefficient":-1},{"bigg_id":"na1_c","coefficient":1},{"bigg_id":"lys__L_c","coefficient":1},{"bigg_id":"na1_e","coefficient":-1}],"segments":{"875":{"from_node_id":"923","to_node_id":"924","b1":null,"b2":null},"876":{"from_node_id":"925","to_node_id":"924","b1":null,"b2":null},"877":{"from_node_id":"923","to_node_id":"926","b1":{"x":5063.9814453125,"y":6436.068359375},"b2":{"x":5062.3720703125,"y":6436.068359375}},"878":{"from_node_id":"925","to_node_id":"927","b1":{"x":4955.9814453125,"y":6436.068359375},"b2":{"x":4980.538631292302,"y":6491.794439537978}},"879":{"from_node_id":"925","to_node_id":"921","b1":{"x":4959.9814453125,"y":6436.068359375},"b2":{"x":4927.0439453125,"y":6436.068359375}},"880":{"from_node_id":"923","to_node_id":"928","b1":{"x":5067.9814453125,"y":6436.068359375},"b2":{"x":5052.802134697251,"y":6491.801462237441}}}},"139":{"name":"2OXOADOXm","bigg_id":"2OXOADOXm","reversibility":false,"label_x":3297.096435546875,"label_y":7025.89794921875,"gene_reaction_rule":"(DLD and PDHX) and DLST and OGDH","genes":[{"notes":{"original_bigg_ids":["1738"]},"name":"DLD","bigg_id":"DLD"},{"notes":{"original_bigg_ids":["8050"]},"name":"PDHX","bigg_id":"PDHX"},{"notes":{"original_bigg_ids":["1743"]},"name":"DLST","bigg_id":"DLST"},{"notes":{"original_bigg_ids":["4967"]},"name":"OGDH","bigg_id":"OGDH"}],"metabolites":[{"bigg_id":"2oxoadp_m","coefficient":-1},{"bigg_id":"nadh_m","coefficient":1},{"bigg_id":"nad_m","coefficient":-1},{"bigg_id":"coa_m","coefficient":-1},{"bigg_id":"glutcoa_m","coefficient":1},{"bigg_id":"co2_m","coefficient":1}],"segments":{"881":{"from_node_id":"929","to_node_id":"930","b1":null,"b2":null},"882":{"from_node_id":"931","to_node_id":"930","b1":null,"b2":null},"883":{"from_node_id":"929","to_node_id":"880","b1":{"x":3351.598876953125,"y":7038.69287109375},"b2":{"x":3306.098876953125,"y":7038.69287109375}},"884":{"from_node_id":"931","to_node_id":"932","b1":{"x":3459.598876953125,"y":7038.69287109375},"b2":{"x":3450.8511920087108,"y":7085.593553698711}},"885":{"from_node_id":"929","to_node_id":"933","b1":{"x":3347.598876953125,"y":7038.69287109375},"b2":{"x":3356.881854787005,"y":7081.146256120397}},"886":{"from_node_id":"929","to_node_id":"934","b1":{"x":3347.598876953125,"y":7038.69287109375},"b2":{"x":3309.9970559896465,"y":7077.976686117719}},"887":{"from_node_id":"931","to_node_id":"935","b1":{"x":3455.598876953125,"y":7038.69287109375},"b2":{"x":3501.098876953125,"y":7038.69287109375}},"888":{"from_node_id":"931","to_node_id":"936","b1":{"x":3459.598876953125,"y":7038.69287109375},"b2":{"x":3507.192865084994,"y":7083.087171587221}}}},"140":{"name":"GLUTCOADHm","bigg_id":"GLUTCOADHm","reversibility":false,"label_x":3582.447509765625,"label_y":7084.4931640625,"gene_reaction_rule":"GCDH","genes":[{"notes":{"original_bigg_ids":["2639"]},"name":"GCDH","bigg_id":"GCDH"}],"metabolites":[{"bigg_id":"b2coa_m","coefficient":1},{"bigg_id":"fadh2_m","coefficient":1},{"bigg_id":"fad_m","coefficient":-1},{"bigg_id":"co2_m","coefficient":1},{"bigg_id":"h_m","coefficient":-1},{"bigg_id":"glutcoa_m","coefficient":-1}],"segments":{"889":{"from_node_id":"937","to_node_id":"938","b1":null,"b2":null},"890":{"from_node_id":"939","to_node_id":"938","b1":null,"b2":null},"891":{"from_node_id":"939","to_node_id":"940","b1":{"x":3755.598876953125,"y":7038.69287109375},"b2":{"x":3801.098876953125,"y":7038.69287109375}},"892":{"from_node_id":"939","to_node_id":"941","b1":{"x":3759.598876953125,"y":7038.69287109375},"b2":{"x":3796.4324971406054,"y":6995.680553293297}},"893":{"from_node_id":"937","to_node_id":"942","b1":{"x":3647.598876953125,"y":7038.69287109375},"b2":{"x":3622.021558725646,"y":6988.810327461428}},"894":{"from_node_id":"939","to_node_id":"943","b1":{"x":3759.598876953125,"y":7038.69287109375},"b2":{"x":3755.2496389677035,"y":6996.946686511173}},"895":{"from_node_id":"937","to_node_id":"944","b1":{"x":3647.598876953125,"y":7038.69287109375},"b2":{"x":3660.428503151688,"y":6993.686984454762}},"896":{"from_node_id":"937","to_node_id":"935","b1":{"x":3651.598876953125,"y":7038.69287109375},"b2":{"x":3606.098876953125,"y":7038.69287109375}}}},"141":{"name":"ECOAH1m","bigg_id":"ECOAH1m","reversibility":true,"label_x":3989.174560546875,"label_y":7069.84423828125,"gene_reaction_rule":"HADHB and ECHS1 and AUH and HADHA","genes":[{"notes":{"original_bigg_ids":["3032"]},"name":"HADHB","bigg_id":"HADHB"},{"notes":{"original_bigg_ids":["1892"]},"name":"ECHS1","bigg_id":"ECHS1"},{"notes":{"original_bigg_ids":["549"]},"name":"AUH","bigg_id":"AUH"},{"notes":{"original_bigg_ids":["3030"]},"name":"HADHA","bigg_id":"HADHA"}],"metabolites":[{"bigg_id":"b2coa_m","coefficient":1},{"bigg_id":"h2o_m","coefficient":1},{"bigg_id":"3hbcoa_m","coefficient":-1}],"segments":{"897":{"from_node_id":"945","to_node_id":"946","b1":null,"b2":null},"898":{"from_node_id":"947","to_node_id":"946","b1":null,"b2":null},"899":{"from_node_id":"947","to_node_id":"940","b1":{"x":4008.101318359375,"y":7038.69287109375},"b2":{"x":3906.098876953125,"y":7038.69287109375}},"900":{"from_node_id":"947","to_node_id":"948","b1":{"x":4004.101318359375,"y":7038.69287109375},"b2":{"x":4021.7051854578385,"y":6982.068263972579}},"901":{"from_node_id":"945","to_node_id":"949","b1":{"x":4112.101318359375,"y":7038.69287109375},"b2":{"x":4203.640380859375,"y":7036.60009765625}}}},"142":{"name":"HACD1m","bigg_id":"HACD1m","reversibility":true,"label_x":4343.584228515625,"label_y":7071.9365234375,"gene_reaction_rule":"HADHB and HADH and HSD17B10 and HADHA","genes":[{"notes":{"original_bigg_ids":["3032"]},"name":"HADHB","bigg_id":"HADHB"},{"notes":{"original_bigg_ids":["3033"]},"name":"HADH","bigg_id":"HADH"},{"notes":{"original_bigg_ids":["3028"]},"name":"HSD17B10","bigg_id":"HSD17B10"},{"notes":{"original_bigg_ids":["3030"]},"name":"HADHA","bigg_id":"HADHA"}],"metabolites":[{"bigg_id":"nad_m","coefficient":1},{"bigg_id":"h_m","coefficient":-1},{"bigg_id":"3hbcoa_m","coefficient":1},{"bigg_id":"nadh_m","coefficient":-1},{"bigg_id":"aacoa_m","coefficient":-1}],"segments":{"902":{"from_node_id":"950","to_node_id":"951","b1":null,"b2":null},"903":{"from_node_id":"952","to_node_id":"951","b1":null,"b2":null},"904":{"from_node_id":"952","to_node_id":"953","b1":{"x":4350.140380859375,"y":7036.60009765625},"b2":{"x":4341.696339018523,"y":6977.317671066208}},"905":{"from_node_id":"950","to_node_id":"954","b1":{"x":4462.140380859375,"y":7036.60009765625},"b2":{"x":4492.356444096352,"y":6971.682954943524}},"906":{"from_node_id":"952","to_node_id":"949","b1":{"x":4354.140380859375,"y":7036.60009765625},"b2":{"x":4308.640380859375,"y":7036.60009765625}},"907":{"from_node_id":"950","to_node_id":"955","b1":{"x":4462.140380859375,"y":7036.60009765625},"b2":{"x":4451.725981508471,"y":6972.734023807075}},"908":{"from_node_id":"950","to_node_id":"956","b1":{"x":4458.140380859375,"y":7036.60009765625},"b2":{"x":4503.640380859375,"y":7036.60009765625}}}},"143":{"name":"AASAD3m","bigg_id":"AASAD3m","reversibility":false,"label_x":3306.58056640625,"label_y":6475.1845703125,"gene_reaction_rule":"","genes":[],"metabolites":[{"bigg_id":"h2o_m","coefficient":-1},{"bigg_id":"L2aadp6sa_m","coefficient":-1},{"bigg_id":"nadh_m","coefficient":1},{"bigg_id":"nad_m","coefficient":-1},{"bigg_id":"h_m","coefficient":2},{"bigg_id":"L2aadp_m","coefficient":1}],"segments":{"909":{"from_node_id":"957","to_node_id":"958","b1":null,"b2":null},"910":{"from_node_id":"959","to_node_id":"958","b1":null,"b2":null},"911":{"from_node_id":"957","to_node_id":"960","b1":{"x":3437.73046875,"y":6437.638671875},"b2":{"x":3478.79511325815,"y":6380.255295895628}},"912":{"from_node_id":"957","to_node_id":"961","b1":{"x":3433.73046875,"y":6437.638671875},"b2":{"x":3551.453125,"y":6436.068359375}},"913":{"from_node_id":"959","to_node_id":"962","b1":{"x":3325.73046875,"y":6437.638671875},"b2":{"x":3288.6506631219804,"y":6371.587463607606}},"914":{"from_node_id":"957","to_node_id":"963","b1":{"x":3437.73046875,"y":6437.638671875},"b2":{"x":3415.1818325431495,"y":6376.008777786728}},"915":{"from_node_id":"959","to_node_id":"964","b1":{"x":3325.73046875,"y":6437.638671875},"b2":{"x":3349.6000411832138,"y":6375.735265861393}},"916":{"from_node_id":"959","to_node_id":"874","b1":{"x":3329.73046875,"y":6437.638671875},"b2":{"x":3232.41845703125,"y":6437.638671875}}}},"144":{"name":"Methionine adenosyltransferase","bigg_id":"METAT","reversibility":false,"label_x":2599.94970703125,"label_y":7378.74951171875,"gene_reaction_rule":"(MAT2B and MAT2A) or MAT1A","genes":[{"notes":{"original_bigg_ids":["27430"]},"name":"MAT2B","bigg_id":"MAT2B"},{"notes":{"original_bigg_ids":["4144"]},"name":"MAT2A","bigg_id":"MAT2A"},{"notes":{"original_bigg_ids":["4143"]},"name":"MAT1A","bigg_id":"MAT1A"}],"metabolites":[{"bigg_id":"h2o_c","coefficient":-1},{"bigg_id":"atp_c","coefficient":-1},{"bigg_id":"ppi_c","coefficient":1},{"bigg_id":"met__L_c","coefficient":-1},{"bigg_id":"amet_c","coefficient":1},{"bigg_id":"pi_c","coefficient":1}],"segments":{"917":{"from_node_id":"966","to_node_id":"967","b1":null,"b2":null},"918":{"from_node_id":"968","to_node_id":"967","b1":null,"b2":null},"919":{"from_node_id":"966","to_node_id":"965","b1":{"x":2759.33056640625,"y":7342.98291015625},"b2":{"x":2743.860818890512,"y":7277.453925535907}},"920":{"from_node_id":"966","to_node_id":"969","b1":{"x":2759.33056640625,"y":7342.98291015625},"b2":{"x":2769.720458984375,"y":7258.2705078125}},"921":{"from_node_id":"968","to_node_id":"970","b1":{"x":2624.94482421875,"y":7342.98291015625},"b2":{"x":2375.201416015625,"y":7282.37744140625}},"922":{"from_node_id":"966","to_node_id":"971","b1":{"x":2755.33056640625,"y":7342.98291015625},"b2":{"x":2776.909988530537,"y":7463.8419528204995}},"923":{"from_node_id":"968","to_node_id":"972","b1":{"x":2628.94482421875,"y":7342.98291015625},"b2":{"x":2321.705810546875,"y":7341.26123046875}},"924":{"from_node_id":"968","to_node_id":"973","b1":{"x":2624.94482421875,"y":7342.98291015625},"b2":{"x":2635.659223218157,"y":7284.801321050833}}}},"145":{"name":"METt4","bigg_id":"METt4","reversibility":true,"label_x":2587.895751953125,"label_y":7497.56494140625,"gene_reaction_rule":"SLC22A5 or SLC38A1 or SLC6A14 or SLC38A2","genes":[{"notes":{"original_bigg_ids":["6584"]},"name":"SLC22A5","bigg_id":"SLC22A5"},{"notes":{"original_bigg_ids":["81539"]},"name":"SLC38A1","bigg_id":"SLC38A1"},{"notes":{"original_bigg_ids":["11254"]},"name":"SLC6A14","bigg_id":"SLC6A14"},{"notes":{"original_bigg_ids":["54407"]},"name":"SLC38A2","bigg_id":"SLC38A2"}],"metabolites":[{"bigg_id":"met__L_e","coefficient":-1},{"bigg_id":"na1_c","coefficient":1},{"bigg_id":"na1_e","coefficient":-1},{"bigg_id":"met__L_c","coefficient":1}],"segments":{"925":{"from_node_id":"974","to_node_id":"975","b1":null,"b2":null},"926":{"from_node_id":"976","to_node_id":"975","b1":null,"b2":null},"927":{"from_node_id":"974","to_node_id":"977","b1":{"x":2591.0615234375,"y":7515.1796875},"b2":{"x":2540.395751953125,"y":7515.1796875}},"928":{"from_node_id":"976","to_node_id":"978","b1":{"x":2690.451904296875,"y":7515.1796875},"b2":{"x":2685.161639806388,"y":7576.064954410922}},"929":{"from_node_id":"974","to_node_id":"979","b1":{"x":2587.0615234375,"y":7515.1796875},"b2":{"x":2595.9676174645183,"y":7577.794518545855}},"930":{"from_node_id":"976","to_node_id":"971","b1":{"x":2686.451904296875,"y":7515.1796875},"b2":{"x":2735.395751953125,"y":7515.1796875}}}},"146":{"name":"GLYBt4 LPAREN 2 RPAREN r","bigg_id":"GLYBt4_2_r","reversibility":true,"label_x":2029.209228515625,"label_y":7557.3193359375,"gene_reaction_rule":"SLC6A12","genes":[{"notes":{"original_bigg_ids":["6539"]},"name":"SLC6A12","bigg_id":"SLC6A12"}],"metabolites":[{"bigg_id":"glyb_e","coefficient":-1},{"bigg_id":"na1_c","coefficient":2},{"bigg_id":"glyb_c","coefficient":1},{"bigg_id":"na1_e","coefficient":-2}],"segments":{"931":{"from_node_id":"981","to_node_id":"982","b1":null,"b2":null},"932":{"from_node_id":"983","to_node_id":"982","b1":null,"b2":null},"933":{"from_node_id":"981","to_node_id":"980","b1":{"x":2105.844482421875,"y":7507.43115234375},"b2":{"x":2074.120361328125,"y":7507.43115234375}},"934":{"from_node_id":"983","to_node_id":"984","b1":{"x":2201.790771484375,"y":7507.43115234375},"b2":{"x":2192.13452908883,"y":7453.546310864958}},"935":{"from_node_id":"983","to_node_id":"985","b1":{"x":2197.790771484375,"y":7507.43115234375},"b2":{"x":2401.7654235829127,"y":7629.074455246804}},"936":{"from_node_id":"981","to_node_id":"986","b1":{"x":2101.844482421875,"y":7507.43115234375},"b2":{"x":2115.081457206348,"y":7453.718657064502}}}},"147":{"name":"Adenosylhomocysteinase","bigg_id":"AHCi","reversibility":true,"label_x":2056.185791015625,"label_y":7814.4072265625,"gene_reaction_rule":"AHCY","genes":[{"notes":{"original_bigg_ids":["191"]},"name":"AHCY","bigg_id":"AHCY"}],"metabolites":[{"bigg_id":"hcys__L_c","coefficient":1},{"bigg_id":"h2o_c","coefficient":-1},{"bigg_id":"ahcys_c","coefficient":-1},{"bigg_id":"adn_c","coefficient":1}],"segments":{"937":{"from_node_id":"988","to_node_id":"989","b1":null,"b2":null},"938":{"from_node_id":"990","to_node_id":"989","b1":null,"b2":null},"939":{"from_node_id":"990","to_node_id":"991","b1":{"x":2144.409912109375,"y":7776.9189453125},"b2":{"x":2379.326416015625,"y":7773.47509765625}},"940":{"from_node_id":"988","to_node_id":"987","b1":{"x":2036.409912109375,"y":7776.9189453125},"b2":{"x":2060.7209486317097,"y":7719.165241651294}},"941":{"from_node_id":"988","to_node_id":"992","b1":{"x":2040.409912109375,"y":7776.9189453125},"b2":{"x":2024.183349609375,"y":7775.19677734375}},"942":{"from_node_id":"990","to_node_id":"993","b1":{"x":2148.409912109375,"y":7776.9189453125},"b2":{"x":2127.9505420325563,"y":7718.139315980391}}}},"148":{"name":"BHMT","bigg_id":"BHMT","reversibility":false,"label_x":2564.428955078125,"label_y":7763.78369140625,"gene_reaction_rule":"BHMT or BHMT2","genes":[{"notes":{"original_bigg_ids":["635"]},"name":"BHMT","bigg_id":"BHMT"},{"notes":{"original_bigg_ids":["23743"]},"name":"BHMT2","bigg_id":"BHMT2"}],"metabolites":[{"bigg_id":"dmgly_c","coefficient":1},{"bigg_id":"hcys__L_c","coefficient":-1},{"bigg_id":"glyb_c","coefficient":-1},{"bigg_id":"met__L_c","coefficient":1}],"segments":{"943":{"from_node_id":"994","to_node_id":"995","b1":null,"b2":null},"944":{"from_node_id":"996","to_node_id":"995","b1":null,"b2":null},"945":{"from_node_id":"996","to_node_id":"997","b1":{"x":2709.59326171875,"y":7771.75341796875},"b2":{"x":2761.980712890625,"y":7771.7529296875}},"946":{"from_node_id":"994","to_node_id":"991","b1":{"x":2528.104736328125,"y":7773.4755859375},"b2":{"x":2484.326416015625,"y":7773.47509765625}},"947":{"from_node_id":"994","to_node_id":"985","b1":{"x":2524.104736328125,"y":7773.4755859375},"b2":{"x":2468.943115234375,"y":7704.259765625}},"948":{"from_node_id":"996","to_node_id":"971","b1":{"x":2713.59326171875,"y":7771.75341796875},"b2":{"x":2773.538172829717,"y":7555.872870580114}}}},"149":{"name":"DMGtm","bigg_id":"DMGtm","reversibility":true,"label_x":2847.602294921875,"label_y":7813.18408203125,"gene_reaction_rule":"","genes":[],"metabolites":[{"bigg_id":"dmgly_c","coefficient":-1},{"bigg_id":"dmgly_m","coefficient":1}],"segments":{"949":{"from_node_id":"1000","to_node_id":"1001","b1":null,"b2":null},"950":{"from_node_id":"1002","to_node_id":"1001","b1":null,"b2":null},"951":{"from_node_id":"1000","to_node_id":"997","b1":{"x":2873.871826171875,"y":7771.7529296875},"b2":{"x":2866.980712890625,"y":7771.7529296875}},"952":{"from_node_id":"1002","to_node_id":"1003","b1":{"x":2977.871826171875,"y":7771.7529296875},"b2":{"x":2946.154052734375,"y":7771.7529296875}}}},"150":{"name":"DMGDHm","bigg_id":"DMGDHm","reversibility":false,"label_x":3110.919677734375,"label_y":7812.1484375,"gene_reaction_rule":"DMGDH","genes":[{"notes":{"original_bigg_ids":["29958"]},"name":"DMGDH","bigg_id":"DMGDH"}],"metabolites":[{"bigg_id":"fald_m","coefficient":1},{"bigg_id":"sarcs_m","coefficient":1},{"bigg_id":"h2o_m","coefficient":-1},{"bigg_id":"fad_m","coefficient":-1},{"bigg_id":"dmgly_m","coefficient":-1},{"bigg_id":"fadh2_m","coefficient":1}],"segments":{"953":{"from_node_id":"1004","to_node_id":"1005","b1":null,"b2":null},"954":{"from_node_id":"1006","to_node_id":"1005","b1":null,"b2":null},"955":{"from_node_id":"1006","to_node_id":"1007","b1":{"x":3248.41064453125,"y":7774.32666015625},"b2":{"x":3383.1924717206084,"y":7551.677654337914}},"956":{"from_node_id":"1006","to_node_id":"1008","b1":{"x":3244.41064453125,"y":7774.32666015625},"b2":{"x":3361.980712890625,"y":7771.7529296875}},"957":{"from_node_id":"1004","to_node_id":"1009","b1":{"x":3115.8193359375,"y":7774.32666015625},"b2":{"x":3140.2806603095437,"y":7716.153382998788}},"958":{"from_node_id":"1004","to_node_id":"1010","b1":{"x":3115.8193359375,"y":7774.32666015625},"b2":{"x":3075.100357869885,"y":7710.639985312374}},"959":{"from_node_id":"1004","to_node_id":"1003","b1":{"x":3119.8193359375,"y":7774.32666015625},"b2":{"x":3051.154052734375,"y":7771.7529296875}},"960":{"from_node_id":"1006","to_node_id":"1011","b1":{"x":3248.41064453125,"y":7774.32666015625},"b2":{"x":3223.130206075206,"y":7709.145450810061}}}},"151":{"name":"SARDHm","bigg_id":"SARDHm","reversibility":false,"label_x":3569.6123046875,"label_y":7808.97119140625,"gene_reaction_rule":"SARDH","genes":[{"notes":{"original_bigg_ids":["1757"]},"name":"SARDH","bigg_id":"SARDH"}],"metabolites":[{"bigg_id":"sarcs_m","coefficient":-1},{"bigg_id":"mlthf_m","coefficient":1},{"bigg_id":"fad_m","coefficient":-1},{"bigg_id":"gly_m","coefficient":1},{"bigg_id":"thf_m","coefficient":-1},{"bigg_id":"fadh2_m","coefficient":1}],"segments":{"961":{"from_node_id":"1012","to_node_id":"1013","b1":null,"b2":null},"962":{"from_node_id":"1014","to_node_id":"1013","b1":null,"b2":null},"963":{"from_node_id":"1012","to_node_id":"1008","b1":{"x":3566.533447265625,"y":7771.7529296875},"b2":{"x":3466.980712890625,"y":7771.7529296875}},"964":{"from_node_id":"1014","to_node_id":"1015","b1":{"x":3702.846435546875,"y":7771.7529296875},"b2":{"x":3761.2688230635076,"y":7698.678501523369}},"965":{"from_node_id":"1012","to_node_id":"1016","b1":{"x":3562.533447265625,"y":7771.7529296875},"b2":{"x":3505.927728588165,"y":7702.935863245591}},"966":{"from_node_id":"1014","to_node_id":"1017","b1":{"x":3698.846435546875,"y":7771.7529296875},"b2":{"x":3803.546630859375,"y":7771.7529296875}},"967":{"from_node_id":"1012","to_node_id":"1018","b1":{"x":3562.533447265625,"y":7771.7529296875},"b2":{"x":3571.9143477825874,"y":7704.643629206296}},"968":{"from_node_id":"1014","to_node_id":"1019","b1":{"x":3702.846435546875,"y":7771.7529296875},"b2":{"x":3696.5793870145812,"y":7699.563420755918}}}},"152":{"name":"5 aminolevulinate synthase","bigg_id":"ALASm","reversibility":false,"label_x":4010.098876953125,"label_y":7817.421875,"gene_reaction_rule":"GCAT or ALAS1 or ALAS2","genes":[{"notes":{"original_bigg_ids":["23464"]},"name":"GCAT","bigg_id":"GCAT"},{"notes":{"original_bigg_ids":["211"]},"name":"ALAS1","bigg_id":"ALAS1"},{"notes":{"original_bigg_ids":["212"]},"name":"ALAS2","bigg_id":"ALAS2"}],"metabolites":[{"bigg_id":"succoa_m","coefficient":-1},{"bigg_id":"gly_m","coefficient":-1},{"bigg_id":"co2_m","coefficient":1},{"bigg_id":"coa_m","coefficient":1},{"bigg_id":"h_m","coefficient":-1},{"bigg_id":"5aop_m","coefficient":1}],"segments":{"969":{"from_node_id":"1020","to_node_id":"1021","b1":null,"b2":null},"970":{"from_node_id":"1022","to_node_id":"1021","b1":null,"b2":null},"971":{"from_node_id":"1020","to_node_id":"1023","b1":{"x":4009.239013671875,"y":7770.03955078125},"b2":{"x":4010.7937451302364,"y":7693.448958268036}},"972":{"from_node_id":"1020","to_node_id":"1017","b1":{"x":4013.239013671875,"y":7770.03955078125},"b2":{"x":3908.546630859375,"y":7771.7529296875}},"973":{"from_node_id":"1022","to_node_id":"1024","b1":{"x":4121.239013671875,"y":7770.03955078125},"b2":{"x":4214.464509854449,"y":7684.917198377764}},"974":{"from_node_id":"1022","to_node_id":"1025","b1":{"x":4121.239013671875,"y":7770.03955078125},"b2":{"x":4137.282309035108,"y":7689.782258374684}},"975":{"from_node_id":"1020","to_node_id":"1026","b1":{"x":4009.239013671875,"y":7770.03955078125},"b2":{"x":3944.363953798021,"y":7680.959188935825}},"976":{"from_node_id":"1022","to_node_id":"1027","b1":{"x":4117.239013671875,"y":7770.03955078125},"b2":{"x":4215.275634765625,"y":7769.19189453125}}}},"153":{"name":"5 Aminolevulinate mitochondrial transport","bigg_id":"5AOPtm","reversibility":true,"label_x":4287.098876953125,"label_y":7958.81494140625,"gene_reaction_rule":"","genes":[],"metabolites":[{"bigg_id":"5aop_c","coefficient":-1},{"bigg_id":"5aop_m","coefficient":1}],"segments":{"977":{"from_node_id":"1028","to_node_id":"1029","b1":null,"b2":null},"978":{"from_node_id":"1030","to_node_id":"1029","b1":null,"b2":null},"979":{"from_node_id":"1028","to_node_id":"1031","b1":{"x":4267.775634765625,"y":8057.75830078125},"b2":{"x":4267.775634765625,"y":8103.25830078125}},"980":{"from_node_id":"1030","to_node_id":"1027","b1":{"x":4267.775634765625,"y":7953.75830078125},"b2":{"x":4267.775634765625,"y":7821.69189453125}}}},"154":{"name":"Porphobilinogen synthase","bigg_id":"PPBNGS","reversibility":false,"label_x":4317.433349609375,"label_y":8146.49169921875,"gene_reaction_rule":"ALAD","genes":[{"notes":{"original_bigg_ids":["210"]},"name":"ALAD","bigg_id":"ALAD"}],"metabolites":[{"bigg_id":"ppbng_c","coefficient":1},{"bigg_id":"5aop_c","coefficient":-2},{"bigg_id":"h_c","coefficient":1},{"bigg_id":"h2o_c","coefficient":2}],"segments":{"981":{"from_node_id":"1032","to_node_id":"1033","b1":null,"b2":null},"982":{"from_node_id":"1034","to_node_id":"1033","b1":null,"b2":null},"983":{"from_node_id":"1034","to_node_id":"1035","b1":{"x":4406.627685546875,"y":8155.75830078125},"b2":{"x":4470.359619140625,"y":8155.6875}},"984":{"from_node_id":"1032","to_node_id":"1031","b1":{"x":4302.627685546875,"y":8155.75830078125},"b2":{"x":4320.275634765625,"y":8155.75830078125}},"985":{"from_node_id":"1034","to_node_id":"1036","b1":{"x":4410.627685546875,"y":8155.75830078125},"b2":{"x":4401.825711338495,"y":8201.831647916542}},"986":{"from_node_id":"1034","to_node_id":"1037","b1":{"x":4410.627685546875,"y":8155.75830078125},"b2":{"x":4438.8590383253995,"y":8208.666723266011}}}},"155":{"name":"Hydroxymethylbilane synthase","bigg_id":"HMBS","reversibility":false,"label_x":4607.523681640625,"label_y":8146.42041015625,"gene_reaction_rule":"HMBS","genes":[{"notes":{"original_bigg_ids":["3145"]},"name":"HMBS","bigg_id":"HMBS"}],"metabolites":[{"bigg_id":"ppbng_c","coefficient":-4},{"bigg_id":"h2o_c","coefficient":-1},{"bigg_id":"hmbil_c","coefficient":1},{"bigg_id":"nh4_c","coefficient":4}],"segments":{"987":{"from_node_id":"1038","to_node_id":"1039","b1":null,"b2":null},"988":{"from_node_id":"1040","to_node_id":"1039","b1":null,"b2":null},"989":{"from_node_id":"1038","to_node_id":"1035","b1":{"x":4605.523681640625,"y":8155.6875},"b2":{"x":4575.359619140625,"y":8155.6875}},"990":{"from_node_id":"1038","to_node_id":"1041","b1":{"x":4601.523681640625,"y":8155.6875},"b2":{"x":4610.215127873876,"y":8206.496967986648}},"991":{"from_node_id":"1040","to_node_id":"1042","b1":{"x":4709.523681640625,"y":8155.6875},"b2":{"x":4734.575439453125,"y":8155.6875}},"992":{"from_node_id":"1040","to_node_id":"1043","b1":{"x":4713.523681640625,"y":8155.6875},"b2":{"x":4709.732135179836,"y":8209.065384923017}}}},"156":{"name":"Uroporphyrinogen-III synthase","bigg_id":"UPP3S","reversibility":false,"label_x":4837.525146484375,"label_y":8148.916015625,"gene_reaction_rule":"UROS","genes":[{"notes":{"original_bigg_ids":["7390"]},"name":"UROS","bigg_id":"UROS"}],"metabolites":[{"bigg_id":"h2o_c","coefficient":1},{"bigg_id":"hmbil_c","coefficient":-1},{"bigg_id":"uppg3_c","coefficient":1}],"segments":{"993":{"from_node_id":"1044","to_node_id":"1045","b1":null,"b2":null},"994":{"from_node_id":"1046","to_node_id":"1045","b1":null,"b2":null},"995":{"from_node_id":"1046","to_node_id":"1047","b1":{"x":4923.077392578125,"y":8155.6875},"b2":{"x":4935.27251730256,"y":8224.42042921963}},"996":{"from_node_id":"1044","to_node_id":"1042","b1":{"x":4815.077392578125,"y":8155.6875},"b2":{"x":4839.575439453125,"y":8155.6875}},"997":{"from_node_id":"1046","to_node_id":"1048","b1":{"x":4919.077392578125,"y":8155.6875},"b2":{"x":4954.353271484375,"y":8155.6875}}}},"157":{"name":"Uroporphyrinogen decarboxylase (uroporphyrinogen III)","bigg_id":"UPPDC1","reversibility":false,"label_x":5081.293701171875,"label_y":8144.15869140625,"gene_reaction_rule":"UROD","genes":[{"notes":{"original_bigg_ids":["7389"]},"name":"UROD","bigg_id":"UROD"}],"metabolites":[{"bigg_id":"co2_c","coefficient":4},{"bigg_id":"cpppg3_c","coefficient":1},{"bigg_id":"uppg3_c","coefficient":-1},{"bigg_id":"h_c","coefficient":-4}],"segments":{"998":{"from_node_id":"1049","to_node_id":"1050","b1":null,"b2":null},"999":{"from_node_id":"1051","to_node_id":"1050","b1":null,"b2":null},"1000":{"from_node_id":"1051","to_node_id":"1052","b1":{"x":5187.293701171875,"y":8155.6875},"b2":{"x":5170.081591314527,"y":8219.28278346986}},"1001":{"from_node_id":"1051","to_node_id":"1053","b1":{"x":5183.293701171875,"y":8155.6875},"b2":{"x":5228.793701171875,"y":8155.6875}},"1002":{"from_node_id":"1049","to_node_id":"1048","b1":{"x":5079.293701171875,"y":8155.6875},"b2":{"x":5059.353271484375,"y":8155.6875}},"1003":{"from_node_id":"1049","to_node_id":"1054","b1":{"x":5075.293701171875,"y":8155.6875},"b2":{"x":5096.78771453534,"y":8216.465590885791}}}},"158":{"name":"Coproporphyrinogen oxidase (O2 required)","bigg_id":"CPPPGO","reversibility":false,"label_x":5367.057861328125,"label_y":8144.1591796875,"gene_reaction_rule":"CPOX","genes":[{"notes":{"original_bigg_ids":["1371"]},"name":"CPOX","bigg_id":"CPOX"}],"metabolites":[{"bigg_id":"o2_c","coefficient":-1},{"bigg_id":"h2o_c","coefficient":2},{"bigg_id":"pppg9_c","coefficient":1},{"bigg_id":"cpppg3_c","coefficient":-1},{"bigg_id":"h_c","coefficient":-2},{"bigg_id":"co2_c","coefficient":2}],"segments":{"1004":{"from_node_id":"1055","to_node_id":"1056","b1":null,"b2":null},"1005":{"from_node_id":"1057","to_node_id":"1056","b1":null,"b2":null},"1006":{"from_node_id":"1055","to_node_id":"1058","b1":{"x":5375.293701171875,"y":8155.6875},"b2":{"x":5399.745361328125,"y":8282.9345703125}},"1007":{"from_node_id":"1057","to_node_id":"1059","b1":{"x":5487.293701171875,"y":8155.6875},"b2":{"x":5504.440516657269,"y":8196.402737224382}},"1008":{"from_node_id":"1057","to_node_id":"1060","b1":{"x":5483.293701171875,"y":8155.6875},"b2":{"x":5528.793701171875,"y":8155.6875}},"1009":{"from_node_id":"1055","to_node_id":"1053","b1":{"x":5379.293701171875,"y":8155.6875},"b2":{"x":5333.793701171875,"y":8155.6875}},"1010":{"from_node_id":"1055","to_node_id":"1061","b1":{"x":5375.293701171875,"y":8155.6875},"b2":{"x":5353.738037109375,"y":8240.5869140625}},"1011":{"from_node_id":"1057","to_node_id":"1062","b1":{"x":5487.293701171875,"y":8155.6875},"b2":{"x":5467.970208050071,"y":8235.268774012146}}}},"159":{"name":"Protoporphyrinogen IX mitochondrial transport","bigg_id":"PPPG9tm","reversibility":true,"label_x":5593.498779296875,"label_y":7976.5390625,"gene_reaction_rule":"","genes":[],"metabolites":[{"bigg_id":"pppg9_m","coefficient":1},{"bigg_id":"pppg9_c","coefficient":-1}],"segments":{"1012":{"from_node_id":"1063","to_node_id":"1064","b1":null,"b2":null},"1013":{"from_node_id":"1065","to_node_id":"1064","b1":null,"b2":null},"1014":{"from_node_id":"1065","to_node_id":"1066","b1":{"x":5581.293701171875,"y":7953.6875},"b2":{"x":5581.293701171875,"y":7821.62109375}},"1015":{"from_node_id":"1063","to_node_id":"1060","b1":{"x":5581.293701171875,"y":8057.6875},"b2":{"x":5581.293701171875,"y":8103.1875}}}},"160":{"name":"Protoporphyrinogen oxidase  mitochondrial","bigg_id":"PPPGOm","reversibility":false,"label_x":5674.176025390625,"label_y":7807.41796875,"gene_reaction_rule":"PPOX","genes":[{"notes":{"original_bigg_ids":["5498"]},"name":"PPOX","bigg_id":"PPOX"}],"metabolites":[{"bigg_id":"ppp9_m","coefficient":2},{"bigg_id":"pppg9_m","coefficient":-2},{"bigg_id":"h2o_m","coefficient":6},{"bigg_id":"o2_m","coefficient":-3}],"segments":{"1016":{"from_node_id":"1067","to_node_id":"1068","b1":null,"b2":null},"1017":{"from_node_id":"1069","to_node_id":"1068","b1":null,"b2":null},"1018":{"from_node_id":"1069","to_node_id":"1070","b1":{"x":5783.293701171875,"y":7769.12109375},"b2":{"x":5828.793701171875,"y":7769.12109375}},"1019":{"from_node_id":"1067","to_node_id":"1066","b1":{"x":5679.293701171875,"y":7769.12109375},"b2":{"x":5633.793701171875,"y":7769.12109375}},"1020":{"from_node_id":"1069","to_node_id":"1071","b1":{"x":5787.293701171875,"y":7769.12109375},"b2":{"x":5788.1038590317,"y":7700.7196843329575}},"1021":{"from_node_id":"1067","to_node_id":"1072","b1":{"x":5675.293701171875,"y":7769.12109375},"b2":{"x":5692.91225582176,"y":7695.772982738182}}}},"161":{"name":"Ferrochelatase  mitochondrial","bigg_id":"FCLTm","reversibility":false,"label_x":5974.175537109375,"label_y":7810.9765625,"gene_reaction_rule":"FECH","genes":[{"notes":{"original_bigg_ids":["2235"]},"name":"FECH","bigg_id":"FECH"}],"metabolites":[{"bigg_id":"pheme_m","coefficient":1},{"bigg_id":"h_m","coefficient":2},{"bigg_id":"fe2_m","coefficient":-1},{"bigg_id":"ppp9_m","coefficient":-1}],"segments":{"1022":{"from_node_id":"1073","to_node_id":"1074","b1":null,"b2":null},"1023":{"from_node_id":"1075","to_node_id":"1074","b1":null,"b2":null},"1024":{"from_node_id":"1075","to_node_id":"1076","b1":{"x":6083.293701171875,"y":7769.12109375},"b2":{"x":6128.793701171875,"y":7769.12109375}},"1025":{"from_node_id":"1075","to_node_id":"1077","b1":{"x":6087.293701171875,"y":7769.12109375},"b2":{"x":6089.175934056942,"y":7697.700467374487}},"1026":{"from_node_id":"1073","to_node_id":"1078","b1":{"x":5975.293701171875,"y":7769.12109375},"b2":{"x":5985.6428218736055,"y":7693.424352769523}},"1027":{"from_node_id":"1073","to_node_id":"1070","b1":{"x":5979.293701171875,"y":7769.12109375},"b2":{"x":5933.793701171875,"y":7769.12109375}}}},"162":{"name":"PHEMEtm","bigg_id":"PHEMEtm","reversibility":true,"label_x":6211.293701171875,"label_y":8015.6875,"gene_reaction_rule":"","genes":[],"metabolites":[{"bigg_id":"pheme_m","coefficient":-1},{"bigg_id":"pheme_c","coefficient":1}],"segments":{"1028":{"from_node_id":"1079","to_node_id":"1080","b1":null,"b2":null},"1029":{"from_node_id":"1081","to_node_id":"1080","b1":null,"b2":null},"1030":{"from_node_id":"1079","to_node_id":"1076","b1":{"x":6181.293701171875,"y":7953.6875},"b2":{"x":6181.293701171875,"y":7821.62109375}},"1031":{"from_node_id":"1081","to_node_id":"1082","b1":{"x":6181.293701171875,"y":8057.6875},"b2":{"x":6181.293701171875,"y":8103.1875}}}},"163":{"name":"PHEMEt","bigg_id":"PHEMEt","reversibility":true,"label_x":6033.466552734375,"label_y":8320.4296875,"gene_reaction_rule":"SLC46A1","genes":[{"notes":{"original_bigg_ids":["113235"]},"name":"SLC46A1","bigg_id":"SLC46A1"}],"metabolites":[{"bigg_id":"pheme_e","coefficient":-1},{"bigg_id":"pheme_c","coefficient":1}],"segments":{"1032":{"from_node_id":"1083","to_node_id":"1084","b1":null,"b2":null},"1033":{"from_node_id":"1085","to_node_id":"1084","b1":null,"b2":null},"1034":{"from_node_id":"1083","to_node_id":"1086","b1":{"x":6181.293701171875,"y":8357.6875},"b2":{"x":6181.293701171875,"y":8452.9794921875}},"1035":{"from_node_id":"1085","to_node_id":"1082","b1":{"x":6181.293701171875,"y":8253.6875},"b2":{"x":6181.293701171875,"y":8208.1875}}}},"164":{"name":"Heme oxygenase 1","bigg_id":"HOXG","reversibility":false,"label_x":6473.347412109375,"label_y":8144.15869140625,"gene_reaction_rule":"HMOX1 or HMOX2","genes":[{"notes":{"original_bigg_ids":["3162"]},"name":"HMOX1","bigg_id":"HMOX1"},{"notes":{"original_bigg_ids":["3163"]},"name":"HMOX2","bigg_id":"HMOX2"}],"metabolites":[{"bigg_id":"co_c","coefficient":1},{"bigg_id":"o2_c","coefficient":-3},{"bigg_id":"h2o_c","coefficient":3},{"bigg_id":"nadp_c","coefficient":3},{"bigg_id":"nadph_c","coefficient":-3},{"bigg_id":"fe2_c","coefficient":1},{"bigg_id":"pheme_c","coefficient":-1},{"bigg_id":"biliverd_c","coefficient":1},{"bigg_id":"h_c","coefficient":-5}],"segments":{"1036":{"from_node_id":"1087","to_node_id":"1088","b1":null,"b2":null},"1037":{"from_node_id":"1089","to_node_id":"1088","b1":null,"b2":null},"1038":{"from_node_id":"1089","to_node_id":"1090","b1":{"x":6593.573974609375,"y":8155.6875},"b2":{"x":6740.609130859375,"y":8301.673828125}},"1039":{"from_node_id":"1087","to_node_id":"1091","b1":{"x":6472.088623046875,"y":8155.6875},"b2":{"x":6482.296021659303,"y":8240.803358512025}},"1040":{"from_node_id":"1089","to_node_id":"1092","b1":{"x":6593.573974609375,"y":8155.6875},"b2":{"x":6650.3333054711375,"y":8257.928288686888}},"1041":{"from_node_id":"1089","to_node_id":"1093","b1":{"x":6593.573974609375,"y":8155.6875},"b2":{"x":6681.996210240282,"y":8226.46725847576}},"1042":{"from_node_id":"1087","to_node_id":"1094","b1":{"x":6472.088623046875,"y":8155.6875},"b2":{"x":6424.925150925449,"y":8244.10301555425}},"1043":{"from_node_id":"1089","to_node_id":"1095","b1":{"x":6593.573974609375,"y":8155.6875},"b2":{"x":6587.109891465305,"y":8255.147096964092}},"1044":{"from_node_id":"1087","to_node_id":"1082","b1":{"x":6476.088623046875,"y":8155.6875},"b2":{"x":6233.793701171875,"y":8155.6875}},"1045":{"from_node_id":"1089","to_node_id":"1096","b1":{"x":6589.573974609375,"y":8155.6875},"b2":{"x":6793.932373046875,"y":8155.6875}},"1046":{"from_node_id":"1087","to_node_id":"1097","b1":{"x":6472.088623046875,"y":8155.6875},"b2":{"x":6377.8693778193465,"y":8224.443249518097}}}},"165":{"name":"Nad(p)h biliverdin reductase","bigg_id":"BILIRED","reversibility":false,"label_x":6981.973876953125,"label_y":8147.71826171875,"gene_reaction_rule":"BLVRA or BLVRB","genes":[{"notes":{"original_bigg_ids":["644"]},"name":"BLVRA","bigg_id":"BLVRA"},{"notes":{"original_bigg_ids":["645"]},"name":"BLVRB","bigg_id":"BLVRB"}],"metabolites":[{"bigg_id":"biliverd_c","coefficient":-1},{"bigg_id":"nadp_c","coefficient":1},{"bigg_id":"nadph_c","coefficient":-1},{"bigg_id":"h_c","coefficient":-1},{"bigg_id":"bilirub_c","coefficient":1}],"segments":{"1047":{"from_node_id":"1098","to_node_id":"1099","b1":null,"b2":null},"1048":{"from_node_id":"1100","to_node_id":"1099","b1":null,"b2":null},"1049":{"from_node_id":"1098","to_node_id":"1096","b1":{"x":7015.563232421875,"y":8155.6875},"b2":{"x":6898.932373046875,"y":8155.6875}},"1050":{"from_node_id":"1100","to_node_id":"1101","b1":{"x":7123.563232421875,"y":8155.6875},"b2":{"x":7124.886481112399,"y":8255.183404010308}},"1051":{"from_node_id":"1098","to_node_id":"1102","b1":{"x":7011.563232421875,"y":8155.6875},"b2":{"x":7004.499644261553,"y":8248.993045832076}},"1052":{"from_node_id":"1098","to_node_id":"1103","b1":{"x":7011.563232421875,"y":8155.6875},"b2":{"x":6956.997802734375,"y":8271.5283203125}},"1053":{"from_node_id":"1100","to_node_id":"1104","b1":{"x":7119.563232421875,"y":8155.6875},"b2":{"x":7160.321044921875,"y":8155.6875}}}},"166":{"name":"BILIRUBt2","bigg_id":"BILIRUBt2","reversibility":true,"label_x":7322.305419921875,"label_y":8139.39794921875,"gene_reaction_rule":"SLCO1B1","genes":[{"notes":{"original_bigg_ids":["10599"]},"name":"SLCO1B1","bigg_id":"SLCO1B1"}],"metabolites":[{"bigg_id":"bilirub_e","coefficient":-1},{"bigg_id":"hco3_c","coefficient":-1},{"bigg_id":"bilirub_c","coefficient":1},{"bigg_id":"hco3_e","coefficient":1}],"segments":{"1054":{"from_node_id":"1105","to_node_id":"1106","b1":null,"b2":null},"1055":{"from_node_id":"1107","to_node_id":"1106","b1":null,"b2":null},"1056":{"from_node_id":"1105","to_node_id":"1108","b1":{"x":7478.839111328125,"y":8155.6875},"b2":{"x":7502.986939054882,"y":8141.898593814948}},"1057":{"from_node_id":"1105","to_node_id":"1109","b1":{"x":7482.839111328125,"y":8155.6875},"b2":{"x":7512.036560493829,"y":8480.368542421407}},"1058":{"from_node_id":"1107","to_node_id":"1104","b1":{"x":7351.128662109375,"y":8155.6875},"b2":{"x":7265.321044921875,"y":8155.6875}},"1059":{"from_node_id":"1107","to_node_id":"1110","b1":{"x":7347.128662109375,"y":8155.6875},"b2":{"x":7322.246041160832,"y":8487.268022173595}}}},"167":{"name":"FALDtm","bigg_id":"FALDtm","reversibility":true,"label_x":3071.523681640625,"label_y":7516.93408203125,"gene_reaction_rule":"","genes":[],"metabolites":[{"bigg_id":"fald_m","coefficient":-1},{"bigg_id":"fald_c","coefficient":1}],"segments":{"1060":{"from_node_id":"1111","to_node_id":"1112","b1":null,"b2":null},"1061":{"from_node_id":"1113","to_node_id":"1112","b1":null,"b2":null},"1062":{"from_node_id":"1111","to_node_id":"1007","b1":{"x":3317.66357421875,"y":7528.62060546875},"b2":{"x":3363.16357421875,"y":7528.62060546875}},"1063":{"from_node_id":"1113","to_node_id":"1114","b1":{"x":3213.66357421875,"y":7528.62060546875},"b2":{"x":2972.545166015625,"y":7528.62060546875}}}},"169":{"name":"FE2tm","bigg_id":"FE2tm","reversibility":false,"label_x":3010.637451171875,"label_y":8100.23486328125,"gene_reaction_rule":"","genes":[],"metabolites":[{"bigg_id":"fe2_c","coefficient":-1},{"bigg_id":"h_m","coefficient":1},{"bigg_id":"h_c","coefficient":-1},{"bigg_id":"fe2_m","coefficient":1}],"segments":{"1070":{"from_node_id":"1123","to_node_id":"1124","b1":null,"b2":null},"1071":{"from_node_id":"1125","to_node_id":"1124","b1":null,"b2":null},"1072":{"from_node_id":"1123","to_node_id":"1122","b1":{"x":3125.18701171875,"y":8134.59033203125},"b2":{"x":3125.18701171875,"y":8133.75244140625}},"1073":{"from_node_id":"1125","to_node_id":"1126","b1":{"x":3125.18701171875,"y":8041.8798828125},"b2":{"x":3171.1562419250363,"y":8048.971799996821}},"1074":{"from_node_id":"1123","to_node_id":"1127","b1":{"x":3125.18701171875,"y":8138.59033203125},"b2":{"x":3171.053708667408,"y":8122.077138763518}},"1075":{"from_node_id":"1125","to_node_id":"1128","b1":{"x":3125.18701171875,"y":8045.8798828125},"b2":{"x":3123.486328125,"y":8038.6357421875}}}},"170":{"name":"Iron  II  transport","bigg_id":"FE2t","reversibility":false,"label_x":3022.541748046875,"label_y":8324.14501953125,"gene_reaction_rule":"","genes":[],"metabolites":[{"bigg_id":"fe2_c","coefficient":1},{"bigg_id":"fe2_e","coefficient":-1}],"segments":{"1076":{"from_node_id":"1129","to_node_id":"1130","b1":null,"b2":null},"1077":{"from_node_id":"1131","to_node_id":"1130","b1":null,"b2":null},"1078":{"from_node_id":"1131","to_node_id":"1122","b1":{"x":3125.18701171875,"y":8241.73876953125},"b2":{"x":3125.18701171875,"y":8238.75244140625}},"1079":{"from_node_id":"1129","to_node_id":"1132","b1":{"x":3125.18701171875,"y":8345.73876953125},"b2":{"x":3125.18701171875,"y":8339.83056640625}}}},"171":{"name":"COt","bigg_id":"COt","reversibility":true,"label_x":6805.609130859375,"label_y":8438.05859375,"gene_reaction_rule":"","genes":[],"metabolites":[{"bigg_id":"co_c","coefficient":-1},{"bigg_id":"co_e","coefficient":1}],"segments":{"1080":{"from_node_id":"1133","to_node_id":"1134","b1":null,"b2":null},"1081":{"from_node_id":"1135","to_node_id":"1134","b1":null,"b2":null},"1082":{"from_node_id":"1133","to_node_id":"1090","b1":{"x":6775.609130859375,"y":8376.05859375},"b2":{"x":6775.609130859375,"y":8411.173828125}},"1083":{"from_node_id":"1135","to_node_id":"1136","b1":{"x":6775.609130859375,"y":8480.05859375},"b2":{"x":6775.609130859375,"y":8471.0244140625}}}},"173":{"name":"ACACT10m","bigg_id":"ACACT10m","reversibility":true,"label_x":6871.6640625,"label_y":7872.984375,"gene_reaction_rule":"ACAT1","genes":[{"notes":{"original_bigg_ids":["38"]},"name":"ACAT1","bigg_id":"ACAT1"}],"metabolites":[{"bigg_id":"ppcoa_m","coefficient":1},{"bigg_id":"accoa_m","coefficient":1},{"bigg_id":"coa_m","coefficient":-1},{"bigg_id":"2maacoa_m","coefficient":-1}],"segments":{"1090":{"from_node_id":"1145","to_node_id":"1146","b1":null,"b2":null},"1091":{"from_node_id":"1147","to_node_id":"1146","b1":null,"b2":null},"1092":{"from_node_id":"1147","to_node_id":"1148","b1":{"x":6917.0849609375,"y":7889.27392578125},"b2":{"x":6745.92041015625,"y":7886.90283203125}},"1093":{"from_node_id":"1147","to_node_id":"1149","b1":{"x":6913.0849609375,"y":7889.27392578125},"b2":{"x":6879.85888671875,"y":7969.54931640625}},"1094":{"from_node_id":"1145","to_node_id":"1144","b1":{"x":7025.0849609375,"y":7889.27392578125},"b2":{"x":7029.85888671875,"y":7974.29150390625}},"1095":{"from_node_id":"1145","to_node_id":"1150","b1":{"x":7021.0849609375,"y":7889.27392578125},"b2":{"x":7066.5849609375,"y":7889.27392578125}}}},"174":{"name":"HACD9m","bigg_id":"HACD9m","reversibility":true,"label_x":7393.205078125,"label_y":7881.2724609375,"gene_reaction_rule":"HSD17B10","genes":[{"notes":{"original_bigg_ids":["3028"]},"name":"HSD17B10","bigg_id":"HSD17B10"}],"metabolites":[{"bigg_id":"nad_m","coefficient":-1},{"bigg_id":"h_m","coefficient":1},{"bigg_id":"nadh_m","coefficient":1},{"bigg_id":"3hmbcoa_m","coefficient":-1},{"bigg_id":"2maacoa_m","coefficient":1}],"segments":{"1096":{"from_node_id":"1151","to_node_id":"1152","b1":null,"b2":null},"1097":{"from_node_id":"1153","to_node_id":"1152","b1":null,"b2":null},"1098":{"from_node_id":"1151","to_node_id":"1154","b1":{"x":7500.541015625,"y":7891.64453125},"b2":{"x":7506.253911248867,"y":7963.218108390076}},"1099":{"from_node_id":"1153","to_node_id":"1155","b1":{"x":7388.541015625,"y":7891.64453125},"b2":{"x":7415.890304861806,"y":7952.224703439547}},"1100":{"from_node_id":"1153","to_node_id":"1156","b1":{"x":7388.541015625,"y":7891.64453125},"b2":{"x":7378.733707572109,"y":7955.778068804606}},"1101":{"from_node_id":"1151","to_node_id":"1157","b1":{"x":7496.541015625,"y":7891.64453125},"b2":{"x":7542.041015625,"y":7891.64453125}},"1102":{"from_node_id":"1153","to_node_id":"1150","b1":{"x":7392.541015625,"y":7891.64453125},"b2":{"x":7171.5849609375,"y":7889.27392578125}}}},"175":{"name":"ECOAH9m","bigg_id":"ECOAH9m","reversibility":true,"label_x":7731.22119140625,"label_y":7877.72607421875,"gene_reaction_rule":"HADHB and ECHS1 and HADHA","genes":[{"notes":{"original_bigg_ids":["3032"]},"name":"HADHB","bigg_id":"HADHB"},{"notes":{"original_bigg_ids":["1892"]},"name":"ECHS1","bigg_id":"ECHS1"},{"notes":{"original_bigg_ids":["3030"]},"name":"HADHA","bigg_id":"HADHA"}],"metabolites":[{"bigg_id":"h2o_m","coefficient":-1},{"bigg_id":"3hmbcoa_m","coefficient":1},{"bigg_id":"2mb2coa_m","coefficient":-1}],"segments":{"1103":{"from_node_id":"1158","to_node_id":"1159","b1":null,"b2":null},"1104":{"from_node_id":"1160","to_node_id":"1159","b1":null,"b2":null},"1105":{"from_node_id":"1158","to_node_id":"1161","b1":{"x":7878.78466796875,"y":7891.64453125},"b2":{"x":7883.53862557074,"y":7962.3129387742565}},"1106":{"from_node_id":"1160","to_node_id":"1157","b1":{"x":7770.78466796875,"y":7891.64453125},"b2":{"x":7647.041015625,"y":7891.64453125}},"1107":{"from_node_id":"1158","to_node_id":"1162","b1":{"x":7874.78466796875,"y":7891.64453125},"b2":{"x":7894.20361328125,"y":7891.64453125}}}},"176":{"name":"ACOAD10m","bigg_id":"ACOAD10m","reversibility":false,"label_x":7977.92431640625,"label_y":7882.4677734375,"gene_reaction_rule":"ACADM or ACADSB","genes":[{"notes":{"original_bigg_ids":["34"]},"name":"ACADM","bigg_id":"ACADM"},{"notes":{"original_bigg_ids":["36"]},"name":"ACADSB","bigg_id":"ACADSB"}],"metabolites":[{"bigg_id":"fad_m","coefficient":-1},{"bigg_id":"fadh2_m","coefficient":1},{"bigg_id":"2mbcoa_m","coefficient":-1},{"bigg_id":"2mb2coa_m","coefficient":1}],"segments":{"1108":{"from_node_id":"1163","to_node_id":"1164","b1":null,"b2":null},"1109":{"from_node_id":"1165","to_node_id":"1164","b1":null,"b2":null},"1110":{"from_node_id":"1163","to_node_id":"1166","b1":{"x":8131.36474609375,"y":7894.01513671875},"b2":{"x":8110.734548654469,"y":7976.078823761172}},"1111":{"from_node_id":"1165","to_node_id":"1167","b1":{"x":8019.36474609375,"y":7894.01513671875},"b2":{"x":8030.311085901857,"y":7974.124631091373}},"1112":{"from_node_id":"1163","to_node_id":"1168","b1":{"x":8127.36474609375,"y":7894.01513671875},"b2":{"x":8134.92822265625,"y":7894.01513671875}},"1113":{"from_node_id":"1165","to_node_id":"1162","b1":{"x":8023.36474609375,"y":7894.01513671875},"b2":{"x":7999.20361328125,"y":7891.64453125}}}},"177":{"name":"OIVD3m","bigg_id":"OIVD3m","reversibility":false,"label_x":8327.67626953125,"label_y":7886.01416015625,"gene_reaction_rule":"(BCKDHB and BCKDHA) and DBT and DLD","genes":[{"notes":{"original_bigg_ids":["594"]},"name":"BCKDHB","bigg_id":"BCKDHB"},{"notes":{"original_bigg_ids":["593"]},"name":"BCKDHA","bigg_id":"BCKDHA"},{"notes":{"original_bigg_ids":["1629"]},"name":"DBT","bigg_id":"DBT"},{"notes":{"original_bigg_ids":["1738"]},"name":"DLD","bigg_id":"DLD"}],"metabolites":[{"bigg_id":"3mop_m","coefficient":-1},{"bigg_id":"2mbcoa_m","coefficient":1},{"bigg_id":"co2_m","coefficient":1},{"bigg_id":"nad_m","coefficient":-1},{"bigg_id":"coa_m","coefficient":-1},{"bigg_id":"nadh_m","coefficient":1}],"segments":{"1114":{"from_node_id":"1169","to_node_id":"1170","b1":null,"b2":null},"1115":{"from_node_id":"1171","to_node_id":"1170","b1":null,"b2":null},"1116":{"from_node_id":"1169","to_node_id":"1172","b1":{"x":8434.47802734375,"y":7894.01513671875},"b2":{"x":8479.97802734375,"y":7894.01513671875}},"1117":{"from_node_id":"1171","to_node_id":"1168","b1":{"x":8330.47802734375,"y":7894.01513671875},"b2":{"x":8239.92822265625,"y":7894.01513671875}},"1118":{"from_node_id":"1171","to_node_id":"1173","b1":{"x":8326.47802734375,"y":7894.01513671875},"b2":{"x":8341.628062803991,"y":7963.66137042592}},"1119":{"from_node_id":"1169","to_node_id":"1174","b1":{"x":8438.47802734375,"y":7894.01513671875},"b2":{"x":8429.393131854526,"y":7965.092223674171}},"1120":{"from_node_id":"1169","to_node_id":"1175","b1":{"x":8438.47802734375,"y":7894.01513671875},"b2":{"x":8463.062106948537,"y":7973.557884744821}},"1121":{"from_node_id":"1171","to_node_id":"1176","b1":{"x":8326.47802734375,"y":7894.01513671875},"b2":{"x":8282.509238937282,"y":7967.132447362103}}}},"178":{"name":"3MOPt2im","bigg_id":"3MOPt2im","reversibility":false,"label_x":8671.54931640625,"label_y":7884.818359375,"gene_reaction_rule":"","genes":[],"metabolites":[{"bigg_id":"3mop_c","coefficient":-1},{"bigg_id":"h_m","coefficient":1},{"bigg_id":"h_c","coefficient":-1},{"bigg_id":"3mop_m","coefficient":1}],"segments":{"1122":{"from_node_id":"1177","to_node_id":"1178","b1":null,"b2":null},"1123":{"from_node_id":"1179","to_node_id":"1178","b1":null,"b2":null},"1124":{"from_node_id":"1177","to_node_id":"1180","b1":{"x":8826.94775390625,"y":7894.01513671875},"b2":{"x":8836.88232421875,"y":7896.38623046875}},"1125":{"from_node_id":"1179","to_node_id":"1181","b1":{"x":8718.94775390625,"y":7894.01513671875},"b2":{"x":8712.498875769425,"y":7963.701813688618}},"1126":{"from_node_id":"1177","to_node_id":"1182","b1":{"x":8830.94775390625,"y":7894.01513671875},"b2":{"x":8835.995967761302,"y":7959.702724641119}},"1127":{"from_node_id":"1179","to_node_id":"1172","b1":{"x":8722.94775390625,"y":7894.01513671875},"b2":{"x":8584.97802734375,"y":7894.01513671875}}}},"179":{"name":"Isoleucine transaminase","bigg_id":"ILETA","reversibility":true,"label_x":9095.87841796875,"label_y":7886.013671875,"gene_reaction_rule":"BCAT1","genes":[{"notes":{"original_bigg_ids":["586"]},"name":"BCAT1","bigg_id":"BCAT1"}],"metabolites":[{"bigg_id":"akg_c","coefficient":-1},{"bigg_id":"3mop_c","coefficient":1},{"bigg_id":"glu__L_c","coefficient":1},{"bigg_id":"ile__L_c","coefficient":-1}],"segments":{"1128":{"from_node_id":"1183","to_node_id":"1184","b1":null,"b2":null},"1129":{"from_node_id":"1185","to_node_id":"1184","b1":null,"b2":null},"1130":{"from_node_id":"1183","to_node_id":"1186","b1":{"x":9168.88427734375,"y":7896.38623046875},"b2":{"x":9166.896333972663,"y":7967.46797841113}},"1131":{"from_node_id":"1185","to_node_id":"1180","b1":{"x":9060.88427734375,"y":7896.38623046875},"b2":{"x":8941.88232421875,"y":7896.38623046875}},"1132":{"from_node_id":"1185","to_node_id":"1187","b1":{"x":9056.88427734375,"y":7896.38623046875},"b2":{"x":9071.671557313091,"y":7970.964973944742}},"1133":{"from_node_id":"1183","to_node_id":"1188","b1":{"x":9164.88427734375,"y":7896.38623046875},"b2":{"x":9174.81884765625,"y":7896.38623046875}}}},"180":{"name":"PPCOACm","bigg_id":"PPCOACm","reversibility":false,"label_x":6713.9296875,"label_y":7765.81103515625,"gene_reaction_rule":"PCCB and PCCA","genes":[{"notes":{"original_bigg_ids":["5096"]},"name":"PCCB","bigg_id":"PCCB"},{"notes":{"original_bigg_ids":["5095"]},"name":"PCCA","bigg_id":"PCCA"}],"metabolites":[{"bigg_id":"mmcoa__S_m","coefficient":1},{"bigg_id":"hco3_m","coefficient":-1},{"bigg_id":"atp_m","coefficient":-1},{"bigg_id":"adp_m","coefficient":1},{"bigg_id":"pi_m","coefficient":1},{"bigg_id":"ppcoa_m","coefficient":-1},{"bigg_id":"h_m","coefficient":1}],"segments":{"1134":{"from_node_id":"1189","to_node_id":"1190","b1":null,"b2":null},"1135":{"from_node_id":"1191","to_node_id":"1190","b1":null,"b2":null},"1136":{"from_node_id":"1191","to_node_id":"1192","b1":{"x":6695.78466796875,"y":7699.08837890625},"b2":{"x":6693.42041015625,"y":7618.0849609375}},"1137":{"from_node_id":"1189","to_node_id":"1193","b1":{"x":6673.552021844786,"y":7795.068651335969},"b2":{"x":6592.43309784191,"y":7759.166422568482}},"1138":{"from_node_id":"1189","to_node_id":"1194","b1":{"x":6673.552021844786,"y":7795.068651335969},"b2":{"x":6588.859294740116,"y":7800.425022034217}},"1139":{"from_node_id":"1191","to_node_id":"1195","b1":{"x":6695.78466796875,"y":7695.08837890625},"b2":{"x":6646.247018484645,"y":7713.002208666174}},"1140":{"from_node_id":"1191","to_node_id":"1196","b1":{"x":6695.78466796875,"y":7695.08837890625},"b2":{"x":6646.069853488747,"y":7679.586372197511}},"1141":{"from_node_id":"1189","to_node_id":"1148","b1":{"x":6673.132613167587,"y":7791.090700059048},"b2":{"x":6693.42041015625,"y":7834.40283203125}},"1142":{"from_node_id":"1191","to_node_id":"1197","b1":{"x":6695.78466796875,"y":7695.08837890625},"b2":{"x":6672.087869352912,"y":7657.192017137624}}}},"181":{"name":"Valine transaminase","bigg_id":"VALTA","reversibility":true,"label_x":8974.951171875,"label_y":7417.25537109375,"gene_reaction_rule":"BCAT1","genes":[{"notes":{"original_bigg_ids":["586"]},"name":"BCAT1","bigg_id":"BCAT1"}],"metabolites":[{"bigg_id":"akg_c","coefficient":-1},{"bigg_id":"glu__L_c","coefficient":1},{"bigg_id":"3mob_c","coefficient":1},{"bigg_id":"val__L_c","coefficient":-1}],"segments":{"1143":{"from_node_id":"1199","to_node_id":"1200","b1":null,"b2":null},"1144":{"from_node_id":"1201","to_node_id":"1200","b1":null,"b2":null},"1145":{"from_node_id":"1199","to_node_id":"1198","b1":{"x":9029.021484375,"y":7428.9306640625},"b2":{"x":9009.03276004993,"y":7511.885014717663}},"1146":{"from_node_id":"1201","to_node_id":"1202","b1":{"x":8917.021484375,"y":7428.9306640625},"b2":{"x":8929.277112971824,"y":7503.883117608008}},"1147":{"from_node_id":"1201","to_node_id":"1203","b1":{"x":8921.021484375,"y":7428.9306640625},"b2":{"x":8921.1552734375,"y":7428.93017578125}},"1148":{"from_node_id":"1199","to_node_id":"1204","b1":{"x":9025.021484375,"y":7428.9306640625},"b2":{"x":9131.890625,"y":7428.93017578125}}}},"182":{"name":"3MOBt2im","bigg_id":"3MOBt2im","reversibility":false,"label_x":8623.38671875,"label_y":7412.5341796875,"gene_reaction_rule":"","genes":[],"metabolites":[{"bigg_id":"3mob_m","coefficient":1},{"bigg_id":"h_m","coefficient":1},{"bigg_id":"h_c","coefficient":-1},{"bigg_id":"3mob_c","coefficient":-1}],"segments":{"1149":{"from_node_id":"1205","to_node_id":"1206","b1":null,"b2":null},"1150":{"from_node_id":"1207","to_node_id":"1206","b1":null,"b2":null},"1151":{"from_node_id":"1207","to_node_id":"1208","b1":{"x":8659.1533203125,"y":7427.35693359375},"b2":{"x":8571.1669921875,"y":7427.35693359375}},"1152":{"from_node_id":"1207","to_node_id":"1209","b1":{"x":8655.1533203125,"y":7427.35693359375},"b2":{"x":8648.7421875,"y":7519.16845703125}},"1153":{"from_node_id":"1205","to_node_id":"1210","b1":{"x":8776.2294921875,"y":7427.35693359375},"b2":{"x":8773.19921875,"y":7516.021484375}},"1154":{"from_node_id":"1205","to_node_id":"1203","b1":{"x":8772.2294921875,"y":7427.35693359375},"b2":{"x":8816.1552734375,"y":7428.93017578125}}}},"183":{"name":"OIVD2m","bigg_id":"OIVD2m","reversibility":false,"label_x":8266.3369140625,"label_y":7417.650390625,"gene_reaction_rule":"(BCKDHB and BCKDHA) and DBT and DLD","genes":[{"notes":{"original_bigg_ids":["594"]},"name":"BCKDHB","bigg_id":"BCKDHB"},{"notes":{"original_bigg_ids":["593"]},"name":"BCKDHA","bigg_id":"BCKDHA"},{"notes":{"original_bigg_ids":["1629"]},"name":"DBT","bigg_id":"DBT"},{"notes":{"original_bigg_ids":["1738"]},"name":"DLD","bigg_id":"DLD"}],"metabolites":[{"bigg_id":"3mob_m","coefficient":-1},{"bigg_id":"ibcoa_m","coefficient":1},{"bigg_id":"nadh_m","coefficient":1},{"bigg_id":"nad_m","coefficient":-1},{"bigg_id":"coa_m","coefficient":-1},{"bigg_id":"co2_m","coefficient":1}],"segments":{"1155":{"from_node_id":"1211","to_node_id":"1212","b1":null,"b2":null},"1156":{"from_node_id":"1213","to_node_id":"1212","b1":null,"b2":null},"1157":{"from_node_id":"1211","to_node_id":"1208","b1":{"x":8387.2197265625,"y":7427.751953125},"b2":{"x":8466.1669921875,"y":7427.35693359375}},"1158":{"from_node_id":"1213","to_node_id":"1214","b1":{"x":8265.896484375,"y":7428.1474609375},"b2":{"x":8220.396484375,"y":7428.1474609375}},"1159":{"from_node_id":"1213","to_node_id":"1215","b1":{"x":8261.896484375,"y":7428.1474609375},"b2":{"x":8243.848594145122,"y":7502.194042561438}},"1160":{"from_node_id":"1211","to_node_id":"1216","b1":{"x":8391.2197265625,"y":7427.751953125},"b2":{"x":8387.36561871834,"y":7505.593014073985}},"1161":{"from_node_id":"1211","to_node_id":"1217","b1":{"x":8391.2197265625,"y":7427.751953125},"b2":{"x":8455.05499282781,"y":7503.414215081901}},"1162":{"from_node_id":"1213","to_node_id":"1218","b1":{"x":8261.896484375,"y":7428.1474609375},"b2":{"x":8284.536497725805,"y":7499.440103633807}}}},"184":{"name":"ACOAD9m","bigg_id":"ACOAD9m","reversibility":false,"label_x":7947.8486328125,"label_y":7419.61962890625,"gene_reaction_rule":"ACAD8 or ACADM","genes":[{"notes":{"original_bigg_ids":["27034"]},"name":"ACAD8","bigg_id":"ACAD8"},{"notes":{"original_bigg_ids":["34"]},"name":"ACADM","bigg_id":"ACADM"}],"metabolites":[{"bigg_id":"fad_m","coefficient":-1},{"bigg_id":"ibcoa_m","coefficient":-1},{"bigg_id":"fadh2_m","coefficient":1},{"bigg_id":"2mp2coa_m","coefficient":1}],"segments":{"1163":{"from_node_id":"1219","to_node_id":"1220","b1":null,"b2":null},"1164":{"from_node_id":"1221","to_node_id":"1220","b1":null,"b2":null},"1165":{"from_node_id":"1219","to_node_id":"1222","b1":{"x":8060.14306640625,"y":7428.1474609375},"b2":{"x":8033.41742066993,"y":7494.543325697096}},"1166":{"from_node_id":"1219","to_node_id":"1214","b1":{"x":8056.14306640625,"y":7428.1474609375},"b2":{"x":8115.396484375,"y":7428.1474609375}},"1167":{"from_node_id":"1221","to_node_id":"1223","b1":{"x":7948.14306640625,"y":7428.1474609375},"b2":{"x":7961.50506644305,"y":7497.440933927411}},"1168":{"from_node_id":"1221","to_node_id":"1224","b1":{"x":7952.14306640625,"y":7428.1474609375},"b2":{"x":7952.27734375,"y":7428.1474609375}}}},"185":{"name":"ECOAH12m","bigg_id":"ECOAH12m","reversibility":true,"label_x":7671.46630859375,"label_y":7414.8984375,"gene_reaction_rule":"HADHB and ECHS1 and HADHA","genes":[{"notes":{"original_bigg_ids":["3032"]},"name":"HADHB","bigg_id":"HADHB"},{"notes":{"original_bigg_ids":["1892"]},"name":"ECHS1","bigg_id":"ECHS1"},{"notes":{"original_bigg_ids":["3030"]},"name":"HADHA","bigg_id":"HADHA"}],"metabolites":[{"bigg_id":"3hibutcoa_m","coefficient":1},{"bigg_id":"h2o_m","coefficient":-1},{"bigg_id":"2mp2coa_m","coefficient":-1}],"segments":{"1169":{"from_node_id":"1225","to_node_id":"1226","b1":null,"b2":null},"1170":{"from_node_id":"1227","to_node_id":"1226","b1":null,"b2":null},"1171":{"from_node_id":"1227","to_node_id":"1228","b1":{"x":7689.92333984375,"y":7428.1474609375},"b2":{"x":7680.6162109375,"y":7428.1474609375}},"1172":{"from_node_id":"1225","to_node_id":"1229","b1":{"x":7797.92333984375,"y":7428.1474609375},"b2":{"x":7788.8074429311355,"y":7493.361906850528}},"1173":{"from_node_id":"1225","to_node_id":"1224","b1":{"x":7793.92333984375,"y":7428.1474609375},"b2":{"x":7847.27734375,"y":7428.1474609375}}}},"186":{"name":"3HBCOAHLm","bigg_id":"3HBCOAHLm","reversibility":false,"label_x":7346.19482421875,"label_y":7421.24267578125,"gene_reaction_rule":"","genes":[],"metabolites":[{"bigg_id":"3hmp_m","coefficient":1},{"bigg_id":"3hibutcoa_m","coefficient":-1},{"bigg_id":"coa_m","coefficient":1},{"bigg_id":"h_m","coefficient":1},{"bigg_id":"h2o_m","coefficient":-1}],"segments":{"1174":{"from_node_id":"1230","to_node_id":"1231","b1":null,"b2":null},"1175":{"from_node_id":"1232","to_node_id":"1231","b1":null,"b2":null},"1176":{"from_node_id":"1232","to_node_id":"1233","b1":{"x":7378.86572265625,"y":7428.1474609375},"b2":{"x":7352.27734375,"y":7428.1474609375}},"1177":{"from_node_id":"1230","to_node_id":"1228","b1":{"x":7482.86572265625,"y":7428.1474609375},"b2":{"x":7575.6162109375,"y":7428.1474609375}},"1178":{"from_node_id":"1232","to_node_id":"1234","b1":{"x":7374.86572265625,"y":7428.1474609375},"b2":{"x":7360.192029101618,"y":7486.629735550251}},"1179":{"from_node_id":"1232","to_node_id":"1235","b1":{"x":7374.86572265625,"y":7428.1474609375},"b2":{"x":7394.180053077525,"y":7482.355416687633}},"1180":{"from_node_id":"1230","to_node_id":"1236","b1":{"x":7486.86572265625,"y":7428.1474609375},"b2":{"x":7471.610927540347,"y":7489.787196647354}}}},"187":{"name":"HIBDm","bigg_id":"HIBDm","reversibility":true,"label_x":7077.7138671875,"label_y":7414.9384765625,"gene_reaction_rule":"HIBADH","genes":[{"notes":{"original_bigg_ids":["11112"]},"name":"HIBADH","bigg_id":"HIBADH"}],"metabolites":[{"bigg_id":"3hmp_m","coefficient":-1},{"bigg_id":"2mop_m","coefficient":1},{"bigg_id":"h_m","coefficient":1},{"bigg_id":"nadh_m","coefficient":1},{"bigg_id":"nad_m","coefficient":-1}],"segments":{"1181":{"from_node_id":"1237","to_node_id":"1238","b1":null,"b2":null},"1182":{"from_node_id":"1239","to_node_id":"1238","b1":null,"b2":null},"1183":{"from_node_id":"1237","to_node_id":"1233","b1":{"x":7182.86572265625,"y":7426.5712890625},"b2":{"x":7247.27734375,"y":7428.1474609375}},"1184":{"from_node_id":"1239","to_node_id":"1240","b1":{"x":7078.86572265625,"y":7426.5712890625},"b2":{"x":7052.27734375,"y":7428.1474609375}},"1185":{"from_node_id":"1239","to_node_id":"1241","b1":{"x":7074.86572265625,"y":7426.5712890625},"b2":{"x":7108.729437459014,"y":7481.953915614075}},"1186":{"from_node_id":"1239","to_node_id":"1242","b1":{"x":7074.86572265625,"y":7426.5712890625},"b2":{"x":7068.129049314921,"y":7483.89547775006}},"1187":{"from_node_id":"1237","to_node_id":"1243","b1":{"x":7186.86572265625,"y":7426.5712890625},"b2":{"x":7194.010935390909,"y":7480.331933562937}}}},"188":{"name":"MMTSADm","bigg_id":"MMTSADm","reversibility":false,"label_x":6717.82763671875,"label_y":7414.9384765625,"gene_reaction_rule":"","genes":[],"metabolites":[{"bigg_id":"2mop_m","coefficient":-1},{"bigg_id":"nadh_m","coefficient":1},{"bigg_id":"nad_m","coefficient":-1},{"bigg_id":"coa_m","coefficient":-1},{"bigg_id":"h_m","coefficient":1},{"bigg_id":"mmcoa__R_m","coefficient":1}],"segments":{"1188":{"from_node_id":"1244","to_node_id":"1245","b1":null,"b2":null},"1189":{"from_node_id":"1246","to_node_id":"1245","b1":null,"b2":null},"1190":{"from_node_id":"1244","to_node_id":"1240","b1":{"x":6843.466796875,"y":7429.72314453125},"b2":{"x":6947.27734375,"y":7428.1474609375}},"1191":{"from_node_id":"1246","to_node_id":"1247","b1":{"x":6735.466796875,"y":7429.72314453125},"b2":{"x":6759.702469841504,"y":7477.23481381637}},"1192":{"from_node_id":"1244","to_node_id":"1248","b1":{"x":6847.466796875,"y":7429.72314453125},"b2":{"x":6829.956746145753,"y":7477.552368794029}},"1193":{"from_node_id":"1244","to_node_id":"1249","b1":{"x":6847.466796875,"y":7429.72314453125},"b2":{"x":6869.1833246741735,"y":7483.918620243714}},"1194":{"from_node_id":"1246","to_node_id":"1250","b1":{"x":6735.466796875,"y":7429.72314453125},"b2":{"x":6728.569166984999,"y":7473.5754915858615}},"1195":{"from_node_id":"1246","to_node_id":"1277","b1":{"x":6739.466796875,"y":7429.72314453125},"b2":{"x":6693.96728515625,"y":7429.7236328125}}}},"191":{"name":"MMMm","bigg_id":"MMMm","reversibility":true,"label_x":6416.93310546875,"label_y":7259.14794921875,"gene_reaction_rule":"MUT","genes":[{"notes":{"original_bigg_ids":["4594"]},"name":"MUT","bigg_id":"MUT"}],"metabolites":[{"bigg_id":"succoa_m","coefficient":1},{"bigg_id":"mmcoa__R_m","coefficient":-1}],"segments":{"1204":{"from_node_id":"1263","to_node_id":"1264","b1":null,"b2":null},"1205":{"from_node_id":"1265","to_node_id":"1264","b1":null,"b2":null},"1206":{"from_node_id":"1265","to_node_id":"1266","b1":{"x":6537.191934337118,"y":7166.7788663562715},"b2":{"x":6506.963941823506,"y":7103.343308988325}},"1207":{"from_node_id":"1263","to_node_id":"1277","b1":{"x":6566.632284412882,"y":7293.8075594249785},"b2":{"x":6608.510826898483,"y":7392.529153267175}}}},"194":{"name":"MMEm","bigg_id":"MMEm","reversibility":true,"label_x":6539.277231487084,"label_y":7517.856715334386,"gene_reaction_rule":"MCEE","genes":[{"notes":{"original_bigg_ids":["84693"]},"name":"MCEE","bigg_id":"MCEE"}],"metabolites":[{"bigg_id":"mmcoa__S_m","coefficient":1},{"bigg_id":"mmcoa__R_m","coefficient":-1}],"segments":{"1216":{"from_node_id":"1278","to_node_id":"1279","b1":null,"b2":null},"1217":{"from_node_id":"1280","to_node_id":"1279","b1":null,"b2":null},"1218":{"from_node_id":"1280","to_node_id":"1192","b1":{"x":6673.62566268214,"y":7504.3546760577265},"b2":{"x":6683.090343218913,"y":7505.970614364869}},"1219":{"from_node_id":"1278","to_node_id":"1277","b1":{"x":6650.634703487022,"y":7486.365757045395},"b2":{"x":6641.19091796875,"y":7482.5703125}}}},"195":{"name":"OCOAT1m","bigg_id":"OCOAT1m","reversibility":true,"label_x":6339.329591988087,"label_y":6959.2653972416465,"gene_reaction_rule":"OXCT1","genes":[{"notes":{"original_bigg_ids":["5019"]},"name":"OXCT1","bigg_id":"OXCT1"}],"metabolites":[{"bigg_id":"succoa_m","coefficient":-1},{"bigg_id":"succ_m","coefficient":1},{"bigg_id":"aacoa_m","coefficient":1},{"bigg_id":"acac_m","coefficient":-1}],"segments":{"1220":{"from_node_id":"1282","to_node_id":"1283","b1":null,"b2":null},"1221":{"from_node_id":"1284","to_node_id":"1283","b1":null,"b2":null},"1222":{"from_node_id":"1282","to_node_id":"1266","b1":{"x":6438.973146675587,"y":6975.6965495853965},"b2":{"x":6449.120119331837,"y":7051.1159831791465}},"1223":{"from_node_id":"1284","to_node_id":"1285","b1":{"x":6334.973146675587,"y":6975.6965495853965},"b2":{"x":6292.9104681308845,"y":6910.835597076356}},"1224":{"from_node_id":"1284","to_node_id":"1286","b1":{"x":6330.973146675587,"y":6975.6965495853965},"b2":{"x":6288.404787300587,"y":7041.4768230228965}},"1225":{"from_node_id":"1282","to_node_id":"1287","b1":{"x":6442.973146675587,"y":6975.6965495853965},"b2":{"x":6530.416019146499,"y":6976.3133253236465}}}},"196":{"name":"HMGLm","bigg_id":"HMGLm","reversibility":false,"label_x":6626.520509956837,"label_y":6944.9826823978965,"gene_reaction_rule":"HMGCL","genes":[{"notes":{"original_bigg_ids":["3155"]},"name":"HMGCL","bigg_id":"HMGCL"}],"metabolites":[{"bigg_id":"accoa_m","coefficient":1},{"bigg_id":"acac_m","coefficient":1},{"bigg_id":"hmgcoa_m","coefficient":-1}],"segments":{"1226":{"from_node_id":"1288","to_node_id":"1289","b1":null,"b2":null},"1227":{"from_node_id":"1290","to_node_id":"1289","b1":null,"b2":null},"1228":{"from_node_id":"1290","to_node_id":"1291","b1":{"x":6607.471681831837,"y":6982.7009441166465},"b2":{"x":6604.882768234577,"y":6895.867678443751}},"1229":{"from_node_id":"1290","to_node_id":"1287","b1":{"x":6611.471681831837,"y":6982.7009441166465},"b2":{"x":6622.536134956837,"y":6980.3440105228965}},"1230":{"from_node_id":"1288","to_node_id":"1292","b1":{"x":6713.114748238087,"y":6982.7009441166465},"b2":{"x":6680.838869331837,"y":6982.7009441166465}}}},"197":{"name":"MGCHrm","bigg_id":"MGCHrm","reversibility":true,"label_x":6821.554689644337,"label_y":6973.3401042728965,"gene_reaction_rule":"AUH","genes":[{"notes":{"original_bigg_ids":["549"]},"name":"AUH","bigg_id":"AUH"}],"metabolites":[{"bigg_id":"h2o_m","coefficient":-1},{"bigg_id":"3mgcoa_m","coefficient":-1},{"bigg_id":"hmgcoa_m","coefficient":1}],"segments":{"1231":{"from_node_id":"1293","to_node_id":"1294","b1":null,"b2":null},"1232":{"from_node_id":"1295","to_node_id":"1294","b1":null,"b2":null},"1233":{"from_node_id":"1293","to_node_id":"1296","b1":{"x":6939.338869331837,"y":6985.0578777103965},"b2":{"x":6936.055747761401,"y":7052.550762609077}},"1234":{"from_node_id":"1293","to_node_id":"1297","b1":{"x":6935.338869331837,"y":6985.0578777103965},"b2":{"x":6980.838869331837,"y":6985.0578777103965}},"1235":{"from_node_id":"1295","to_node_id":"1292","b1":{"x":6831.338869331837,"y":6985.0578777103965},"b2":{"x":6785.838869331837,"y":6982.7009441166465}}}},"198":{"name":"MCCCrm","bigg_id":"MCCCrm","reversibility":true,"label_x":7208.758302925587,"label_y":6973.3396159916465,"gene_reaction_rule":"MCCC1 and MCCC2","genes":[{"notes":{"original_bigg_ids":["56922"]},"name":"MCCC1","bigg_id":"MCCC1"},{"notes":{"original_bigg_ids":["64087"]},"name":"MCCC2","bigg_id":"MCCC2"}],"metabolites":[{"bigg_id":"3mgcoa_m","coefficient":1},{"bigg_id":"hco3_m","coefficient":-1},{"bigg_id":"atp_m","coefficient":-1},{"bigg_id":"3mb2coa_m","coefficient":-1},{"bigg_id":"pi_m","coefficient":1},{"bigg_id":"adp_m","coefficient":1},{"bigg_id":"h_m","coefficient":1}],"segments":{"1236":{"from_node_id":"1298","to_node_id":"1299","b1":null,"b2":null},"1237":{"from_node_id":"1300","to_node_id":"1299","b1":null,"b2":null},"1238":{"from_node_id":"1300","to_node_id":"1297","b1":{"x":7185.546877144337,"y":6985.0573894291465},"b2":{"x":7085.838869331837,"y":6985.0578777103965}},"1239":{"from_node_id":"1298","to_node_id":"1301","b1":{"x":7354.824709175587,"y":6985.0573894291465},"b2":{"x":7407.737213171405,"y":7055.194599329063}},"1240":{"from_node_id":"1298","to_node_id":"1302","b1":{"x":7354.824709175587,"y":6985.0573894291465},"b2":{"x":7351.274729977387,"y":7049.496409621045}},"1241":{"from_node_id":"1298","to_node_id":"1303","b1":{"x":7350.824709175587,"y":6985.0573894291465},"b2":{"x":7490.598634956837,"y":6985.0573894291465}},"1242":{"from_node_id":"1300","to_node_id":"1304","b1":{"x":7181.546877144337,"y":6985.0573894291465},"b2":{"x":7109.722002778245,"y":7047.290137202808}},"1243":{"from_node_id":"1300","to_node_id":"1305","b1":{"x":7181.546877144337,"y":6985.0573894291465},"b2":{"x":7185.42951082191,"y":7047.910452598272}},"1244":{"from_node_id":"1300","to_node_id":"1306","b1":{"x":7181.546877144337,"y":6985.0573894291465},"b2":{"x":7141.166951266957,"y":7017.278914551925}}}},"199":{"name":"ACOAD8m","bigg_id":"ACOAD8m","reversibility":false,"label_x":7713.804201363087,"label_y":6966.2693034916465,"gene_reaction_rule":"IVD","genes":[{"notes":{"original_bigg_ids":["3712"]},"name":"IVD","bigg_id":"IVD"}],"metabolites":[{"bigg_id":"fad_m","coefficient":-1},{"bigg_id":"fadh2_m","coefficient":1},{"bigg_id":"3mb2coa_m","coefficient":1},{"bigg_id":"ivcoa_m","coefficient":-1}],"segments":{"1245":{"from_node_id":"1307","to_node_id":"1308","b1":null,"b2":null},"1246":{"from_node_id":"1309","to_node_id":"1308","b1":null,"b2":null},"1247":{"from_node_id":"1307","to_node_id":"1310","b1":{"x":7866.941408394337,"y":6982.7004558353965},"b2":{"x":7883.20696870088,"y":7060.812908816091}},"1248":{"from_node_id":"1309","to_node_id":"1311","b1":{"x":7754.941408394337,"y":6982.7004558353965},"b2":{"x":7644.961180869273,"y":7080.246057610963}},"1249":{"from_node_id":"1309","to_node_id":"1303","b1":{"x":7758.941408394337,"y":6982.7004558353965},"b2":{"x":7595.598634956837,"y":6985.0573894291465}},"1250":{"from_node_id":"1307","to_node_id":"1312","b1":{"x":7862.941408394337,"y":6982.7004558353965},"b2":{"x":7908.441408394337,"y":6982.7004558353965}}}},"200":{"name":"OIVD1m","bigg_id":"OIVD1m","reversibility":false,"label_x":8324.909181831837,"label_y":6970.9826823978965,"gene_reaction_rule":"(BCKDHB and BCKDHA) and DBT and DLD","genes":[{"notes":{"original_bigg_ids":["594"]},"name":"BCKDHB","bigg_id":"BCKDHB"},{"notes":{"original_bigg_ids":["593"]},"name":"BCKDHA","bigg_id":"BCKDHA"},{"notes":{"original_bigg_ids":["1629"]},"name":"DBT","bigg_id":"DBT"},{"notes":{"original_bigg_ids":["1738"]},"name":"DLD","bigg_id":"DLD"}],"metabolites":[{"bigg_id":"4mop_m","coefficient":-1},{"bigg_id":"co2_m","coefficient":1},{"bigg_id":"nad_m","coefficient":-1},{"bigg_id":"coa_m","coefficient":-1},{"bigg_id":"ivcoa_m","coefficient":1},{"bigg_id":"nadh_m","coefficient":1}],"segments":{"1251":{"from_node_id":"1313","to_node_id":"1314","b1":null,"b2":null},"1252":{"from_node_id":"1315","to_node_id":"1314","b1":null,"b2":null},"1253":{"from_node_id":"1313","to_node_id":"1316","b1":{"x":8478.759767769337,"y":6982.7004558353965},"b2":{"x":8524.259767769337,"y":6982.7004558353965}},"1254":{"from_node_id":"1315","to_node_id":"1317","b1":{"x":8370.759767769337,"y":6982.7004558353965},"b2":{"x":8302.861454092517,"y":7070.9661572949135}},"1255":{"from_node_id":"1313","to_node_id":"1318","b1":{"x":8482.759767769337,"y":6982.7004558353965},"b2":{"x":8477.932512642441,"y":7070.341200613866}},"1256":{"from_node_id":"1313","to_node_id":"1319","b1":{"x":8482.759767769337,"y":6982.7004558353965},"b2":{"x":8525.328127144337,"y":7081.4763347416465}},"1257":{"from_node_id":"1315","to_node_id":"1312","b1":{"x":8374.759767769337,"y":6982.7004558353965},"b2":{"x":8013.441408394337,"y":6982.7004558353965}},"1258":{"from_node_id":"1315","to_node_id":"1320","b1":{"x":8370.759767769337,"y":6982.7004558353965},"b2":{"x":8356.473634956837,"y":7072.0490886478965}}}},"201":{"name":"4MOPt2im","bigg_id":"4MOPt2im","reversibility":false,"label_x":8761.605470894337,"label_y":6942.7009441166465,"gene_reaction_rule":"","genes":[],"metabolites":[{"bigg_id":"4mop_m","coefficient":1},{"bigg_id":"h_m","coefficient":1},{"bigg_id":"4mop_c","coefficient":-1},{"bigg_id":"h_c","coefficient":-1}],"segments":{"1259":{"from_node_id":"1321","to_node_id":"1322","b1":null,"b2":null},"1260":{"from_node_id":"1323","to_node_id":"1322","b1":null,"b2":null},"1261":{"from_node_id":"1323","to_node_id":"1316","b1":{"x":8759.605470894337,"y":6982.7009441166465},"b2":{"x":8629.259767769337,"y":6982.7004558353965}},"1262":{"from_node_id":"1323","to_node_id":"1324","b1":{"x":8755.605470894337,"y":6982.7009441166465},"b2":{"x":8756.381731340583,"y":7061.130107907722}},"1263":{"from_node_id":"1321","to_node_id":"1325","b1":{"x":9120.501955269337,"y":6982.7009441166465},"b2":{"x":9170.715822456837,"y":6982.7009441166465}},"1264":{"from_node_id":"1321","to_node_id":"1326","b1":{"x":9124.501955269337,"y":6982.7009441166465},"b2":{"x":9132.890968847078,"y":7066.366664840144}}}},"204":{"name":"Glutamate dehydrogenase, mitochondria","bigg_id":"GDHm","reversibility":true,"label_x":8073.427734375,"label_y":6656.6337890625,"gene_reaction_rule":"GLUD1","genes":[{"notes":{"original_bigg_ids":["2746"]},"name":"GLUD1","bigg_id":"GLUD1"}],"metabolites":[{"bigg_id":"glu__L_m","coefficient":-1},{"bigg_id":"h2o_m","coefficient":-1},{"bigg_id":"akg_m","coefficient":1},{"bigg_id":"nh4_m","coefficient":1},{"bigg_id":"nadh_m","coefficient":1},{"bigg_id":"nad_m","coefficient":-1},{"bigg_id":"h_m","coefficient":1}],"segments":{"1280":{"from_node_id":"1345","to_node_id":"1346","b1":null,"b2":null},"1281":{"from_node_id":"1347","to_node_id":"1346","b1":null,"b2":null},"1282":{"from_node_id":"1345","to_node_id":"1344","b1":{"x":8173.0732421875,"y":6618.935546875},"b2":{"x":8343.361328125,"y":6618.935546875}},"1283":{"from_node_id":"1345","to_node_id":"1348","b1":{"x":8177.0732421875,"y":6618.935546875},"b2":{"x":8228.242079086429,"y":6520.458663934248}},"1284":{"from_node_id":"1347","to_node_id":"1349","b1":{"x":8069.0732421875,"y":6618.935546875},"b2":{"x":7811.6689453125,"y":6618.935546875}},"1285":{"from_node_id":"1347","to_node_id":"1350","b1":{"x":8065.0732421875,"y":6618.935546875},"b2":{"x":7937.443729391504,"y":6758.994125472956}},"1286":{"from_node_id":"1347","to_node_id":"1351","b1":{"x":8065.0732421875,"y":6618.935546875},"b2":{"x":8017.8193359375,"y":6522.591796875}},"1287":{"from_node_id":"1345","to_node_id":"1352","b1":{"x":8177.0732421875,"y":6618.935546875},"b2":{"x":8189.721493982172,"y":6527.022546034256}},"1288":{"from_node_id":"1347","to_node_id":"1353","b1":{"x":8065.0732421875,"y":6618.935546875},"b2":{"x":8090.80859375,"y":6555.935546875}}}},"205":{"name":"GLUNm","bigg_id":"GLUNm","reversibility":false,"label_x":8547.66015625,"label_y":6654.279296875,"gene_reaction_rule":"GLS or GLS2","genes":[{"notes":{"original_bigg_ids":["2744"]},"name":"GLS","bigg_id":"GLS"},{"notes":{"original_bigg_ids":["27165"]},"name":"GLS2","bigg_id":"GLS2"}],"metabolites":[{"bigg_id":"gln__L_m","coefficient":-1},{"bigg_id":"nh4_m","coefficient":1},{"bigg_id":"h2o_m","coefficient":-1},{"bigg_id":"glu__L_m","coefficient":1}],"segments":{"1289":{"from_node_id":"1354","to_node_id":"1355","b1":null,"b2":null},"1290":{"from_node_id":"1356","to_node_id":"1355","b1":null,"b2":null},"1291":{"from_node_id":"1354","to_node_id":"1357","b1":{"x":8706.16796875,"y":6621.2900390625},"b2":{"x":8723.4140625,"y":6621.2900390625}},"1292":{"from_node_id":"1356","to_node_id":"1358","b1":{"x":8598.16796875,"y":6621.2900390625},"b2":{"x":8608.781760136779,"y":6536.633288319867}},"1293":{"from_node_id":"1354","to_node_id":"1359","b1":{"x":8710.16796875,"y":6621.2900390625},"b2":{"x":8691.67429810881,"y":6541.010854348922}},"1294":{"from_node_id":"1356","to_node_id":"1344","b1":{"x":8602.16796875,"y":6621.2900390625},"b2":{"x":8448.361328125,"y":6618.935546875}}}},"206":{"name":"GLNtm","bigg_id":"GLNtm","reversibility":false,"label_x":8859.4326171875,"label_y":6656.6337890625,"gene_reaction_rule":"","genes":[],"metabolites":[{"bigg_id":"gln__L_m","coefficient":1},{"bigg_id":"gln__L_c","coefficient":-1}],"segments":{"1295":{"from_node_id":"1360","to_node_id":"1361","b1":null,"b2":null},"1296":{"from_node_id":"1362","to_node_id":"1361","b1":null,"b2":null},"1297":{"from_node_id":"1362","to_node_id":"1357","b1":{"x":8826.82421875,"y":6621.2900390625},"b2":{"x":8828.4140625,"y":6621.2900390625}},"1298":{"from_node_id":"1360","to_node_id":"1363","b1":{"x":8930.82421875,"y":6621.2900390625},"b2":{"x":8976.32421875,"y":6621.2900390625}}}},"207":{"name":"Glutamine synthetase","bigg_id":"GLNS","reversibility":false,"label_x":9213.5859375,"label_y":6604.8349609375,"gene_reaction_rule":"GLUL","genes":[{"notes":{"original_bigg_ids":["2752"]},"name":"GLUL","bigg_id":"GLUL"}],"metabolites":[{"bigg_id":"atp_c","coefficient":-1},{"bigg_id":"glu__L_c","coefficient":-1},{"bigg_id":"h_c","coefficient":1},{"bigg_id":"adp_c","coefficient":1},{"bigg_id":"pi_c","coefficient":1},{"bigg_id":"nh4_c","coefficient":-1},{"bigg_id":"gln__L_c","coefficient":1}],"segments":{"1299":{"from_node_id":"1364","to_node_id":"1365","b1":null,"b2":null},"1300":{"from_node_id":"1366","to_node_id":"1365","b1":null,"b2":null},"1301":{"from_node_id":"1364","to_node_id":"1367","b1":{"x":9355.6123046875,"y":6621.2900390625},"b2":{"x":9297.429974569359,"y":6681.1750429606755}},"1302":{"from_node_id":"1364","to_node_id":"1368","b1":{"x":9359.6123046875,"y":6621.2900390625},"b2":{"x":9342.209131767602,"y":6176.083546011772}},"1303":{"from_node_id":"1366","to_node_id":"1369","b1":{"x":9169.9140625,"y":6621.2900390625},"b2":{"x":9133.389306543142,"y":6691.184300493057}},"1304":{"from_node_id":"1366","to_node_id":"1370","b1":{"x":9169.9140625,"y":6621.2900390625},"b2":{"x":9185.985125691504,"y":6689.853317985869}},"1305":{"from_node_id":"1366","to_node_id":"1371","b1":{"x":9169.9140625,"y":6621.2900390625},"b2":{"x":9094.40625,"y":6665.4541015625}},"1306":{"from_node_id":"1364","to_node_id":"1372","b1":{"x":9359.6123046875,"y":6621.2900390625},"b2":{"x":9340.890288739072,"y":6692.348663851554}},"1307":{"from_node_id":"1366","to_node_id":"1363","b1":{"x":9173.9140625,"y":6621.2900390625},"b2":{"x":9081.32421875,"y":6621.2900390625}}}},"208":{"name":"Glutamate Decarboxylase","bigg_id":"GLUDC","reversibility":false,"label_x":9081.759765625,"label_y":6117.48095703125,"gene_reaction_rule":"GAD1 or GAD2","genes":[{"notes":{"original_bigg_ids":["2571"]},"name":"GAD1","bigg_id":"GAD1"},{"notes":{"original_bigg_ids":["2572"]},"name":"GAD2","bigg_id":"GAD2"}],"metabolites":[{"bigg_id":"glu__L_c","coefficient":-1},{"bigg_id":"co2_c","coefficient":1},{"bigg_id":"h_c","coefficient":-1},{"bigg_id":"4abut_c","coefficient":1}],"segments":{"1308":{"from_node_id":"1373","to_node_id":"1374","b1":null,"b2":null},"1309":{"from_node_id":"1375","to_node_id":"1374","b1":null,"b2":null},"1310":{"from_node_id":"1373","to_node_id":"1368","b1":{"x":9183.759765625,"y":6133.93603515625},"b2":{"x":9288.123046875,"y":6136.29052734375}},"1311":{"from_node_id":"1375","to_node_id":"1376","b1":{"x":9075.759765625,"y":6133.93603515625},"b2":{"x":9094.055919395132,"y":6192.6369503543365}},"1312":{"from_node_id":"1373","to_node_id":"1377","b1":{"x":9187.759765625,"y":6133.93603515625},"b2":{"x":9173.39908161074,"y":6194.778788481679}},"1313":{"from_node_id":"1375","to_node_id":"1378","b1":{"x":9079.759765625,"y":6133.93603515625},"b2":{"x":9041.32421875,"y":6133.93603515625}}}},"209":{"name":"4 aminobutanoate mitochondrial transport via diffusion","bigg_id":"4ABUTtm","reversibility":true,"label_x":8781.7607421875,"label_y":6126.89892578125,"gene_reaction_rule":"","genes":[],"metabolites":[{"bigg_id":"4abut_m","coefficient":1},{"bigg_id":"4abut_c","coefficient":-1}],"segments":{"1314":{"from_node_id":"1379","to_node_id":"1380","b1":null,"b2":null},"1315":{"from_node_id":"1381","to_node_id":"1380","b1":null,"b2":null},"1316":{"from_node_id":"1381","to_node_id":"1382","b1":{"x":8838.623046875,"y":6136.29052734375},"b2":{"x":8757.8056640625,"y":6138.64501953125}},"1317":{"from_node_id":"1379","to_node_id":"1378","b1":{"x":8942.623046875,"y":6136.29052734375},"b2":{"x":8936.32421875,"y":6133.93603515625}}}},"210":{"name":"ABTArm","bigg_id":"ABTArm","reversibility":true,"label_x":8521.787109375,"label_y":6124.54443359375,"gene_reaction_rule":"ABAT","genes":[{"notes":{"original_bigg_ids":["18"]},"name":"ABAT","bigg_id":"ABAT"}],"metabolites":[{"bigg_id":"4abut_m","coefficient":-1},{"bigg_id":"glu__L_m","coefficient":1},{"bigg_id":"sucsal_m","coefficient":1},{"bigg_id":"akg_m","coefficient":-1}],"segments":{"1318":{"from_node_id":"1383","to_node_id":"1384","b1":null,"b2":null},"1319":{"from_node_id":"1385","to_node_id":"1384","b1":null,"b2":null},"1320":{"from_node_id":"1383","to_node_id":"1382","b1":{"x":8642.623046875,"y":6136.29052734375},"b2":{"x":8652.8056640625,"y":6138.64501953125}},"1321":{"from_node_id":"1385","to_node_id":"1344","b1":{"x":8485.1787109375,"y":6136.29052734375},"b2":{"x":8426.15234375,"y":6597.5810546875}},"1322":{"from_node_id":"1385","to_node_id":"1387","b1":{"x":8489.1787109375,"y":6136.29052734375},"b2":{"x":8493.123046875,"y":6136.29052734375}},"1323":{"from_node_id":"1383","to_node_id":"1388","b1":{"x":8646.623046875,"y":6136.29052734375},"b2":{"x":8639.444132471335,"y":6203.764625063703}}}},"211":{"name":"SSALxm","bigg_id":"SSALxm","reversibility":false,"label_x":8217.078125,"label_y":6122.18994140625,"gene_reaction_rule":"ALDH5A1","genes":[{"notes":{"original_bigg_ids":["7915"]},"name":"ALDH5A1","bigg_id":"ALDH5A1"}],"metabolites":[{"bigg_id":"sucsal_m","coefficient":-1},{"bigg_id":"h2o_m","coefficient":-1},{"bigg_id":"nadh_m","coefficient":1},{"bigg_id":"nad_m","coefficient":-1},{"bigg_id":"h_m","coefficient":2},{"bigg_id":"succ_m","coefficient":1}],"segments":{"1324":{"from_node_id":"1389","to_node_id":"1390","b1":null,"b2":null},"1325":{"from_node_id":"1391","to_node_id":"1390","b1":null,"b2":null},"1326":{"from_node_id":"1389","to_node_id":"1387","b1":{"x":8342.623046875,"y":6136.29052734375},"b2":{"x":8388.123046875,"y":6136.29052734375}},"1327":{"from_node_id":"1389","to_node_id":"1392","b1":{"x":8346.623046875,"y":6136.29052734375},"b2":{"x":8379.677496899138,"y":6202.855648946876}},"1328":{"from_node_id":"1391","to_node_id":"1393","b1":{"x":8234.623046875,"y":6136.29052734375},"b2":{"x":8160.544862292212,"y":6201.454595780773}},"1329":{"from_node_id":"1389","to_node_id":"1394","b1":{"x":8346.623046875,"y":6136.29052734375},"b2":{"x":8336.324884873111,"y":6202.871983230582}},"1330":{"from_node_id":"1391","to_node_id":"1395","b1":{"x":8234.623046875,"y":6136.29052734375},"b2":{"x":8234.11317750349,"y":6200.095945910556}},"1331":{"from_node_id":"1391","to_node_id":"1396","b1":{"x":8238.623046875,"y":6136.29052734375},"b2":{"x":8141.3251953125,"y":6136.29052734375}}}},"212":{"name":"D sorbitol reductase","bigg_id":"SBTR","reversibility":false,"label_x":1422.234619140625,"label_y":1153.1527099609375,"gene_reaction_rule":"AKR1A1 or AKR7A2 or AKR1B1","genes":[{"notes":{"original_bigg_ids":["10327"]},"name":"AKR1A1","bigg_id":"AKR1A1"},{"notes":{"original_bigg_ids":["8574"]},"name":"AKR7A2","bigg_id":"AKR7A2"},{"notes":{"original_bigg_ids":["231"]},"name":"AKR1B1","bigg_id":"AKR1B1"}],"metabolites":[{"bigg_id":"glc__D_c","coefficient":-1},{"bigg_id":"nadp_c","coefficient":1},{"bigg_id":"nadph_c","coefficient":-1},{"bigg_id":"h_c","coefficient":-1},{"bigg_id":"sbt__D_c","coefficient":1}],"segments":{"1332":{"from_node_id":"1398","to_node_id":"1399","b1":null,"b2":null},"1333":{"from_node_id":"1400","to_node_id":"1399","b1":null,"b2":null},"1334":{"from_node_id":"1398","to_node_id":"1397","b1":{"x":1413.4447021484375,"y":1162.597900390625},"b2":{"x":1259.3055419921875,"y":1160.900390625}},"1335":{"from_node_id":"1400","to_node_id":"1401","b1":{"x":1521.4447021484375,"y":1162.597900390625},"b2":{"x":1524.278904423599,"y":1210.60349716907}},"1336":{"from_node_id":"1398","to_node_id":"1402","b1":{"x":1409.4447021484375,"y":1162.597900390625},"b2":{"x":1426.5377845022394,"y":1222.2940937873716}},"1337":{"from_node_id":"1398","to_node_id":"1403","b1":{"x":1409.4447021484375,"y":1162.597900390625},"b2":{"x":1364.9825439453125,"y":1231.1275634765625}},"1338":{"from_node_id":"1400","to_node_id":"1404","b1":{"x":1517.4447021484375,"y":1162.597900390625},"b2":{"x":1568.9432373046875,"y":1160.900390625}}}},"213":{"name":"D sorbitol dehydrogenase  D fructose producing ","bigg_id":"SBTD_D2","reversibility":false,"label_x":1714.6533203125,"label_y":1148.0601806640625,"gene_reaction_rule":"SORD","genes":[{"notes":{"original_bigg_ids":["6652"]},"name":"SORD","bigg_id":"SORD"}],"metabolites":[{"bigg_id":"nad_c","coefficient":-1},{"bigg_id":"nadh_c","coefficient":1},{"bigg_id":"h_c","coefficient":1},{"bigg_id":"fru_c","coefficient":1},{"bigg_id":"sbt__D_c","coefficient":-1}],"segments":{"1339":{"from_node_id":"1405","to_node_id":"1406","b1":null,"b2":null},"1340":{"from_node_id":"1407","to_node_id":"1406","b1":null,"b2":null},"1341":{"from_node_id":"1405","to_node_id":"1408","b1":{"x":1712.04833984375,"y":1160.900390625},"b2":{"x":1725.086513668586,"y":1205.9957144714501}},"1342":{"from_node_id":"1407","to_node_id":"1409","b1":{"x":1824.04833984375,"y":1160.900390625},"b2":{"x":1869.1898578114258,"y":1221.1335214735504}},"1343":{"from_node_id":"1407","to_node_id":"1410","b1":{"x":1824.04833984375,"y":1160.900390625},"b2":{"x":1827.05491731336,"y":1214.8271816452932}},"1344":{"from_node_id":"1407","to_node_id":"1411","b1":{"x":1820.04833984375,"y":1160.900390625},"b2":{"x":1940.2376708984375,"y":1162.5977783203125}},"1345":{"from_node_id":"1405","to_node_id":"1404","b1":{"x":1716.04833984375,"y":1160.900390625},"b2":{"x":1673.9432373046875,"y":1160.900390625}}}},"214":{"name":"FRUt1r","bigg_id":"FRUt1r","reversibility":true,"label_x":2004.9427490234375,"label_y":1001.2440795898438,"gene_reaction_rule":"SLC2A7 or SLC2A2 or SLC2A11 or SLC2A8 or SLC2A5","genes":[{"notes":{"original_bigg_ids":["155184"]},"name":"SLC2A7","bigg_id":"SLC2A7"},{"notes":{"original_bigg_ids":["6514"]},"name":"SLC2A2","bigg_id":"SLC2A2"},{"notes":{"original_bigg_ids":["66035"]},"name":"SLC2A11","bigg_id":"SLC2A11"},{"notes":{"original_bigg_ids":["29988"]},"name":"SLC2A8","bigg_id":"SLC2A8"},{"notes":{"original_bigg_ids":["6518"]},"name":"SLC2A5","bigg_id":"SLC2A5"}],"metabolites":[{"bigg_id":"fru_e","coefficient":-1},{"bigg_id":"fru_c","coefficient":1}],"segments":{"1346":{"from_node_id":"1412","to_node_id":"1413","b1":null,"b2":null},"1347":{"from_node_id":"1414","to_node_id":"1413","b1":null,"b2":null},"1348":{"from_node_id":"1412","to_node_id":"1415","b1":{"x":1992.7376708984375,"y":960.5977783203125},"b2":{"x":1992.7376708984375,"y":888.3489990234375}},"1349":{"from_node_id":"1414","to_node_id":"1411","b1":{"x":1992.7376708984375,"y":1064.5977783203125},"b2":{"x":1992.7376708984375,"y":1110.0977783203125}}}},"215":{"name":"KHK","bigg_id":"KHK","reversibility":false,"label_x":2006.236572265625,"label_y":1421.398681640625,"gene_reaction_rule":"KHK","genes":[{"notes":{"original_bigg_ids":["3795"]},"name":"KHK","bigg_id":"KHK"}],"metabolites":[{"bigg_id":"fru_c","coefficient":-1},{"bigg_id":"f1p_c","coefficient":1},{"bigg_id":"h_c","coefficient":1},{"bigg_id":"atp_c","coefficient":-1},{"bigg_id":"adp_c","coefficient":1}],"segments":{"1350":{"from_node_id":"1416","to_node_id":"1417","b1":null,"b2":null},"1351":{"from_node_id":"1418","to_node_id":"1417","b1":null,"b2":null},"1352":{"from_node_id":"1416","to_node_id":"1411","b1":{"x":1990.472412109375,"y":1355.8397216796875},"b2":{"x":1992.7376708984375,"y":1215.0977783203125}},"1353":{"from_node_id":"1418","to_node_id":"1419","b1":{"x":1990.472412109375,"y":1459.8397216796875},"b2":{"x":1989.3402099609375,"y":1634.4132080078125}},"1354":{"from_node_id":"1418","to_node_id":"1420","b1":{"x":1990.472412109375,"y":1463.8397216796875},"b2":{"x":1941.6134721971737,"y":1513.1660678654985}},"1355":{"from_node_id":"1416","to_node_id":"1421","b1":{"x":1990.472412109375,"y":1351.8397216796875},"b2":{"x":1938.1995539284571,"y":1367.3121531726183}},"1356":{"from_node_id":"1418","to_node_id":"1422","b1":{"x":1990.472412109375,"y":1463.8397216796875},"b2":{"x":1945.0028116115247,"y":1461.705180712424}}}},"216":{"name":"D Fructose 1 phosphate D glyceraldehyde 3 phosphate lyase","bigg_id":"FBA2","reversibility":true,"label_x":1888.4375,"label_y":1829.973876953125,"gene_reaction_rule":"ALDOA or ALDOC","genes":[{"notes":{"original_bigg_ids":["226"]},"name":"ALDOA","bigg_id":"ALDOA"},{"notes":{"original_bigg_ids":["230"]},"name":"ALDOC","bigg_id":"ALDOC"}],"metabolites":[{"bigg_id":"f1p_c","coefficient":-1},{"bigg_id":"dhap_c","coefficient":1},{"bigg_id":"glyald_c","coefficient":1}],"segments":{"1357":{"from_node_id":"1423","to_node_id":"1424","b1":null,"b2":null},"1358":{"from_node_id":"1425","to_node_id":"1424","b1":null,"b2":null},"1359":{"from_node_id":"1423","to_node_id":"1419","b1":{"x":1989.3402099609375,"y":1764.5738525390625},"b2":{"x":1989.3402099609375,"y":1739.4132080078125}},"1360":{"from_node_id":"1425","to_node_id":"1426","b1":{"x":1989.3402099609375,"y":1872.5738525390625},"b2":{"x":1884.1627541957846,"y":1890.2777994500686}},"1361":{"from_node_id":"1425","to_node_id":"1427","b1":{"x":1989.3402099609375,"y":1868.5738525390625},"b2":{"x":1989.3402099609375,"y":1873.2730712890625}}}},"217":{"name":"TRIOK","bigg_id":"TRIOK","reversibility":false,"label_x":1869.2603759765625,"label_y":2085.7730712890625,"gene_reaction_rule":"","genes":[],"metabolites":[{"bigg_id":"h_c","coefficient":1},{"bigg_id":"atp_c","coefficient":-1},{"bigg_id":"g3p_c","coefficient":1},{"bigg_id":"adp_c","coefficient":1},{"bigg_id":"glyald_c","coefficient":-1}],"segments":{"1362":{"from_node_id":"1428","to_node_id":"1429","b1":null,"b2":null},"1363":{"from_node_id":"1430","to_node_id":"1429","b1":null,"b2":null},"1364":{"from_node_id":"1430","to_node_id":"1431","b1":{"x":1989.3402099609375,"y":2127.7730712890625},"b2":{"x":1989.3402099609375,"y":2173.2730712890625}},"1365":{"from_node_id":"1428","to_node_id":"1432","b1":{"x":1989.3402099609375,"y":2019.7730712890625},"b2":{"x":2045.6829749898952,"y":2027.8905810135725}},"1366":{"from_node_id":"1430","to_node_id":"1433","b1":{"x":1989.3402099609375,"y":2131.7730712890625},"b2":{"x":2050.723812765076,"y":2135.671258669192}},"1367":{"from_node_id":"1430","to_node_id":"1434","b1":{"x":1989.3402099609375,"y":2131.7730712890625},"b2":{"x":2042.2788058126916,"y":2115.897818822218}},"1368":{"from_node_id":"1428","to_node_id":"1427","b1":{"x":1989.3402099609375,"y":2023.7730712890625},"b2":{"x":1989.3402099609375,"y":1978.2730712890625}}}},"218":{"name":"Hexokinase (D-fructose:ATP)","bigg_id":"HEX7","reversibility":false,"label_x":2310.8187255859375,"label_y":1140.5513916015625,"gene_reaction_rule":"HK1 or HK2 or HK3","genes":[{"notes":{"original_bigg_ids":["3098"]},"name":"HK1","bigg_id":"HK1"},{"notes":{"original_bigg_ids":["3099"]},"name":"HK2","bigg_id":"HK2"},{"notes":{"original_bigg_ids":["3101"]},"name":"HK3","bigg_id":"HK3"}],"metabolites":[{"bigg_id":"adp_c","coefficient":1},{"bigg_id":"h_c","coefficient":1},{"bigg_id":"fru_c","coefficient":-1},{"bigg_id":"atp_c","coefficient":-1},{"bigg_id":"f6p_c","coefficient":1}],"segments":{"1369":{"from_node_id":"1435","to_node_id":"1436","b1":null,"b2":null},"1370":{"from_node_id":"1437","to_node_id":"1436","b1":null,"b2":null},"1371":{"from_node_id":"1437","to_node_id":"1438","b1":{"x":2406.1419677734375,"y":1159.19775390625},"b2":{"x":2408.3019305582516,"y":1211.312025425633}},"1372":{"from_node_id":"1437","to_node_id":"1439","b1":{"x":2406.1419677734375,"y":1159.19775390625},"b2":{"x":2442.883306444638,"y":1216.2738350120733}},"1373":{"from_node_id":"1435","to_node_id":"1411","b1":{"x":2298.1419677734375,"y":1159.19775390625},"b2":{"x":2045.2376708984375,"y":1162.5977783203125}},"1374":{"from_node_id":"1435","to_node_id":"1440","b1":{"x":2294.1419677734375,"y":1159.19775390625},"b2":{"x":2299.9469937538183,"y":1204.461025289665}},"1375":{"from_node_id":"1437","to_node_id":"1441","b1":{"x":2402.1419677734375,"y":1159.19775390625},"b2":{"x":2662.476970244665,"y":1152.7556068768704}}}},"220":{"name":"Fructose 2 6 bisphosphate 2 phosphatase","bigg_id":"FBP26","reversibility":false,"label_x":2827.7669677734375,"label_y":969.9196166992188,"gene_reaction_rule":"FBP2 or PFKFB1 or PFKFB2 or PFKFB3 or PFKFB4 or FBP1","genes":[{"notes":{"original_bigg_ids":["8789"]},"name":"FBP2","bigg_id":"FBP2"},{"notes":{"original_bigg_ids":["5207"]},"name":"PFKFB1","bigg_id":"PFKFB1"},{"notes":{"original_bigg_ids":["5208"]},"name":"PFKFB2","bigg_id":"PFKFB2"},{"notes":{"original_bigg_ids":["5209"]},"name":"PFKFB3","bigg_id":"PFKFB3"},{"notes":{"original_bigg_ids":["5210"]},"name":"PFKFB4","bigg_id":"PFKFB4"},{"notes":{"original_bigg_ids":["2203"]},"name":"FBP1","bigg_id":"FBP1"}],"metabolites":[{"bigg_id":"f26bp_c","coefficient":-1},{"bigg_id":"h2o_c","coefficient":-1},{"bigg_id":"pi_c","coefficient":1},{"bigg_id":"f6p_c","coefficient":1}],"segments":{"1382":{"from_node_id":"1448","to_node_id":"1449","b1":null,"b2":null},"1383":{"from_node_id":"1450","to_node_id":"1449","b1":null,"b2":null},"1384":{"from_node_id":"1448","to_node_id":"1451","b1":{"x":2806.0047607421875,"y":844.2599487304688},"b2":{"x":2728.3052413053697,"y":805.9567754860316}},"1385":{"from_node_id":"1448","to_node_id":"1452","b1":{"x":2806.0047607421875,"y":840.2599487304688},"b2":{"x":2867.393494309278,"y":840.6329083211194}},"1386":{"from_node_id":"1450","to_node_id":"1453","b1":{"x":2809.8260498046875,"y":1047.7913208007812},"b2":{"x":2869.8309814807094,"y":1053.4762210781748}},"1387":{"from_node_id":"1450","to_node_id":"1441","b1":{"x":2809.8260498046875,"y":1043.7913208007812},"b2":{"x":2727.460701716876,"y":1116.8444018852908}}}},"221":{"name":"6 phosphofructo 2 kinase","bigg_id":"PFK26","reversibility":false,"label_x":2508.3194580078125,"label_y":953.6661376953125,"gene_reaction_rule":"PFKFB2 or PFKFB3 or PFKFB4 or PFKFB1","genes":[{"notes":{"original_bigg_ids":["5208"]},"name":"PFKFB2","bigg_id":"PFKFB2"},{"notes":{"original_bigg_ids":["5209"]},"name":"PFKFB3","bigg_id":"PFKFB3"},{"notes":{"original_bigg_ids":["5210"]},"name":"PFKFB4","bigg_id":"PFKFB4"},{"notes":{"original_bigg_ids":["5207"]},"name":"PFKFB1","bigg_id":"PFKFB1"}],"metabolites":[{"bigg_id":"f26bp_c","coefficient":1},{"bigg_id":"atp_c","coefficient":-1},{"bigg_id":"h_c","coefficient":1},{"bigg_id":"adp_c","coefficient":1},{"bigg_id":"f6p_c","coefficient":-1}],"segments":{"1388":{"from_node_id":"1454","to_node_id":"1455","b1":null,"b2":null},"1389":{"from_node_id":"1456","to_node_id":"1455","b1":null,"b2":null},"1390":{"from_node_id":"1456","to_node_id":"1451","b1":{"x":2624.1011962890625,"y":847.6600341796875},"b2":{"x":2690.5016246934415,"y":804.8761536818971}},"1391":{"from_node_id":"1454","to_node_id":"1457","b1":{"x":2627.9224853515625,"y":1051.19140625},"b2":{"x":2570.0792190968036,"y":1029.6681012758088}},"1392":{"from_node_id":"1456","to_node_id":"1458","b1":{"x":2624.1011962890625,"y":843.6600341796875},"b2":{"x":2564.766027233934,"y":806.8995228967938}},"1393":{"from_node_id":"1456","to_node_id":"1459","b1":{"x":2624.1011962890625,"y":843.6600341796875},"b2":{"x":2566.594328376143,"y":849.0984988621522}},"1394":{"from_node_id":"1454","to_node_id":"1441","b1":{"x":2627.9224853515625,"y":1047.19140625},"b2":{"x":2699.4138701791912,"y":1117.1419128937637}}}},"222":{"name":"HISTAVESSEC","bigg_id":"HISTAVESSEC","reversibility":false,"label_x":370.7736511230469,"label_y":-298.96820068359375,"gene_reaction_rule":"SLC18A2","genes":[{"notes":{"original_bigg_ids":["6571"]},"name":"SLC18A2","bigg_id":"SLC18A2"}],"metabolites":[{"bigg_id":"h2o_c","coefficient":-2},{"bigg_id":"atp_c","coefficient":-2},{"bigg_id":"h_c","coefficient":2},{"bigg_id":"adp_c","coefficient":2},{"bigg_id":"hista_e","coefficient":3},{"bigg_id":"pi_c","coefficient":2},{"bigg_id":"hista_c","coefficient":-3}],"segments":{"1395":{"from_node_id":"1462","to_node_id":"1463","b1":null,"b2":null},"1396":{"from_node_id":"1464","to_node_id":"1463","b1":null,"b2":null},"1397":{"from_node_id":"1462","to_node_id":"1461","b1":{"x":606.6138305664062,"y":-359.888427734375},"b2":{"x":685.1843872070312,"y":-351.79638671875}},"1398":{"from_node_id":"1462","to_node_id":"1465","b1":{"x":606.6138305664062,"y":-359.888427734375},"b2":{"x":671.7346890678821,"y":-391.47686243029057}},"1399":{"from_node_id":"1464","to_node_id":"1466","b1":{"x":606.6138305664062,"y":-247.888427734375},"b2":{"x":651.1089084316883,"y":-233.96704845903497}},"1400":{"from_node_id":"1464","to_node_id":"1467","b1":{"x":606.6138305664062,"y":-247.888427734375},"b2":{"x":666.92178484745,"y":-285.20339067495695}},"1401":{"from_node_id":"1464","to_node_id":"1468","b1":{"x":606.6138305664062,"y":-251.888427734375},"b2":{"x":604.9205932617188,"y":-175.909912109375}},"1402":{"from_node_id":"1464","to_node_id":"1469","b1":{"x":606.6138305664062,"y":-247.888427734375},"b2":{"x":668.1277179882776,"y":-249.74251993281172}},"1403":{"from_node_id":"1462","to_node_id":"1470","b1":{"x":606.6138305664062,"y":-355.888427734375},"b2":{"x":606.6138305664062,"y":-423.40069580078125}}}},"223":{"name":"HISDC","bigg_id":"HISDC","reversibility":false,"label_x":492.68756103515625,"label_y":-580.3424682617188,"gene_reaction_rule":"HDC or DDC","genes":[{"notes":{"original_bigg_ids":["3067"]},"name":"HDC","bigg_id":"HDC"},{"notes":{"original_bigg_ids":["1644"]},"name":"DDC","bigg_id":"DDC"}],"metabolites":[{"bigg_id":"his__L_c","coefficient":-1},{"bigg_id":"co2_c","coefficient":1},{"bigg_id":"hista_c","coefficient":1},{"bigg_id":"h_c","coefficient":-1}],"segments":{"1404":{"from_node_id":"1471","to_node_id":"1472","b1":null,"b2":null},"1405":{"from_node_id":"1473","to_node_id":"1472","b1":null,"b2":null},"1406":{"from_node_id":"1471","to_node_id":"1474","b1":{"x":606.6138305664062,"y":-644.0357055664062},"b2":{"x":604.6854896509209,"y":-648.9331335472655}},"1407":{"from_node_id":"1473","to_node_id":"1475","b1":{"x":606.6138305664062,"y":-536.0357055664062},"b2":{"x":661.2517012325372,"y":-544.7256118684579}},"1408":{"from_node_id":"1473","to_node_id":"1470","b1":{"x":606.6138305664062,"y":-540.0357055664062},"b2":{"x":606.6138305664062,"y":-528.4006958007812}},"1409":{"from_node_id":"1471","to_node_id":"1476","b1":{"x":606.6138305664062,"y":-648.0357055664062},"b2":{"x":659.1803482741838,"y":-637.992139688208}}}},"224":{"name":"HISt4","bigg_id":"HISt4","reversibility":false,"label_x":781.458984375,"label_y":-826.1507568359375,"gene_reaction_rule":"SLC6A14 or SLC38A2","genes":[{"notes":{"original_bigg_ids":["11254"]},"name":"SLC6A14","bigg_id":"SLC6A14"},{"notes":{"original_bigg_ids":["54407"]},"name":"SLC38A2","bigg_id":"SLC38A2"}],"metabolites":[{"bigg_id":"his__L_c","coefficient":1},{"bigg_id":"na1_c","coefficient":1},{"bigg_id":"na1_e","coefficient":-1},{"bigg_id":"his__L_e","coefficient":-1}],"segments":{"1410":{"from_node_id":"1477","to_node_id":"1478","b1":null,"b2":null},"1411":{"from_node_id":"1479","to_node_id":"1478","b1":null,"b2":null},"1412":{"from_node_id":"1479","to_node_id":"1474","b1":{"x":846.751953125,"y":-742.2218017578125},"b2":{"x":608.5422935522041,"y":-753.8622766089845}},"1413":{"from_node_id":"1479","to_node_id":"1480","b1":{"x":846.751953125,"y":-738.2218017578125},"b2":{"x":935.3716182456424,"y":-771.8514619283254}},"1414":{"from_node_id":"1477","to_node_id":"1481","b1":{"x":888.680908203125,"y":-899.5859375},"b2":{"x":888.680908203125,"y":-948.897705078125}},"1415":{"from_node_id":"1477","to_node_id":"1482","b1":{"x":888.680908203125,"y":-903.5859375},"b2":{"x":942.5542039366544,"y":-876.572790638827}}}},"225":{"name":"HIStiDF","bigg_id":"HIStiDF","reversibility":false,"label_x":202.078125,"label_y":-826.15087890625,"gene_reaction_rule":"SLC38A4","genes":[{"notes":{"original_bigg_ids":["55089"]},"name":"SLC38A4","bigg_id":"SLC38A4"}],"metabolites":[{"bigg_id":"his__L_c","coefficient":1},{"bigg_id":"his__L_e","coefficient":-1}],"segments":{"1416":{"from_node_id":"1483","to_node_id":"1484","b1":null,"b2":null},"1417":{"from_node_id":"1485","to_node_id":"1484","b1":null,"b2":null},"1418":{"from_node_id":"1485","to_node_id":"1474","b1":{"x":385.5343017578125,"y":-742.2220458984375},"b2":{"x":598.9696597050698,"y":-753.3382067960778}},"1419":{"from_node_id":"1483","to_node_id":"1486","b1":{"x":339.793701171875,"y":-876.7157592773438},"b2":{"x":339.793701171875,"y":-937.462646484375}}}},"228":{"name":"PAFt","bigg_id":"PAFt","reversibility":false,"label_x":1280.7943115234375,"label_y":-965.6240234375,"gene_reaction_rule":"","genes":[],"metabolites":[{"bigg_id":"paf_hs_c","coefficient":1},{"bigg_id":"paf_hs_e","coefficient":-1}],"segments":{"1433":{"from_node_id":"1502","to_node_id":"1503","b1":null,"b2":null},"1434":{"from_node_id":"1504","to_node_id":"1503","b1":null,"b2":null},"1435":{"from_node_id":"1504","to_node_id":"1505","b1":{"x":1250.7943115234375,"y":-923.6240234375},"b2":{"x":1250.7943115234375,"y":-767.5841064453125}},"1436":{"from_node_id":"1502","to_node_id":"1501","b1":{"x":1250.7943115234375,"y":-1027.6240234375},"b2":{"x":1246.9825439453125,"y":-1168.4168701171875}}}},"230":{"name":"PAFH","bigg_id":"PAFH","reversibility":false,"label_x":1148.7208251953125,"label_y":-548.3111572265625,"gene_reaction_rule":"(PAFAH1B2 and PAFAH1B3) or (PAFAH1B2 and PAFAH1B3 and PAFAH1B1) or PAFAH2","genes":[{"notes":{"original_bigg_ids":["5049"]},"name":"PAFAH1B2","bigg_id":"PAFAH1B2"},{"notes":{"original_bigg_ids":["5050"]},"name":"PAFAH1B3","bigg_id":"PAFAH1B3"},{"notes":{"original_bigg_ids":["5048"]},"name":"PAFAH1B1","bigg_id":"PAFAH1B1"},{"notes":{"original_bigg_ids":["5051"]},"name":"PAFAH2","bigg_id":"PAFAH2"}],"metabolites":[{"bigg_id":"paf_hs_c","coefficient":-1},{"bigg_id":"h2o_c","coefficient":-1},{"bigg_id":"ak2lgchol_hs_c","coefficient":1},{"bigg_id":"ac_c","coefficient":1},{"bigg_id":"h_c","coefficient":1}],"segments":{"1443":{"from_node_id":"1512","to_node_id":"1513","b1":null,"b2":null},"1444":{"from_node_id":"1514","to_node_id":"1513","b1":null,"b2":null},"1445":{"from_node_id":"1512","to_node_id":"1505","b1":{"x":1250.7943115234375,"y":-657.7220458984375},"b2":{"x":1250.7943115234375,"y":-662.5841064453125}},"1446":{"from_node_id":"1512","to_node_id":"1515","b1":{"x":1250.7943115234375,"y":-661.7220458984375},"b2":{"x":1310.6536131942248,"y":-643.788325872276}},"1447":{"from_node_id":"1514","to_node_id":"1516","b1":{"x":1250.7943115234375,"y":-513.0841064453125},"b2":{"x":1250.7943115234375,"y":-467.5841064453125}},"1448":{"from_node_id":"1514","to_node_id":"1517","b1":{"x":1250.7943115234375,"y":-509.0841064453125},"b2":{"x":1309.334651812671,"y":-521.9513405764164}},"1449":{"from_node_id":"1514","to_node_id":"1518","b1":{"x":1250.7943115234375,"y":-509.0841064453125},"b2":{"x":1318.6605812632342,"y":-490.5727606252357}}}},"231":{"name":"PAFS","bigg_id":"PAFS","reversibility":false,"label_x":1152.1072998046875,"label_y":-142.02349853515625,"gene_reaction_rule":"","genes":[],"metabolites":[{"bigg_id":"paf_hs_c","coefficient":1},{"bigg_id":"ak2lgchol_hs_c","coefficient":-1},{"bigg_id":"coa_c","coefficient":1},{"bigg_id":"accoa_c","coefficient":-1}],"segments":{"1450":{"from_node_id":"1519","to_node_id":"1520","b1":null,"b2":null},"1451":{"from_node_id":"1521","to_node_id":"1520","b1":null,"b2":null},"1452":{"from_node_id":"1521","to_node_id":"1522","b1":{"x":1250.7943115234375,"y":-88.17071533203125},"b2":{"x":1250.7943115234375,"y":-95.1614990234375}},"1453":{"from_node_id":"1519","to_node_id":"1516","b1":{"x":1249.10107421875,"y":-227.72900390625},"b2":{"x":1250.7943115234375,"y":-362.5841064453125}},"1454":{"from_node_id":"1521","to_node_id":"1523","b1":{"x":1250.7943115234375,"y":-84.17071533203125},"b2":{"x":1144.7736294826213,"y":-58.53476733180162}},"1455":{"from_node_id":"1519","to_node_id":"1524","b1":{"x":1249.10107421875,"y":-231.72900390625},"b2":{"x":1138.402172476707,"y":-230.52120766829344}}}},"232":{"name":"ESTSULT","bigg_id":"ESTSULT","reversibility":false,"label_x":2167.2080078125,"label_y":-296.9571533203125,"gene_reaction_rule":"SULT1A1","genes":[{"notes":{"original_bigg_ids":["6817"]},"name":"SULT1A1","bigg_id":"SULT1A1"}],"metabolites":[{"bigg_id":"estrones_c","coefficient":1},{"bigg_id":"pap_c","coefficient":1},{"bigg_id":"h_c","coefficient":1},{"bigg_id":"paps_c","coefficient":-1},{"bigg_id":"estrone_c","coefficient":-1}],"segments":{"1456":{"from_node_id":"1526","to_node_id":"1527","b1":null,"b2":null},"1457":{"from_node_id":"1528","to_node_id":"1527","b1":null,"b2":null},"1458":{"from_node_id":"1528","to_node_id":"1529","b1":{"x":2152.431884765625,"y":-254.9571533203125},"b2":{"x":1989.8612966626517,"y":-22.76127828556323}},"1459":{"from_node_id":"1528","to_node_id":"1530","b1":{"x":2152.431884765625,"y":-250.9571533203125},"b2":{"x":2225.892874258141,"y":-212.06416310700052}},"1460":{"from_node_id":"1528","to_node_id":"1531","b1":{"x":2152.431884765625,"y":-250.9571533203125},"b2":{"x":2224.47371705606,"y":-251.19084444016443}},"1461":{"from_node_id":"1526","to_node_id":"1525","b1":{"x":2152.431884765625,"y":-362.9571533203125},"b2":{"x":2218.6946477912293,"y":-372.47835910729555}},"1462":{"from_node_id":"1526","to_node_id":"1532","b1":{"x":2152.431884765625,"y":-358.9571533203125},"b2":{"x":2013.8490610397807,"y":-560.3250829949798}}}},"233":{"name":"STS2","bigg_id":"STS2","reversibility":false,"label_x":1676.23291015625,"label_y":-300.7630615234375,"gene_reaction_rule":"STS","genes":[{"notes":{"original_bigg_ids":["412"]},"name":"STS","bigg_id":"STS"}],"metabolites":[{"bigg_id":"estrones_c","coefficient":-1},{"bigg_id":"h2o_c","coefficient":-1},{"bigg_id":"estrone_c","coefficient":1},{"bigg_id":"h_c","coefficient":1},{"bigg_id":"so4_c","coefficient":1}],"segments":{"1463":{"from_node_id":"1533","to_node_id":"1534","b1":null,"b2":null},"1464":{"from_node_id":"1535","to_node_id":"1534","b1":null,"b2":null},"1465":{"from_node_id":"1533","to_node_id":"1529","b1":{"x":1787.05517578125,"y":-235.927001953125},"b2":{"x":1953.8615269751485,"y":-24.308941200628688}},"1466":{"from_node_id":"1533","to_node_id":"1536","b1":{"x":1787.05517578125,"y":-231.927001953125},"b2":{"x":1705.1187170443911,"y":-243.16000065366356}},"1467":{"from_node_id":"1535","to_node_id":"1532","b1":{"x":1779.443115234375,"y":-366.569091796875},"b2":{"x":1942.2424654208094,"y":-548.0231882040276}},"1468":{"from_node_id":"1535","to_node_id":"1538","b1":{"x":1779.443115234375,"y":-370.569091796875},"b2":{"x":1693.372460409863,"y":-365.95067853867823}},"1469":{"from_node_id":"1535","to_node_id":"1539","b1":{"x":1779.443115234375,"y":-370.569091796875},"b2":{"x":1690.9702077161762,"y":-409.7204987007026}}}},"234":{"name":"FUMTSULtm","bigg_id":"FUMTSULtm","reversibility":true,"label_x":2319.447998046875,"label_y":-536.06103515625,"gene_reaction_rule":"SLC25A10","genes":[{"notes":{"original_bigg_ids":["1468"]},"name":"SLC25A10","bigg_id":"SLC25A10"}],"metabolites":[{"bigg_id":"tsul_m","coefficient":-1},{"bigg_id":"fum_c","coefficient":-1},{"bigg_id":"tsul_c","coefficient":1},{"bigg_id":"fum_m","coefficient":1}],"segments":{"1470":{"from_node_id":"1541","to_node_id":"1542","b1":null,"b2":null},"1471":{"from_node_id":"1543","to_node_id":"1542","b1":null,"b2":null},"1472":{"from_node_id":"1541","to_node_id":"1540","b1":{"x":2536.838134765625,"y":-425.35888671875},"b2":{"x":2667.0461743488318,"y":-447.3132174422357}},"1473":{"from_node_id":"1541","to_node_id":"1544","b1":{"x":2536.838134765625,"y":-429.35888671875},"b2":{"x":2536.838134765625,"y":-440.948974609375}},"1474":{"from_node_id":"1543","to_node_id":"1545","b1":{"x":2536.838134765625,"y":-651.5390625},"b2":{"x":2666.798315026452,"y":-634.8375875567945}},"1475":{"from_node_id":"1543","to_node_id":"1546","b1":{"x":2536.838134765625,"y":-647.5390625},"b2":{"x":2536.838134765625,"y":-635.9489746093751}}}},"235":{"name":"TSULt4 3","bigg_id":"TSULt4_3","reversibility":true,"label_x":2534.449951171875,"label_y":-853.1510009765625,"gene_reaction_rule":"SLC13A1","genes":[{"notes":{"original_bigg_ids":["6561"]},"name":"SLC13A1","bigg_id":"SLC13A1"}],"metabolites":[{"bigg_id":"tsul_e","coefficient":-1},{"bigg_id":"na1_c","coefficient":3},{"bigg_id":"tsul_c","coefficient":1},{"bigg_id":"na1_e","coefficient":-3}],"segments":{"1476":{"from_node_id":"1547","to_node_id":"1548","b1":null,"b2":null},"1477":{"from_node_id":"1549","to_node_id":"1548","b1":null,"b2":null},"1478":{"from_node_id":"1547","to_node_id":"1550","b1":{"x":2706.168212890625,"y":-915.1510009765625},"b2":{"x":2706.168212890625,"y":-922.5909423828125}},"1479":{"from_node_id":"1549","to_node_id":"1551","b1":{"x":2706.168212890625,"y":-807.1510009765625},"b2":{"x":2773.316439566432,"y":-831.3161326653797}},"1480":{"from_node_id":"1549","to_node_id":"1545","b1":{"x":2706.168212890625,"y":-811.1510009765625},"b2":{"x":2706.16845703125,"y":-693.3369140625}},"1481":{"from_node_id":"1547","to_node_id":"1552","b1":{"x":2706.168212890625,"y":-919.1510009765625},"b2":{"x":2769.6653209842602,"y":-905.9805249853363}}}},"236":{"name":"MALTSULtm","bigg_id":"MALTSULtm","reversibility":true,"label_x":2913.184814453125,"label_y":-532.2548828125,"gene_reaction_rule":"SLC25A10","genes":[{"notes":{"original_bigg_ids":["1468"]},"name":"SLC25A10","bigg_id":"SLC25A10"}],"metabolites":[{"bigg_id":"tsul_c","coefficient":1},{"bigg_id":"mal__L_c","coefficient":-1},{"bigg_id":"mal__L_m","coefficient":1},{"bigg_id":"tsul_m","coefficient":-1}],"segments":{"1482":{"from_node_id":"1554","to_node_id":"1555","b1":null,"b2":null},"1483":{"from_node_id":"1556","to_node_id":"1555","b1":null,"b2":null},"1484":{"from_node_id":"1556","to_node_id":"1545","b1":{"x":2883.184814453125,"y":-655.344970703125},"b2":{"x":2748.7701846892037,"y":-631.8411108544195}},"1485":{"from_node_id":"1554","to_node_id":"1553","b1":{"x":2883.184814453125,"y":-440.7767333984375},"b2":{"x":2883.184814453125,"y":-444.7548828125}},"1486":{"from_node_id":"1556","to_node_id":"1558","b1":{"x":2883.184814453125,"y":-651.344970703125},"b2":{"x":2883.184814453125,"y":-639.7548828125}},"1487":{"from_node_id":"1554","to_node_id":"1540","b1":{"x":2883.184814453125,"y":-436.7767333984375},"b2":{"x":2746.8822840729995,"y":-458.6337071839013}}}},"237":{"name":"Glycine hydroxymethyltransferase, reversible","bigg_id":"GHMT2r","reversibility":true,"label_x":2323.41748046875,"label_y":5021.673828125,"gene_reaction_rule":"SHMT1","genes":[{"notes":{"original_bigg_ids":["6470"]},"name":"SHMT1","bigg_id":"SHMT1"}],"metabolites":[{"bigg_id":"h2o_c","coefficient":1},{"bigg_id":"ser__L_c","coefficient":-1},{"bigg_id":"gly_c","coefficient":1},{"bigg_id":"mlthf_c","coefficient":1},{"bigg_id":"thf_c","coefficient":-1}],"segments":{"1488":{"from_node_id":"1561","to_node_id":"1562","b1":null,"b2":null},"1489":{"from_node_id":"1563","to_node_id":"1562","b1":null,"b2":null},"1490":{"from_node_id":"1563","to_node_id":"1564","b1":{"x":2312.40966796875,"y":5071.4716796875},"b2":{"x":2241.74105392066,"y":5055.002349775594}},"1491":{"from_node_id":"1561","to_node_id":"1560","b1":{"x":2312.409423828125,"y":4952.07763671875},"b2":{"x":2312.409423828125,"y":4940.7626953125}},"1492":{"from_node_id":"1563","to_node_id":"1565","b1":{"x":2312.40966796875,"y":5071.4716796875},"b2":{"x":2226.836669921875,"y":5132.25390625}},"1493":{"from_node_id":"1563","to_node_id":"1566","b1":{"x":2312.40966796875,"y":5067.4716796875},"b2":{"x":2308.611083984375,"y":5264.908203125}},"1494":{"from_node_id":"1561","to_node_id":"1567","b1":{"x":2312.409423828125,"y":4948.07763671875},"b2":{"x":2243.277568465511,"y":4959.0859932818885}}}},"238":{"name":"Methylenetetrahydrofolate dehydrogenase (NADP)","bigg_id":"MTHFD","reversibility":true,"label_x":2338.611083984375,"label_y":5477.408203125,"gene_reaction_rule":"MTHFD1","genes":[{"notes":{"original_bigg_ids":["4522"]},"name":"MTHFD1","bigg_id":"MTHFD1"}],"metabolites":[{"bigg_id":"nadp_c","coefficient":-1},{"bigg_id":"nadph_c","coefficient":1},{"bigg_id":"methf_c","coefficient":1},{"bigg_id":"mlthf_c","coefficient":-1}],"segments":{"1495":{"from_node_id":"1568","to_node_id":"1569","b1":null,"b2":null},"1496":{"from_node_id":"1570","to_node_id":"1569","b1":null,"b2":null},"1497":{"from_node_id":"1568","to_node_id":"1571","b1":{"x":2308.611083984375,"y":5411.408203125},"b2":{"x":2236.2550302477225,"y":5409.976400853518}},"1498":{"from_node_id":"1570","to_node_id":"1572","b1":{"x":2308.611083984375,"y":5523.408203125},"b2":{"x":2238.153811068086,"y":5511.339162840856}},"1499":{"from_node_id":"1570","to_node_id":"1573","b1":{"x":2308.611083984375,"y":5519.408203125},"b2":{"x":2308.611083984375,"y":5564.908203125}},"1500":{"from_node_id":"1568","to_node_id":"1566","b1":{"x":2308.611083984375,"y":5415.408203125},"b2":{"x":2308.611083984375,"y":5369.908203125}}}},"239":{"name":"Methenyltetrahydrofolate cyclohydrolase","bigg_id":"MTHFC","reversibility":true,"label_x":2328.79345703125,"label_y":5739.423828125,"gene_reaction_rule":"MTHFD1","genes":[{"notes":{"original_bigg_ids":["4522"]},"name":"MTHFD1","bigg_id":"MTHFD1"}],"metabolites":[{"bigg_id":"h2o_c","coefficient":-1},{"bigg_id":"methf_c","coefficient":-1},{"bigg_id":"h_c","coefficient":1},{"bigg_id":"10fthf_c","coefficient":1}],"segments":{"1501":{"from_node_id":"1574","to_node_id":"1575","b1":null,"b2":null},"1502":{"from_node_id":"1576","to_node_id":"1575","b1":null,"b2":null},"1503":{"from_node_id":"1574","to_node_id":"1577","b1":{"x":2308.611083984375,"y":5673.423828125},"b2":{"x":2236.201064117633,"y":5690.196094906697}},"1504":{"from_node_id":"1574","to_node_id":"1573","b1":{"x":2308.611083984375,"y":5677.423828125},"b2":{"x":2308.611083984375,"y":5669.908203125}},"1505":{"from_node_id":"1576","to_node_id":"1578","b1":{"x":2308.611083984375,"y":5785.423828125},"b2":{"x":2243.6869462153954,"y":5776.75257596838}},"1506":{"from_node_id":"1576","to_node_id":"1579","b1":{"x":2308.611083984375,"y":5781.423828125},"b2":{"x":2308.611083984375,"y":5861.109375}}}},"240":{"name":"10FTHFtl","bigg_id":"10FTHFtl","reversibility":true,"label_x":2370.627197265625,"label_y":5896.3994140625,"gene_reaction_rule":"","genes":[],"metabolites":[{"bigg_id":"10fthf_l","coefficient":1},{"bigg_id":"10fthf_c","coefficient":-1}],"segments":{"1507":{"from_node_id":"1580","to_node_id":"1581","b1":null,"b2":null},"1508":{"from_node_id":"1582","to_node_id":"1581","b1":null,"b2":null},"1509":{"from_node_id":"1582","to_node_id":"1583","b1":{"x":2510.611083984375,"y":5913.609375},"b2":{"x":2556.111083984375,"y":5913.609375}},"1510":{"from_node_id":"1580","to_node_id":"1579","b1":{"x":2406.611083984375,"y":5913.609375},"b2":{"x":2361.111083984375,"y":5913.609375}}}},"241":{"name":"GGH  10FTHF5GLUl","bigg_id":"GGH_10FTHF5GLUl","reversibility":false,"label_x":2638.611328125,"label_y":5735.6259765625,"gene_reaction_rule":"GGH","genes":[{"notes":{"original_bigg_ids":["8836"]},"name":"GGH","bigg_id":"GGH"}],"metabolites":[{"bigg_id":"h2o_l","coefficient":-4},{"bigg_id":"10fthf_l","coefficient":1},{"bigg_id":"glu__L_l","coefficient":4},{"bigg_id":"10fthf5glu_l","coefficient":-1}],"segments":{"1511":{"from_node_id":"1584","to_node_id":"1585","b1":null,"b2":null},"1512":{"from_node_id":"1586","to_node_id":"1585","b1":null,"b2":null},"1513":{"from_node_id":"1584","to_node_id":"1587","b1":{"x":2608.611328125,"y":5669.6259765625},"b2":{"x":2681.041875583488,"y":5620.5789801751125}},"1514":{"from_node_id":"1586","to_node_id":"1583","b1":{"x":2608.611328125,"y":5777.6259765625},"b2":{"x":2608.611083984375,"y":5861.109375}},"1515":{"from_node_id":"1586","to_node_id":"1588","b1":{"x":2608.611328125,"y":5781.6259765625},"b2":{"x":2691.159429283144,"y":5816.504976347109}},"1516":{"from_node_id":"1584","to_node_id":"1589","b1":{"x":2608.611328125,"y":5673.6259765625},"b2":{"x":2612.40966796875,"y":5563.552734375}}}},"243":{"name":"GGH  10FTHF7GLUl","bigg_id":"GGH_10FTHF7GLUl","reversibility":false,"label_x":2642.40966796875,"label_y":4835.5517578125,"gene_reaction_rule":"GGH","genes":[{"notes":{"original_bigg_ids":["8836"]},"name":"GGH","bigg_id":"GGH"}],"metabolites":[{"bigg_id":"h2o_l","coefficient":-1},{"bigg_id":"glu__L_l","coefficient":1},{"bigg_id":"10fthf6glu_l","coefficient":1},{"bigg_id":"10fthf7glu_l","coefficient":-1}],"segments":{"1523":{"from_node_id":"1596","to_node_id":"1597","b1":null,"b2":null},"1524":{"from_node_id":"1598","to_node_id":"1597","b1":null,"b2":null},"1525":{"from_node_id":"1596","to_node_id":"1599","b1":{"x":2612.40966796875,"y":4769.5517578125},"b2":{"x":2525.026117678769,"y":4765.321665265218}},"1526":{"from_node_id":"1598","to_node_id":"1594","b1":{"x":2612.409912109375,"y":4889.1484375},"b2":{"x":2530.7928915558527,"y":4904.00700112049}},"1527":{"from_node_id":"1598","to_node_id":"1600","b1":{"x":2612.409912109375,"y":4885.1484375},"b2":{"x":2608.611328125,"y":5055.99560546875}},"1528":{"from_node_id":"1596","to_node_id":"1601","b1":{"x":2612.40966796875,"y":4773.5517578125},"b2":{"x":2612.40966796875,"y":4728.0517578125}}}},"244":{"name":"10FTHF7GLUtl","bigg_id":"10FTHF7GLUtl","reversibility":false,"label_x":2357.529541015625,"label_y":4539.35009765625,"gene_reaction_rule":"","genes":[],"metabolites":[{"bigg_id":"10fthf7glu_c","coefficient":-1},{"bigg_id":"10fthf7glu_l","coefficient":1}],"segments":{"1529":{"from_node_id":"1602","to_node_id":"1603","b1":null,"b2":null},"1530":{"from_node_id":"1604","to_node_id":"1603","b1":null,"b2":null},"1531":{"from_node_id":"1602","to_node_id":"1605","b1":{"x":2612.40966796875,"y":4530.52783203125},"b2":{"x":2616.2080078125,"y":4443.24560546875}},"1532":{"from_node_id":"1604","to_node_id":"1601","b1":{"x":2612.40966796875,"y":4634.52783203125},"b2":{"x":2612.40966796875,"y":4623.0517578125}}}},"245":{"name":"10FTHF7GLUtm","bigg_id":"10FTHF7GLUtm","reversibility":false,"label_x":2658.9921875,"label_y":4537.8251953125,"gene_reaction_rule":"","genes":[],"metabolites":[{"bigg_id":"10fthf7glu_c","coefficient":1},{"bigg_id":"10fthf7glu_m","coefficient":-1}],"segments":{"1533":{"from_node_id":"1606","to_node_id":"1607","b1":null,"b2":null},"1534":{"from_node_id":"1608","to_node_id":"1607","b1":null,"b2":null},"1535":{"from_node_id":"1608","to_node_id":"1605","b1":{"x":2706.611328125,"y":4443.923828125},"b2":{"x":2668.7080078125,"y":4390.74560546875}},"1536":{"from_node_id":"1606","to_node_id":"1609","b1":{"x":2844.796875,"y":4481.90771484375},"b2":{"x":2920.68408203125,"y":4519.89111328125}}}},"246":{"name":"FPGS9","bigg_id":"FPGS9","reversibility":false,"label_x":2638.611083984375,"label_y":3806.33251953125,"gene_reaction_rule":"FPGS","genes":[{"notes":{"original_bigg_ids":["2356"]},"name":"FPGS","bigg_id":"FPGS"}],"metabolites":[{"bigg_id":"10fthf7glu_c","coefficient":1},{"bigg_id":"atp_c","coefficient":-1},{"bigg_id":"10fthf6glu_c","coefficient":-1},{"bigg_id":"glu__L_c","coefficient":-1},{"bigg_id":"h_c","coefficient":1},{"bigg_id":"adp_c","coefficient":1},{"bigg_id":"pi_c","coefficient":1}],"segments":{"1537":{"from_node_id":"1610","to_node_id":"1611","b1":null,"b2":null},"1538":{"from_node_id":"1612","to_node_id":"1611","b1":null,"b2":null},"1539":{"from_node_id":"1612","to_node_id":"1605","b1":{"x":2627.603271484375,"y":3848.33251953125},"b2":{"x":2616.2080078125,"y":4338.24560546875}},"1540":{"from_node_id":"1610","to_node_id":"1613","b1":{"x":2627.603271484375,"y":3740.33251953125},"b2":{"x":2546.4072526272057,"y":3715.240315915922}},"1541":{"from_node_id":"1610","to_node_id":"1614","b1":{"x":2627.603271484375,"y":3740.33251953125},"b2":{"x":2758.7823325509426,"y":3685.1682479669535}},"1542":{"from_node_id":"1610","to_node_id":"1615","b1":{"x":2627.603271484375,"y":3744.33251953125},"b2":{"x":2627.603271484375,"y":3698.83251953125}},"1543":{"from_node_id":"1612","to_node_id":"1616","b1":{"x":2627.603271484375,"y":3852.33251953125},"b2":{"x":2542.3765088033524,"y":3892.198565364211}},"1544":{"from_node_id":"1612","to_node_id":"1617","b1":{"x":2627.603271484375,"y":3852.33251953125},"b2":{"x":2555.2419194677186,"y":3867.692261172797}},"1545":{"from_node_id":"1612","to_node_id":"1618","b1":{"x":2627.603271484375,"y":3852.33251953125},"b2":{"x":2555.5447109980487,"y":3916.2465590618776}}}},"247":{"name":"FPGS9m","bigg_id":"FPGS9m","reversibility":false,"label_x":2820.86083984375,"label_y":4041.833251953125,"gene_reaction_rule":"FPGS","genes":[{"notes":{"original_bigg_ids":["2356"]},"name":"FPGS","bigg_id":"FPGS"}],"metabolites":[{"bigg_id":"glu__L_m","coefficient":-1},{"bigg_id":"10fthf6glu_m","coefficient":-1},{"bigg_id":"atp_m","coefficient":-1},{"bigg_id":"10fthf7glu_m","coefficient":1},{"bigg_id":"pi_m","coefficient":1},{"bigg_id":"adp_m","coefficient":1},{"bigg_id":"h_m","coefficient":1}],"segments":{"1546":{"from_node_id":"1619","to_node_id":"1620","b1":null,"b2":null},"1547":{"from_node_id":"1621","to_node_id":"1620","b1":null,"b2":null},"1548":{"from_node_id":"1619","to_node_id":"1622","b1":{"x":2976.98291015625,"y":3960.6396484375},"b2":{"x":3068.830988168056,"y":3973.773482685756}},"1549":{"from_node_id":"1619","to_node_id":"1623","b1":{"x":2976.98291015625,"y":3964.6396484375},"b2":{"x":2976.982666015625,"y":3702.630615234375}},"1550":{"from_node_id":"1619","to_node_id":"1624","b1":{"x":2976.98291015625,"y":3960.6396484375},"b2":{"x":3077.310771176649,"y":3937.0458659997844}},"1551":{"from_node_id":"1621","to_node_id":"1609","b1":{"x":2976.982666015625,"y":4091.43017578125},"b2":{"x":2973.18408203125,"y":4467.39111328125}},"1552":{"from_node_id":"1621","to_node_id":"1625","b1":{"x":2976.982666015625,"y":4095.43017578125},"b2":{"x":3070.693670880206,"y":4131.458667630887}},"1553":{"from_node_id":"1621","to_node_id":"1626","b1":{"x":2976.982666015625,"y":4095.43017578125},"b2":{"x":3068.4485101447294,"y":4096.850442892233}},"1554":{"from_node_id":"1621","to_node_id":"1627","b1":{"x":2976.982666015625,"y":4095.43017578125},"b2":{"x":3054.230592632507,"y":4143.379949993512}}}},"249":{"name":"10FTHF6GLUtm","bigg_id":"10FTHF6GLUtm","reversibility":false,"label_x":2761.7890625,"label_y":3613.928955078125,"gene_reaction_rule":"","genes":[],"metabolites":[{"bigg_id":"10fthf6glu_c","coefficient":1},{"bigg_id":"10fthf6glu_m","coefficient":-1}],"segments":{"1559":{"from_node_id":"1632","to_node_id":"1633","b1":null,"b2":null},"1560":{"from_node_id":"1634","to_node_id":"1633","b1":null,"b2":null},"1561":{"from_node_id":"1634","to_node_id":"1614","b1":{"x":2774.982666015625,"y":3650.130615234375},"b2":{"x":2832.03955078125,"y":3650.130615234375}},"1562":{"from_node_id":"1632","to_node_id":"1623","b1":{"x":2878.982666015625,"y":3650.130615234375},"b2":{"x":2924.482666015625,"y":3650.130615234375}}}},"250":{"name":"GGH  10FTHF6GLUl","bigg_id":"GGH_10FTHF6GLUl","reversibility":false,"label_x":2623.417724609375,"label_y":5276.0927734375,"gene_reaction_rule":"GGH","genes":[{"notes":{"original_bigg_ids":["8836"]},"name":"GGH","bigg_id":"GGH"}],"metabolites":[{"bigg_id":"10fthf5glu_l","coefficient":1},{"bigg_id":"glu__L_l","coefficient":1},{"bigg_id":"10fthf6glu_l","coefficient":-1},{"bigg_id":"h2o_l","coefficient":-1}],"segments":{"1563":{"from_node_id":"1636","to_node_id":"1637","b1":null,"b2":null},"1564":{"from_node_id":"1638","to_node_id":"1637","b1":null,"b2":null},"1565":{"from_node_id":"1638","to_node_id":"1589","b1":{"x":2608.611328125,"y":5310.49560546875},"b2":{"x":2608.611572265625,"y":5458.55224609375}},"1566":{"from_node_id":"1638","to_node_id":"1640","b1":{"x":2608.611328125,"y":5314.49560546875},"b2":{"x":2680.4234624475666,"y":5341.306914491693}},"1567":{"from_node_id":"1636","to_node_id":"1600","b1":{"x":2608.611328125,"y":5206.49560546875},"b2":{"x":2608.611328125,"y":5160.99560546875}},"1568":{"from_node_id":"1636","to_node_id":"1641","b1":{"x":2608.611328125,"y":5202.49560546875},"b2":{"x":2523.003981545294,"y":5197.367066363912}}}},"252":{"name":"Formate-tetrahydrofolate ligase","bigg_id":"FTHFLi","reversibility":false,"label_x":2722.07275390625,"label_y":3365.19287109375,"gene_reaction_rule":"MTHFD1","genes":[{"notes":{"original_bigg_ids":["4522"]},"name":"MTHFD1","bigg_id":"MTHFD1"}],"metabolites":[{"bigg_id":"adp_c","coefficient":1},{"bigg_id":"atp_c","coefficient":-1},{"bigg_id":"thf_c","coefficient":-1},{"bigg_id":"for_c","coefficient":-1},{"bigg_id":"pi_c","coefficient":1},{"bigg_id":"10fthf_c","coefficient":1}],"segments":{"1577":{"from_node_id":"1652","to_node_id":"1653","b1":null,"b2":null},"1578":{"from_node_id":"1654","to_node_id":"1653","b1":null,"b2":null},"1579":{"from_node_id":"1654","to_node_id":"1655","b1":{"x":2716.07275390625,"y":3376.71923828125},"b2":{"x":2657.001210531973,"y":3471.93497892012}},"1580":{"from_node_id":"1652","to_node_id":"1651","b1":{"x":2828.07275390625,"y":3376.71923828125},"b2":{"x":2859.576031212291,"y":3463.118319217598}},"1581":{"from_node_id":"1652","to_node_id":"1656","b1":{"x":2824.07275390625,"y":3376.71923828125},"b2":{"x":2869.57275390625,"y":3376.71923828125}},"1582":{"from_node_id":"1652","to_node_id":"1657","b1":{"x":2828.07275390625,"y":3376.71923828125},"b2":{"x":2808.988140400758,"y":3460.7392136110925}},"1583":{"from_node_id":"1654","to_node_id":"1658","b1":{"x":2716.07275390625,"y":3376.71923828125},"b2":{"x":2734.001684323334,"y":3460.384920182774}},"1584":{"from_node_id":"1654","to_node_id":"1659","b1":{"x":2720.07275390625,"y":3376.71923828125},"b2":{"x":2674.57275390625,"y":3376.71923828125}}}},"253":{"name":"THFtm","bigg_id":"THFtm","reversibility":true,"label_x":2976.5146484375,"label_y":3365.193115234375,"gene_reaction_rule":"","genes":[],"metabolites":[{"bigg_id":"thf_m","coefficient":1},{"bigg_id":"thf_c","coefficient":-1}],"segments":{"1585":{"from_node_id":"1660","to_node_id":"1661","b1":null,"b2":null},"1586":{"from_node_id":"1662","to_node_id":"1661","b1":null,"b2":null},"1587":{"from_node_id":"1662","to_node_id":"1663","b1":{"x":3089.904052734375,"y":3376.71923828125},"b2":{"x":3095.540771484375,"y":3376.71923828125}},"1588":{"from_node_id":"1660","to_node_id":"1656","b1":{"x":2985.904052734375,"y":3376.71923828125},"b2":{"x":2974.57275390625,"y":3376.71923828125}}}},"255":{"name":"FPGS8m","bigg_id":"FPGS8m","reversibility":false,"label_x":3240.161376953125,"label_y":3635.04296875,"gene_reaction_rule":"FPGS","genes":[{"notes":{"original_bigg_ids":["2356"]},"name":"FPGS","bigg_id":"FPGS"}],"metabolites":[{"bigg_id":"glu__L_m","coefficient":-1},{"bigg_id":"10fthf6glu_m","coefficient":1},{"bigg_id":"atp_m","coefficient":-1},{"bigg_id":"pi_m","coefficient":1},{"bigg_id":"10fthf5glu_m","coefficient":-1},{"bigg_id":"adp_m","coefficient":1},{"bigg_id":"h_m","coefficient":1}],"segments":{"1598":{"from_node_id":"1673","to_node_id":"1674","b1":null,"b2":null},"1599":{"from_node_id":"1675","to_node_id":"1674","b1":null,"b2":null},"1600":{"from_node_id":"1673","to_node_id":"1676","b1":{"x":3356.838134765625,"y":3650.13037109375},"b2":{"x":3355.6309461219075,"y":3734.0650507940036}},"1601":{"from_node_id":"1675","to_node_id":"1623","b1":{"x":3248.838134765625,"y":3650.13037109375},"b2":{"x":3029.482666015625,"y":3650.130615234375}},"1602":{"from_node_id":"1673","to_node_id":"1677","b1":{"x":3356.838134765625,"y":3650.13037109375},"b2":{"x":3405.5391866406335,"y":3734.088137643385}},"1603":{"from_node_id":"1675","to_node_id":"1678","b1":{"x":3244.838134765625,"y":3650.13037109375},"b2":{"x":3173.5103134034175,"y":3738.4841595900048}},"1604":{"from_node_id":"1673","to_node_id":"1698","b1":{"x":3352.838134765625,"y":3650.13037109375},"b2":{"x":3439.912353515625,"y":3650.13037109375}},"1605":{"from_node_id":"1675","to_node_id":"1680","b1":{"x":3244.838134765625,"y":3650.13037109375},"b2":{"x":3244.2940106855544,"y":3729.678117076696}},"1606":{"from_node_id":"1675","to_node_id":"1681","b1":{"x":3244.838134765625,"y":3650.13037109375},"b2":{"x":3233.39697265625,"y":3713.13037109375}}}},"257":{"name":"FPGS7m","bigg_id":"FPGS7m","reversibility":false,"label_x":3582.460693359375,"label_y":3638.47021484375,"gene_reaction_rule":"FPGS","genes":[{"notes":{"original_bigg_ids":["2356"]},"name":"FPGS","bigg_id":"FPGS"}],"metabolites":[{"bigg_id":"glu__L_m","coefficient":-4},{"bigg_id":"atp_m","coefficient":-4},{"bigg_id":"10fthf_m","coefficient":-1},{"bigg_id":"pi_m","coefficient":4},{"bigg_id":"10fthf5glu_m","coefficient":1},{"bigg_id":"adp_m","coefficient":4},{"bigg_id":"h_m","coefficient":4}],"segments":{"1616":{"from_node_id":"1692","to_node_id":"1693","b1":null,"b2":null},"1617":{"from_node_id":"1694","to_node_id":"1693","b1":null,"b2":null},"1618":{"from_node_id":"1692","to_node_id":"1691","b1":{"x":3706.25537109375,"y":3649.99853515625},"b2":{"x":3707.1538462592,"y":3732.6016070498194}},"1619":{"from_node_id":"1692","to_node_id":"1695","b1":{"x":3706.25537109375,"y":3649.99853515625},"b2":{"x":3755.440816039212,"y":3736.113695122883}},"1620":{"from_node_id":"1692","to_node_id":"1696","b1":{"x":3702.25537109375,"y":3649.99853515625},"b2":{"x":3747.75537109375,"y":3649.99853515625}},"1621":{"from_node_id":"1694","to_node_id":"1697","b1":{"x":3594.25537109375,"y":3649.99853515625},"b2":{"x":3573.4171707789505,"y":3697.5980934616246}},"1622":{"from_node_id":"1694","to_node_id":"1698","b1":{"x":3598.25537109375,"y":3649.99853515625},"b2":{"x":3545.166015625,"y":3649.99853515625}},"1623":{"from_node_id":"1694","to_node_id":"1699","b1":{"x":3594.25537109375,"y":3649.99853515625},"b2":{"x":3611.488454257858,"y":3728.9860355448477}},"1624":{"from_node_id":"1694","to_node_id":"1700","b1":{"x":3594.25537109375,"y":3649.99853515625},"b2":{"x":3544.680089299566,"y":3730.7570492906257}}}},"258":{"name":"Methenyltetrahydrifikate cyclohydrolase  mitochondrial","bigg_id":"MTHFCm","reversibility":true,"label_x":3889.57861328125,"label_y":3638.469970703125,"gene_reaction_rule":"MTHFD2 or MTHFD1L","genes":[{"notes":{"original_bigg_ids":["10797"]},"name":"MTHFD2","bigg_id":"MTHFD2"},{"notes":{"original_bigg_ids":["25902"]},"name":"MTHFD1L","bigg_id":"MTHFD1L"}],"metabolites":[{"bigg_id":"methf_m","coefficient":-1},{"bigg_id":"h2o_m","coefficient":-1},{"bigg_id":"h_m","coefficient":1},{"bigg_id":"10fthf_m","coefficient":1}],"segments":{"1625":{"from_node_id":"1701","to_node_id":"1702","b1":null,"b2":null},"1626":{"from_node_id":"1703","to_node_id":"1702","b1":null,"b2":null},"1627":{"from_node_id":"1701","to_node_id":"1704","b1":{"x":4002.25537109375,"y":3649.99853515625},"b2":{"x":4047.8145943457953,"y":3647.5055582066766}},"1628":{"from_node_id":"1701","to_node_id":"1705","b1":{"x":4006.25537109375,"y":3649.99853515625},"b2":{"x":4015.164929046301,"y":3733.36455229599}},"1629":{"from_node_id":"1703","to_node_id":"1706","b1":{"x":3894.25537109375,"y":3649.99853515625},"b2":{"x":3897.6717703360832,"y":3736.725795383844}},"1630":{"from_node_id":"1703","to_node_id":"1696","b1":{"x":3898.25537109375,"y":3649.99853515625},"b2":{"x":3852.75537109375,"y":3649.99853515625}}}},"259":{"name":"Methylenetetrahydrofolate dehydrogenase  NADP   mitochondrial","bigg_id":"MTHFDm","reversibility":true,"label_x":4245.79052734375,"label_y":3768.727294921875,"gene_reaction_rule":"MTHFD2 or MTHFD1L","genes":[{"notes":{"original_bigg_ids":["10797"]},"name":"MTHFD2","bigg_id":"MTHFD2"},{"notes":{"original_bigg_ids":["25902"]},"name":"MTHFD1L","bigg_id":"MTHFD1L"}],"metabolites":[{"bigg_id":"mlthf_m","coefficient":-1},{"bigg_id":"nadph_m","coefficient":1},{"bigg_id":"methf_m","coefficient":1},{"bigg_id":"nadp_m","coefficient":-1}],"segments":{"1631":{"from_node_id":"1707","to_node_id":"1708","b1":null,"b2":null},"1632":{"from_node_id":"1709","to_node_id":"1708","b1":null,"b2":null},"1633":{"from_node_id":"1707","to_node_id":"1710","b1":{"x":4365.498779296875,"y":3814.431396484375},"b2":{"x":4470.04144469053,"y":3682.125391643193}},"1634":{"from_node_id":"1709","to_node_id":"1711","b1":{"x":4257.498779296875,"y":3814.431396484375},"b2":{"x":4273.779852276723,"y":3876.5255046720727}},"1635":{"from_node_id":"1709","to_node_id":"1704","b1":{"x":4261.498779296875,"y":3814.431396484375},"b2":{"x":4152.696147841705,"y":3652.4915121058234}},"1636":{"from_node_id":"1707","to_node_id":"1712","b1":{"x":4369.498779296875,"y":3814.431396484375},"b2":{"x":4356.576793661163,"y":3877.4421035830137}}}},"261":{"name":"MTHFD2m","bigg_id":"MTHFD2m","reversibility":true,"label_x":4240.755126953125,"label_y":3406.60498046875,"gene_reaction_rule":"MTHFD2","genes":[{"notes":{"original_bigg_ids":["10797"]},"name":"MTHFD2","bigg_id":"MTHFD2"}],"metabolites":[{"bigg_id":"mlthf_m","coefficient":-1},{"bigg_id":"nad_m","coefficient":-1},{"bigg_id":"methf_m","coefficient":1},{"bigg_id":"nadh_m","coefficient":1}],"segments":{"1643":{"from_node_id":"1721","to_node_id":"1722","b1":null,"b2":null},"1644":{"from_node_id":"1723","to_node_id":"1722","b1":null,"b2":null},"1645":{"from_node_id":"1721","to_node_id":"1710","b1":{"x":4414.6025390625,"y":3427.381591796875},"b2":{"x":4474.796132170766,"y":3618.705203035961}},"1646":{"from_node_id":"1721","to_node_id":"1724","b1":{"x":4418.6025390625,"y":3427.381591796875},"b2":{"x":4380.308023050043,"y":3483.206439861102}},"1647":{"from_node_id":"1723","to_node_id":"1704","b1":{"x":4234.710205078125,"y":3427.381591796875},"b2":{"x":4144.310999092564,"y":3619.106601174349}},"1648":{"from_node_id":"1723","to_node_id":"1726","b1":{"x":4230.710205078125,"y":3427.381591796875},"b2":{"x":4272.360219959842,"y":3482.907683520219}}}},"266":{"name":"INOSTO","bigg_id":"INOSTO","reversibility":false,"label_x":4181.6904296875,"label_y":929.1215209960938,"gene_reaction_rule":"MIOX","genes":[{"notes":{"original_bigg_ids":["55586"]},"name":"MIOX","bigg_id":"MIOX"}],"metabolites":[{"bigg_id":"inost_c","coefficient":-1},{"bigg_id":"o2_c","coefficient":-1},{"bigg_id":"h2o_c","coefficient":1},{"bigg_id":"glcur_c","coefficient":1},{"bigg_id":"h_c","coefficient":1}],"segments":{"1674":{"from_node_id":"1754","to_node_id":"1755","b1":null,"b2":null},"1675":{"from_node_id":"1756","to_node_id":"1755","b1":null,"b2":null},"1676":{"from_node_id":"1754","to_node_id":"1753","b1":{"x":4324.97265625,"y":864.4139404296875},"b2":{"x":4324.97265625,"y":818.9139404296875}},"1677":{"from_node_id":"1754","to_node_id":"1757","b1":{"x":4324.97265625,"y":860.4139404296875},"b2":{"x":4394.7080078125,"y":852.244140625}},"1678":{"from_node_id":"1756","to_node_id":"1758","b1":{"x":4324.97265625,"y":972.4139404296875},"b2":{"x":4386.11053377811,"y":993.5189063955638}},"1679":{"from_node_id":"1756","to_node_id":"1759","b1":{"x":4324.97265625,"y":968.4139404296875},"b2":{"x":4324.97265625,"y":1013.9139404296875}},"1680":{"from_node_id":"1756","to_node_id":"1760","b1":{"x":4324.97265625,"y":972.4139404296875},"b2":{"x":4377.867877007277,"y":962.259190654736}}}},"267":{"name":"GLCURter","bigg_id":"GLCURter","reversibility":false,"label_x":4146.49169921875,"label_y":1166.847900390625,"gene_reaction_rule":"","genes":[],"metabolites":[{"bigg_id":"glcur_c","coefficient":-1},{"bigg_id":"glcur_r","coefficient":1}],"segments":{"1681":{"from_node_id":"1761","to_node_id":"1762","b1":null,"b2":null},"1682":{"from_node_id":"1763","to_node_id":"1762","b1":null,"b2":null},"1683":{"from_node_id":"1761","to_node_id":"1759","b1":{"x":4324.97265625,"y":1091.3101806640625},"b2":{"x":4324.97265625,"y":1118.9139404296875}},"1684":{"from_node_id":"1763","to_node_id":"1764","b1":{"x":4324.97265625,"y":1195.3101806640625},"b2":{"x":4324.97265625,"y":1213.7347412109375}}}},"268":{"name":"GULNDer","bigg_id":"GULNDer","reversibility":true,"label_x":4154.61474609375,"label_y":1458.72509765625,"gene_reaction_rule":"","genes":[],"metabolites":[{"bigg_id":"nadp_r","coefficient":1},{"bigg_id":"guln_r","coefficient":1},{"bigg_id":"h_r","coefficient":-1},{"bigg_id":"glcur_r","coefficient":-1},{"bigg_id":"nadph_r","coefficient":-1}],"segments":{"1685":{"from_node_id":"1765","to_node_id":"1766","b1":null,"b2":null},"1686":{"from_node_id":"1767","to_node_id":"1766","b1":null,"b2":null},"1687":{"from_node_id":"1767","to_node_id":"1768","b1":{"x":4324.97265625,"y":1499.31005859375},"b2":{"x":4381.008897916035,"y":1502.5893725570054}},"1688":{"from_node_id":"1767","to_node_id":"1769","b1":{"x":4324.97265625,"y":1495.31005859375},"b2":{"x":4325.2041015625,"y":1521.4110107421875}},"1689":{"from_node_id":"1765","to_node_id":"1770","b1":{"x":4324.97265625,"y":1387.31005859375},"b2":{"x":4397.194084769107,"y":1349.2360309953647}},"1690":{"from_node_id":"1765","to_node_id":"1764","b1":{"x":4324.97265625,"y":1391.31005859375},"b2":{"x":4324.97265625,"y":1318.7347412109375}},"1691":{"from_node_id":"1765","to_node_id":"1771","b1":{"x":4324.97265625,"y":1387.31005859375},"b2":{"x":4385.980193702074,"y":1394.6641594272864}}}},"269":{"name":"GULNter","bigg_id":"GULNter","reversibility":false,"label_x":4165.44482421875,"label_y":1704.574462890625,"gene_reaction_rule":"","genes":[],"metabolites":[{"bigg_id":"guln_c","coefficient":1},{"bigg_id":"guln_r","coefficient":-1}],"segments":{"1692":{"from_node_id":"1772","to_node_id":"1773","b1":null,"b2":null},"1693":{"from_node_id":"1774","to_node_id":"1773","b1":null,"b2":null},"1694":{"from_node_id":"1774","to_node_id":"1775","b1":{"x":4324.97265625,"y":1735.7442626953125},"b2":{"x":4324.97265625,"y":1737.9237060546875}},"1695":{"from_node_id":"1772","to_node_id":"1769","b1":{"x":4324.97265625,"y":1631.7442626953125},"b2":{"x":4325.2041015625,"y":1626.4110107421875}}}},"270":{"name":"GULN3D","bigg_id":"GULN3D","reversibility":true,"label_x":4173.5673828125,"label_y":1931.470947265625,"gene_reaction_rule":"","genes":[],"metabolites":[{"bigg_id":"nad_c","coefficient":-1},{"bigg_id":"nadh_c","coefficient":1},{"bigg_id":"guln_c","coefficient":-1},{"bigg_id":"3dhguln_c","coefficient":1},{"bigg_id":"h_c","coefficient":1}],"segments":{"1696":{"from_node_id":"1776","to_node_id":"1777","b1":null,"b2":null},"1697":{"from_node_id":"1778","to_node_id":"1777","b1":null,"b2":null},"1698":{"from_node_id":"1776","to_node_id":"1779","b1":{"x":4324.97265625,"y":1851.93310546875},"b2":{"x":4369.025141160085,"y":1864.1324695682943}},"1699":{"from_node_id":"1778","to_node_id":"1780","b1":{"x":4324.97265625,"y":1985.5936279296875},"b2":{"x":4384.994131400728,"y":1994.3816366736835}},"1700":{"from_node_id":"1776","to_node_id":"1775","b1":{"x":4324.97265625,"y":1855.93310546875},"b2":{"x":4324.97265625,"y":1842.9237060546875}},"1701":{"from_node_id":"1778","to_node_id":"1781","b1":{"x":4324.97265625,"y":1981.5936279296875},"b2":{"x":4326.0166015625,"y":2009.6551513671875}},"1702":{"from_node_id":"1778","to_node_id":"1782","b1":{"x":4324.97265625,"y":1985.5936279296875},"b2":{"x":4380.56737194759,"y":1970.8041608926014}}}},"271":{"name":"DGULND","bigg_id":"DGULND","reversibility":true,"label_x":4165.4443359375,"label_y":2198.9803466796875,"gene_reaction_rule":"","genes":[],"metabolites":[{"bigg_id":"xylu__L_c","coefficient":1},{"bigg_id":"co2_c","coefficient":1},{"bigg_id":"h_c","coefficient":-1},{"bigg_id":"3dhguln_c","coefficient":-1}],"segments":{"1703":{"from_node_id":"1783","to_node_id":"1784","b1":null,"b2":null},"1704":{"from_node_id":"1785","to_node_id":"1784","b1":null,"b2":null},"1705":{"from_node_id":"1785","to_node_id":"1786","b1":{"x":4324.97265625,"y":2238.2728271484375},"b2":{"x":4324.97265625,"y":2253.9898681640625}},"1706":{"from_node_id":"1785","to_node_id":"1787","b1":{"x":4324.97265625,"y":2242.2728271484375},"b2":{"x":4375.489410008698,"y":2230.926467818774}},"1707":{"from_node_id":"1783","to_node_id":"1788","b1":{"x":4324.97265625,"y":2124.8575439453125},"b2":{"x":4371.358062437429,"y":2139.643995593844}},"1708":{"from_node_id":"1783","to_node_id":"1781","b1":{"x":4324.97265625,"y":2128.8575439453125},"b2":{"x":4326.0166015625,"y":2114.6551513671875}}}},"272":{"name":"XYLUR","bigg_id":"XYLUR","reversibility":true,"label_x":4200.642578125,"label_y":2466.4898681640625,"gene_reaction_rule":"DCXR","genes":[{"notes":{"original_bigg_ids":["51181"]},"name":"DCXR","bigg_id":"DCXR"}],"metabolites":[{"bigg_id":"xylu__L_c","coefficient":-1},{"bigg_id":"nadp_c","coefficient":1},{"bigg_id":"nadph_c","coefficient":-1},{"bigg_id":"h_c","coefficient":-1},{"bigg_id":"xylt_c","coefficient":1}],"segments":{"1709":{"from_node_id":"1789","to_node_id":"1790","b1":null,"b2":null},"1710":{"from_node_id":"1791","to_node_id":"1790","b1":null,"b2":null},"1711":{"from_node_id":"1789","to_node_id":"1786","b1":{"x":4324.97265625,"y":2404.4898681640625},"b2":{"x":4324.97265625,"y":2358.9898681640625}},"1712":{"from_node_id":"1791","to_node_id":"1792","b1":{"x":4324.97265625,"y":2534.1502685546875},"b2":{"x":4385.092998370357,"y":2522.545965741995}},"1713":{"from_node_id":"1789","to_node_id":"1793","b1":{"x":4324.97265625,"y":2400.4898681640625},"b2":{"x":4378.584853334018,"y":2415.79174296347}},"1714":{"from_node_id":"1789","to_node_id":"1794","b1":{"x":4324.97265625,"y":2400.4898681640625},"b2":{"x":4388.016217148842,"y":2383.961634162165}},"1715":{"from_node_id":"1791","to_node_id":"1795","b1":{"x":4324.97265625,"y":2530.1502685546875},"b2":{"x":4324.97265625,"y":2553.9898681640625}}}},"273":{"name":"Xylitol dehydrogenase  D xyulose forming ","bigg_id":"XYLTD_D","reversibility":true,"label_x":4154.615234375,"label_y":2728.5843505859375,"gene_reaction_rule":"","genes":[],"metabolites":[{"bigg_id":"xylu__D_c","coefficient":1},{"bigg_id":"nadh_c","coefficient":1},{"bigg_id":"h_c","coefficient":1},{"bigg_id":"nad_c","coefficient":-1},{"bigg_id":"xylt_c","coefficient":-1}],"segments":{"1716":{"from_node_id":"1796","to_node_id":"1797","b1":null,"b2":null},"1717":{"from_node_id":"1798","to_node_id":"1797","b1":null,"b2":null},"1718":{"from_node_id":"1798","to_node_id":"1799","b1":{"x":4324.97265625,"y":2770.5843505859375},"b2":{"x":4327.6220703125,"y":2818.9840087890625}},"1719":{"from_node_id":"1798","to_node_id":"1800","b1":{"x":4324.97265625,"y":2774.5843505859375},"b2":{"x":4383.598629945935,"y":2792.4843447709304}},"1720":{"from_node_id":"1798","to_node_id":"1801","b1":{"x":4324.97265625,"y":2774.5843505859375},"b2":{"x":4377.8209597574905,"y":2763.0403341785245}},"1721":{"from_node_id":"1796","to_node_id":"1802","b1":{"x":4324.97265625,"y":2662.5843505859375},"b2":{"x":4377.306684526454,"y":2672.9592916789393}},"1722":{"from_node_id":"1796","to_node_id":"1795","b1":{"x":4324.97265625,"y":2666.5843505859375},"b2":{"x":4324.97265625,"y":2658.9898681640625}}}},"274":{"name":"AACOAT","bigg_id":"AACOAT","reversibility":true,"label_x":3521.763916015625,"label_y":772.5596313476562,"gene_reaction_rule":"AACS","genes":[{"notes":{"original_bigg_ids":["65985"]},"name":"AACS","bigg_id":"AACS"}],"metabolites":[{"bigg_id":"atp_c","coefficient":-1},{"bigg_id":"ppi_c","coefficient":1},{"bigg_id":"aacoa_c","coefficient":1},{"bigg_id":"coa_c","coefficient":-1},{"bigg_id":"amp_c","coefficient":1},{"bigg_id":"acac_c","coefficient":-1}],"segments":{"1723":{"from_node_id":"1804","to_node_id":"1805","b1":null,"b2":null},"1724":{"from_node_id":"1806","to_node_id":"1805","b1":null,"b2":null},"1725":{"from_node_id":"1804","to_node_id":"1803","b1":{"x":3665.046875,"y":698.43701171875},"b2":{"x":3727.5149270795246,"y":669.0509098500746}},"1726":{"from_node_id":"1806","to_node_id":"1807","b1":{"x":3665.046875,"y":806.43701171875},"b2":{"x":3665.046875,"y":851.93701171875}},"1727":{"from_node_id":"1806","to_node_id":"1808","b1":{"x":3665.046875,"y":810.43701171875},"b2":{"x":3728.5762101370183,"y":828.1447230580313}},"1728":{"from_node_id":"1804","to_node_id":"1809","b1":{"x":3665.046875,"y":698.43701171875},"b2":{"x":3715.3690133827713,"y":699.7103007429207}},"1729":{"from_node_id":"1806","to_node_id":"1810","b1":{"x":3665.046875,"y":810.43701171875},"b2":{"x":3720.7458117163233,"y":798.7524078228917}},"1730":{"from_node_id":"1804","to_node_id":"1811","b1":{"x":3665.046875,"y":702.43701171875},"b2":{"x":3665.046875,"y":656.93701171875}}}},"276":{"name":"Phosphoglucomutase","bigg_id":"PGMT","reversibility":true,"label_x":3361.47314453125,"label_y":1271.500732421875,"gene_reaction_rule":"PGM2 or PGM1","genes":[{"notes":{"original_bigg_ids":["55276"]},"name":"PGM2","bigg_id":"PGM2"},{"notes":{"original_bigg_ids":["5236"]},"name":"PGM1","bigg_id":"PGM1"}],"metabolites":[{"bigg_id":"g6p_c","coefficient":1},{"bigg_id":"g1p_c","coefficient":-1}],"segments":{"1735":{"from_node_id":"1818","to_node_id":"1819","b1":null,"b2":null},"1736":{"from_node_id":"1820","to_node_id":"1819","b1":null,"b2":null},"1737":{"from_node_id":"1820","to_node_id":"1821","b1":{"x":3331.47314453125,"y":1209.500732421875},"b2":{"x":3331.47314453125,"y":1212.5908203125}},"1738":{"from_node_id":"1818","to_node_id":"1817","b1":{"x":3331.47314453125,"y":1313.500732421875},"b2":{"x":3331.47314453125,"y":1292.189697265625}}}},"277":{"name":"UTP-glucose-1-phosphate uridylyltransferase (irreversible)","bigg_id":"GALUi","reversibility":true,"label_x":3364.841064453125,"label_y":1571.500732421875,"gene_reaction_rule":"UGP2","genes":[{"notes":{"original_bigg_ids":["7360"]},"name":"UGP2","bigg_id":"UGP2"}],"metabolites":[{"bigg_id":"utp_c","coefficient":-1},{"bigg_id":"ppi_c","coefficient":1},{"bigg_id":"udpg_c","coefficient":1},{"bigg_id":"h_c","coefficient":-1},{"bigg_id":"g1p_c","coefficient":-1}],"segments":{"1739":{"from_node_id":"1822","to_node_id":"1823","b1":null,"b2":null},"1740":{"from_node_id":"1824","to_node_id":"1823","b1":null,"b2":null},"1741":{"from_node_id":"1822","to_node_id":"1825","b1":{"x":3334.841064453125,"y":1505.500732421875},"b2":{"x":3264.1408571346624,"y":1523.0801260878952}},"1742":{"from_node_id":"1824","to_node_id":"1826","b1":{"x":3334.841064453125,"y":1617.500732421875},"b2":{"x":3406.8425269404693,"y":1614.2977170560603}},"1743":{"from_node_id":"1824","to_node_id":"1827","b1":{"x":3334.841064453125,"y":1613.500732421875},"b2":{"x":3334.841064453125,"y":1659.000732421875}},"1744":{"from_node_id":"1822","to_node_id":"1828","b1":{"x":3334.841064453125,"y":1505.500732421875},"b2":{"x":3246.35546875,"y":1489.875}},"1745":{"from_node_id":"1822","to_node_id":"1817","b1":{"x":3334.841064453125,"y":1509.500732421875},"b2":{"x":3331.47314453125,"y":1397.189697265625}}}},"278":{"name":"GGNG","bigg_id":"GGNG","reversibility":false,"label_x":3174.2548828125,"label_y":1833.097412109375,"gene_reaction_rule":"GYG1 and GYG2 and GYS1 and GYS2","genes":[{"notes":{"original_bigg_ids":["2992"]},"name":"GYG1","bigg_id":"GYG1"},{"notes":{"original_bigg_ids":["8908"]},"name":"GYG2","bigg_id":"GYG2"},{"notes":{"original_bigg_ids":["2997"]},"name":"GYS1","bigg_id":"GYS1"},{"notes":{"original_bigg_ids":["2998"]},"name":"GYS2","bigg_id":"GYS2"}],"metabolites":[{"bigg_id":"udp_c","coefficient":8},{"bigg_id":"ggn_c","coefficient":1},{"bigg_id":"udpg_c","coefficient":-8},{"bigg_id":"h_c","coefficient":8},{"bigg_id":"Tyr_ggn_c","coefficient":-1}],"segments":{"1746":{"from_node_id":"1829","to_node_id":"1830","b1":null,"b2":null},"1747":{"from_node_id":"1831","to_node_id":"1830","b1":null,"b2":null},"1748":{"from_node_id":"1831","to_node_id":"1832","b1":{"x":3091.1701258896837,"y":1901.8184091103697},"b2":{"x":3120.8316287668995,"y":1939.240818163521}},"1749":{"from_node_id":"1831","to_node_id":"1833","b1":{"x":3095.16798760077,"y":1901.9491827278198},"b2":{"x":3048.200966315193,"y":1933.2153054524595}},"1750":{"from_node_id":"1829","to_node_id":"1827","b1":{"x":3344.6055989042948,"y":1822.3232367888622},"b2":{"x":3334.841064453125,"y":1764.000732421875}},"1751":{"from_node_id":"1831","to_node_id":"1834","b1":{"x":3091.1701258896837,"y":1901.8184091103697},"b2":{"x":3190.90185546875,"y":1930.644775390625}},"1752":{"from_node_id":"1829","to_node_id":"1835","b1":{"x":3345.4387145388164,"y":1818.4109588923516},"b2":{"x":3656.497319670819,"y":1999.9282549279208}}}},"280":{"name":"GLGNS1","bigg_id":"GLGNS1","reversibility":false,"label_x":2786.464599609375,"label_y":2121.6002197265625,"gene_reaction_rule":"GYG1 and GYG2 and GYS1 and GYS2","genes":[{"notes":{"original_bigg_ids":["2992"]},"name":"GYG1","bigg_id":"GYG1"},{"notes":{"original_bigg_ids":["8908"]},"name":"GYG2","bigg_id":"GYG2"},{"notes":{"original_bigg_ids":["2997"]},"name":"GYS1","bigg_id":"GYS1"},{"notes":{"original_bigg_ids":["2998"]},"name":"GYS2","bigg_id":"GYS2"}],"metabolites":[{"bigg_id":"glygn1_c","coefficient":1},{"bigg_id":"udp_c","coefficient":3},{"bigg_id":"ggn_c","coefficient":-1},{"bigg_id":"udpg_c","coefficient":-3},{"bigg_id":"h_c","coefficient":3}],"segments":{"1760":{"from_node_id":"1843","to_node_id":"1844","b1":null,"b2":null},"1761":{"from_node_id":"1845","to_node_id":"1844","b1":null,"b2":null},"1762":{"from_node_id":"1845","to_node_id":"1846","b1":{"x":2741.87939453125,"y":2180.5281982421875},"b2":{"x":2688.002685546875,"y":2349.0169677734375}},"1763":{"from_node_id":"1845","to_node_id":"1847","b1":{"x":2741.87939453125,"y":2184.5281982421875},"b2":{"x":2669.419438114511,"y":2261.7794306688106}},"1764":{"from_node_id":"1843","to_node_id":"1833","b1":{"x":2811.439697265625,"y":2004.6241455078125},"b2":{"x":2947.135947747307,"y":1961.6909445475405}},"1765":{"from_node_id":"1843","to_node_id":"1848","b1":{"x":2811.439697265625,"y":2000.6241455078125},"b2":{"x":2933.5012075038444,"y":2052.5587117557548}},"1766":{"from_node_id":"1845","to_node_id":"1849","b1":{"x":2741.87939453125,"y":2184.5281982421875},"b2":{"x":2663.0635320135457,"y":2187.1223318846373}}}},"281":{"name":"GLBRAN","bigg_id":"GLBRAN","reversibility":false,"label_x":2717.3759765625,"label_y":2600.6082763671875,"gene_reaction_rule":"GBE1","genes":[{"notes":{"original_bigg_ids":["2632"]},"name":"GBE1","bigg_id":"GBE1"}],"metabolites":[{"bigg_id":"glygn2_c","coefficient":1},{"bigg_id":"glygn1_c","coefficient":-1}],"segments":{"1767":{"from_node_id":"1850","to_node_id":"1851","b1":null,"b2":null},"1768":{"from_node_id":"1852","to_node_id":"1851","b1":null,"b2":null},"1769":{"from_node_id":"1852","to_node_id":"1853","b1":{"x":2714.06884765625,"y":2652.3897705078125},"b2":{"x":2731.7848207179086,"y":2685.0004509699543}},"1770":{"from_node_id":"1850","to_node_id":"1846","b1":{"x":2703.390380859375,"y":2542.1141357421875},"b2":{"x":2688.002685546875,"y":2454.0169677734375}}}},"282":{"name":"GLPASE1","bigg_id":"GLPASE1","reversibility":false,"label_x":2965.292724609375,"label_y":2843.9197998046875,"gene_reaction_rule":"PYGB or PYGL or PYGM","genes":[{"notes":{"original_bigg_ids":["5834"]},"name":"PYGB","bigg_id":"PYGB"},{"notes":{"original_bigg_ids":["5836"]},"name":"PYGL","bigg_id":"PYGL"},{"notes":{"original_bigg_ids":["5837"]},"name":"PYGM","bigg_id":"PYGM"}],"metabolites":[{"bigg_id":"dxtrn_c","coefficient":1},{"bigg_id":"pi_c","coefficient":-3},{"bigg_id":"glygn2_c","coefficient":-1},{"bigg_id":"g1p_c","coefficient":3}],"segments":{"1771":{"from_node_id":"1854","to_node_id":"1855","b1":null,"b2":null},"1772":{"from_node_id":"1856","to_node_id":"1855","b1":null,"b2":null},"1773":{"from_node_id":"1856","to_node_id":"1857","b1":{"x":3019.659912109375,"y":2911.6988525390625},"b2":{"x":3254.1702947214217,"y":2910.2842086455407}},"1774":{"from_node_id":"1854","to_node_id":"1858","b1":{"x":2922.166548594968,"y":2844.9169824503565},"b2":{"x":2849.704057312888,"y":2916.842059507816}},"1775":{"from_node_id":"1854","to_node_id":"1853","b1":{"x":2925.9685455826802,"y":2846.1598898907673},"b2":{"x":2807.7601011570914,"y":2757.4763556706707}},"1776":{"from_node_id":"1856","to_node_id":"1859","b1":{"x":3019.659912109375,"y":2915.6988525390625},"b2":{"x":3065.266845703125,"y":2996.8018798828125}}}},"283":{"name":"GLDBRAN","bigg_id":"GLDBRAN","reversibility":false,"label_x":3492.149169921875,"label_y":2784.8170166015625,"gene_reaction_rule":"AGL","genes":[{"notes":{"original_bigg_ids":["178"]},"name":"AGL","bigg_id":"AGL"}],"metabolites":[{"bigg_id":"glc__D_c","coefficient":1},{"bigg_id":"dxtrn_c","coefficient":-1},{"bigg_id":"h2o_c","coefficient":-1},{"bigg_id":"glygn3_c","coefficient":1}],"segments":{"1777":{"from_node_id":"1860","to_node_id":"1861","b1":null,"b2":null},"1778":{"from_node_id":"1862","to_node_id":"1861","b1":null,"b2":null},"1779":{"from_node_id":"1862","to_node_id":"1863","b1":{"x":3733.943115234375,"y":2773.6502685546875},"b2":{"x":3859.534489769914,"y":2534.43535851448}},"1780":{"from_node_id":"1860","to_node_id":"1857","b1":{"x":3491.2841796875,"y":2881.0618896484375},"b2":{"x":3357.049560546875,"y":2895.5133056640625}},"1781":{"from_node_id":"1860","to_node_id":"1864","b1":{"x":3487.2841796875,"y":2881.0618896484375},"b2":{"x":3476.486572265625,"y":2874.5133056640625}},"1782":{"from_node_id":"1862","to_node_id":"1865","b1":{"x":3737.943115234375,"y":2773.6502685546875},"b2":{"x":3816.702880859375,"y":2787.8028564453125}}}},"285":{"name":"GLPASE2","bigg_id":"GLPASE2","reversibility":false,"label_x":3682.6875,"label_y":2304.8988037109375,"gene_reaction_rule":"PYGB or PYGL or PYGM","genes":[{"notes":{"original_bigg_ids":["5834"]},"name":"PYGB","bigg_id":"PYGB"},{"notes":{"original_bigg_ids":["5836"]},"name":"PYGL","bigg_id":"PYGL"},{"notes":{"original_bigg_ids":["5837"]},"name":"PYGM","bigg_id":"PYGM"}],"metabolites":[{"bigg_id":"glc__D_c","coefficient":7},{"bigg_id":"h2o_c","coefficient":-7},{"bigg_id":"glygn3_c","coefficient":-1},{"bigg_id":"Tyr_ggn_c","coefficient":1}],"segments":{"1789":{"from_node_id":"1872","to_node_id":"1873","b1":null,"b2":null},"1790":{"from_node_id":"1874","to_node_id":"1873","b1":null,"b2":null},"1791":{"from_node_id":"1874","to_node_id":"1863","b1":{"x":3849.3363220568303,"y":2227.787475000005},"b2":{"x":3868.445556640625,"y":2430.1971435546875}},"1792":{"from_node_id":"1872","to_node_id":"1875","b1":{"x":3834.570556640625,"y":2221.6732177734375},"b2":{"x":3843.3232057934747,"y":2319.9844836715}},"1793":{"from_node_id":"1872","to_node_id":"1876","b1":{"x":3834.570556640625,"y":2217.6732177734375},"b2":{"x":3865.4485301147365,"y":2199.884182869847}},"1794":{"from_node_id":"1874","to_node_id":"1835","b1":{"x":3851.182042733854,"y":2224.2387688720764},"b2":{"x":3709.308657215258,"y":2061.840814410535}}}},"287":{"name":"ETF","bigg_id":"ETF","reversibility":false,"label_x":5952.02099609375,"label_y":6032.25634765625,"gene_reaction_rule":"ETFA and ETFB","genes":[{"notes":{"original_bigg_ids":["2108"]},"name":"ETFA","bigg_id":"ETFA"},{"notes":{"original_bigg_ids":["2109"]},"name":"ETFB","bigg_id":"ETFB"}],"metabolites":[{"bigg_id":"fad_m","coefficient":1},{"bigg_id":"fadh2_m","coefficient":-1},{"bigg_id":"etfox_m","coefficient":-1},{"bigg_id":"etfrd_m","coefficient":1}],"segments":{"1801":{"from_node_id":"1886","to_node_id":"1887","b1":null,"b2":null},"1802":{"from_node_id":"1888","to_node_id":"1887","b1":null,"b2":null},"1803":{"from_node_id":"1888","to_node_id":"1889","b1":{"x":5866.03271484375,"y":6048.7744140625},"b2":{"x":5753.194153514018,"y":6119.101265840286}},"1804":{"from_node_id":"1886","to_node_id":"1885","b1":{"x":6096.7685546875,"y":6051.13427734375},"b2":{"x":6213.808804246344,"y":6128.9806126922695}},"1805":{"from_node_id":"1886","to_node_id":"1890","b1":{"x":6100.7685546875,"y":6051.13427734375},"b2":{"x":6439.786819719659,"y":5954.582683741026}},"1806":{"from_node_id":"1888","to_node_id":"1891","b1":{"x":5862.03271484375,"y":6048.7744140625},"b2":{"x":5566.129254042514,"y":5923.80581402717}}}},"288":{"name":"ETFQO","bigg_id":"ETFQO","reversibility":false,"label_x":5945.2861328125,"label_y":5781.0205078125,"gene_reaction_rule":"ETFDH","genes":[{"notes":{"original_bigg_ids":["2110"]},"name":"ETFDH","bigg_id":"ETFDH"}],"metabolites":[{"bigg_id":"q10h2_m","coefficient":1},{"bigg_id":"etfox_m","coefficient":1},{"bigg_id":"etfrd_m","coefficient":-1},{"bigg_id":"q10_m","coefficient":-1}],"segments":{"1807":{"from_node_id":"1892","to_node_id":"1893","b1":null,"b2":null},"1808":{"from_node_id":"1894","to_node_id":"1893","b1":null,"b2":null},"1809":{"from_node_id":"1894","to_node_id":"1895","b1":{"x":6171.5849609375,"y":5790.35595703125},"b2":{"x":6423.999620354628,"y":5787.860546884266}},"1810":{"from_node_id":"1894","to_node_id":"1890","b1":{"x":6167.5849609375,"y":5790.35595703125},"b2":{"x":6420.66015625,"y":5932.85205078125}},"1811":{"from_node_id":"1892","to_node_id":"1891","b1":{"x":5830.78076171875,"y":5790.35595703125},"b2":{"x":5561.74755859375,"y":5897.24072265625}},"1812":{"from_node_id":"1892","to_node_id":"1897","b1":{"x":5834.78076171875,"y":5790.35595703125},"b2":{"x":5576.98828125,"y":5792.71484375}}}},"289":{"name":"MMSAD3m","bigg_id":"MMSAD3m","reversibility":false,"label_x":8297.9482421875,"label_y":5780.0234375,"gene_reaction_rule":"ALDH6A1","genes":[{"notes":{"original_bigg_ids":["4329"]},"name":"ALDH6A1","bigg_id":"ALDH6A1"}],"metabolites":[{"bigg_id":"msa_m","coefficient":-1},{"bigg_id":"nad_m","coefficient":-1},{"bigg_id":"nadh_m","coefficient":1},{"bigg_id":"accoa_m","coefficient":1},{"bigg_id":"coa_m","coefficient":-1},{"bigg_id":"co2_m","coefficient":1}],"segments":{"1813":{"from_node_id":"1899","to_node_id":"1900","b1":null,"b2":null},"1814":{"from_node_id":"1901","to_node_id":"1900","b1":null,"b2":null},"1815":{"from_node_id":"1899","to_node_id":"1898","b1":{"x":8481.09375,"y":5741.58349609375},"b2":{"x":8526.59375,"y":5741.58349609375}},"1816":{"from_node_id":"1899","to_node_id":"1902","b1":{"x":8485.09375,"y":5741.58349609375},"b2":{"x":8453.445067175053,"y":5671.38843236111}},"1817":{"from_node_id":"1901","to_node_id":"1903","b1":{"x":8339.2255859375,"y":5741.58349609375},"b2":{"x":8236.923828125,"y":5741.58349609375}},"1818":{"from_node_id":"1901","to_node_id":"1904","b1":{"x":8335.2255859375,"y":5741.58349609375},"b2":{"x":8285.746431243875,"y":5669.276861660423}},"1819":{"from_node_id":"1899","to_node_id":"1905","b1":{"x":8485.09375,"y":5741.58349609375},"b2":{"x":8497.831764230765,"y":5659.8330646276245}},"1820":{"from_node_id":"1901","to_node_id":"1906","b1":{"x":8335.2255859375,"y":5741.58349609375},"b2":{"x":8351.855942982347,"y":5668.263492796646}}}},"291":{"name":"APAT2rm","bigg_id":"APAT2rm","reversibility":true,"label_x":8597.9482421875,"label_y":5782.728515625,"gene_reaction_rule":"ABAT","genes":[{"notes":{"original_bigg_ids":["18"]},"name":"ABAT","bigg_id":"ABAT"}],"metabolites":[{"bigg_id":"ala_B_m","coefficient":-1},{"bigg_id":"msa_m","coefficient":1},{"bigg_id":"glu__L_m","coefficient":1},{"bigg_id":"akg_m","coefficient":-1}],"segments":{"1827":{"from_node_id":"1913","to_node_id":"1914","b1":null,"b2":null},"1828":{"from_node_id":"1915","to_node_id":"1914","b1":null,"b2":null},"1829":{"from_node_id":"1913","to_node_id":"1916","b1":{"x":8721.5869140625,"y":5741.5830078125},"b2":{"x":8731.923828125,"y":5741.58349609375}},"1830":{"from_node_id":"1915","to_node_id":"1898","b1":{"x":8628.4072265625,"y":5741.58349609375},"b2":{"x":8631.59375,"y":5741.58349609375}},"1831":{"from_node_id":"1915","to_node_id":"1917","b1":{"x":8624.4072265625,"y":5741.58349609375},"b2":{"x":8639.826020795294,"y":5677.942719727428}},"1832":{"from_node_id":"1913","to_node_id":"1918","b1":{"x":8725.5869140625,"y":5741.5830078125},"b2":{"x":8716.447192063126,"y":5671.184411291825}}}},"292":{"name":"BALAtmr","bigg_id":"BALAtmr","reversibility":true,"label_x":8816.802734375,"label_y":5782.72900390625,"gene_reaction_rule":"","genes":[],"metabolites":[{"bigg_id":"ala_B_m","coefficient":1},{"bigg_id":"ala_B_c","coefficient":-1}],"segments":{"1833":{"from_node_id":"1919","to_node_id":"1920","b1":null,"b2":null},"1834":{"from_node_id":"1921","to_node_id":"1920","b1":null,"b2":null},"1835":{"from_node_id":"1921","to_node_id":"1916","b1":{"x":8882.423828125,"y":5741.58349609375},"b2":{"x":8836.923828125,"y":5741.58349609375}},"1836":{"from_node_id":"1919","to_node_id":"1922","b1":{"x":8891.03515625,"y":5741.58349609375},"b2":{"x":8936.53515625,"y":5741.58349609375}}}},"294":{"name":"ASNtm","bigg_id":"ASNtm","reversibility":false,"label_x":8791.2841796875,"label_y":5424.0283203125,"gene_reaction_rule":"","genes":[],"metabolites":[{"bigg_id":"asn__L_c","coefficient":-1},{"bigg_id":"asn__L_m","coefficient":1}],"segments":{"1843":{"from_node_id":"1931","to_node_id":"1932","b1":null,"b2":null},"1844":{"from_node_id":"1933","to_node_id":"1932","b1":null,"b2":null},"1845":{"from_node_id":"1931","to_node_id":"1930","b1":{"x":8855.4169921875,"y":5431.5703125},"b2":{"x":8935.583984375,"y":5431.5703125}},"1846":{"from_node_id":"1933","to_node_id":"1934","b1":{"x":8751.4169921875,"y":5431.5703125},"b2":{"x":8761.560546875,"y":5431.5703125}}}},"295":{"name":"ASNNm","bigg_id":"ASNNm","reversibility":false,"label_x":8498.2412109375,"label_y":5421.32373046875,"gene_reaction_rule":"ASRGL1","genes":[{"notes":{"original_bigg_ids":["80150"]},"name":"ASRGL1","bigg_id":"ASRGL1"}],"metabolites":[{"bigg_id":"h2o_m","coefficient":-1},{"bigg_id":"nh4_m","coefficient":1},{"bigg_id":"asn__L_m","coefficient":-1},{"bigg_id":"asp__L_m","coefficient":1}],"segments":{"1847":{"from_node_id":"1935","to_node_id":"1936","b1":null,"b2":null},"1848":{"from_node_id":"1937","to_node_id":"1936","b1":null,"b2":null},"1849":{"from_node_id":"1935","to_node_id":"1938","b1":{"x":8615.060546875,"y":5431.5703125},"b2":{"x":8590.493613257175,"y":5504.224629894297}},"1850":{"from_node_id":"1937","to_node_id":"1939","b1":{"x":8503.060546875,"y":5431.5703125},"b2":{"x":8504.691105611926,"y":5508.879863196823}},"1851":{"from_node_id":"1935","to_node_id":"1934","b1":{"x":8611.060546875,"y":5431.5703125},"b2":{"x":8656.560546875,"y":5431.5703125}},"1852":{"from_node_id":"1937","to_node_id":"1940","b1":{"x":8507.060546875,"y":5431.5703125},"b2":{"x":8437.71337890625,"y":5431.73583984375}}}},"296":{"name":"Aspartate transaminase","bigg_id":"ASPTAm","reversibility":true,"label_x":8047.20947265625,"label_y":5421.4892578125,"gene_reaction_rule":"GOT2","genes":[{"notes":{"original_bigg_ids":["2806"]},"name":"GOT2","bigg_id":"GOT2"}],"metabolites":[{"bigg_id":"oaa_m","coefficient":1},{"bigg_id":"glu__L_m","coefficient":1},{"bigg_id":"akg_m","coefficient":-1},{"bigg_id":"asp__L_m","coefficient":-1}],"segments":{"1853":{"from_node_id":"1941","to_node_id":"1942","b1":null,"b2":null},"1854":{"from_node_id":"1943","to_node_id":"1942","b1":null,"b2":null},"1855":{"from_node_id":"1943","to_node_id":"1944","b1":{"x":8056.02880859375,"y":5431.73583984375},"b2":{"x":8010.52880859375,"y":5431.73583984375}},"1856":{"from_node_id":"1943","to_node_id":"1945","b1":{"x":8052.02880859375,"y":5431.73583984375},"b2":{"x":8049.715371395668,"y":5511.236909426538}},"1857":{"from_node_id":"1941","to_node_id":"1946","b1":{"x":8164.02880859375,"y":5431.73583984375},"b2":{"x":8159.554900950442,"y":5511.896882762719}},"1858":{"from_node_id":"1941","to_node_id":"1940","b1":{"x":8160.02880859375,"y":5431.73583984375},"b2":{"x":8332.71337890625,"y":5431.73583984375}}}},"298":{"name":"L proline transport  mitochondrial","bigg_id":"PROtm","reversibility":true,"label_x":8809.0615234375,"label_y":4922.5771484375,"gene_reaction_rule":"","genes":[],"metabolites":[{"bigg_id":"pro__L_c","coefficient":-1},{"bigg_id":"pro__L_m","coefficient":1}],"segments":{"1863":{"from_node_id":"1953","to_node_id":"1954","b1":null,"b2":null},"1864":{"from_node_id":"1955","to_node_id":"1954","b1":null,"b2":null},"1865":{"from_node_id":"1953","to_node_id":"1952","b1":{"x":8911.0615234375,"y":4962.5771484375},"b2":{"x":8984.919921875,"y":4962.5771484375}},"1866":{"from_node_id":"1955","to_node_id":"1956","b1":{"x":8807.0615234375,"y":4962.5771484375},"b2":{"x":8741.3056640625,"y":4962.5771484375}}}},"300":{"name":"L glutamate 5 semialdehyde dehydratase  reversible  mitochondrial","bigg_id":"G5SADrm","reversibility":true,"label_x":8077.05810546875,"label_y":4946.88427734375,"gene_reaction_rule":"","genes":[],"metabolites":[{"bigg_id":"h_m","coefficient":1},{"bigg_id":"h2o_m","coefficient":1},{"bigg_id":"1pyr5c_m","coefficient":1},{"bigg_id":"glu5sa_m","coefficient":-1}],"segments":{"1874":{"from_node_id":"1964","to_node_id":"1965","b1":null,"b2":null},"1875":{"from_node_id":"1966","to_node_id":"1965","b1":null,"b2":null},"1876":{"from_node_id":"1966","to_node_id":"1967","b1":{"x":8207.365234375,"y":4962.5771484375},"b2":{"x":8187.390969910859,"y":5016.823426206337}},"1877":{"from_node_id":"1966","to_node_id":"1968","b1":{"x":8207.365234375,"y":4962.5771484375},"b2":{"x":8225.534409139265,"y":5021.237518690101}},"1878":{"from_node_id":"1966","to_node_id":"1963","b1":{"x":8203.365234375,"y":4962.5771484375},"b2":{"x":8248.865234375,"y":4962.5771484375}},"1879":{"from_node_id":"1964","to_node_id":"1969","b1":{"x":8099.365234375,"y":4962.5771484375},"b2":{"x":8074.12109375,"y":4962.5771484375}}}},"301":{"name":"ORNTArm","bigg_id":"ORNTArm","reversibility":true,"label_x":7812.751953125,"label_y":4995.498046875,"gene_reaction_rule":"OAT","genes":[{"notes":{"original_bigg_ids":["4942"]},"name":"OAT","bigg_id":"OAT"}],"metabolites":[{"bigg_id":"orn_m","coefficient":-1},{"bigg_id":"glu__L_m","coefficient":1},{"bigg_id":"akg_m","coefficient":-1},{"bigg_id":"glu5sa_m","coefficient":1}],"segments":{"1880":{"from_node_id":"1970","to_node_id":"1971","b1":null,"b2":null},"1881":{"from_node_id":"1972","to_node_id":"1971","b1":null,"b2":null},"1882":{"from_node_id":"1970","to_node_id":"1973","b1":{"x":7824.25634765625,"y":4959.87646484375},"b2":{"x":7813.8662109375,"y":4962.5771484375}},"1883":{"from_node_id":"1972","to_node_id":"1974","b1":{"x":7965.43212890625,"y":4962.5771484375},"b2":{"x":7992.70952073357,"y":4796.010774302612}},"1884":{"from_node_id":"1970","to_node_id":"1975","b1":{"x":7820.25634765625,"y":4959.87646484375},"b2":{"x":7814.578279998596,"y":4776.951646221229}},"1885":{"from_node_id":"1972","to_node_id":"1969","b1":{"x":7961.43212890625,"y":4962.5771484375},"b2":{"x":7969.12109375,"y":4962.5771484375}}}},"302":{"name":"PROD2m","bigg_id":"PROD2m","reversibility":false,"label_x":8430.162109375,"label_y":4826.39208984375,"gene_reaction_rule":"PRODH","genes":[{"notes":{"original_bigg_ids":["5625"]},"name":"PRODH","bigg_id":"PRODH"}],"metabolites":[{"bigg_id":"fad_m","coefficient":-1},{"bigg_id":"h_m","coefficient":1},{"bigg_id":"fadh2_m","coefficient":1},{"bigg_id":"pro__L_m","coefficient":-1},{"bigg_id":"1pyr5c_m","coefficient":1}],"segments":{"1886":{"from_node_id":"1977","to_node_id":"1978","b1":null,"b2":null},"1887":{"from_node_id":"1979","to_node_id":"1978","b1":null,"b2":null},"1888":{"from_node_id":"1977","to_node_id":"1976","b1":{"x":8598.455078125,"y":4790.34716796875},"b2":{"x":8612.40706212204,"y":4760.6183201385}},"1889":{"from_node_id":"1979","to_node_id":"1980","b1":{"x":8405.666015625,"y":4790.34765625},"b2":{"x":8412.551914217256,"y":4763.952915997413}},"1890":{"from_node_id":"1979","to_node_id":"1981","b1":{"x":8409.666015625,"y":4790.34765625},"b2":{"x":8372.91229939328,"y":4762.285065405965}},"1891":{"from_node_id":"1977","to_node_id":"1956","b1":{"x":8602.455078125,"y":4790.34716796875},"b2":{"x":8666.21787551872,"y":4927.891004923918}},"1892":{"from_node_id":"1979","to_node_id":"1963","b1":{"x":8405.666015625,"y":4790.34765625},"b2":{"x":8330.97334733294,"y":4927.673670453164}}}},"303":{"name":"P5CRxm","bigg_id":"P5CRxm","reversibility":false,"label_x":8451.2978515625,"label_y":4951.15576171875,"gene_reaction_rule":"PYCR1","genes":[{"notes":{"original_bigg_ids":["5831"]},"name":"PYCR1","bigg_id":"PYCR1"}],"metabolites":[{"bigg_id":"nad_m","coefficient":1},{"bigg_id":"h_m","coefficient":-2},{"bigg_id":"pro__L_m","coefficient":1},{"bigg_id":"1pyr5c_m","coefficient":-1},{"bigg_id":"nadh_m","coefficient":-1}],"segments":{"1893":{"from_node_id":"1984","to_node_id":"1985","b1":null,"b2":null},"1894":{"from_node_id":"1986","to_node_id":"1985","b1":null,"b2":null},"1895":{"from_node_id":"1986","to_node_id":"1987","b1":{"x":8608.6123046875,"y":4964.1474609375},"b2":{"x":8598.05714789974,"y":5030.490463889805}},"1896":{"from_node_id":"1984","to_node_id":"1988","b1":{"x":8456.2900390625,"y":4964.1474609375},"b2":{"x":8481.460684632266,"y":5027.003727291827}},"1897":{"from_node_id":"1986","to_node_id":"1956","b1":{"x":8604.6123046875,"y":4964.1474609375},"b2":{"x":8626.58984375,"y":4962.5771484375}},"1898":{"from_node_id":"1984","to_node_id":"1963","b1":{"x":8460.2900390625,"y":4964.1474609375},"b2":{"x":8353.865234375,"y":4962.5771484375}},"1899":{"from_node_id":"1984","to_node_id":"1990","b1":{"x":8456.2900390625,"y":4964.1474609375},"b2":{"x":8434.81535628052,"y":5021.097114613358}}}},"304":{"name":"P5CRm","bigg_id":"P5CRm","reversibility":false,"label_x":8475.3173828125,"label_y":5190.78759765625,"gene_reaction_rule":"PYCR1","genes":[{"notes":{"original_bigg_ids":["5831"]},"name":"PYCR1","bigg_id":"PYCR1"}],"metabolites":[{"bigg_id":"nadph_m","coefficient":-1},{"bigg_id":"h_m","coefficient":-2},{"bigg_id":"nadp_m","coefficient":1},{"bigg_id":"1pyr5c_m","coefficient":-1},{"bigg_id":"pro__L_m","coefficient":1}],"segments":{"1900":{"from_node_id":"1991","to_node_id":"1992","b1":null,"b2":null},"1901":{"from_node_id":"1993","to_node_id":"1992","b1":null,"b2":null},"1902":{"from_node_id":"1991","to_node_id":"1994","b1":{"x":8402.027400802112,"y":5155.816655764482},"b2":{"x":8350.158998267912,"y":5256.021635736306}},"1903":{"from_node_id":"1991","to_node_id":"1995","b1":{"x":8402.027400802112,"y":5155.816655764482},"b2":{"x":8416.139985263262,"y":5250.371697225937}},"1904":{"from_node_id":"1993","to_node_id":"1996","b1":{"x":8656.45349095975,"y":5160.986259722045},"b2":{"x":8652.266145640968,"y":5218.922339893576}},"1905":{"from_node_id":"1991","to_node_id":"1963","b1":{"x":8406.021209567158,"y":5155.594188804536},"b2":{"x":8301.365234375,"y":5015.0771484375}},"1906":{"from_node_id":"1993","to_node_id":"1956","b1":{"x":8660.407149985964,"y":5161.593367870899},"b2":{"x":8675.189109904288,"y":5012.581303670358}}}},"305":{"name":"Acetyl-CoA carboxylase","bigg_id":"ACCOAC","reversibility":false,"label_x":8487.77783203125,"label_y":2108.5693359375,"gene_reaction_rule":"ACACB or ACACA","genes":[{"notes":{"original_bigg_ids":["32"]},"name":"ACACB","bigg_id":"ACACB"},{"notes":{"original_bigg_ids":["31"]},"name":"ACACA","bigg_id":"ACACA"}],"metabolites":[{"bigg_id":"malcoa_c","coefficient":1},{"bigg_id":"accoa_c","coefficient":-1},{"bigg_id":"atp_c","coefficient":-1},{"bigg_id":"hco3_c","coefficient":-1},{"bigg_id":"h_c","coefficient":1},{"bigg_id":"adp_c","coefficient":1},{"bigg_id":"pi_c","coefficient":1}],"segments":{"1907":{"from_node_id":"1999","to_node_id":"2000","b1":null,"b2":null},"1908":{"from_node_id":"2001","to_node_id":"2000","b1":null,"b2":null},"1909":{"from_node_id":"2001","to_node_id":"2002","b1":{"x":8637.91845703125,"y":2153.2579345703125},"b2":{"x":8637.91845703125,"y":2276.729248046875}},"1910":{"from_node_id":"1999","to_node_id":"1998","b1":{"x":8637.91845703125,"y":2049.2579345703125},"b2":{"x":8637.91845703125,"y":2014.5126953125}},"1911":{"from_node_id":"1999","to_node_id":"2003","b1":{"x":8637.91845703125,"y":2045.2579345703125},"b2":{"x":8712.347204655462,"y":2036.1568515510507}},"1912":{"from_node_id":"1999","to_node_id":"2004","b1":{"x":8637.91845703125,"y":2045.2579345703125},"b2":{"x":8704.038277829486,"y":2058.1312720217556}},"1913":{"from_node_id":"2001","to_node_id":"2005","b1":{"x":8637.91845703125,"y":2157.2579345703125},"b2":{"x":8711.226084841022,"y":2175.407453509948}},"1914":{"from_node_id":"2001","to_node_id":"2006","b1":{"x":8637.91845703125,"y":2157.2579345703125},"b2":{"x":8700.596332111541,"y":2149.944072691509}},"1915":{"from_node_id":"2001","to_node_id":"2007","b1":{"x":8637.91845703125,"y":2157.2579345703125},"b2":{"x":8700.983221324102,"y":2198.8249897505298}}}},"306":{"name":"B-ketoacyl synthetase (palmitate, n-C16:0)","bigg_id":"KAS8","reversibility":false,"label_x":8541.55126953125,"label_y":2534.9365234375,"gene_reaction_rule":"FASN","genes":[{"notes":{"original_bigg_ids":["2194"]},"name":"FASN","bigg_id":"FASN"}],"metabolites":[{"bigg_id":"h2o_c","coefficient":6},{"bigg_id":"malcoa_c","coefficient":-7},{"bigg_id":"nadph_c","coefficient":-14},{"bigg_id":"nadp_c","coefficient":14},{"bigg_id":"coa_c","coefficient":8},{"bigg_id":"h_c","coefficient":-20},{"bigg_id":"accoa_c","coefficient":-1},{"bigg_id":"co2_c","coefficient":7},{"bigg_id":"hdca_c","coefficient":1}],"segments":{"1916":{"from_node_id":"2008","to_node_id":"2009","b1":null,"b2":null},"1917":{"from_node_id":"2010","to_node_id":"2009","b1":null,"b2":null},"1918":{"from_node_id":"2010","to_node_id":"2011","b1":{"x":8639.93408203125,"y":2548.000244140625},"b2":{"x":8692.526637857596,"y":2626.272598094528}},"1919":{"from_node_id":"2008","to_node_id":"2002","b1":{"x":8637.91845703125,"y":2427.229248046875},"b2":{"x":8637.91845703125,"y":2381.729248046875}},"1920":{"from_node_id":"2008","to_node_id":"2012","b1":{"x":8637.91845703125,"y":2423.229248046875},"b2":{"x":8726.13427734375,"y":2441.87060546875}},"1921":{"from_node_id":"2010","to_node_id":"2013","b1":{"x":8639.93408203125,"y":2548.000244140625},"b2":{"x":8713.3165289757,"y":2574.2913535129514}},"1922":{"from_node_id":"2010","to_node_id":"2014","b1":{"x":8639.93408203125,"y":2548.000244140625},"b2":{"x":8665.31247631644,"y":2570.9121949467058}},"1923":{"from_node_id":"2008","to_node_id":"2015","b1":{"x":8637.91845703125,"y":2423.229248046875},"b2":{"x":8717.776482014973,"y":2397.2732001564846}},"1924":{"from_node_id":"2008","to_node_id":"2016","b1":{"x":8637.91845703125,"y":2423.229248046875},"b2":{"x":8531.955631267896,"y":2376.7416957733135}},"1925":{"from_node_id":"2010","to_node_id":"2017","b1":{"x":8639.93408203125,"y":2548.000244140625},"b2":{"x":8710.2979743476,"y":2558.3536066707597}},"1926":{"from_node_id":"2010","to_node_id":"2018","b1":{"x":8639.93408203125,"y":2544.000244140625},"b2":{"x":8645.31201171875,"y":2718.55615234375}}}},"307":{"name":"Fatty acid  CoA ligase  hexadecanoate ","bigg_id":"FACOAL160","reversibility":false,"label_x":8675.20458984375,"label_y":2942.91357421875,"gene_reaction_rule":"ACSL1 or ACSL3 or ACSL5","genes":[{"notes":{"original_bigg_ids":["2180"]},"name":"ACSL1","bigg_id":"ACSL1"},{"notes":{"original_bigg_ids":["2181"]},"name":"ACSL3","bigg_id":"ACSL3"},{"notes":{"original_bigg_ids":["51703"]},"name":"ACSL5","bigg_id":"ACSL5"}],"metabolites":[{"bigg_id":"atp_c","coefficient":-1},{"bigg_id":"ppi_c","coefficient":1},{"bigg_id":"pmtcoa_c","coefficient":1},{"bigg_id":"coa_c","coefficient":-1},{"bigg_id":"amp_c","coefficient":1},{"bigg_id":"hdca_c","coefficient":-1}],"segments":{"1927":{"from_node_id":"2019","to_node_id":"2020","b1":null,"b2":null},"1928":{"from_node_id":"2021","to_node_id":"2020","b1":null,"b2":null},"1929":{"from_node_id":"2019","to_node_id":"2022","b1":{"x":8645.31201171875,"y":2865.05615234375},"b2":{"x":8728.325016300814,"y":2850.5267395926976}},"1930":{"from_node_id":"2021","to_node_id":"2023","b1":{"x":8645.31201171875,"y":2977.05615234375},"b2":{"x":8731.984946544435,"y":2995.288654454242}},"1931":{"from_node_id":"2021","to_node_id":"2024","b1":{"x":8645.31201171875,"y":2973.05615234375},"b2":{"x":8645.31201171875,"y":3018.55615234375}},"1932":{"from_node_id":"2019","to_node_id":"2025","b1":{"x":8645.31201171875,"y":2865.05615234375},"b2":{"x":8727.253897035698,"y":2880.3161130063377}},"1933":{"from_node_id":"2021","to_node_id":"2026","b1":{"x":8645.31201171875,"y":2977.05615234375},"b2":{"x":8729.028146058114,"y":2976.07430113816}},"1934":{"from_node_id":"2019","to_node_id":"2018","b1":{"x":8645.31201171875,"y":2869.05615234375},"b2":{"x":8645.31201171875,"y":2823.55615234375}}}},"308":{"name":"C160CPT1","bigg_id":"C160CPT1","reversibility":false,"label_x":8675.31201171875,"label_y":3265.36669921875,"gene_reaction_rule":"CPT1A","genes":[{"notes":{"original_bigg_ids":["1374"]},"name":"CPT1A","bigg_id":"CPT1A"}],"metabolites":[{"bigg_id":"pmtcrn_c","coefficient":1},{"bigg_id":"crn_c","coefficient":-1},{"bigg_id":"coa_c","coefficient":1},{"bigg_id":"pmtcoa_c","coefficient":-1}],"segments":{"1935":{"from_node_id":"2027","to_node_id":"2028","b1":null,"b2":null},"1936":{"from_node_id":"2029","to_node_id":"2028","b1":null,"b2":null},"1937":{"from_node_id":"2029","to_node_id":"2030","b1":{"x":8645.31201171875,"y":3307.36669921875},"b2":{"x":8645.31201171875,"y":3455.677734375}},"1938":{"from_node_id":"2027","to_node_id":"2031","b1":{"x":8645.31201171875,"y":3199.36669921875},"b2":{"x":8562.471063362505,"y":3216.289895054431}},"1939":{"from_node_id":"2029","to_node_id":"2032","b1":{"x":8645.31201171875,"y":3311.36669921875},"b2":{"x":8561.10104597104,"y":3306.2492548177147}},"1940":{"from_node_id":"2027","to_node_id":"2024","b1":{"x":8645.31201171875,"y":3203.36669921875},"b2":{"x":8645.31201171875,"y":3123.55615234375}}}},"309":{"name":"C160CRNt","bigg_id":"C160CRNt","reversibility":false,"label_x":8675.31201171875,"label_y":3668.177734375,"gene_reaction_rule":"SLC25A20","genes":[{"notes":{"original_bigg_ids":["788"]},"name":"SLC25A20","bigg_id":"SLC25A20"}],"metabolites":[{"bigg_id":"pmtcrn_c","coefficient":-1},{"bigg_id":"pmtcrn_m","coefficient":1}],"segments":{"1941":{"from_node_id":"2033","to_node_id":"2034","b1":null,"b2":null},"1942":{"from_node_id":"2035","to_node_id":"2034","b1":null,"b2":null},"1943":{"from_node_id":"2033","to_node_id":"2030","b1":{"x":8645.31201171875,"y":3606.177734375},"b2":{"x":8645.31201171875,"y":3560.677734375}},"1944":{"from_node_id":"2035","to_node_id":"2036","b1":{"x":8645.31201171875,"y":3710.177734375},"b2":{"x":8645.31201171875,"y":3755.677734375}}}},"310":{"name":"C160CPT2","bigg_id":"C160CPT2","reversibility":false,"label_x":8675.31201171875,"label_y":3974.22705078125,"gene_reaction_rule":"CPT2","genes":[{"notes":{"original_bigg_ids":["1376"]},"name":"CPT2","bigg_id":"CPT2"}],"metabolites":[{"bigg_id":"coa_m","coefficient":-1},{"bigg_id":"pmtcoa_m","coefficient":1},{"bigg_id":"crn_m","coefficient":1},{"bigg_id":"pmtcrn_m","coefficient":-1}],"segments":{"1945":{"from_node_id":"2037","to_node_id":"2038","b1":null,"b2":null},"1946":{"from_node_id":"2039","to_node_id":"2038","b1":null,"b2":null},"1947":{"from_node_id":"2037","to_node_id":"2040","b1":{"x":8645.31201171875,"y":3908.22705078125},"b2":{"x":8549.67587487956,"y":3928.2369849398597}},"1948":{"from_node_id":"2039","to_node_id":"2041","b1":{"x":8645.31201171875,"y":4016.22705078125},"b2":{"x":8645.31201171875,"y":4098.02392578125}},"1949":{"from_node_id":"2039","to_node_id":"2042","b1":{"x":8645.31201171875,"y":4020.22705078125},"b2":{"x":8549.393956850854,"y":4014.8453605132086}},"1950":{"from_node_id":"2037","to_node_id":"2036","b1":{"x":8645.31201171875,"y":3912.22705078125},"b2":{"x":8645.31201171875,"y":3860.677734375}}}},"311":{"name":"FAOXC16080m","bigg_id":"FAOXC16080m","reversibility":false,"label_x":8680.69482421875,"label_y":4420.554931640625,"gene_reaction_rule":"ACADM or ACADS","genes":[{"notes":{"original_bigg_ids":["34"]},"name":"ACADM","bigg_id":"ACADM"},{"notes":{"original_bigg_ids":["35"]},"name":"ACADS","bigg_id":"ACADS"}],"metabolites":[{"bigg_id":"h2o_m","coefficient":-4},{"bigg_id":"fad_m","coefficient":-4},{"bigg_id":"accoa_m","coefficient":4},{"bigg_id":"occoa_m","coefficient":1},{"bigg_id":"nadh_m","coefficient":4},{"bigg_id":"nad_m","coefficient":-4},{"bigg_id":"coa_m","coefficient":-4},{"bigg_id":"h_m","coefficient":4},{"bigg_id":"fadh2_m","coefficient":4},{"bigg_id":"pmtcoa_m","coefficient":-1}],"segments":{"1951":{"from_node_id":"2043","to_node_id":"2044","b1":null,"b2":null},"1952":{"from_node_id":"2045","to_node_id":"2044","b1":null,"b2":null},"1953":{"from_node_id":"2043","to_node_id":"2046","b1":{"x":8648.00048828125,"y":4359.943115234375},"b2":{"x":8528.96159784864,"y":4234.719821766591}},"1954":{"from_node_id":"2043","to_node_id":"2047","b1":{"x":8648.00048828125,"y":4359.943115234375},"b2":{"x":8529.99658203125,"y":4300.564697265625}},"1956":{"from_node_id":"2045","to_node_id":"2509","b1":{"x":8649.10888671875,"y":4478.048095703125},"b2":{"x":8035.801795305185,"y":4467.299899283503}},"1957":{"from_node_id":"2045","to_node_id":"2050","b1":{"x":8649.10888671875,"y":4478.048095703125},"b2":{"x":8641.373297012804,"y":4485.791796538014}},"1958":{"from_node_id":"2043","to_node_id":"2051","b1":{"x":8648.00048828125,"y":4359.943115234375},"b2":{"x":8568.82080078125,"y":4354.416259765625}},"1959":{"from_node_id":"2043","to_node_id":"2052","b1":{"x":8648.00048828125,"y":4359.943115234375},"b2":{"x":8613.717011765191,"y":4371.049289246075}},"1960":{"from_node_id":"2045","to_node_id":"2053","b1":{"x":8649.10888671875,"y":4478.048095703125},"b2":{"x":8601.391319941631,"y":4472.891667564843}},"1961":{"from_node_id":"2045","to_node_id":"2054","b1":{"x":8649.10888671875,"y":4478.048095703125},"b2":{"x":8661.068106969798,"y":4442.305741324727}},"1962":{"from_node_id":"2043","to_node_id":"2041","b1":{"x":8648.00048828125,"y":4363.943115234375},"b2":{"x":8645.31201171875,"y":4203.02392578125}}}},"314":{"name":"CYSTGLUex","bigg_id":"CYSTGLUex","reversibility":false,"label_x":9475.0576171875,"label_y":4339.264404296875,"gene_reaction_rule":"SLC3A2 and SLC7A11","genes":[{"notes":{"original_bigg_ids":["6520"]},"name":"SLC3A2","bigg_id":"SLC3A2"},{"notes":{"original_bigg_ids":["23657"]},"name":"SLC7A11","bigg_id":"SLC7A11"}],"metabolites":[{"bigg_id":"Lcystin_e","coefficient":-1},{"bigg_id":"glu__L_c","coefficient":-1},{"bigg_id":"glu__L_e","coefficient":1},{"bigg_id":"Lcystin_c","coefficient":1}],"segments":{"1985":{"from_node_id":"2078","to_node_id":"2079","b1":null,"b2":null},"1986":{"from_node_id":"2080","to_node_id":"2079","b1":null,"b2":null},"1987":{"from_node_id":"2078","to_node_id":"2077","b1":{"x":9681.3046875,"y":4386.633544921875},"b2":{"x":9681.3046875,"y":4410.656494140625}},"1988":{"from_node_id":"2078","to_node_id":"2081","b1":{"x":9681.3046875,"y":4390.633544921875},"b2":{"x":9748.262869562477,"y":4287.576827093316}},"1989":{"from_node_id":"2080","to_node_id":"2082","b1":{"x":9681.3046875,"y":4278.633544921875},"b2":{"x":9743.291054286121,"y":4389.185764485361}},"1990":{"from_node_id":"2080","to_node_id":"2083","b1":{"x":9681.3046875,"y":4282.633544921875},"b2":{"x":9681.3046875,"y":4215.656494140625}}}},"315":{"name":"CYSGLTH","bigg_id":"CYSGLTH","reversibility":true,"label_x":9518.01171875,"label_y":4058.056640625,"gene_reaction_rule":"","genes":[],"metabolites":[{"bigg_id":"cys__L_c","coefficient":2},{"bigg_id":"gthox_c","coefficient":1},{"bigg_id":"gthrd_c","coefficient":-2},{"bigg_id":"Lcystin_c","coefficient":-1}],"segments":{"1991":{"from_node_id":"2084","to_node_id":"2085","b1":null,"b2":null},"1992":{"from_node_id":"2086","to_node_id":"2085","b1":null,"b2":null},"1993":{"from_node_id":"2086","to_node_id":"2087","b1":{"x":9681.3046875,"y":3988.002685546875},"b2":{"x":9681.3046875,"y":3915.656494140625}},"1994":{"from_node_id":"2086","to_node_id":"2088","b1":{"x":9681.3046875,"y":3984.002685546875},"b2":{"x":9738.556975674479,"y":3995.7939061709517}},"1995":{"from_node_id":"2084","to_node_id":"2089","b1":{"x":9681.3046875,"y":4096.002685546875},"b2":{"x":9736.965631383373,"y":4083.7102687662964}},"1996":{"from_node_id":"2084","to_node_id":"2083","b1":{"x":9681.3046875,"y":4092.002685546875},"b2":{"x":9681.3046875,"y":4110.656494140625}}}},"316":{"name":"Cysteine transaminase","bigg_id":"CYSTA","reversibility":true,"label_x":9558.28125,"label_y":3756.63427734375,"gene_reaction_rule":"GOT1","genes":[{"notes":{"original_bigg_ids":["2805"]},"name":"GOT1","bigg_id":"GOT1"}],"metabolites":[{"bigg_id":"akg_c","coefficient":-1},{"bigg_id":"cys__L_c","coefficient":-1},{"bigg_id":"glu__L_c","coefficient":1},{"bigg_id":"mercppyr_c","coefficient":1}],"segments":{"1997":{"from_node_id":"2090","to_node_id":"2091","b1":null,"b2":null},"1998":{"from_node_id":"2092","to_node_id":"2091","b1":null,"b2":null},"1999":{"from_node_id":"2090","to_node_id":"2093","b1":{"x":9681.3046875,"y":3797.264892578125},"b2":{"x":9726.383017531296,"y":3783.1230825399493}},"2000":{"from_node_id":"2090","to_node_id":"2087","b1":{"x":9681.3046875,"y":3793.264892578125},"b2":{"x":9681.3046875,"y":3810.656494140625}},"2001":{"from_node_id":"2092","to_node_id":"2094","b1":{"x":9681.3046875,"y":3685.264892578125},"b2":{"x":9730.501289789208,"y":3708.2294968318547}},"2002":{"from_node_id":"2092","to_node_id":"2095","b1":{"x":9681.3046875,"y":3689.264892578125},"b2":{"x":9682.134765625,"y":3689.44091796875}}}},"317":{"name":"3-mercaptopyruvate sulfurtransferase","bigg_id":"MCPST","reversibility":false,"label_x":9551.056640625,"label_y":3496.94091796875,"gene_reaction_rule":"MPST","genes":[{"notes":{"original_bigg_ids":["4357"]},"name":"MPST","bigg_id":"MPST"}],"metabolites":[{"bigg_id":"pyr_c","coefficient":1},{"bigg_id":"tcynt_c","coefficient":1},{"bigg_id":"cyan_c","coefficient":-1},{"bigg_id":"mercppyr_c","coefficient":-1},{"bigg_id":"h_c","coefficient":1}],"segments":{"2003":{"from_node_id":"2096","to_node_id":"2097","b1":null,"b2":null},"2004":{"from_node_id":"2098","to_node_id":"2097","b1":null,"b2":null},"2005":{"from_node_id":"2098","to_node_id":"2099","b1":{"x":9682.134765625,"y":3430.94091796875},"b2":{"x":9572.260899971678,"y":3391.644136282347}},"2006":{"from_node_id":"2098","to_node_id":"2100","b1":{"x":9682.134765625,"y":3434.94091796875},"b2":{"x":9682.134765625,"y":3389.44091796875}},"2007":{"from_node_id":"2096","to_node_id":"2101","b1":{"x":9682.134765625,"y":3542.94091796875},"b2":{"x":9568.828506197022,"y":3545.5912413067513}},"2008":{"from_node_id":"2096","to_node_id":"2095","b1":{"x":9682.134765625,"y":3538.94091796875},"b2":{"x":9682.134765625,"y":3584.44091796875}},"2009":{"from_node_id":"2098","to_node_id":"2102","b1":{"x":9682.134765625,"y":3430.94091796875},"b2":{"x":9733.14237081185,"y":3435.5765147113098}}}},"318":{"name":"TCYNTtm","bigg_id":"TCYNTtm","reversibility":false,"label_x":9712.134765625,"label_y":3263.69775390625,"gene_reaction_rule":"","genes":[],"metabolites":[{"bigg_id":"tcynt_m","coefficient":-1},{"bigg_id":"tcynt_c","coefficient":1}],"segments":{"2010":{"from_node_id":"2103","to_node_id":"2104","b1":null,"b2":null},"2011":{"from_node_id":"2105","to_node_id":"2104","b1":null,"b2":null},"2012":{"from_node_id":"2103","to_node_id":"2106","b1":{"x":9682.134765625,"y":3201.69775390625},"b2":{"x":9682.1337890625,"y":3201.873779296875}},"2013":{"from_node_id":"2105","to_node_id":"2100","b1":{"x":9682.134765625,"y":3305.69775390625},"b2":{"x":9682.134765625,"y":3284.44091796875}}}},"319":{"name":"CYANSTm","bigg_id":"CYANSTm","reversibility":false,"label_x":9508.1015625,"label_y":2974.473876953125,"gene_reaction_rule":"TST","genes":[{"notes":{"original_bigg_ids":["7263"]},"name":"TST","bigg_id":"TST"}],"metabolites":[{"bigg_id":"tcynt_m","coefficient":1},{"bigg_id":"tsul_m","coefficient":-1},{"bigg_id":"h_m","coefficient":1},{"bigg_id":"so3_m","coefficient":1},{"bigg_id":"cyan_m","coefficient":-1}],"segments":{"2014":{"from_node_id":"2107","to_node_id":"2108","b1":null,"b2":null},"2015":{"from_node_id":"2109","to_node_id":"2108","b1":null,"b2":null},"2016":{"from_node_id":"2109","to_node_id":"2106","b1":{"x":9682.1337890625,"y":3024.527587890625},"b2":{"x":9682.1337890625,"y":3096.873779296875}},"2017":{"from_node_id":"2107","to_node_id":"2110","b1":{"x":9682.1337890625,"y":2916.527587890625},"b2":{"x":9719.295122662303,"y":2939.4507589645123}},"2018":{"from_node_id":"2109","to_node_id":"2111","b1":{"x":9682.1337890625,"y":3028.527587890625},"b2":{"x":9626.2333984375,"y":3052.896728515625}},"2019":{"from_node_id":"2109","to_node_id":"2112","b1":{"x":9682.1337890625,"y":3028.527587890625},"b2":{"x":9720.41144217081,"y":3023.9238694298365}},"2020":{"from_node_id":"2107","to_node_id":"2113","b1":{"x":9682.1337890625,"y":2920.527587890625},"b2":{"x":9682.1337890625,"y":2901.873779296875}}}},"320":{"name":"CYANtm","bigg_id":"CYANtm","reversibility":true,"label_x":9712.1337890625,"label_y":2765.59033203125,"gene_reaction_rule":"","genes":[],"metabolites":[{"bigg_id":"cyan_m","coefficient":1},{"bigg_id":"cyan_c","coefficient":-1}],"segments":{"2021":{"from_node_id":"2114","to_node_id":"2115","b1":null,"b2":null},"2022":{"from_node_id":"2116","to_node_id":"2115","b1":null,"b2":null},"2023":{"from_node_id":"2116","to_node_id":"2113","b1":{"x":9682.1337890625,"y":2807.59033203125},"b2":{"x":9682.1337890625,"y":2796.873779296875}},"2024":{"from_node_id":"2114","to_node_id":"2117","b1":{"x":9682.1337890625,"y":2703.59033203125},"b2":{"x":9682.1337890625,"y":2735.38818359375}}}},"321":{"name":"ALOX5","bigg_id":"ALOX5","reversibility":false,"label_x":9588.6826171875,"label_y":-23.113525390625,"gene_reaction_rule":"ALOX5","genes":[{"notes":{"original_bigg_ids":["240"]},"name":"ALOX5","bigg_id":"ALOX5"}],"metabolites":[{"bigg_id":"o2_c","coefficient":-1},{"bigg_id":"arachd_c","coefficient":-1},{"bigg_id":"5HPET_c","coefficient":1}],"segments":{"2025":{"from_node_id":"2119","to_node_id":"2120","b1":null,"b2":null},"2026":{"from_node_id":"2121","to_node_id":"2120","b1":null,"b2":null},"2027":{"from_node_id":"2119","to_node_id":"2118","b1":{"x":9558.6826171875,"y":-85.113525390625},"b2":{"x":9558.6826171875,"y":-130.613525390625}},"2028":{"from_node_id":"2119","to_node_id":"2122","b1":{"x":9558.6826171875,"y":-89.113525390625},"b2":{"x":9579.6826171875,"y":-108.113525390625}},"2029":{"from_node_id":"2121","to_node_id":"2123","b1":{"x":9558.6826171875,"y":18.886474609375},"b2":{"x":9558.6826171875,"y":64.386474609375}}}},"322":{"name":"ALOX52","bigg_id":"ALOX52","reversibility":false,"label_x":9588.6826171875,"label_y":276.886474609375,"gene_reaction_rule":"ALOX5","genes":[{"notes":{"original_bigg_ids":["240"]},"name":"ALOX5","bigg_id":"ALOX5"}],"metabolites":[{"bigg_id":"h2o_c","coefficient":1},{"bigg_id":"leuktrA4_c","coefficient":1},{"bigg_id":"5HPET_c","coefficient":-1}],"segments":{"2030":{"from_node_id":"2124","to_node_id":"2125","b1":null,"b2":null},"2031":{"from_node_id":"2126","to_node_id":"2125","b1":null,"b2":null},"2032":{"from_node_id":"2126","to_node_id":"2127","b1":{"x":9558.6826171875,"y":322.886474609375},"b2":{"x":9579.6826171875,"y":341.886474609375}},"2033":{"from_node_id":"2126","to_node_id":"2128","b1":{"x":9558.6826171875,"y":318.886474609375},"b2":{"x":9558.6826171875,"y":364.386474609375}},"2034":{"from_node_id":"2124","to_node_id":"2123","b1":{"x":9558.6826171875,"y":214.886474609375},"b2":{"x":9558.6826171875,"y":169.386474609375}}}},"323":{"name":"LEUKTRA4tr","bigg_id":"LEUKTRA4tr","reversibility":true,"label_x":9588.6826171875,"label_y":576.886474609375,"gene_reaction_rule":"","genes":[],"metabolites":[{"bigg_id":"leuktrA4_c","coefficient":-1},{"bigg_id":"leuktrA4_r","coefficient":1}],"segments":{"2035":{"from_node_id":"2129","to_node_id":"2130","b1":null,"b2":null},"2036":{"from_node_id":"2131","to_node_id":"2130","b1":null,"b2":null},"2037":{"from_node_id":"2129","to_node_id":"2128","b1":{"x":9558.6826171875,"y":514.886474609375},"b2":{"x":9558.6826171875,"y":469.386474609375}},"2038":{"from_node_id":"2131","to_node_id":"2132","b1":{"x":9558.6826171875,"y":618.886474609375},"b2":{"x":9558.6826171875,"y":664.386474609375}}}},"324":{"name":"LTC4Sr","bigg_id":"LTC4Sr","reversibility":false,"label_x":9567.4140625,"label_y":880.4312133789062,"gene_reaction_rule":"LTC4S or MGST2 or MGST3","genes":[{"notes":{"original_bigg_ids":["4056"]},"name":"LTC4S","bigg_id":"LTC4S"},{"notes":{"original_bigg_ids":["4258"]},"name":"MGST2","bigg_id":"MGST2"},{"notes":{"original_bigg_ids":["4259"]},"name":"MGST3","bigg_id":"MGST3"}],"metabolites":[{"bigg_id":"leuktrC4_r","coefficient":1},{"bigg_id":"gthrd_r","coefficient":-1},{"bigg_id":"leuktrA4_r","coefficient":-1}],"segments":{"2039":{"from_node_id":"2133","to_node_id":"2134","b1":null,"b2":null},"2040":{"from_node_id":"2135","to_node_id":"2134","b1":null,"b2":null},"2041":{"from_node_id":"2135","to_node_id":"2136","b1":{"x":9558.6826171875,"y":918.886474609375},"b2":{"x":9558.6826171875,"y":964.386474609375}},"2042":{"from_node_id":"2133","to_node_id":"2137","b1":{"x":9558.6826171875,"y":810.886474609375},"b2":{"x":9621.7392578125,"y":826.93408203125}},"2043":{"from_node_id":"2133","to_node_id":"2132","b1":{"x":9558.6826171875,"y":814.886474609375},"b2":{"x":9558.6826171875,"y":769.386474609375}}}},"325":{"name":"GGT5r","bigg_id":"GGT5r","reversibility":true,"label_x":9588.6826171875,"label_y":1176.886474609375,"gene_reaction_rule":"GGT5","genes":[{"notes":{"original_bigg_ids":["2687"]},"name":"GGT5","bigg_id":"GGT5"}],"metabolites":[{"bigg_id":"glu__L_r","coefficient":1},{"bigg_id":"h2o_r","coefficient":-1},{"bigg_id":"leuktrD4_r","coefficient":1},{"bigg_id":"leuktrC4_r","coefficient":-1}],"segments":{"2044":{"from_node_id":"2138","to_node_id":"2139","b1":null,"b2":null},"2045":{"from_node_id":"2140","to_node_id":"2139","b1":null,"b2":null},"2046":{"from_node_id":"2140","to_node_id":"2141","b1":{"x":9558.6826171875,"y":1218.886474609375},"b2":{"x":9366.928826582865,"y":1272.843341179267}},"2047":{"from_node_id":"2138","to_node_id":"2142","b1":{"x":9558.6826171875,"y":1110.886474609375},"b2":{"x":9364.17800933157,"y":1074.383268155327}},"2048":{"from_node_id":"2140","to_node_id":"2143","b1":{"x":9558.6826171875,"y":1222.886474609375},"b2":{"x":9559.386567566677,"y":1282.6756477740712}},"2049":{"from_node_id":"2138","to_node_id":"2136","b1":{"x":9558.6826171875,"y":1114.886474609375},"b2":{"x":9558.6826171875,"y":1069.386474609375}}}},"326":{"name":"GLUtr","bigg_id":"GLUtr","reversibility":true,"label_x":9374.677734375,"label_y":1480.394775390625,"gene_reaction_rule":"","genes":[],"metabolites":[{"bigg_id":"glu__L_c","coefficient":-1},{"bigg_id":"glu__L_r","coefficient":1}],"segments":{"2050":{"from_node_id":"2144","to_node_id":"2145","b1":null,"b2":null},"2051":{"from_node_id":"2146","to_node_id":"2145","b1":null,"b2":null},"2052":{"from_node_id":"2144","to_node_id":"2147","b1":{"x":9344.677734375,"y":1522.394775390625},"b2":{"x":9344.677734375,"y":1567.894775390625}},"2053":{"from_node_id":"2146","to_node_id":"2141","b1":{"x":9344.677734375,"y":1418.394775390625},"b2":{"x":9344.677734375,"y":1372.894775390625}}}},"327":{"name":"LEUKTRD4tr","bigg_id":"LEUKTRD4tr","reversibility":true,"label_x":9590.091796875,"label_y":1482.4940185546875,"gene_reaction_rule":"","genes":[],"metabolites":[{"bigg_id":"leuktrD4_r","coefficient":1},{"bigg_id":"leuktrD4_c","coefficient":-1}],"segments":{"2054":{"from_node_id":"2148","to_node_id":"2149","b1":null,"b2":null},"2055":{"from_node_id":"2150","to_node_id":"2149","b1":null,"b2":null},"2056":{"from_node_id":"2150","to_node_id":"2143","b1":{"x":9560.091796875,"y":1420.4940185546875},"b2":{"x":9560.091796875,"y":1374.9940185546875}},"2057":{"from_node_id":"2148","to_node_id":"2151","b1":{"x":9560.091796875,"y":1524.4940185546875},"b2":{"x":9560.091796875,"y":1569.9940185546875}}}},"328":{"name":"LTD4DP","bigg_id":"LTD4DP","reversibility":true,"label_x":9419.9443359375,"label_y":1835.6651611328125,"gene_reaction_rule":"","genes":[],"metabolites":[{"bigg_id":"leuktrE4_c","coefficient":1},{"bigg_id":"h2o_c","coefficient":-1},{"bigg_id":"gly_c","coefficient":1},{"bigg_id":"leuktrD4_c","coefficient":-1}],"segments":{"2058":{"from_node_id":"2152","to_node_id":"2153","b1":null,"b2":null},"2059":{"from_node_id":"2154","to_node_id":"2153","b1":null,"b2":null},"2060":{"from_node_id":"2154","to_node_id":"2155","b1":{"x":9560.091796875,"y":1874.1204833984375},"b2":{"x":9560.091796875,"y":1869.9940185546875}},"2061":{"from_node_id":"2152","to_node_id":"2156","b1":{"x":9560.091796875,"y":1766.1204833984375},"b2":{"x":9631.514871563377,"y":1763.4940400562105}},"2062":{"from_node_id":"2154","to_node_id":"2157","b1":{"x":9560.091796875,"y":1878.1204833984375},"b2":{"x":9456.545145707643,"y":1895.462591583549}},"2063":{"from_node_id":"2152","to_node_id":"2151","b1":{"x":9560.091796875,"y":1770.1204833984375},"b2":{"x":9560.091796875,"y":1674.9940185546875}}}},"329":{"name":"GGT6","bigg_id":"GGT6","reversibility":true,"label_x":9455.3916015625,"label_y":2082.4940185546875,"gene_reaction_rule":"","genes":[],"metabolites":[{"bigg_id":"leuktrE4_c","coefficient":-1},{"bigg_id":"leuktrF4_c","coefficient":1},{"bigg_id":"glu__L_c","coefficient":-1},{"bigg_id":"h2o_c","coefficient":1}],"segments":{"2064":{"from_node_id":"2158","to_node_id":"2159","b1":null,"b2":null},"2065":{"from_node_id":"2160","to_node_id":"2159","b1":null,"b2":null},"2066":{"from_node_id":"2158","to_node_id":"2155","b1":{"x":9560.091796875,"y":2020.4940185546875},"b2":{"x":9560.091796875,"y":1974.9940185546875}},"2067":{"from_node_id":"2160","to_node_id":"2161","b1":{"x":9560.091796875,"y":2124.4940185546875},"b2":{"x":9560.091796875,"y":2169.9940185546875}},"2068":{"from_node_id":"2158","to_node_id":"2162","b1":{"x":9560.091796875,"y":2016.4940185546875},"b2":{"x":9643.686512038816,"y":2010.064544050621}},"2069":{"from_node_id":"2160","to_node_id":"2163","b1":{"x":9560.091796875,"y":2128.4940185546875},"b2":{"x":9642.951589605085,"y":2126.8862157720064}}}},"330":{"name":"LEUKTRF4t","bigg_id":"LEUKTRF4t","reversibility":true,"label_x":9590.091796875,"label_y":2382.4940185546875,"gene_reaction_rule":"","genes":[],"metabolites":[{"bigg_id":"leuktrF4_c","coefficient":1},{"bigg_id":"leuktrF4_e","coefficient":-1}],"segments":{"2070":{"from_node_id":"2164","to_node_id":"2165","b1":null,"b2":null},"2071":{"from_node_id":"2166","to_node_id":"2165","b1":null,"b2":null},"2072":{"from_node_id":"2166","to_node_id":"2161","b1":{"x":9560.091796875,"y":2320.4940185546875},"b2":{"x":9560.091796875,"y":2274.9940185546875}},"2073":{"from_node_id":"2164","to_node_id":"2167","b1":{"x":9560.091796875,"y":2424.4940185546875},"b2":{"x":9560.091796875,"y":2469.9940185546875}}}},"331":{"name":"Fatty acyl CoA synthase  n C100CoA ","bigg_id":"FAS100COA","reversibility":false,"label_x":7950.134765625,"label_y":242.81112670898438,"gene_reaction_rule":"FASN","genes":[{"notes":{"original_bigg_ids":["2194"]},"name":"FASN","bigg_id":"FASN"}],"metabolites":[{"bigg_id":"h2o_c","coefficient":1},{"bigg_id":"malcoa_c","coefficient":-1},{"bigg_id":"nadph_c","coefficient":-2},{"bigg_id":"nadp_c","coefficient":2},{"bigg_id":"coa_c","coefficient":1},{"bigg_id":"h_c","coefficient":-3},{"bigg_id":"co2_c","coefficient":1},{"bigg_id":"occoa_c","coefficient":-1},{"bigg_id":"dcacoa_c","coefficient":1}],"segments":{"2074":{"from_node_id":"2169","to_node_id":"2170","b1":null,"b2":null},"2075":{"from_node_id":"2171","to_node_id":"2170","b1":null,"b2":null},"2076":{"from_node_id":"2171","to_node_id":"2172","b1":{"x":8146.96337890625,"y":294.1482849121094},"b2":{"x":8203.287492052374,"y":312.0714915450076}},"2077":{"from_node_id":"2169","to_node_id":"2168","b1":{"x":8146.96337890625,"y":186.14828491210938},"b2":{"x":8146.96337890625,"y":115.63043212890625}},"2078":{"from_node_id":"2169","to_node_id":"2173","b1":{"x":8146.96337890625,"y":182.14828491210938},"b2":{"x":8222.303249090055,"y":131.7347978679766}},"2079":{"from_node_id":"2171","to_node_id":"2174","b1":{"x":8146.96337890625,"y":294.1482849121094},"b2":{"x":8213.467703772218,"y":284.31620408040317}},"2080":{"from_node_id":"2171","to_node_id":"2175","b1":{"x":8146.96337890625,"y":294.1482849121094},"b2":{"x":8160.161400769933,"y":282.46682665711313}},"2081":{"from_node_id":"2169","to_node_id":"2176","b1":{"x":8146.96337890625,"y":182.14828491210938},"b2":{"x":8212.936286686645,"y":182.3371145738721}},"2082":{"from_node_id":"2171","to_node_id":"2177","b1":{"x":8146.96337890625,"y":294.1482849121094},"b2":{"x":8211.216508583875,"y":266.4986304675051}},"2083":{"from_node_id":"2169","to_node_id":"2178","b1":{"x":8146.96337890625,"y":182.14828491210938},"b2":{"x":8190.271092574842,"y":166.58806197408748}},"2084":{"from_node_id":"2171","to_node_id":"2179","b1":{"x":8146.96337890625,"y":290.1482849121094},"b2":{"x":8146.96337890625,"y":391.68841552734375}}}},"332":{"name":"Fatty acyl CoA synthase  n C120CoA ","bigg_id":"FAS120COA","reversibility":false,"label_x":7944.7978515625,"label_y":612.1941528320312,"gene_reaction_rule":"FASN","genes":[{"notes":{"original_bigg_ids":["2194"]},"name":"FASN","bigg_id":"FASN"}],"metabolites":[{"bigg_id":"h2o_c","coefficient":1},{"bigg_id":"malcoa_c","coefficient":-1},{"bigg_id":"nadph_c","coefficient":-2},{"bigg_id":"ddcacoa_c","coefficient":1},{"bigg_id":"nadp_c","coefficient":2},{"bigg_id":"coa_c","coefficient":1},{"bigg_id":"h_c","coefficient":-3},{"bigg_id":"co2_c","coefficient":1},{"bigg_id":"dcacoa_c","coefficient":-1}],"segments":{"2085":{"from_node_id":"2180","to_node_id":"2181","b1":null,"b2":null},"2086":{"from_node_id":"2182","to_node_id":"2181","b1":null,"b2":null},"2087":{"from_node_id":"2182","to_node_id":"2183","b1":{"x":8146.96337890625,"y":650.1884155273438},"b2":{"x":8162.8850019040765,"y":620.8164730697317}},"2088":{"from_node_id":"2180","to_node_id":"2184","b1":{"x":8146.96337890625,"y":538.1884155273438},"b2":{"x":8218.45717812996,"y":509.7994887429817}},"2089":{"from_node_id":"2180","to_node_id":"2185","b1":{"x":8146.96337890625,"y":538.1884155273438},"b2":{"x":8218.767349828253,"y":540.6063921803853}},"2090":{"from_node_id":"2182","to_node_id":"2186","b1":{"x":8146.96337890625,"y":646.1884155273438},"b2":{"x":8146.9638671875,"y":803.7686767578125}},"2091":{"from_node_id":"2182","to_node_id":"2187","b1":{"x":8146.96337890625,"y":650.1884155273438},"b2":{"x":8218.6095002323,"y":752.4129173990998}},"2092":{"from_node_id":"2182","to_node_id":"2188","b1":{"x":8146.96337890625,"y":650.1884155273438},"b2":{"x":8220.866378641853,"y":710.1056087466441}},"2093":{"from_node_id":"2180","to_node_id":"2189","b1":{"x":8146.96337890625,"y":538.1884155273438},"b2":{"x":8186.969777827067,"y":553.8458160402297}},"2094":{"from_node_id":"2182","to_node_id":"2190","b1":{"x":8146.96337890625,"y":650.1884155273438},"b2":{"x":8198.95215697202,"y":661.874637483166}},"2095":{"from_node_id":"2180","to_node_id":"2179","b1":{"x":8146.96337890625,"y":542.1884155273438},"b2":{"x":8146.96337890625,"y":496.68841552734375}}}},"333":{"name":"Fatty acyl CoA synthase  n C140CoA ","bigg_id":"FAS140COA","reversibility":false,"label_x":7947.46630859375,"label_y":1072.3087158203125,"gene_reaction_rule":"FASN","genes":[{"notes":{"original_bigg_ids":["2194"]},"name":"FASN","bigg_id":"FASN"}],"metabolites":[{"bigg_id":"h2o_c","coefficient":1},{"bigg_id":"malcoa_c","coefficient":-1},{"bigg_id":"nadph_c","coefficient":-2},{"bigg_id":"ddcacoa_c","coefficient":-1},{"bigg_id":"nadp_c","coefficient":2},{"bigg_id":"coa_c","coefficient":1},{"bigg_id":"h_c","coefficient":-3},{"bigg_id":"co2_c","coefficient":1},{"bigg_id":"tdcoa_c","coefficient":1}],"segments":{"2096":{"from_node_id":"2191","to_node_id":"2192","b1":null,"b2":null},"2097":{"from_node_id":"2193","to_node_id":"2192","b1":null,"b2":null},"2098":{"from_node_id":"2193","to_node_id":"2194","b1":{"x":8146.9638671875,"y":1115.64013671875},"b2":{"x":8211.775428162311,"y":1171.5906680703454}},"2099":{"from_node_id":"2191","to_node_id":"2195","b1":{"x":8146.9638671875,"y":1003.64013671875},"b2":{"x":8217.812983977274,"y":996.3059092776839}},"2100":{"from_node_id":"2191","to_node_id":"2196","b1":{"x":8146.9638671875,"y":1003.64013671875},"b2":{"x":8227.852952663085,"y":974.5709810565611}},"2101":{"from_node_id":"2191","to_node_id":"2186","b1":{"x":8146.9638671875,"y":1007.64013671875},"b2":{"x":8146.9638671875,"y":908.7686767578125}},"2102":{"from_node_id":"2193","to_node_id":"2197","b1":{"x":8146.9638671875,"y":1115.64013671875},"b2":{"x":8220.144142629315,"y":1165.893161516025}},"2103":{"from_node_id":"2193","to_node_id":"2198","b1":{"x":8146.9638671875,"y":1115.64013671875},"b2":{"x":8204.277733900355,"y":1175.986938930492}},"2104":{"from_node_id":"2191","to_node_id":"2199","b1":{"x":8146.9638671875,"y":1003.64013671875},"b2":{"x":8208.196383533752,"y":963.5763043676416}},"2105":{"from_node_id":"2193","to_node_id":"2200","b1":{"x":8146.9638671875,"y":1115.64013671875},"b2":{"x":8217.280263519002,"y":1135.1236565432087}},"2106":{"from_node_id":"2193","to_node_id":"2201","b1":{"x":8146.9638671875,"y":1111.64013671875},"b2":{"x":8145.62939453125,"y":1254.5432739257812}}}},"334":{"name":"Fatty acyl CoA synthase  n C160CoA ","bigg_id":"FAS160COA","reversibility":false,"label_x":7936.79150390625,"label_y":1504.4033203125,"gene_reaction_rule":"FASN","genes":[{"notes":{"original_bigg_ids":["2194"]},"name":"FASN","bigg_id":"FASN"}],"metabolites":[{"bigg_id":"h2o_c","coefficient":1},{"bigg_id":"malcoa_c","coefficient":-1},{"bigg_id":"nadph_c","coefficient":-2},{"bigg_id":"pmtcoa_c","coefficient":1},{"bigg_id":"nadp_c","coefficient":2},{"bigg_id":"coa_c","coefficient":1},{"bigg_id":"h_c","coefficient":-3},{"bigg_id":"co2_c","coefficient":1},{"bigg_id":"tdcoa_c","coefficient":-1}],"segments":{"2107":{"from_node_id":"2202","to_node_id":"2203","b1":null,"b2":null},"2108":{"from_node_id":"2204","to_node_id":"2203","b1":null,"b2":null},"2109":{"from_node_id":"2204","to_node_id":"2205","b1":{"x":8141.62646484375,"y":1549.0718994140625},"b2":{"x":8141.62646484375,"y":1711.155517578125}},"2110":{"from_node_id":"2202","to_node_id":"2206","b1":{"x":8141.62646484375,"y":1441.0718994140625},"b2":{"x":8204.140268451807,"y":1457.1471199967425}},"2111":{"from_node_id":"2202","to_node_id":"2207","b1":{"x":8141.62646484375,"y":1441.0718994140625},"b2":{"x":8210.733778519365,"y":1402.3244612374929}},"2112":{"from_node_id":"2204","to_node_id":"2208","b1":{"x":8141.62646484375,"y":1553.0718994140625},"b2":{"x":8214.706068623505,"y":1582.8692654480142}},"2113":{"from_node_id":"2204","to_node_id":"2209","b1":{"x":8141.62646484375,"y":1553.0718994140625},"b2":{"x":8217.181446826342,"y":1617.9531319689515}},"2114":{"from_node_id":"2204","to_node_id":"2210","b1":{"x":8141.62646484375,"y":1553.0718994140625},"b2":{"x":8203.330072574829,"y":1635.8227597910557}},"2115":{"from_node_id":"2202","to_node_id":"2211","b1":{"x":8141.62646484375,"y":1441.0718994140625},"b2":{"x":8185.5307661943,"y":1450.4494841123217}},"2116":{"from_node_id":"2204","to_node_id":"2212","b1":{"x":8141.62646484375,"y":1553.0718994140625},"b2":{"x":8182.388965524753,"y":1650.1968906305397}},"2117":{"from_node_id":"2202","to_node_id":"2201","b1":{"x":8141.62646484375,"y":1445.0718994140625},"b2":{"x":8145.62939453125,"y":1359.5432739257812}}}},"335":{"name":"GTHRDtr","bigg_id":"GTHRDtr","reversibility":true,"label_x":9712.3818359375,"label_y":780.2921142578125,"gene_reaction_rule":"","genes":[],"metabolites":[{"bigg_id":"gthrd_c","coefficient":-1},{"bigg_id":"gthrd_r","coefficient":1}],"segments":{"2118":{"from_node_id":"2213","to_node_id":"2214","b1":null,"b2":null},"2119":{"from_node_id":"2215","to_node_id":"2214","b1":null,"b2":null},"2120":{"from_node_id":"2213","to_node_id":"2216","b1":{"x":9842.7392578125,"y":791.93408203125},"b2":{"x":9888.2392578125,"y":791.93408203125}},"2121":{"from_node_id":"2215","to_node_id":"2137","b1":{"x":9738.7392578125,"y":791.93408203125},"b2":{"x":9693.2392578125,"y":791.93408203125}}}},"336":{"name":"ARACHDtr","bigg_id":"ARACHDtr","reversibility":true,"label_x":10278.05859375,"label_y":1014.319091796875,"gene_reaction_rule":"","genes":[],"metabolites":[{"bigg_id":"arachd_r","coefficient":1},{"bigg_id":"arachd_c","coefficient":-1}],"segments":{"2122":{"from_node_id":"2218","to_node_id":"2219","b1":null,"b2":null},"2123":{"from_node_id":"2220","to_node_id":"2219","b1":null,"b2":null},"2124":{"from_node_id":"2220","to_node_id":"2221","b1":{"x":10248.05859375,"y":1056.319091796875},"b2":{"x":10248.05859375,"y":1101.819091796875}},"2125":{"from_node_id":"2218","to_node_id":"2217","b1":{"x":10248.05859375,"y":952.319091796875},"b2":{"x":10248.0595703125,"y":955.1245727539062}}}},"337":{"name":"PGSr","bigg_id":"PGSr","reversibility":false,"label_x":10150.3935546875,"label_y":1393.6781005859375,"gene_reaction_rule":"PTGS1 or PTGS2","genes":[{"notes":{"original_bigg_ids":["5742"]},"name":"PTGS1","bigg_id":"PTGS1"},{"notes":{"original_bigg_ids":["5743"]},"name":"PTGS2","bigg_id":"PTGS2"}],"metabolites":[{"bigg_id":"h_r","coefficient":-1},{"bigg_id":"arachd_r","coefficient":-1},{"bigg_id":"o2_r","coefficient":-2},{"bigg_id":"nadp_r","coefficient":1},{"bigg_id":"h2o_r","coefficient":1},{"bigg_id":"nadph_r","coefficient":-1},{"bigg_id":"prostgh2_r","coefficient":1}],"segments":{"2126":{"from_node_id":"2222","to_node_id":"2223","b1":null,"b2":null},"2127":{"from_node_id":"2224","to_node_id":"2223","b1":null,"b2":null},"2128":{"from_node_id":"2222","to_node_id":"2225","b1":{"x":10248.05859375,"y":1334.578857421875},"b2":{"x":10350.8476539282,"y":1375.3460078943983}},"2129":{"from_node_id":"2222","to_node_id":"2221","b1":{"x":10248.05859375,"y":1338.578857421875},"b2":{"x":10248.05859375,"y":1206.819091796875}},"2130":{"from_node_id":"2222","to_node_id":"2226","b1":{"x":10248.05859375,"y":1334.578857421875},"b2":{"x":10345.679601292322,"y":1285.961196265046}},"2131":{"from_node_id":"2224","to_node_id":"2227","b1":{"x":10248.05859375,"y":1446.578857421875},"b2":{"x":10329.570167156971,"y":1439.1041997627083}},"2132":{"from_node_id":"2224","to_node_id":"2228","b1":{"x":10248.05859375,"y":1446.578857421875},"b2":{"x":10133.8974609375,"y":1465.578857421875}},"2133":{"from_node_id":"2222","to_node_id":"2229","b1":{"x":10248.05859375,"y":1334.578857421875},"b2":{"x":10314.669480543847,"y":1329.7187847130488}},"2134":{"from_node_id":"2224","to_node_id":"2230","b1":{"x":10248.05859375,"y":1442.578857421875},"b2":{"x":10248.05859375,"y":1488.078857421875}}}},"338":{"name":"TXASr","bigg_id":"TXASr","reversibility":false,"label_x":10278.05859375,"label_y":1700.578857421875,"gene_reaction_rule":"TBXAS1","genes":[{"notes":{"original_bigg_ids":["6916"]},"name":"TBXAS1","bigg_id":"TBXAS1"}],"metabolites":[{"bigg_id":"prostgh2_r","coefficient":-1},{"bigg_id":"txa2_r","coefficient":1}],"segments":{"2135":{"from_node_id":"2231","to_node_id":"2232","b1":null,"b2":null},"2136":{"from_node_id":"2233","to_node_id":"2232","b1":null,"b2":null},"2137":{"from_node_id":"2231","to_node_id":"2230","b1":{"x":10248.05859375,"y":1638.578857421875},"b2":{"x":10248.05859375,"y":1593.078857421875}},"2138":{"from_node_id":"2233","to_node_id":"2234","b1":{"x":10248.05859375,"y":1742.578857421875},"b2":{"x":10248.05859375,"y":1788.078857421875}}}},"339":{"name":"TXA2tr","bigg_id":"TXA2tr","reversibility":true,"label_x":10278.05859375,"label_y":2000.578857421875,"gene_reaction_rule":"","genes":[],"metabolites":[{"bigg_id":"txa2_r","coefficient":1},{"bigg_id":"txa2_c","coefficient":-1}],"segments":{"2139":{"from_node_id":"2235","to_node_id":"2236","b1":null,"b2":null},"2140":{"from_node_id":"2237","to_node_id":"2236","b1":null,"b2":null},"2141":{"from_node_id":"2237","to_node_id":"2234","b1":{"x":10248.05859375,"y":1938.578857421875},"b2":{"x":10248.05859375,"y":1893.078857421875}},"2142":{"from_node_id":"2235","to_node_id":"2238","b1":{"x":10248.05859375,"y":2042.578857421875},"b2":{"x":10248.05859375,"y":2088.0788574218755}}}},"340":{"name":"TXA2te","bigg_id":"TXA2te","reversibility":true,"label_x":10488.029296875,"label_y":2314.576904296875,"gene_reaction_rule":"","genes":[],"metabolites":[{"bigg_id":"txa2_e","coefficient":-1},{"bigg_id":"txa2_c","coefficient":1}],"segments":{"2143":{"from_node_id":"2239","to_node_id":"2240","b1":null,"b2":null},"2144":{"from_node_id":"2241","to_node_id":"2240","b1":null,"b2":null},"2145":{"from_node_id":"2239","to_node_id":"2242","b1":{"x":10486.808177019328,"y":2354.936259758116},"b2":{"x":10498.2734375,"y":2396.82763671875}},"2146":{"from_node_id":"2241","to_node_id":"2238","b1":{"x":10369.665045394899,"y":2223.08381976141},"b2":{"x":10248.05859375,"y":2193.0788574218745}}}},"341":{"name":"TXBS","bigg_id":"TXBS","reversibility":false,"label_x":10057.390625,"label_y":2308.216552734375,"gene_reaction_rule":"","genes":[],"metabolites":[{"bigg_id":"txb2_c","coefficient":1},{"bigg_id":"h2o_c","coefficient":-1},{"bigg_id":"h_c","coefficient":-1},{"bigg_id":"txa2_c","coefficient":-1}],"segments":{"2147":{"from_node_id":"2243","to_node_id":"2244","b1":null,"b2":null},"2148":{"from_node_id":"2245","to_node_id":"2244","b1":null,"b2":null},"2149":{"from_node_id":"2245","to_node_id":"2246","b1":{"x":10023.389251760418,"y":2333.116318358194},"b2":{"x":10017.137911113758,"y":2393.999932452504}},"2150":{"from_node_id":"2243","to_node_id":"2247","b1":{"x":10142.3935546875,"y":2212.902099609375},"b2":{"x":10123.920118948903,"y":2157.3347685309827}},"2151":{"from_node_id":"2243","to_node_id":"2248","b1":{"x":10142.3935546875,"y":2212.902099609375},"b2":{"x":10007.32738032598,"y":2163.4700696923546}},"2152":{"from_node_id":"2243","to_node_id":"2238","b1":{"x":10138.3935546875,"y":2212.902099609375},"b2":{"x":10195.558593749995,"y":2140.578857421869}}}},"342":{"name":"ALOX15","bigg_id":"ALOX15","reversibility":false,"label_x":10209.966796875,"label_y":-17.431396484375,"gene_reaction_rule":"ALOX15 or ALOX15B","genes":[{"notes":{"original_bigg_ids":["246"]},"name":"ALOX15","bigg_id":"ALOX15"},{"notes":{"original_bigg_ids":["247"]},"name":"ALOX15B","bigg_id":"ALOX15B"}],"metabolites":[{"bigg_id":"o2_c","coefficient":-1},{"bigg_id":"15HPET_c","coefficient":1},{"bigg_id":"arachd_c","coefficient":-1}],"segments":{"2153":{"from_node_id":"2250","to_node_id":"2251","b1":null,"b2":null},"2154":{"from_node_id":"2252","to_node_id":"2251","b1":null,"b2":null},"2155":{"from_node_id":"2250","to_node_id":"2249","b1":{"x":10179.966796875,"y":-79.431396484375},"b2":{"x":10179.966796875,"y":-124.931396484375}},"2156":{"from_node_id":"2252","to_node_id":"2253","b1":{"x":10179.966796875,"y":24.568603515625},"b2":{"x":10179.966796875,"y":70.068603515625}},"2157":{"from_node_id":"2250","to_node_id":"2254","b1":{"x":10179.966796875,"y":-83.431396484375},"b2":{"x":10200.966796875,"y":-102.431396484375}}}},"343":{"name":"Sink 15HPET c","bigg_id":"SK_15HPET_c","reversibility":true,"label_x":10209.966796875,"label_y":282.568603515625,"gene_reaction_rule":"","genes":[],"metabolites":[{"bigg_id":"15HPET_c","coefficient":-1}],"segments":{"2158":{"from_node_id":"2255","to_node_id":"2256","b1":null,"b2":null},"2159":{"from_node_id":"2257","to_node_id":"2256","b1":null,"b2":null},"2160":{"from_node_id":"2255","to_node_id":"2253","b1":{"x":10179.966796875,"y":220.568603515625},"b2":{"x":10179.966796875,"y":175.068603515625}}}},"344":{"name":"ALOX12","bigg_id":"ALOX12","reversibility":false,"label_x":10823.2109375,"label_y":-9.5693359375,"gene_reaction_rule":"ALOX12","genes":[{"notes":{"original_bigg_ids":["239"]},"name":"ALOX12","bigg_id":"ALOX12"}],"metabolites":[{"bigg_id":"o2_c","coefficient":-1},{"bigg_id":"12HPET_c","coefficient":1},{"bigg_id":"arachd_c","coefficient":-1}],"segments":{"2161":{"from_node_id":"2259","to_node_id":"2260","b1":null,"b2":null},"2162":{"from_node_id":"2261","to_node_id":"2260","b1":null,"b2":null},"2163":{"from_node_id":"2259","to_node_id":"2258","b1":{"x":10793.2109375,"y":-71.5693359375},"b2":{"x":10793.2109375,"y":-117.0693359375}},"2164":{"from_node_id":"2261","to_node_id":"2262","b1":{"x":10793.2109375,"y":32.4306640625},"b2":{"x":10793.2109375,"y":41.12647247314453}},"2165":{"from_node_id":"2259","to_node_id":"2263","b1":{"x":10793.2109375,"y":-75.5693359375},"b2":{"x":10814.2109375,"y":-94.5693359375}}}},"345":{"name":"HPETOX","bigg_id":"HPETOX","reversibility":true,"label_x":10634.587890625,"label_y":249.02597045898438,"gene_reaction_rule":"","genes":[],"metabolites":[{"bigg_id":"12HPET_c","coefficient":-1},{"bigg_id":"h2o_c","coefficient":1},{"bigg_id":"12harachd_c","coefficient":1},{"bigg_id":"gthrd_c","coefficient":-2},{"bigg_id":"gthox_c","coefficient":1}],"segments":{"2166":{"from_node_id":"2264","to_node_id":"2265","b1":null,"b2":null},"2167":{"from_node_id":"2266","to_node_id":"2265","b1":null,"b2":null},"2168":{"from_node_id":"2264","to_node_id":"2262","b1":{"x":10790.91015625,"y":187.02597045898438},"b2":{"x":10793.2109375,"y":146.12647247314453}},"2169":{"from_node_id":"2266","to_node_id":"2267","b1":{"x":10790.91015625,"y":295.0259704589844},"b2":{"x":10859.672117491644,"y":307.02748164843894}},"2170":{"from_node_id":"2266","to_node_id":"2268","b1":{"x":10790.91015625,"y":291.0259704589844},"b2":{"x":10793.2109375,"y":377.9306640625}},"2171":{"from_node_id":"2264","to_node_id":"2269","b1":{"x":10790.91015625,"y":183.02597045898438},"b2":{"x":10853.087854554615,"y":169.66426131360535}},"2172":{"from_node_id":"2266","to_node_id":"2270","b1":{"x":10790.91015625,"y":295.0259704589844},"b2":{"x":10665.907552937671,"y":298.08717379042844}}}},"346":{"name":"PGS COX","bigg_id":"PGS_COX","reversibility":false,"label_x":8991.517578125,"label_y":-429.53765869140625,"gene_reaction_rule":"PTGS1 or PTGS2","genes":[{"notes":{"original_bigg_ids":["5742"]},"name":"PTGS1","bigg_id":"PTGS1"},{"notes":{"original_bigg_ids":["5743"]},"name":"PTGS2","bigg_id":"PTGS2"}],"metabolites":[{"bigg_id":"o2_c","coefficient":-2},{"bigg_id":"prostgg2_c","coefficient":1},{"bigg_id":"h_c","coefficient":-1},{"bigg_id":"arachd_c","coefficient":-1}],"segments":{"2173":{"from_node_id":"2272","to_node_id":"2273","b1":null,"b2":null},"2174":{"from_node_id":"2274","to_node_id":"2273","b1":null,"b2":null},"2175":{"from_node_id":"2272","to_node_id":"2271","b1":{"x":9168.1630859375,"y":-413.5308837890625},"b2":{"x":9339.6279296875,"y":-413.5308837890625}},"2176":{"from_node_id":"2274","to_node_id":"2275","b1":{"x":9064.1630859375,"y":-413.5308837890625},"b2":{"x":8904.6953125,"y":-413.5308837890625}},"2177":{"from_node_id":"2272","to_node_id":"2276","b1":{"x":9172.1630859375,"y":-413.5308837890625},"b2":{"x":9251.217101394106,"y":-282.50520082198875}},"2178":{"from_node_id":"2272","to_node_id":"2277","b1":{"x":9172.1630859375,"y":-413.5308837890625},"b2":{"x":9243.743169896974,"y":-602.5384428646612}}}},"347":{"name":"PGS PO","bigg_id":"PGS_PO","reversibility":false,"label_x":8538.228515625,"label_y":-432.20355224609375,"gene_reaction_rule":"PTGS1 or PTGS2","genes":[{"notes":{"original_bigg_ids":["5742"]},"name":"PTGS1","bigg_id":"PTGS1"},{"notes":{"original_bigg_ids":["5743"]},"name":"PTGS2","bigg_id":"PTGS2"}],"metabolites":[{"bigg_id":"nadph_c","coefficient":-1},{"bigg_id":"h2o_c","coefficient":1},{"bigg_id":"nadp_c","coefficient":1},{"bigg_id":"prostgg2_c","coefficient":-1},{"bigg_id":"prostgh2_c","coefficient":1}],"segments":{"2179":{"from_node_id":"2278","to_node_id":"2279","b1":null,"b2":null},"2180":{"from_node_id":"2280","to_node_id":"2279","b1":null,"b2":null},"2181":{"from_node_id":"2278","to_node_id":"2281","b1":{"x":8643.560546875,"y":-413.5308837890625},"b2":{"x":8642.957854118671,"y":-325.35658955272413}},"2182":{"from_node_id":"2280","to_node_id":"2282","b1":{"x":8521.5654296875,"y":-413.53082275390625},"b2":{"x":8537.508047452457,"y":-333.5176570096452}},"2183":{"from_node_id":"2280","to_node_id":"2283","b1":{"x":8521.5654296875,"y":-413.53082275390625},"b2":{"x":8493.670566302324,"y":-328.43857871429884}},"2184":{"from_node_id":"2278","to_node_id":"2275","b1":{"x":8639.560546875,"y":-413.5308837890625},"b2":{"x":8799.6953125,"y":-413.5308837890625}},"2185":{"from_node_id":"2280","to_node_id":"2284","b1":{"x":8525.5654296875,"y":-413.53082275390625},"b2":{"x":8106.837890625,"y":-413.5308837890625}}}},"348":{"name":"PGS","bigg_id":"PGS","reversibility":false,"label_x":8084.337890625,"label_y":-253.5308837890625,"gene_reaction_rule":"PTGS1 or PTGS2","genes":[{"notes":{"original_bigg_ids":["5742"]},"name":"PTGS1","bigg_id":"PTGS1"},{"notes":{"original_bigg_ids":["5743"]},"name":"PTGS2","bigg_id":"PTGS2"}],"metabolites":[{"bigg_id":"o2_c","coefficient":-2},{"bigg_id":"h2o_c","coefficient":1},{"bigg_id":"nadp_c","coefficient":1},{"bigg_id":"nadph_c","coefficient":-1},{"bigg_id":"prostgh2_c","coefficient":1},{"bigg_id":"h_c","coefficient":-1},{"bigg_id":"arachd_c","coefficient":-1}],"segments":{"2186":{"from_node_id":"2285","to_node_id":"2286","b1":null,"b2":null},"2187":{"from_node_id":"2287","to_node_id":"2286","b1":null,"b2":null},"2188":{"from_node_id":"2285","to_node_id":"2288","b1":{"x":8054.337890625,"y":-211.5308837890625},"b2":{"x":8057.00390625,"y":-110.046875}},"2189":{"from_node_id":"2287","to_node_id":"2289","b1":{"x":8054.337890625,"y":-319.5308837890625},"b2":{"x":7976.064071217524,"y":-309.5609714795412}},"2190":{"from_node_id":"2287","to_node_id":"2290","b1":{"x":8054.337890625,"y":-319.5308837890625},"b2":{"x":7968.767170550665,"y":-335.65223947800735}},"2191":{"from_node_id":"2285","to_node_id":"2291","b1":{"x":8054.337890625,"y":-207.5308837890625},"b2":{"x":7975.286053434166,"y":-184.93213348734128}},"2192":{"from_node_id":"2287","to_node_id":"2284","b1":{"x":8054.337890625,"y":-315.5308837890625},"b2":{"x":8054.337890625,"y":-361.0308837890625}},"2193":{"from_node_id":"2285","to_node_id":"2292","b1":{"x":8054.337890625,"y":-207.5308837890625},"b2":{"x":7977.215267465302,"y":-214.9132959797731}},"2194":{"from_node_id":"2285","to_node_id":"2293","b1":{"x":8054.337890625,"y":-207.5308837890625},"b2":{"x":8014.253739321889,"y":-231.85625116779732}}}},"349":{"name":"PGDI","bigg_id":"PGDI","reversibility":true,"label_x":8084.337890625,"label_y":-500.21270751953125,"gene_reaction_rule":"PTGDS or HPGDS","genes":[{"notes":{"original_bigg_ids":["5730"]},"name":"PTGDS","bigg_id":"PTGDS"},{"notes":{"original_bigg_ids":["27306"]},"name":"HPGDS","bigg_id":"HPGDS"}],"metabolites":[{"bigg_id":"prostgd2_c","coefficient":1},{"bigg_id":"prostgh2_c","coefficient":-1}],"segments":{"2195":{"from_node_id":"2294","to_node_id":"2295","b1":null,"b2":null},"2196":{"from_node_id":"2296","to_node_id":"2295","b1":null,"b2":null},"2197":{"from_node_id":"2296","to_node_id":"2297","b1":{"x":8054.337890625,"y":-562.2127075195312},"b2":{"x":8051.671875,"y":-586.3853759765625}},"2198":{"from_node_id":"2294","to_node_id":"2284","b1":{"x":8054.337890625,"y":-458.21270751953125},"b2":{"x":8054.337890625,"y":-466.0308837890625}}}},"350":{"name":"PROSTGD2t","bigg_id":"PROSTGD2t","reversibility":true,"label_x":8081.671875,"label_y":-778.8853759765625,"gene_reaction_rule":"SLCO2A1","genes":[{"notes":{"original_bigg_ids":["6578"]},"name":"SLCO2A1","bigg_id":"SLCO2A1"}],"metabolites":[{"bigg_id":"hco3_c","coefficient":-1},{"bigg_id":"hco3_e","coefficient":1},{"bigg_id":"prostgd2_c","coefficient":1},{"bigg_id":"prostgd2_e","coefficient":-1}],"segments":{"2199":{"from_node_id":"2298","to_node_id":"2299","b1":null,"b2":null},"2200":{"from_node_id":"2300","to_node_id":"2299","b1":null,"b2":null},"2201":{"from_node_id":"2298","to_node_id":"2301","b1":{"x":8051.671875,"y":-844.8853759765625},"b2":{"x":7966.936340011982,"y":-851.9835285602393}},"2202":{"from_node_id":"2300","to_node_id":"2302","b1":{"x":8051.671875,"y":-732.8853759765625},"b2":{"x":8255.478002018786,"y":-1001.1734776874868}},"2203":{"from_node_id":"2300","to_node_id":"2297","b1":{"x":8051.671875,"y":-736.8853759765625},"b2":{"x":8051.671875,"y":-691.3853759765625}},"2204":{"from_node_id":"2298","to_node_id":"2303","b1":{"x":8051.671875,"y":-840.8853759765625},"b2":{"x":8049.005859375,"y":-969.0286254882812}}}},"351":{"name":"SRTNt6 LPAREN 2 RPAREN r","bigg_id":"SRTNt6_2_r","reversibility":true,"label_x":9612.083984375,"label_y":4702.34716796875,"gene_reaction_rule":"SLC6A4","genes":[{"notes":{"original_bigg_ids":["6532"]},"name":"SLC6A4","bigg_id":"SLC6A4"}],"metabolites":[{"bigg_id":"srtn_c","coefficient":1},{"bigg_id":"srtn_e","coefficient":-1},{"bigg_id":"na1_c","coefficient":2},{"bigg_id":"na1_e","coefficient":-2},{"bigg_id":"k_c","coefficient":-2},{"bigg_id":"k_e","coefficient":2}],"segments":{"2205":{"from_node_id":"2305","to_node_id":"2306","b1":null,"b2":null},"2206":{"from_node_id":"2307","to_node_id":"2306","b1":null,"b2":null},"2207":{"from_node_id":"2307","to_node_id":"2308","b1":{"x":9728.2626953125,"y":4717.5341796875},"b2":{"x":10044.3134765625,"y":4720.21875}},"2208":{"from_node_id":"2305","to_node_id":"2304","b1":{"x":9624.2626953125,"y":4717.5341796875},"b2":{"x":9398.8935546875,"y":4721.83837890625}},"2209":{"from_node_id":"2307","to_node_id":"2309","b1":{"x":9732.2626953125,"y":4717.5341796875},"b2":{"x":9747.827862662325,"y":4763.9793512010165}},"2210":{"from_node_id":"2305","to_node_id":"2310","b1":{"x":9620.2626953125,"y":4717.5341796875},"b2":{"x":9637.24287118395,"y":4798.8766606001545}},"2211":{"from_node_id":"2305","to_node_id":"2311","b1":{"x":9620.2626953125,"y":4717.5341796875},"b2":{"x":9609.3173828125,"y":4773.4345703125}},"2212":{"from_node_id":"2307","to_node_id":"2312","b1":{"x":9732.2626953125,"y":4717.5341796875},"b2":{"x":9727.077696306334,"y":4798.792304899541}}}},"352":{"name":"5HLTDL","bigg_id":"5HLTDL","reversibility":false,"label_x":9960.6142578125,"label_y":4956.61572265625,"gene_reaction_rule":"DDC","genes":[{"notes":{"original_bigg_ids":["1644"]},"name":"DDC","bigg_id":"DDC"}],"metabolites":[{"bigg_id":"srtn_c","coefficient":1},{"bigg_id":"co2_c","coefficient":1},{"bigg_id":"h_c","coefficient":-1},{"bigg_id":"5htrp_c","coefficient":-1}],"segments":{"2213":{"from_node_id":"2313","to_node_id":"2314","b1":null,"b2":null},"2214":{"from_node_id":"2315","to_node_id":"2314","b1":null,"b2":null},"2215":{"from_node_id":"2315","to_node_id":"2308","b1":{"x":10099.4931640625,"y":4897.2958984375},"b2":{"x":10096.8134765625,"y":4772.71875}},"2216":{"from_node_id":"2315","to_node_id":"2316","b1":{"x":10099.4931640625,"y":4893.2958984375},"b2":{"x":10169.430740404634,"y":4885.799982858484}},"2217":{"from_node_id":"2313","to_node_id":"2317","b1":{"x":10099.4931640625,"y":5005.2958984375},"b2":{"x":10178.071436097456,"y":4996.8501377500415}},"2218":{"from_node_id":"2313","to_node_id":"2318","b1":{"x":10099.4931640625,"y":5001.2958984375},"b2":{"x":10099.4931640625,"y":5105.76953125}}}},"353":{"name":"TRPHYDRO2","bigg_id":"TRPHYDRO2","reversibility":false,"label_x":9869.4736328125,"label_y":5138.6689453125,"gene_reaction_rule":"TPH2 or TPH1","genes":[{"notes":{"original_bigg_ids":["121278"]},"name":"TPH2","bigg_id":"TPH2"},{"notes":{"original_bigg_ids":["7166"]},"name":"TPH1","bigg_id":"TPH1"}],"metabolites":[{"bigg_id":"thbpt4acam_c","coefficient":1},{"bigg_id":"o2_c","coefficient":-1},{"bigg_id":"5htrp_c","coefficient":1},{"bigg_id":"trp__L_c","coefficient":-1},{"bigg_id":"thbpt_c","coefficient":-1}],"segments":{"2219":{"from_node_id":"2319","to_node_id":"2320","b1":null,"b2":null},"2220":{"from_node_id":"2321","to_node_id":"2320","b1":null,"b2":null},"2221":{"from_node_id":"2321","to_node_id":"2322","b1":{"x":10099.4931640625,"y":5220.1025390625},"b2":{"x":10180.19443085151,"y":5227.533346184997}},"2222":{"from_node_id":"2319","to_node_id":"2323","b1":{"x":10099.4931640625,"y":5332.1025390625},"b2":{"x":10180.520775320321,"y":5381.845968300562}},"2223":{"from_node_id":"2321","to_node_id":"2318","b1":{"x":10099.4931640625,"y":5224.1025390625},"b2":{"x":10099.4931640625,"y":5210.76953125}},"2224":{"from_node_id":"2319","to_node_id":"2324","b1":{"x":10099.4931640625,"y":5328.1025390625},"b2":{"x":10099.4931640625,"y":5499.5908203125}},"2225":{"from_node_id":"2319","to_node_id":"2325","b1":{"x":10099.4931640625,"y":5332.1025390625},"b2":{"x":10186.405893259756,"y":5323.807497654849}}}},"354":{"name":"LTDCL","bigg_id":"LTDCL","reversibility":false,"label_x":10480.74609375,"label_y":5538.8525390625,"gene_reaction_rule":"DDC","genes":[{"notes":{"original_bigg_ids":["1644"]},"name":"DDC","bigg_id":"DDC"}],"metabolites":[{"bigg_id":"trypta_c","coefficient":1},{"bigg_id":"co2_c","coefficient":1},{"bigg_id":"h_c","coefficient":-1},{"bigg_id":"trp__L_c","coefficient":-1}],"segments":{"2226":{"from_node_id":"2326","to_node_id":"2327","b1":null,"b2":null},"2227":{"from_node_id":"2328","to_node_id":"2327","b1":null,"b2":null},"2228":{"from_node_id":"2328","to_node_id":"2329","b1":{"x":10580.0693359375,"y":5552.0869140625},"b2":{"x":10722.017578125,"y":5549.4091796875}},"2229":{"from_node_id":"2328","to_node_id":"2330","b1":{"x":10584.0693359375,"y":5552.0869140625},"b2":{"x":10567.794022305396,"y":5635.43223304808}},"2230":{"from_node_id":"2326","to_node_id":"2331","b1":{"x":10472.0693359375,"y":5552.0869140625},"b2":{"x":10497.925637103026,"y":5634.7128164185}},"2231":{"from_node_id":"2326","to_node_id":"2324","b1":{"x":10476.0693359375,"y":5552.0869140625},"b2":{"x":10151.9931640625,"y":5552.0908203125}}}},"355":{"name":"TRYPTAOX","bigg_id":"TRYPTAOX","reversibility":false,"label_x":10867.6240234375,"label_y":5537.77001953125,"gene_reaction_rule":"MAOA or MAOB","genes":[{"notes":{"original_bigg_ids":["4128"]},"name":"MAOA","bigg_id":"MAOA"},{"notes":{"original_bigg_ids":["4129"]},"name":"MAOB","bigg_id":"MAOB"}],"metabolites":[{"bigg_id":"o2_c","coefficient":-1},{"bigg_id":"h2o_c","coefficient":-1},{"bigg_id":"h2o2_c","coefficient":1},{"bigg_id":"trypta_c","coefficient":-1},{"bigg_id":"nh4_c","coefficient":1},{"bigg_id":"id3acald_c","coefficient":1}],"segments":{"2232":{"from_node_id":"2332","to_node_id":"2333","b1":null,"b2":null},"2233":{"from_node_id":"2334","to_node_id":"2333","b1":null,"b2":null},"2234":{"from_node_id":"2332","to_node_id":"2335","b1":{"x":10868.7138671875,"y":5549.412109375},"b2":{"x":10845.111139955006,"y":5622.656714813769}},"2235":{"from_node_id":"2332","to_node_id":"2336","b1":{"x":10868.7138671875,"y":5549.412109375},"b2":{"x":10895.697209045333,"y":5627.214975918994}},"2236":{"from_node_id":"2334","to_node_id":"2337","b1":{"x":10980.7138671875,"y":5549.412109375},"b2":{"x":11040.330847357298,"y":5634.874693070518}},"2237":{"from_node_id":"2332","to_node_id":"2329","b1":{"x":10872.7138671875,"y":5549.412109375},"b2":{"x":10827.017578125,"y":5549.4091796875}},"2238":{"from_node_id":"2334","to_node_id":"2338","b1":{"x":10980.7138671875,"y":5549.412109375},"b2":{"x":10985.979951158302,"y":5635.381560548688}},"2239":{"from_node_id":"2334","to_node_id":"2339","b1":{"x":10976.7138671875,"y":5549.412109375},"b2":{"x":11217.6044921875,"y":5552.0888671875}}}},"356":{"name":"Aldehyde dehydrogenase (indole-3-acetaldehyde, NAD)","bigg_id":"ALDD20x","reversibility":false,"label_x":11384.2841796875,"label_y":5540.44677734375,"gene_reaction_rule":"ALDH1A1 or ALDH3A2 or ALDH9A1","genes":[{"notes":{"original_bigg_ids":["216"]},"name":"ALDH1A1","bigg_id":"ALDH1A1"},{"notes":{"original_bigg_ids":["224"]},"name":"ALDH3A2","bigg_id":"ALDH3A2"},{"notes":{"original_bigg_ids":["223"]},"name":"ALDH9A1","bigg_id":"ALDH9A1"}],"metabolites":[{"bigg_id":"h2o_c","coefficient":-1},{"bigg_id":"h_c","coefficient":2},{"bigg_id":"nad_c","coefficient":-1},{"bigg_id":"nadh_c","coefficient":1},{"bigg_id":"ind3ac_c","coefficient":1},{"bigg_id":"id3acald_c","coefficient":-1}],"segments":{"2240":{"from_node_id":"2340","to_node_id":"2341","b1":null,"b2":null},"2241":{"from_node_id":"2342","to_node_id":"2341","b1":null,"b2":null},"2242":{"from_node_id":"2340","to_node_id":"2343","b1":{"x":11364.1044921875,"y":5552.0888671875},"b2":{"x":11344.150294149686,"y":5637.4426840786755}},"2243":{"from_node_id":"2342","to_node_id":"2344","b1":{"x":11476.1044921875,"y":5552.0888671875},"b2":{"x":11525.471610208233,"y":5640.437399597811}},"2244":{"from_node_id":"2340","to_node_id":"2345","b1":{"x":11364.1044921875,"y":5552.0888671875},"b2":{"x":11371.609680359876,"y":5628.015338248188}},"2245":{"from_node_id":"2342","to_node_id":"2346","b1":{"x":11476.1044921875,"y":5552.0888671875},"b2":{"x":11483.785005989732,"y":5635.179977630096}},"2246":{"from_node_id":"2342","to_node_id":"2347","b1":{"x":11472.1044921875,"y":5552.0888671875},"b2":{"x":11670.169921875,"y":5552.0888671875}},"2247":{"from_node_id":"2340","to_node_id":"2339","b1":{"x":11368.1044921875,"y":5552.0888671875},"b2":{"x":11322.6044921875,"y":5552.0888671875}}}},"357":{"name":"Sink ind3ac c","bigg_id":"SK_ind3ac_c","reversibility":true,"label_x":11785.1962890625,"label_y":5589.7099609375,"gene_reaction_rule":"","genes":[],"metabolites":[{"bigg_id":"ind3ac_c","coefficient":-1}],"segments":{"2248":{"from_node_id":"2348","to_node_id":"2349","b1":null,"b2":null},"2249":{"from_node_id":"2350","to_node_id":"2349","b1":null,"b2":null},"2250":{"from_node_id":"2348","to_node_id":"2347","b1":{"x":11954.4990234375,"y":5552.0888671875},"b2":{"x":11775.169921875,"y":5552.0888671875}}}},"358":{"name":"5HOXINOXDA","bigg_id":"5HOXINOXDA","reversibility":false,"label_x":9849.3212890625,"label_y":4488.87841796875,"gene_reaction_rule":"MAOA or MAOB","genes":[{"notes":{"original_bigg_ids":["4128"]},"name":"MAOA","bigg_id":"MAOA"},{"notes":{"original_bigg_ids":["4129"]},"name":"MAOB","bigg_id":"MAOB"}],"metabolites":[{"bigg_id":"srtn_c","coefficient":-1},{"bigg_id":"h2o_c","coefficient":-1},{"bigg_id":"o2_c","coefficient":-1},{"bigg_id":"5hoxindact_c","coefficient":1},{"bigg_id":"h2o2_c","coefficient":1},{"bigg_id":"nh4_c","coefficient":1}],"segments":{"2251":{"from_node_id":"2351","to_node_id":"2352","b1":null,"b2":null},"2252":{"from_node_id":"2353","to_node_id":"2352","b1":null,"b2":null},"2253":{"from_node_id":"2351","to_node_id":"2308","b1":{"x":10098.150390625,"y":4557.69775390625},"b2":{"x":10096.8134765625,"y":4667.71875}},"2254":{"from_node_id":"2351","to_node_id":"2354","b1":{"x":10098.150390625,"y":4561.69775390625},"b2":{"x":10180.109713744148,"y":4590.511650202136}},"2255":{"from_node_id":"2351","to_node_id":"2355","b1":{"x":10098.150390625,"y":4561.69775390625},"b2":{"x":10169.556700357138,"y":4562.159178301316}},"2256":{"from_node_id":"2353","to_node_id":"2356","b1":{"x":10095.46875,"y":4389.3310546875},"b2":{"x":10095.46875,"y":4346.5126953125}},"2257":{"from_node_id":"2353","to_node_id":"2357","b1":{"x":10095.46875,"y":4385.3310546875},"b2":{"x":10173.891612645795,"y":4408.085911194442}},"2258":{"from_node_id":"2353","to_node_id":"2358","b1":{"x":10095.46875,"y":4385.3310546875},"b2":{"x":10170.76197014523,"y":4372.944425279503}}}},"359":{"name":"5HOXINDACTOX","bigg_id":"5HOXINDACTOX","reversibility":false,"label_x":9817.1376953125,"label_y":4154.0126953125,"gene_reaction_rule":"ALDH3A2 or ALDH1A1 or ALDH9A1","genes":[{"notes":{"original_bigg_ids":["224"]},"name":"ALDH3A2","bigg_id":"ALDH3A2"},{"notes":{"original_bigg_ids":["216"]},"name":"ALDH1A1","bigg_id":"ALDH1A1"},{"notes":{"original_bigg_ids":["223"]},"name":"ALDH9A1","bigg_id":"ALDH9A1"}],"metabolites":[{"bigg_id":"5hoxindoa_c","coefficient":1},{"bigg_id":"h2o_c","coefficient":-1},{"bigg_id":"5hoxindact_c","coefficient":-1},{"bigg_id":"h_c","coefficient":2},{"bigg_id":"nad_c","coefficient":-1},{"bigg_id":"nadh_c","coefficient":1}],"segments":{"2259":{"from_node_id":"2359","to_node_id":"2360","b1":null,"b2":null},"2260":{"from_node_id":"2361","to_node_id":"2360","b1":null,"b2":null},"2261":{"from_node_id":"2361","to_node_id":"2362","b1":{"x":10095.46875,"y":4092.0126953125},"b2":{"x":10095.46875,"y":4046.5126953125}},"2262":{"from_node_id":"2359","to_node_id":"2363","b1":{"x":10095.46875,"y":4200.0126953125},"b2":{"x":10167.154573839809,"y":4235.794262001793}},"2263":{"from_node_id":"2359","to_node_id":"2356","b1":{"x":10095.46875,"y":4196.0126953125},"b2":{"x":10095.46875,"y":4241.5126953125}},"2264":{"from_node_id":"2361","to_node_id":"2364","b1":{"x":10095.46875,"y":4088.0126953125},"b2":{"x":10171.9695883507,"y":4101.191116317425}},"2265":{"from_node_id":"2359","to_node_id":"2365","b1":{"x":10095.46875,"y":4200.0126953125},"b2":{"x":10165.58509258574,"y":4207.13532531656}},"2266":{"from_node_id":"2361","to_node_id":"2366","b1":{"x":10095.46875,"y":4088.0126953125},"b2":{"x":10167.905041802944,"y":4050.663988291842}}}},"360":{"name":"ACSOMT","bigg_id":"ACSOMT","reversibility":false,"label_x":9943.095703125,"label_y":3813.783203125,"gene_reaction_rule":"ASMT","genes":[{"notes":{"original_bigg_ids":["438"]},"name":"ASMT","bigg_id":"ASMT"}],"metabolites":[{"bigg_id":"5hoxindoa_c","coefficient":-1},{"bigg_id":"amet_c","coefficient":-1},{"bigg_id":"5moxact_c","coefficient":1},{"bigg_id":"ahcys_c","coefficient":1},{"bigg_id":"h_c","coefficient":1}],"segments":{"2267":{"from_node_id":"2367","to_node_id":"2368","b1":null,"b2":null},"2268":{"from_node_id":"2369","to_node_id":"2368","b1":null,"b2":null},"2269":{"from_node_id":"2367","to_node_id":"2362","b1":{"x":10098.150390625,"y":3866.51123046875},"b2":{"x":10095.46875,"y":3941.5126953125}},"2270":{"from_node_id":"2367","to_node_id":"2370","b1":{"x":10098.150390625,"y":3870.51123046875},"b2":{"x":10164.859464121944,"y":3848.607961384175}},"2271":{"from_node_id":"2369","to_node_id":"2371","b1":{"x":10098.150390625,"y":3762.51123046875},"b2":{"x":10098.150390625,"y":3714.3291015625}},"2272":{"from_node_id":"2369","to_node_id":"2372","b1":{"x":10098.150390625,"y":3758.51123046875},"b2":{"x":10163.16632770346,"y":3762.408041313908}},"2273":{"from_node_id":"2369","to_node_id":"2373","b1":{"x":10098.150390625,"y":3758.51123046875},"b2":{"x":10162.91624203054,"y":3719.449966455322}}}},"361":{"name":"Sink 5moxact c","bigg_id":"SK_5moxact_c","reversibility":true,"label_x":10128.150390625,"label_y":3578.150146484375,"gene_reaction_rule":"","genes":[],"metabolites":[{"bigg_id":"5moxact_c","coefficient":-1}],"segments":{"2274":{"from_node_id":"2374","to_node_id":"2375","b1":null,"b2":null},"2275":{"from_node_id":"2376","to_node_id":"2375","b1":null,"b2":null},"2276":{"from_node_id":"2374","to_node_id":"2371","b1":{"x":10098.150390625,"y":3620.150146484375},"b2":{"x":10098.150390625,"y":3609.3291015625}}}},"363":{"name":"PHYCBOXL","bigg_id":"PHYCBOXL","reversibility":false,"label_x":9940.6748046875,"label_y":6005.93994140625,"gene_reaction_rule":"DDC","genes":[{"notes":{"original_bigg_ids":["1644"]},"name":"DDC","bigg_id":"DDC"}],"metabolites":[{"bigg_id":"co2_c","coefficient":1},{"bigg_id":"h_c","coefficient":-1},{"bigg_id":"peamn_c","coefficient":1},{"bigg_id":"phe__L_c","coefficient":-1}],"segments":{"2283":{"from_node_id":"2385","to_node_id":"2386","b1":null,"b2":null},"2284":{"from_node_id":"2387","to_node_id":"2386","b1":null,"b2":null},"2285":{"from_node_id":"2387","to_node_id":"2388","b1":{"x":10134.01953125,"y":6059.46875},"b2":{"x":10217.65147308667,"y":6048.617195772899}},"2286":{"from_node_id":"2385","to_node_id":"2384","b1":{"x":10134.01953125,"y":5939.93994140625},"b2":{"x":10214.192354851208,"y":5961.740599460469}},"2287":{"from_node_id":"2387","to_node_id":"2389","b1":{"x":10134.01953125,"y":6055.46875},"b2":{"x":10134.01953125,"y":6132.5126953125}},"2288":{"from_node_id":"2385","to_node_id":"2390","b1":{"x":10134.01953125,"y":5943.93994140625},"b2":{"x":10134.01953125,"y":5934.412109375}}}},"364":{"name":"PEAMNO","bigg_id":"PEAMNO","reversibility":false,"label_x":9968.2783203125,"label_y":6372.6171875,"gene_reaction_rule":"MAOA or MAOB","genes":[{"notes":{"original_bigg_ids":["4128"]},"name":"MAOA","bigg_id":"MAOA"},{"notes":{"original_bigg_ids":["4129"]},"name":"MAOB","bigg_id":"MAOB"}],"metabolites":[{"bigg_id":"o2_c","coefficient":-1},{"bigg_id":"h2o_c","coefficient":-1},{"bigg_id":"h2o2_c","coefficient":1},{"bigg_id":"pacald_c","coefficient":1},{"bigg_id":"nh4_c","coefficient":1},{"bigg_id":"peamn_c","coefficient":-1}],"segments":{"2289":{"from_node_id":"2391","to_node_id":"2392","b1":null,"b2":null},"2290":{"from_node_id":"2393","to_node_id":"2392","b1":null,"b2":null},"2291":{"from_node_id":"2391","to_node_id":"2394","b1":{"x":10131.509765625,"y":6316.6552734375},"b2":{"x":10207.360325000407,"y":6335.289945045786}},"2292":{"from_node_id":"2391","to_node_id":"2395","b1":{"x":10131.509765625,"y":6316.6552734375},"b2":{"x":10207.205749658402,"y":6299.451864118304}},"2293":{"from_node_id":"2393","to_node_id":"2396","b1":{"x":10131.509765625,"y":6428.6552734375},"b2":{"x":10207.385738885214,"y":6454.579109765031}},"2294":{"from_node_id":"2393","to_node_id":"2397","b1":{"x":10131.509765625,"y":6424.6552734375},"b2":{"x":10134.01953125,"y":6507.7978515625}},"2295":{"from_node_id":"2393","to_node_id":"2398","b1":{"x":10131.509765625,"y":6428.6552734375},"b2":{"x":10207.9578703273,"y":6408.590569171676}},"2296":{"from_node_id":"2391","to_node_id":"2389","b1":{"x":10131.509765625,"y":6320.6552734375},"b2":{"x":10134.01953125,"y":6237.5126953125}}}},"365":{"name":"Aldehyde dehydrogenase (phenylacetaldehyde, NAD)","bigg_id":"ALDD19xr","reversibility":false,"label_x":9897.95703125,"label_y":6781.5263671875,"gene_reaction_rule":"ALDH3A1 or ALDH1A3 or ALDH3B1 or ALDH3B2","genes":[{"notes":{"original_bigg_ids":["218"]},"name":"ALDH3A1","bigg_id":"ALDH3A1"},{"notes":{"original_bigg_ids":["220"]},"name":"ALDH1A3","bigg_id":"ALDH1A3"},{"notes":{"original_bigg_ids":["221"]},"name":"ALDH3B1","bigg_id":"ALDH3B1"},{"notes":{"original_bigg_ids":["222"]},"name":"ALDH3B2","bigg_id":"ALDH3B2"}],"metabolites":[{"bigg_id":"h2o_c","coefficient":-1},{"bigg_id":"pac_c","coefficient":1},{"bigg_id":"h_c","coefficient":2},{"bigg_id":"nad_c","coefficient":-1},{"bigg_id":"pacald_c","coefficient":-1},{"bigg_id":"nadh_c","coefficient":1}],"segments":{"2297":{"from_node_id":"2399","to_node_id":"2400","b1":null,"b2":null},"2298":{"from_node_id":"2401","to_node_id":"2400","b1":null,"b2":null},"2299":{"from_node_id":"2399","to_node_id":"2402","b1":{"x":9883.0146484375,"y":6650.279296875},"b2":{"x":9806.689383097872,"y":6632.921480553591}},"2300":{"from_node_id":"2401","to_node_id":"2403","b1":{"x":9880.5048828125,"y":6853.640625},"b2":{"x":10102.041313732974,"y":6953.708066522126}},"2301":{"from_node_id":"2401","to_node_id":"2404","b1":{"x":9880.5048828125,"y":6857.640625},"b2":{"x":9818.846893227492,"y":6872.0191007312405}},"2302":{"from_node_id":"2399","to_node_id":"2405","b1":{"x":9883.0146484375,"y":6650.279296875},"b2":{"x":9824.373718213707,"y":6666.692310356526}},"2303":{"from_node_id":"2399","to_node_id":"2397","b1":{"x":9883.0146484375,"y":6654.279296875},"b2":{"x":10134.01953125,"y":6612.7978515625}},"2304":{"from_node_id":"2401","to_node_id":"2406","b1":{"x":9880.5048828125,"y":6857.640625},"b2":{"x":9825.093683030775,"y":6839.939725858158}}}},"366":{"name":"ALDD19x P","bigg_id":"ALDD19x_P","reversibility":false,"label_x":10440.0205078125,"label_y":6788.9619140625,"gene_reaction_rule":"ALDH3A1 or ALDH1A3 or ALDH3B1 or ALDH3B2","genes":[{"notes":{"original_bigg_ids":["218"]},"name":"ALDH3A1","bigg_id":"ALDH3A1"},{"notes":{"original_bigg_ids":["220"]},"name":"ALDH1A3","bigg_id":"ALDH1A3"},{"notes":{"original_bigg_ids":["221"]},"name":"ALDH3B1","bigg_id":"ALDH3B1"},{"notes":{"original_bigg_ids":["222"]},"name":"ALDH3B2","bigg_id":"ALDH3B2"}],"metabolites":[{"bigg_id":"h2o_c","coefficient":-1},{"bigg_id":"nadp_c","coefficient":-1},{"bigg_id":"nadph_c","coefficient":1},{"bigg_id":"pac_c","coefficient":1},{"bigg_id":"h_c","coefficient":2},{"bigg_id":"pacald_c","coefficient":-1}],"segments":{"2305":{"from_node_id":"2408","to_node_id":"2409","b1":null,"b2":null},"2306":{"from_node_id":"2410","to_node_id":"2409","b1":null,"b2":null},"2307":{"from_node_id":"2408","to_node_id":"2407","b1":{"x":10425.078125,"y":6662.7333984375},"b2":{"x":10503.946102871265,"y":6635.740642102002}},"2308":{"from_node_id":"2408","to_node_id":"2411","b1":{"x":10425.078125,"y":6662.7333984375},"b2":{"x":10500.883259221473,"y":6680.8035603011085}},"2309":{"from_node_id":"2410","to_node_id":"2412","b1":{"x":10427.5869140625,"y":6870.0947265625},"b2":{"x":10498.559055639478,"y":6924.87291353854}},"2310":{"from_node_id":"2410","to_node_id":"2403","b1":{"x":10427.5869140625,"y":6866.0947265625},"b2":{"x":10173.83050347689,"y":6957.400036660851}},"2311":{"from_node_id":"2410","to_node_id":"2414","b1":{"x":10427.5869140625,"y":6870.0947265625},"b2":{"x":10500.879828022053,"y":6853.638622139698}},"2312":{"from_node_id":"2408","to_node_id":"2397","b1":{"x":10425.078125,"y":6666.7333984375},"b2":{"x":10167.680350643224,"y":6600.452190341168}}}},"367":{"name":"Phenylacetate-CoA ligase","bigg_id":"PACCOAL","reversibility":false,"label_x":9981.92578125,"label_y":7157.3125,"gene_reaction_rule":"","genes":[],"metabolites":[{"bigg_id":"atp_c","coefficient":-1},{"bigg_id":"ppi_c","coefficient":1},{"bigg_id":"pac_c","coefficient":-1},{"bigg_id":"phaccoa_c","coefficient":1},{"bigg_id":"coa_c","coefficient":-1},{"bigg_id":"amp_c","coefficient":1}],"segments":{"2313":{"from_node_id":"2416","to_node_id":"2417","b1":null,"b2":null},"2314":{"from_node_id":"2418","to_node_id":"2417","b1":null,"b2":null},"2315":{"from_node_id":"2416","to_node_id":"2419","b1":{"x":10141.548828125,"y":7082.28271484375},"b2":{"x":10200.787196752246,"y":7056.482700566829}},"2316":{"from_node_id":"2418","to_node_id":"2420","b1":{"x":10141.548828125,"y":7194.28271484375},"b2":{"x":10204.522259878171,"y":7213.843422642486}},"2317":{"from_node_id":"2416","to_node_id":"2403","b1":{"x":10141.548828125,"y":7086.28271484375},"b2":{"x":10141.548828125,"y":7040.78271484375}},"2318":{"from_node_id":"2418","to_node_id":"2421","b1":{"x":10141.548828125,"y":7190.28271484375},"b2":{"x":10141.548828125,"y":7235.78271484375}},"2319":{"from_node_id":"2416","to_node_id":"2422","b1":{"x":10141.548828125,"y":7082.28271484375},"b2":{"x":10200.756438370805,"y":7094.464596190397}},"2320":{"from_node_id":"2418","to_node_id":"2423","b1":{"x":10141.548828125,"y":7194.28271484375},"b2":{"x":10198.207341821697,"y":7178.945134996485}}}},"368":{"name":"PHACCOAGLNAC","bigg_id":"PHACCOAGLNAC","reversibility":false,"label_x":9853.705078125,"label_y":7468.1474609375,"gene_reaction_rule":"","genes":[],"metabolites":[{"bigg_id":"phaccoa_c","coefficient":-1},{"bigg_id":"coa_c","coefficient":1},{"bigg_id":"pheacgln_c","coefficient":1},{"bigg_id":"gln__L_c","coefficient":-1}],"segments":{"2321":{"from_node_id":"2424","to_node_id":"2425","b1":null,"b2":null},"2322":{"from_node_id":"2426","to_node_id":"2425","b1":null,"b2":null},"2323":{"from_node_id":"2424","to_node_id":"2421","b1":{"x":10141.548828125,"y":7409.75927734375},"b2":{"x":10141.548828125,"y":7340.78271484375}},"2324":{"from_node_id":"2426","to_node_id":"2427","b1":{"x":10141.548828125,"y":7517.75927734375},"b2":{"x":10210.071949410261,"y":7499.821990131341}},"2325":{"from_node_id":"2426","to_node_id":"2428","b1":{"x":10141.548828125,"y":7513.75927734375},"b2":{"x":10141.548828125,"y":7535.78271484375}},"2326":{"from_node_id":"2424","to_node_id":"2429","b1":{"x":10141.548828125,"y":7405.75927734375},"b2":{"x":10205.024417645767,"y":7428.525332053153}}}},"369":{"name":"PHEACGLNt","bigg_id":"PHEACGLNt","reversibility":true,"label_x":9931.3603515625,"label_y":7686.24853515625,"gene_reaction_rule":"","genes":[],"metabolites":[{"bigg_id":"pheacgln_e","coefficient":1},{"bigg_id":"pheacgln_c","coefficient":-1}],"segments":{"2327":{"from_node_id":"2430","to_node_id":"2431","b1":null,"b2":null},"2328":{"from_node_id":"2432","to_node_id":"2431","b1":null,"b2":null},"2329":{"from_node_id":"2432","to_node_id":"2433","b1":{"x":10141.548828125,"y":7730.0546875},"b2":{"x":10141.548828125,"y":7705.2890625}},"2330":{"from_node_id":"2430","to_node_id":"2428","b1":{"x":10141.548828125,"y":7626.0546875},"b2":{"x":10141.548828125,"y":7640.78271484375}}}},"371":{"name":"GACMTRc","bigg_id":"GACMTRc","reversibility":true,"label_x":10896.79296875,"label_y":7898.076171875,"gene_reaction_rule":"GAMT","genes":[{"notes":{"original_bigg_ids":["2593"]},"name":"GAMT","bigg_id":"GAMT"}],"metabolites":[{"bigg_id":"amet_c","coefficient":-1},{"bigg_id":"ahcys_c","coefficient":1},{"bigg_id":"gudac_c","coefficient":-1},{"bigg_id":"creat_c","coefficient":1},{"bigg_id":"h_c","coefficient":1}],"segments":{"2338":{"from_node_id":"2443","to_node_id":"2444","b1":null,"b2":null},"2339":{"from_node_id":"2445","to_node_id":"2444","b1":null,"b2":null},"2340":{"from_node_id":"2443","to_node_id":"2442","b1":{"x":11134.8955078125,"y":7863.63623046875},"b2":{"x":11169.613977698596,"y":7915.3893264566805}},"2341":{"from_node_id":"2445","to_node_id":"2446","b1":{"x":10894.79296875,"y":7863.63671875},"b2":{"x":10515.5625,"y":7867.11279296875}},"2342":{"from_node_id":"2443","to_node_id":"2447","b1":{"x":11130.8955078125,"y":7863.63623046875},"b2":{"x":11176.3955078125,"y":7863.63623046875}},"2343":{"from_node_id":"2445","to_node_id":"2448","b1":{"x":10890.79296875,"y":7863.63671875},"b2":{"x":10912.651882651871,"y":7660.649203852705}},"2344":{"from_node_id":"2445","to_node_id":"2449","b1":{"x":10890.79296875,"y":7863.63671875},"b2":{"x":10758.7264841245,"y":7951.090411298988}}}},"373":{"name":"GLYAMDTRc","bigg_id":"GLYAMDTRc","reversibility":true,"label_x":11537.4775390625,"label_y":7905.1650390625,"gene_reaction_rule":"GATM","genes":[{"notes":{"original_bigg_ids":["2628"]},"name":"GATM","bigg_id":"GATM"}],"metabolites":[{"bigg_id":"arg__L_c","coefficient":-1},{"bigg_id":"orn_c","coefficient":1},{"bigg_id":"gly_c","coefficient":-1},{"bigg_id":"gudac_c","coefficient":1}],"segments":{"2351":{"from_node_id":"2456","to_node_id":"2457","b1":null,"b2":null},"2352":{"from_node_id":"2458","to_node_id":"2457","b1":null,"b2":null},"2353":{"from_node_id":"2456","to_node_id":"3490","b1":{"x":11781.9716796875,"y":7865.4736328125},"b2":{"x":12111.350120647341,"y":7659.4072993945065}},"2354":{"from_node_id":"2458","to_node_id":"2460","b1":{"x":11531.4775390625,"y":7863.6357421875},"b2":{"x":11335.18359375,"y":7689.67578125}},"2355":{"from_node_id":"2456","to_node_id":"2461","b1":{"x":11777.9716796875,"y":7865.4736328125},"b2":{"x":11924.2861328125,"y":7861.99755859375}},"2356":{"from_node_id":"2458","to_node_id":"2447","b1":{"x":11535.4775390625,"y":7863.6357421875},"b2":{"x":11281.3955078125,"y":7863.63623046875}}}},"374":{"name":"Malate dehydrogenase","bigg_id":"MDH","reversibility":true,"label_x":12762.634765625,"label_y":5598.8330078125,"gene_reaction_rule":"MDH1","genes":[{"notes":{"original_bigg_ids":["4190"]},"name":"MDH1","bigg_id":"MDH1"}],"metabolites":[{"bigg_id":"nad_c","coefficient":-1},{"bigg_id":"nadh_c","coefficient":1},{"bigg_id":"h_c","coefficient":1},{"bigg_id":"oaa_c","coefficient":1},{"bigg_id":"mal__L_c","coefficient":-1}],"segments":{"2357":{"from_node_id":"2463","to_node_id":"2464","b1":null,"b2":null},"2358":{"from_node_id":"2465","to_node_id":"2464","b1":null,"b2":null},"2359":{"from_node_id":"2463","to_node_id":"2462","b1":{"x":12853.0908203125,"y":5539.3427734375},"b2":{"x":12848.513671875,"y":5456.2001953125}},"2360":{"from_node_id":"2465","to_node_id":"2466","b1":{"x":12853.0908203125,"y":5647.3427734375},"b2":{"x":12922.653103340588,"y":5676.295057899261}},"2361":{"from_node_id":"2465","to_node_id":"2467","b1":{"x":12853.0908203125,"y":5647.3427734375},"b2":{"x":12915.889042946934,"y":5643.330629854337}},"2362":{"from_node_id":"2465","to_node_id":"2468","b1":{"x":12853.0908203125,"y":5643.3427734375},"b2":{"x":12850.28515625,"y":5782.39404296875}},"2363":{"from_node_id":"2463","to_node_id":"2469","b1":{"x":12853.0908203125,"y":5535.3427734375},"b2":{"x":12923.810027700869,"y":5462.411264390789}}}},"375":{"name":"Aspartate transaminase","bigg_id":"ASPTA","reversibility":true,"label_x":12887.3720703125,"label_y":6101.732421875,"gene_reaction_rule":"GOT1","genes":[{"notes":{"original_bigg_ids":["2805"]},"name":"GOT1","bigg_id":"GOT1"}],"metabolites":[{"bigg_id":"asp__L_c","coefficient":-1},{"bigg_id":"akg_c","coefficient":-1},{"bigg_id":"glu__L_c","coefficient":1},{"bigg_id":"oaa_c","coefficient":1}],"segments":{"2364":{"from_node_id":"2470","to_node_id":"2471","b1":null,"b2":null},"2365":{"from_node_id":"2472","to_node_id":"2471","b1":null,"b2":null},"2366":{"from_node_id":"2470","to_node_id":"2473","b1":{"x":12860.1767578125,"y":6181.37548828125},"b2":{"x":12862.6865234375,"y":6195.43017578125}},"2367":{"from_node_id":"2470","to_node_id":"2474","b1":{"x":12860.1767578125,"y":6185.37548828125},"b2":{"x":12756.339958865601,"y":6214.0209885426}},"2368":{"from_node_id":"2472","to_node_id":"2475","b1":{"x":12857.3720703125,"y":6014.474609375},"b2":{"x":12747.712816579176,"y":5955.504834391762}},"2369":{"from_node_id":"2472","to_node_id":"2468","b1":{"x":12857.3720703125,"y":6018.474609375},"b2":{"x":12850.28515625,"y":5887.39404296875}}}},"376":{"name":"ASPt6","bigg_id":"ASPt6","reversibility":true,"label_x":13194.52734375,"label_y":6288.35791015625,"gene_reaction_rule":"SLC1A1","genes":[{"notes":{"original_bigg_ids":["6505"]},"name":"SLC1A1","bigg_id":"SLC1A1"}],"metabolites":[{"bigg_id":"asp__L_c","coefficient":1},{"bigg_id":"na1_c","coefficient":3},{"bigg_id":"na1_e","coefficient":-3},{"bigg_id":"asp__L_e","coefficient":-1},{"bigg_id":"h_e","coefficient":-1},{"bigg_id":"h_c","coefficient":1},{"bigg_id":"k_c","coefficient":-1},{"bigg_id":"k_e","coefficient":1}],"segments":{"2370":{"from_node_id":"2476","to_node_id":"2477","b1":null,"b2":null},"2371":{"from_node_id":"2478","to_node_id":"2477","b1":null,"b2":null},"2372":{"from_node_id":"2478","to_node_id":"2473","b1":{"x":13192.52734375,"y":6245.54443359375},"b2":{"x":12915.1865234375,"y":6247.93017578125}},"2373":{"from_node_id":"2478","to_node_id":"2479","b1":{"x":13188.52734375,"y":6245.54443359375},"b2":{"x":13178.924939114682,"y":6178.442089907064}},"2374":{"from_node_id":"2476","to_node_id":"2480","b1":{"x":13296.52734375,"y":6245.54443359375},"b2":{"x":13540.27734375,"y":6243.03515625}},"2375":{"from_node_id":"2476","to_node_id":"2481","b1":{"x":13300.52734375,"y":6245.54443359375},"b2":{"x":13301.978427836264,"y":6183.640684881353}},"2376":{"from_node_id":"2476","to_node_id":"2482","b1":{"x":13300.52734375,"y":6245.54443359375},"b2":{"x":13360.318577930948,"y":6181.566449733409}},"2377":{"from_node_id":"2478","to_node_id":"2483","b1":{"x":13188.52734375,"y":6245.54443359375},"b2":{"x":13125.812164274002,"y":6176.16976481864}},"2378":{"from_node_id":"2476","to_node_id":"2484","b1":{"x":13300.52734375,"y":6245.54443359375},"b2":{"x":13398.461633614248,"y":6185.614793578836}},"2379":{"from_node_id":"2478","to_node_id":"2485","b1":{"x":13188.52734375,"y":6245.54443359375},"b2":{"x":13199.192491082144,"y":6211.933286860282}}}},"378":{"name":"G3PD2m","bigg_id":"G3PD2m","reversibility":false,"label_x":3404.47802734375,"label_y":3191.0712890625,"gene_reaction_rule":"GPD2","genes":[{"notes":{"original_bigg_ids":["2820"]},"name":"GPD2","bigg_id":"GPD2"}],"metabolites":[{"bigg_id":"fad_m","coefficient":-1},{"bigg_id":"glyc3p_c","coefficient":-1},{"bigg_id":"dhap_c","coefficient":1},{"bigg_id":"fadh2_m","coefficient":1}],"segments":{"2386":{"from_node_id":"2494","to_node_id":"2495","b1":null,"b2":null},"2387":{"from_node_id":"2496","to_node_id":"2495","b1":null,"b2":null},"2388":{"from_node_id":"2494","to_node_id":"2493","b1":{"x":3529.86572265625,"y":3224.46142578125},"b2":{"x":3559.556663757235,"y":3170.6914363817127}},"2389":{"from_node_id":"2494","to_node_id":"2497","b1":{"x":3533.86572265625,"y":3224.46142578125},"b2":{"x":3521.461758800401,"y":3279.043028138855}},"2390":{"from_node_id":"2496","to_node_id":"2498","b1":{"x":3425.86572265625,"y":3224.46142578125},"b2":{"x":3387.30688509964,"y":3171.3395564532048}},"2391":{"from_node_id":"2496","to_node_id":"2499","b1":{"x":3421.86572265625,"y":3224.46142578125},"b2":{"x":3419.3360767864256,"y":3283.0717500489254}}}},"379":{"name":"Sink Tyr ggn","bigg_id":"SK_Tyr_ggn_c","reversibility":true,"label_x":3801.70166015625,"label_y":1891.8992919921875,"gene_reaction_rule":"","genes":[],"metabolites":[{"bigg_id":"Tyr_ggn_c","coefficient":-1}],"segments":{"2392":{"from_node_id":"2500","to_node_id":"2501","b1":null,"b2":null},"2393":{"from_node_id":"2502","to_node_id":"2501","b1":null,"b2":null},"2394":{"from_node_id":"2500","to_node_id":"1835","b1":{"x":3723.222495734401,"y":1941.9328974224582},"b2":{"x":3705.8921064342985,"y":1979.6198793120618}}}},"380":{"name":"FAOXC80","bigg_id":"FAOXC80","reversibility":false,"label_x":7630.4755859375,"label_y":4422.25048828125,"gene_reaction_rule":"ACADM or ACADS","genes":[{"notes":{"original_bigg_ids":["34"]},"name":"ACADM","bigg_id":"ACADM"},{"notes":{"original_bigg_ids":["35"]},"name":"ACADS","bigg_id":"ACADS"}],"metabolites":[{"bigg_id":"h2o_m","coefficient":-3},{"bigg_id":"fad_m","coefficient":-3},{"bigg_id":"nad_m","coefficient":-3},{"bigg_id":"occoa_m","coefficient":-1},{"bigg_id":"nadh_m","coefficient":3},{"bigg_id":"accoa_m","coefficient":4},{"bigg_id":"coa_m","coefficient":-3},{"bigg_id":"h_m","coefficient":3},{"bigg_id":"fadh2_m","coefficient":3}],"segments":{"2395":{"from_node_id":"2504","to_node_id":"2505","b1":null,"b2":null},"2396":{"from_node_id":"2506","to_node_id":"2505","b1":null,"b2":null},"2397":{"from_node_id":"2504","to_node_id":"2503","b1":{"x":7736.4755859375,"y":4462.25048828125},"b2":{"x":7739.614943267129,"y":4573.472686889578}},"2398":{"from_node_id":"2504","to_node_id":"2507","b1":{"x":7736.4755859375,"y":4462.25048828125},"b2":{"x":7815.812085832749,"y":4558.37982451617}},"2399":{"from_node_id":"2504","to_node_id":"2508","b1":{"x":7736.4755859375,"y":4462.25048828125},"b2":{"x":7782.521229788537,"y":4584.081186250483}},"2400":{"from_node_id":"2504","to_node_id":"2509","b1":{"x":7732.4755859375,"y":4462.25048828125},"b2":{"x":7931.5361328125,"y":4467.63818359375}},"2401":{"from_node_id":"2506","to_node_id":"2510","b1":{"x":7596.6796875,"y":4462.25},"b2":{"x":7494.60498046875,"y":4462.25}},"2402":{"from_node_id":"2506","to_node_id":"2511","b1":{"x":7592.6796875,"y":4462.25},"b2":{"x":7588.816252442058,"y":4564.832374244004}},"2403":{"from_node_id":"2504","to_node_id":"2512","b1":{"x":7736.4755859375,"y":4462.25048828125},"b2":{"x":7829.735747015104,"y":4548.951425659613}},"2404":{"from_node_id":"2506","to_node_id":"2513","b1":{"x":7592.6796875,"y":4462.25},"b2":{"x":7563.8917690900735,"y":4571.9232140440245}},"2405":{"from_node_id":"2506","to_node_id":"2514","b1":{"x":7592.6796875,"y":4462.25},"b2":{"x":7542.687030878416,"y":4551.293243827411}}}},"381":{"name":"GALt1r","bigg_id":"GALt1r","reversibility":true,"label_x":10750.98046875,"label_y":3936.92236328125,"gene_reaction_rule":"SLC2A3","genes":[{"notes":{"original_bigg_ids":["6515"]},"name":"SLC2A3","bigg_id":"SLC2A3"}],"metabolites":[{"bigg_id":"gal_c","coefficient":1},{"bigg_id":"gal_e","coefficient":-1}],"segments":{"2406":{"from_node_id":"2516","to_node_id":"2517","b1":null,"b2":null},"2407":{"from_node_id":"2518","to_node_id":"2517","b1":null,"b2":null},"2408":{"from_node_id":"2518","to_node_id":"2519","b1":{"x":10881.3359375,"y":3978.92236328125},"b2":{"x":10881.3359375,"y":3996.360107421875}},"2409":{"from_node_id":"2516","to_node_id":"2515","b1":{"x":10881.3359375,"y":3874.92236328125},"b2":{"x":10881.3359375,"y":3889.555419921875}}}},"382":{"name":"Galactokinase","bigg_id":"GALKr","reversibility":false,"label_x":10758.9990234375,"label_y":4174.7998046875,"gene_reaction_rule":"GALK1","genes":[{"notes":{"original_bigg_ids":["2584"]},"name":"GALK1","bigg_id":"GALK1"}],"metabolites":[{"bigg_id":"h_c","coefficient":1},{"bigg_id":"gal_c","coefficient":-1},{"bigg_id":"adp_c","coefficient":1},{"bigg_id":"atp_c","coefficient":-1},{"bigg_id":"gal1p_c","coefficient":1}],"segments":{"2410":{"from_node_id":"2520","to_node_id":"2521","b1":null,"b2":null},"2411":{"from_node_id":"2522","to_node_id":"2521","b1":null,"b2":null},"2412":{"from_node_id":"2522","to_node_id":"2523","b1":{"x":10881.3359375,"y":4224.80859375},"b2":{"x":10951.714118436292,"y":4245.663843441029}},"2413":{"from_node_id":"2520","to_node_id":"2519","b1":{"x":10881.3359375,"y":4106.771728515625},"b2":{"x":10881.3359375,"y":4101.360107421875}},"2414":{"from_node_id":"2522","to_node_id":"2524","b1":{"x":10881.3359375,"y":4224.80859375},"b2":{"x":10945.835861131074,"y":4201.996394868085}},"2415":{"from_node_id":"2520","to_node_id":"2525","b1":{"x":10881.3359375,"y":4102.771728515625},"b2":{"x":10945.58777806643,"y":4122.172248596731}},"2416":{"from_node_id":"2522","to_node_id":"2526","b1":{"x":10881.3359375,"y":4220.80859375},"b2":{"x":10881.3359375,"y":4266.30859375}}}},"384":{"name":"UDPglucose--hexose-1-phosphate uridylyltransferase","bigg_id":"UGLT","reversibility":true,"label_x":10614.177734375,"label_y":4606.41845703125,"gene_reaction_rule":"GALT","genes":[{"notes":{"original_bigg_ids":["2592"]},"name":"GALT","bigg_id":"GALT"}],"metabolites":[{"bigg_id":"udpgal_c","coefficient":1},{"bigg_id":"udpg_c","coefficient":-1},{"bigg_id":"gal1p_c","coefficient":-1},{"bigg_id":"g1p_c","coefficient":1}],"segments":{"2423":{"from_node_id":"2534","to_node_id":"2535","b1":null,"b2":null},"2424":{"from_node_id":"2536","to_node_id":"2535","b1":null,"b2":null},"2425":{"from_node_id":"2536","to_node_id":"2537","b1":{"x":10584.177734375,"y":4648.41845703125},"b2":{"x":10824.45694737816,"y":4914.485512346622}},"2426":{"from_node_id":"2534","to_node_id":"2533","b1":{"x":10584.177734375,"y":4540.41845703125},"b2":{"x":10518.654228289835,"y":4531.7358782011}},"2427":{"from_node_id":"2534","to_node_id":"2526","b1":{"x":10584.177734375,"y":4544.41845703125},"b2":{"x":10837.927924341937,"y":4348.386739933008}},"2428":{"from_node_id":"2536","to_node_id":"2539","b1":{"x":10584.177734375,"y":4652.41845703125},"b2":{"x":10525.388944425558,"y":4668.871953263554}}}},"385":{"name":"UDPglucose 4-epimerase","bigg_id":"UDPG4E","reversibility":true,"label_x":10906.826171875,"label_y":5070.7822265625,"gene_reaction_rule":"GALE","genes":[{"notes":{"original_bigg_ids":["2582"]},"name":"GALE","bigg_id":"GALE"}],"metabolites":[{"bigg_id":"udpgal_c","coefficient":1},{"bigg_id":"udpg_c","coefficient":-1}],"segments":{"2429":{"from_node_id":"2540","to_node_id":"2541","b1":null,"b2":null},"2430":{"from_node_id":"2542","to_node_id":"2541","b1":null,"b2":null},"2431":{"from_node_id":"2542","to_node_id":"2537","b1":{"x":10876.826171875,"y":5008.7822265625},"b2":{"x":10876.826171875,"y":4963.2822265625}},"2432":{"from_node_id":"2540","to_node_id":"2543","b1":{"x":10876.826171875,"y":5112.7822265625},"b2":{"x":10876.826171875,"y":5158.2822265625}}}},"386":{"name":"Galactose 1 phosphate uridylyltransferase","bigg_id":"GALT","reversibility":true,"label_x":11179.427734375,"label_y":4622.45361328125,"gene_reaction_rule":"GALT","genes":[{"notes":{"original_bigg_ids":["2592"]},"name":"GALT","bigg_id":"GALT"}],"metabolites":[{"bigg_id":"utp_c","coefficient":-1},{"bigg_id":"ppi_c","coefficient":1},{"bigg_id":"h_c","coefficient":-1},{"bigg_id":"gal1p_c","coefficient":-1},{"bigg_id":"udpgal_c","coefficient":1}],"segments":{"2433":{"from_node_id":"2545","to_node_id":"2546","b1":null,"b2":null},"2434":{"from_node_id":"2547","to_node_id":"2546","b1":null,"b2":null},"2435":{"from_node_id":"2545","to_node_id":"2544","b1":{"x":11149.427734375,"y":4556.45361328125},"b2":{"x":11230.586856162723,"y":4549.497029584427}},"2436":{"from_node_id":"2547","to_node_id":"2548","b1":{"x":11149.427734375,"y":4668.45361328125},"b2":{"x":11228.797999203784,"y":4671.14716838935}},"2437":{"from_node_id":"2545","to_node_id":"2549","b1":{"x":11149.427734375,"y":4556.45361328125},"b2":{"x":11229.40590455561,"y":4509.631079113779}},"2438":{"from_node_id":"2545","to_node_id":"2526","b1":{"x":11149.427734375,"y":4560.45361328125},"b2":{"x":10926.290128460965,"y":4352.421186358846}},"2439":{"from_node_id":"2547","to_node_id":"2537","b1":{"x":11149.427734375,"y":4664.45361328125},"b2":{"x":10932.521058451744,"y":4905.582469390763}}}},"387":{"name":"MI4PP","bigg_id":"MI4PP","reversibility":false,"label_x":4356.740234375,"label_y":647.624267578125,"gene_reaction_rule":"IMPA1","genes":[{"notes":{"original_bigg_ids":["3612"]},"name":"IMPA1","bigg_id":"IMPA1"}],"metabolites":[{"bigg_id":"h2o_c","coefficient":-1},{"bigg_id":"pi_c","coefficient":1},{"bigg_id":"inost_c","coefficient":1},{"bigg_id":"mi4p__D_c","coefficient":-1}],"segments":{"2440":{"from_node_id":"2552","to_node_id":"2553","b1":null,"b2":null},"2441":{"from_node_id":"2554","to_node_id":"2553","b1":null,"b2":null},"2442":{"from_node_id":"2552","to_node_id":"2555","b1":{"x":4326.740234375,"y":581.624267578125},"b2":{"x":4381.88187305512,"y":587.7265055844133}},"2443":{"from_node_id":"2554","to_node_id":"2556","b1":{"x":4326.740234375,"y":693.624267578125},"b2":{"x":4380.390771535057,"y":689.0795103645074}},"2444":{"from_node_id":"2554","to_node_id":"1753","b1":{"x":4326.740234375,"y":689.624267578125},"b2"
[truncated: 736,257 more chars]
