# Supplementary material for: Visualizing metabolic network dynamics through time-series metabolomic data
Source: BMC Bioinformatics. 2020 Jul 7;21:130. doi: 10.1186/s12859-020-3415-z (PMC7119163; doi:10.1186/s12859-020-3415-z)
Supplement: Supplementary file 8 — Additional file 5 The pathway map in SBML Level 3 Version 1 format with Layout and FBC (flux balance constraints) packages iAT-PLT-636_Map.xml.gz compressed with gzip (457 kB). [file 12859_2020_3415_MOESM5_ESM.gz › iAT-PLT-636_Map.xml]

<?xml version='1.0' encoding='utf-8' standalone='no'?>
<sbml xmlns="http://www.sbml.org/sbml/level3/version1/core" fbc:required="false" groups:required="false" layout:required="false" level="3" sboTerm="SBO:0000624" version="1" xmlns:fbc="http://www.sbml.org/sbml/level3/version1/fbc/version2" xmlns:groups="http://www.sbml.org/sbml/level3/version1/groups/version1" xmlns:layout="http://www.sbml.org/sbml/level3/version1/layout/version1">
  <notes>
    <body xmlns="http://www.w3.org/1999/xhtml" style="font-size: 14px; height: 100%; width: 100%; color: #444444; font-family:Helvetica, sans-serif; margin-top: 0px; margin-left: 0px;">
      <div style="height: 60px; background-color: #09F;">
        <div style="margin-left: auto; margin-right: auto; width: 970px;">
          <h1 style="           font-family: Lato, Helvetica Neue, Helvetica, Arial, sans-serif;           font-weight: 700;           color:#EFF8FF;           text-shadow: 0px 0px 10px rgba(0, 0, 0, 0.5);            text-decoration-color: -moz-use-text-color;           margin-bottom: 40px;           margin-top: 0px;">
            <div class="dc:title">iAT-PLT-636 - <i>Homo sapiens</i></div>
          </h1>
        </div>
      </div>
    </body>
  </notes>
  <model extentUnits="substance" fbc:strict="true" id="iAT_PLT_636" metaid="iAT_PLT_636" name="Homo sapiens" substanceUnits="substance" timeUnits="time">
    <notes>
      <body xmlns="http://www.w3.org/1999/xhtml">
        <p>Last Modified Sun Mar 11 2018 11:27:43 (CET)</p>
        <h2>Description</h2>
        <div class="dc:description">
          <p>This is a metabolism model of in
            <a href="http://sbml.org" target="_blank" title="Access the definition of the SBML file format.">SBML</a>&#160;format.</p>
        </div>
        <div class="dc:provenance">The content of this model has been carefully created in a manual research effort. This file has been exported from the software
          <a href="http://dx.doi.org/10.1186/1752-0509-7-74" title="Access publication about COBRApy." target="_blank">COBRApy</a>. The pathway map in this file has then been drawn using <a href="https://www.ncbi.nlm.nih.gov/pubmed/26313928" title="Access the publication about Escher" target="_blank">Escher</a> and then converted to SBML using <a href="https://github.com/draeger-lab/EscherConverter" target="_blank" title="Access the EscherConverter project">EscherConverter</a>. Finally, it was annotated with the
          <a href="http://dx.doi.org/10.1093/bioinformatics/btv341" title="Access publication about JSBML." target="_blank">JSBML</a>-based
          <a href="http://github.com/SBRG/ModelPolisher/" target="_blank" title="Access ModelPolisher on Github">ModelPolisher</a>&#160;application, using content from <a href="http://bigg.ucsd.edu" title="Access BiGG Models knowledge-base." target="_blank">BiGG Models knowledge-base</a>&#160;version of 21.11.2016, where a corresponding models is currently hosted and identified as <a href="http://identifiers.org/bigg.model/iAT_PLT_636" target="_blank" title="Access to this model via BiGG Models knowledge-base.">iAT-PLT-636</a>.</div>
        <h2>Terms of use</h2>
        <div class="dc:rightsHolder">Copyright © 2018 The Regents of the University of California.</div>
        <div class="dc:license">
          <p>Redistribution and use of any part of this model from BiGG Models knowledge-base, with or without modification, are permitted provided that the following conditions are met:
            <ol>
              <li>Redistributions of this SBML file must retain the above copyright notice, this list of conditions and the following disclaimer.</li>
              <li>Redistributions in a different form must reproduce the above copyright notice, this list of conditions and the following disclaimer in the documentation and/or other materials provided
                with the distribution.</li>
            </ol>This model is distributed in the hope that it will be useful, but WITHOUT ANY WARRANTY; without even the implied warranty of MERCHANTABILITY or FITNESS FOR A PARTICULAR PURPOSE.</p>
          <p>For specific licensing terms about this particular model and regulations of commercial use, see
            <a href="http://identifiers.org/bigg.model/wrfAaMuRB3EX" title="Access to this model via BiGG Models knowledge-base." target="_blank">this model in BiGG Models knowledge-base</a>.</p>
        </div>
        <h2>References</h2>When using content from BiGG Models knowledge-base in your research works, please cite
        <dl>
          <dt>King ZA, Lu JS, Dräger A, Miller PC, Federowicz S, Lerman JA, Ebrahim A, Palsson BO, and&#160;Lewis NE. (2015).
            <dd>BiGG Models: A platform for integrating, standardizing, and sharing genome-scale models.
              <i>Nucl Acids Res</i>.
              <a href="https://dx.doi.org/10.1093/nar/gkv1049" target="_blank" title="Access the publication about BiGG Models knowledge-base">doi:10.1093/nar/gkv1049</a></dd></dt>
        </dl></body>
    </notes>
    <annotation>
      <rdf:RDF xmlns:rdf="http://www.w3.org/1999/02/22-rdf-syntax-ns#" xmlns:bqmodel="http://biomodels.net/model-qualifiers/" xmlns:bqbiol="http://biomodels.net/biology-qualifiers/">
        <rdf:Description rdf:about="#iAT_PLT_636">
          <bqmodel:is>
            <rdf:Bag>
              <rdf:li rdf:resource="http://identifiers.org/bigg.model/iAT_PLT_636" />
            </rdf:Bag>
          </bqmodel:is>
          <bqmodel:isDescribedBy>
            <rdf:Bag>
              <rdf:li rdf:resource="http://identifiers.org/pubmed/24473230" />
            </rdf:Bag>
          </bqmodel:isDescribedBy>
          <bqbiol:hasTaxon>
            <rdf:Bag>
              <rdf:li rdf:resource="http://identifiers.org/taxonomy/9606" />
            </rdf:Bag>
          </bqbiol:hasTaxon>
        </rdf:Description>
      </rdf:RDF>
    </annotation>
    <fbc:listOfGeneProducts xmlns:fbc="http://www.sbml.org/sbml/level3/version1/fbc/version2">
      <fbc:geneProduct fbc:id="G_PPAP2C" fbc:label="G_PPAP2C" fbc:name="PPAP2C" metaid="G_PPAP2C">
        <annotation>
          <rdf:RDF xmlns:rdf="http://www.w3.org/1999/02/22-rdf-syntax-ns#" xmlns:bqbiol="http://biomodels.net/biology-qualifiers/">
            <rdf:Description rdf:about="#G_PPAP2C">
              <bqbiol:isEncodedBy>
                <rdf:Bag>
                  <rdf:li rdf:resource="http://identifiers.org/ncbigi/GI:29171745" />
                  <rdf:li rdf:resource="http://identifiers.org/ncbigi/GI:29171747" />
                  <rdf:li rdf:resource="http://identifiers.org/ncbigi/GI:4505977" />
                  <rdf:li rdf:resource="http://identifiers.org/ncbigene/8612" />
                  <rdf:li rdf:resource="http://identifiers.org/ccds/CCDS12023.1" />
                  <rdf:li rdf:resource="http://identifiers.org/ccds/CCDS12024.1" />
                  <rdf:li rdf:resource="http://identifiers.org/ccds/CCDS45889.1" />
                </rdf:Bag>
              </bqbiol:isEncodedBy>
            </rdf:Description>
          </rdf:RDF>
        </annotation>
      </fbc:geneProduct>
      <fbc:geneProduct fbc:id="G_PPAP2A" fbc:label="G_PPAP2A" fbc:name="PPAP2A" metaid="G_PPAP2A">
        <annotation>
          <rdf:RDF xmlns:rdf="http://www.w3.org/1999/02/22-rdf-syntax-ns#" xmlns:bqbiol="http://biomodels.net/biology-qualifiers/">
            <rdf:Description rdf:about="#G_PPAP2A">
              <bqbiol:isEncodedBy>
                <rdf:Bag>
                  <rdf:li rdf:resource="http://identifiers.org/ncbigi/GI:29171736" />
                  <rdf:li rdf:resource="http://identifiers.org/ncbigi/GI:29171738" />
                  <rdf:li rdf:resource="http://identifiers.org/ncbigi/GI:578810638" />
                  <rdf:li rdf:resource="http://identifiers.org/ncbigene/8611" />
                  <rdf:li rdf:resource="http://identifiers.org/ccds/CCDS34159.1" />
                  <rdf:li rdf:resource="http://identifiers.org/ccds/CCDS34160.1" />
                </rdf:Bag>
              </bqbiol:isEncodedBy>
            </rdf:Description>
          </rdf:RDF>
        </annotation>
      </fbc:geneProduct>
      <fbc:geneProduct fbc:id="G_PPAP2B" fbc:label="G_PPAP2B" fbc:name="PPAP2B" metaid="G_PPAP2B">
        <annotation>
          <rdf:RDF xmlns:rdf="http://www.w3.org/1999/02/22-rdf-syntax-ns#" xmlns:bqbiol="http://biomodels.net/biology-qualifiers/">
            <rdf:Description rdf:about="#G_PPAP2B">
              <bqbiol:isEncodedBy>
                <rdf:Bag>
                  <rdf:li rdf:resource="http://identifiers.org/ncbigi/GI:29171740" />
                  <rdf:li rdf:resource="http://identifiers.org/ncbigene/8613" />
                  <rdf:li rdf:resource="http://identifiers.org/ccds/CCDS604.1" />
                </rdf:Bag>
              </bqbiol:isEncodedBy>
            </rdf:Description>
          </rdf:RDF>
        </annotation>
      </fbc:geneProduct>
      <fbc:geneProduct fbc:id="G_AGPAT2" fbc:label="G_AGPAT2" fbc:name="AGPAT2" metaid="G_AGPAT2">
        <annotation>
          <rdf:RDF xmlns:rdf="http://www.w3.org/1999/02/22-rdf-syntax-ns#" xmlns:bqbiol="http://biomodels.net/biology-qualifiers/">
            <rdf:Description rdf:about="#G_AGPAT2">
              <bqbiol:isEncodedBy>
                <rdf:Bag>
                  <rdf:li rdf:resource="http://identifiers.org/ncbigene/10555" />
                  <rdf:li rdf:resource="http://identifiers.org/ncbigi/GI:6041665" />
                  <rdf:li rdf:resource="http://identifiers.org/ncbigi/GI:69122971" />
                  <rdf:li rdf:resource="http://identifiers.org/ccds/CCDS35181.1" />
                  <rdf:li rdf:resource="http://identifiers.org/ccds/CCDS7003.1" />
                </rdf:Bag>
              </bqbiol:isEncodedBy>
            </rdf:Description>
          </rdf:RDF>
        </annotation>
      </fbc:geneProduct>
      <fbc:geneProduct fbc:id="G_AGPAT5" fbc:label="G_AGPAT5" fbc:name="AGPAT5" metaid="G_AGPAT5">
        <annotation>
          <rdf:RDF xmlns:rdf="http://www.w3.org/1999/02/22-rdf-syntax-ns#" xmlns:bqbiol="http://biomodels.net/biology-qualifiers/">
            <rdf:Description rdf:about="#G_AGPAT5">
              <bqbiol:isEncodedBy>
                <rdf:Bag>
                  <rdf:li rdf:resource="http://identifiers.org/ncbigene/55326" />
                  <rdf:li rdf:resource="http://identifiers.org/ncbigi/GI:61743952" />
                  <rdf:li rdf:resource="http://identifiers.org/ccds/CCDS34796.1" />
                </rdf:Bag>
              </bqbiol:isEncodedBy>
            </rdf:Description>
          </rdf:RDF>
        </annotation>
      </fbc:geneProduct>
      <fbc:geneProduct fbc:id="G_AGPAT3" fbc:label="G_AGPAT3" fbc:name="AGPAT3" metaid="G_AGPAT3">
        <annotation>
          <rdf:RDF xmlns:rdf="http://www.w3.org/1999/02/22-rdf-syntax-ns#" xmlns:bqbiol="http://biomodels.net/biology-qualifiers/">
            <rdf:Description rdf:about="#G_AGPAT3">
              <bqbiol:isEncodedBy>
                <rdf:Bag>
                  <rdf:li rdf:resource="http://identifiers.org/ncbigi/GI:530419317" />
                  <rdf:li rdf:resource="http://identifiers.org/ncbigi/GI:530419319" />
                  <rdf:li rdf:resource="http://identifiers.org/ncbigene/56894" />
                  <rdf:li rdf:resource="http://identifiers.org/ncbigi/GI:578836615" />
                  <rdf:li rdf:resource="http://identifiers.org/ncbigi/GI:578836617" />
                  <rdf:li rdf:resource="http://identifiers.org/ncbigi/GI:578836619" />
                  <rdf:li rdf:resource="http://identifiers.org/ncbigi/GI:578836621" />
                  <rdf:li rdf:resource="http://identifiers.org/ncbigi/GI:83267874" />
                  <rdf:li rdf:resource="http://identifiers.org/ncbigi/GI:9910394" />
                  <rdf:li rdf:resource="http://identifiers.org/ccds/CCDS13703.1" />
                </rdf:Bag>
              </bqbiol:isEncodedBy>
            </rdf:Description>
          </rdf:RDF>
        </annotation>
      </fbc:geneProduct>
      <fbc:geneProduct fbc:id="G_AGPAT1" fbc:label="G_AGPAT1" fbc:name="AGPAT1" metaid="G_AGPAT1">
        <annotation>
          <rdf:RDF xmlns:rdf="http://www.w3.org/1999/02/22-rdf-syntax-ns#" xmlns:bqbiol="http://biomodels.net/biology-qualifiers/">
            <rdf:Description rdf:about="#G_AGPAT1">
              <bqbiol:isEncodedBy>
                <rdf:Bag>
                  <rdf:li rdf:resource="http://identifiers.org/ncbigene/10554" />
                  <rdf:li rdf:resource="http://identifiers.org/ncbigi/GI:15100175" />
                  <rdf:li rdf:resource="http://identifiers.org/ncbigi/GI:530381373" />
                  <rdf:li rdf:resource="http://identifiers.org/ncbigi/GI:530381375" />
                  <rdf:li rdf:resource="http://identifiers.org/ncbigi/GI:5453718" />
                  <rdf:li rdf:resource="http://identifiers.org/ccds/CCDS4744.1" />
                </rdf:Bag>
              </bqbiol:isEncodedBy>
            </rdf:Description>
          </rdf:RDF>
        </annotation>
      </fbc:geneProduct>
      <fbc:geneProduct fbc:id="G_AGPAT4" fbc:label="G_AGPAT4" fbc:name="AGPAT4" metaid="G_AGPAT4">
        <annotation>
          <rdf:RDF xmlns:rdf="http://www.w3.org/1999/02/22-rdf-syntax-ns#" xmlns:bqbiol="http://biomodels.net/biology-qualifiers/">
            <rdf:Description rdf:about="#G_AGPAT4">
              <bqbiol:isEncodedBy>
                <rdf:Bag>
                  <rdf:li rdf:resource="http://identifiers.org/ncbigi/GI:530383870" />
                  <rdf:li rdf:resource="http://identifiers.org/ncbigi/GI:530383872" />
                  <rdf:li rdf:resource="http://identifiers.org/ncbigi/GI:530383874" />
                  <rdf:li rdf:resource="http://identifiers.org/ncbigi/GI:530383876" />
                  <rdf:li rdf:resource="http://identifiers.org/ncbigene/56895" />
                  <rdf:li rdf:resource="http://identifiers.org/ncbigi/GI:578812832" />
                  <rdf:li rdf:resource="http://identifiers.org/ncbigi/GI:578812834" />
                  <rdf:li rdf:resource="http://identifiers.org/ncbigi/GI:578812836" />
                  <rdf:li rdf:resource="http://identifiers.org/ncbigi/GI:578812839" />
                  <rdf:li rdf:resource="http://identifiers.org/ncbigi/GI:9910392" />
                  <rdf:li rdf:resource="http://identifiers.org/ccds/CCDS5280.1" />
                </rdf:Bag>
              </bqbiol:isEncodedBy>
            </rdf:Description>
          </rdf:RDF>
        </annotation>
      </fbc:geneProduct>
      <fbc:geneProduct fbc:id="G_AGPAT6" fbc:label="G_AGPAT6" fbc:name="AGPAT6" metaid="G_AGPAT6">
        <annotation>
          <rdf:RDF xmlns:rdf="http://www.w3.org/1999/02/22-rdf-syntax-ns#" xmlns:bqbiol="http://biomodels.net/biology-qualifiers/">
            <rdf:Description rdf:about="#G_AGPAT6">
              <bqbiol:isEncodedBy>
                <rdf:Bag>
                  <rdf:li rdf:resource="http://identifiers.org/ncbigene/137964" />
                  <rdf:li rdf:resource="http://identifiers.org/ncbigi/GI:30520329" />
                  <rdf:li rdf:resource="http://identifiers.org/ncbigi/GI:530387571" />
                  <rdf:li rdf:resource="http://identifiers.org/ccds/CCDS6117.1" />
                </rdf:Bag>
              </bqbiol:isEncodedBy>
            </rdf:Description>
          </rdf:RDF>
        </annotation>
      </fbc:geneProduct>
      <fbc:geneProduct fbc:id="G_PLCD3" fbc:label="G_PLCD3" fbc:name="PLCD3" metaid="G_PLCD3">
        <annotation>
          <rdf:RDF xmlns:rdf="http://www.w3.org/1999/02/22-rdf-syntax-ns#" xmlns:bqbiol="http://biomodels.net/biology-qualifiers/">
            <rdf:Description rdf:about="#G_PLCD3">
              <bqbiol:isEncodedBy>
                <rdf:Bag>
                  <rdf:li rdf:resource="http://identifiers.org/ncbigene/113026" />
                  <rdf:li rdf:resource="http://identifiers.org/ncbigi/GI:19115964" />
                </rdf:Bag>
              </bqbiol:isEncodedBy>
            </rdf:Description>
          </rdf:RDF>
        </annotation>
      </fbc:geneProduct>
      <fbc:geneProduct fbc:id="G_PLCXD2" fbc:label="G_PLCXD2" fbc:name="PLCXD2" metaid="G_PLCXD2">
        <annotation>
          <rdf:RDF xmlns:rdf="http://www.w3.org/1999/02/22-rdf-syntax-ns#" xmlns:bqbiol="http://biomodels.net/biology-qualifiers/">
            <rdf:Description rdf:about="#G_PLCXD2">
              <bqbiol:isEncodedBy>
                <rdf:Bag>
                  <rdf:li rdf:resource="http://identifiers.org/ncbigi/GI:23397570" />
                  <rdf:li rdf:resource="http://identifiers.org/ncbigene/257068" />
                  <rdf:li rdf:resource="http://identifiers.org/ncbigi/GI:297515471" />
                  <rdf:li rdf:resource="http://identifiers.org/ccds/CCDS2961.1" />
                  <rdf:li rdf:resource="http://identifiers.org/ccds/CCDS54619.1" />
                </rdf:Bag>
              </bqbiol:isEncodedBy>
            </rdf:Description>
          </rdf:RDF>
        </annotation>
      </fbc:geneProduct>
      <fbc:geneProduct fbc:id="G_PLCB3" fbc:label="G_PLCB3" fbc:name="PLCB3" metaid="G_PLCB3">
        <annotation>
          <rdf:RDF xmlns:rdf="http://www.w3.org/1999/02/22-rdf-syntax-ns#" xmlns:bqbiol="http://biomodels.net/biology-qualifiers/">
            <rdf:Description rdf:about="#G_PLCB3">
              <bqbiol:isEncodedBy>
                <rdf:Bag>
                  <rdf:li rdf:resource="http://identifiers.org/ncbigi/GI:11386139" />
                  <rdf:li rdf:resource="http://identifiers.org/ncbigi/GI:296531339" />
                  <rdf:li rdf:resource="http://identifiers.org/ncbigi/GI:530396896" />
                  <rdf:li rdf:resource="http://identifiers.org/ncbigene/5331" />
                  <rdf:li rdf:resource="http://identifiers.org/ccds/CCDS53654.1" />
                  <rdf:li rdf:resource="http://identifiers.org/ccds/CCDS8064.1" />
                </rdf:Bag>
              </bqbiol:isEncodedBy>
            </rdf:Description>
          </rdf:RDF>
        </annotation>
      </fbc:geneProduct>
      <fbc:geneProduct fbc:id="G_PLCG1" fbc:label="G_PLCG1" fbc:name="PLCG1" metaid="G_PLCG1">
        <annotation>
          <rdf:RDF xmlns:rdf="http://www.w3.org/1999/02/22-rdf-syntax-ns#" xmlns:bqbiol="http://biomodels.net/biology-qualifiers/">
            <rdf:Description rdf:about="#G_PLCG1">
              <bqbiol:isEncodedBy>
                <rdf:Bag>
                  <rdf:li rdf:resource="http://identifiers.org/ncbigi/GI:33598946" />
                  <rdf:li rdf:resource="http://identifiers.org/ncbigi/GI:33598948" />
                  <rdf:li rdf:resource="http://identifiers.org/ncbigi/GI:530418161" />
                  <rdf:li rdf:resource="http://identifiers.org/ncbigene/5335" />
                  <rdf:li rdf:resource="http://identifiers.org/ccds/CCDS13313.1" />
                  <rdf:li rdf:resource="http://identifiers.org/ccds/CCDS13314.1" />
                </rdf:Bag>
              </bqbiol:isEncodedBy>
            </rdf:Description>
          </rdf:RDF>
        </annotation>
      </fbc:geneProduct>
      <fbc:geneProduct fbc:id="G_PLCB2" fbc:label="G_PLCB2" fbc:name="PLCB2" metaid="G_PLCB2">
        <annotation>
          <rdf:RDF xmlns:rdf="http://www.w3.org/1999/02/22-rdf-syntax-ns#" xmlns:bqbiol="http://biomodels.net/biology-qualifiers/">
            <rdf:Description rdf:about="#G_PLCB2">
              <bqbiol:isEncodedBy>
                <rdf:Bag>
                  <rdf:li rdf:resource="http://identifiers.org/ncbigi/GI:530405985" />
                  <rdf:li rdf:resource="http://identifiers.org/ncbigi/GI:530405987" />
                  <rdf:li rdf:resource="http://identifiers.org/ncbigi/GI:530405989" />
                  <rdf:li rdf:resource="http://identifiers.org/ncbigene/5330" />
                  <rdf:li rdf:resource="http://identifiers.org/ncbigi/GI:546231499" />
                  <rdf:li rdf:resource="http://identifiers.org/ncbigi/GI:546231595" />
                  <rdf:li rdf:resource="http://identifiers.org/ncbigi/GI:546232005" />
                  <rdf:li rdf:resource="http://identifiers.org/ncbigi/GI:578827090" />
                  <rdf:li rdf:resource="http://identifiers.org/ncbigi/GI:578827092" />
                  <rdf:li rdf:resource="http://identifiers.org/ncbigi/GI:95147333" />
                  <rdf:li rdf:resource="http://identifiers.org/ccds/CCDS42020.1" />
                  <rdf:li rdf:resource="http://identifiers.org/ccds/CCDS61591.1" />
                  <rdf:li rdf:resource="http://identifiers.org/ccds/CCDS61592.1" />
                </rdf:Bag>
              </bqbiol:isEncodedBy>
            </rdf:Description>
          </rdf:RDF>
        </annotation>
      </fbc:geneProduct>
      <fbc:geneProduct fbc:id="G_PLCD4" fbc:label="G_PLCD4" fbc:name="PLCD4" metaid="G_PLCD4">
        <annotation>
          <rdf:RDF xmlns:rdf="http://www.w3.org/1999/02/22-rdf-syntax-ns#" xmlns:bqbiol="http://biomodels.net/biology-qualifiers/">
            <rdf:Description rdf:about="#G_PLCD4">
              <bqbiol:isEncodedBy>
                <rdf:Bag>
                  <rdf:li rdf:resource="http://identifiers.org/ncbigi/GI:14249340" />
                  <rdf:li rdf:resource="http://identifiers.org/ncbigi/GI:530371082" />
                  <rdf:li rdf:resource="http://identifiers.org/ncbigi/GI:530371084" />
                  <rdf:li rdf:resource="http://identifiers.org/ncbigi/GI:530371087" />
                  <rdf:li rdf:resource="http://identifiers.org/ncbigi/GI:578805036" />
                  <rdf:li rdf:resource="http://identifiers.org/ncbigi/GI:578805038" />
                  <rdf:li rdf:resource="http://identifiers.org/ncbigene/84812" />
                  <rdf:li rdf:resource="http://identifiers.org/ccds/CCDS46516.1" />
                </rdf:Bag>
              </bqbiol:isEncodedBy>
            </rdf:Description>
          </rdf:RDF>
        </annotation>
      </fbc:geneProduct>
      <fbc:geneProduct fbc:id="G_PLCG2" fbc:label="G_PLCG2" fbc:name="PLCG2" metaid="G_PLCG2">
        <annotation>
          <rdf:RDF xmlns:rdf="http://www.w3.org/1999/02/22-rdf-syntax-ns#" xmlns:bqbiol="http://biomodels.net/biology-qualifiers/">
            <rdf:Description rdf:about="#G_PLCG2">
              <bqbiol:isEncodedBy>
                <rdf:Bag>
                  <rdf:li rdf:resource="http://identifiers.org/ncbigi/GI:117320537" />
                  <rdf:li rdf:resource="http://identifiers.org/ncbigene/5336" />
                  <rdf:li rdf:resource="http://identifiers.org/ccds/CCDS42204.1" />
                </rdf:Bag>
              </bqbiol:isEncodedBy>
            </rdf:Description>
          </rdf:RDF>
        </annotation>
      </fbc:geneProduct>
      <fbc:geneProduct fbc:id="G_PLCH1" fbc:label="G_PLCH1" fbc:name="PLCH1" metaid="G_PLCH1">
        <annotation>
          <rdf:RDF xmlns:rdf="http://www.w3.org/1999/02/22-rdf-syntax-ns#" xmlns:bqbiol="http://biomodels.net/biology-qualifiers/">
            <rdf:Description rdf:about="#G_PLCH1">
              <bqbiol:isEncodedBy>
                <rdf:Bag>
                  <rdf:li rdf:resource="http://identifiers.org/ncbigi/GI:195972871" />
                  <rdf:li rdf:resource="http://identifiers.org/ncbigi/GI:195972873" />
                  <rdf:li rdf:resource="http://identifiers.org/ncbigene/23007" />
                  <rdf:li rdf:resource="http://identifiers.org/ncbigi/GI:530374170" />
                  <rdf:li rdf:resource="http://identifiers.org/ncbigi/GI:530374172" />
                  <rdf:li rdf:resource="http://identifiers.org/ncbigi/GI:57863298" />
                  <rdf:li rdf:resource="http://identifiers.org/ncbigi/GI:578807168" />
                  <rdf:li rdf:resource="http://identifiers.org/ccds/CCDS33881.1" />
                  <rdf:li rdf:resource="http://identifiers.org/ccds/CCDS46939.1" />
                  <rdf:li rdf:resource="http://identifiers.org/ccds/CCDS46940.1" />
                </rdf:Bag>
              </bqbiol:isEncodedBy>
            </rdf:Description>
          </rdf:RDF>
        </annotation>
      </fbc:geneProduct>
      <fbc:geneProduct fbc:id="G_PLCE1" fbc:label="G_PLCE1" fbc:name="PLCE1" metaid="G_PLCE1">
        <annotation>
          <rdf:RDF xmlns:rdf="http://www.w3.org/1999/02/22-rdf-syntax-ns#" xmlns:bqbiol="http://biomodels.net/biology-qualifiers/">
            <rdf:Description rdf:about="#G_PLCE1">
              <bqbiol:isEncodedBy>
                <rdf:Bag>
                  <rdf:li rdf:resource="http://identifiers.org/ncbigi/GI:117168250" />
                  <rdf:li rdf:resource="http://identifiers.org/ncbigi/GI:260166694" />
                  <rdf:li rdf:resource="http://identifiers.org/ncbigene/51196" />
                  <rdf:li rdf:resource="http://identifiers.org/ncbigi/GI:572882727" />
                  <rdf:li rdf:resource="http://identifiers.org/ncbigi/GI:578819539" />
                  <rdf:li rdf:resource="http://identifiers.org/ncbigi/GI:578819541" />
                  <rdf:li rdf:resource="http://identifiers.org/ncbigi/GI:578819543" />
                  <rdf:li rdf:resource="http://identifiers.org/ncbigi/GI:578819545" />
                  <rdf:li rdf:resource="http://identifiers.org/ncbigi/GI:578819547" />
                  <rdf:li rdf:resource="http://identifiers.org/ncbigi/GI:578819549" />
                  <rdf:li rdf:resource="http://identifiers.org/ccds/CCDS41552.1" />
                  <rdf:li rdf:resource="http://identifiers.org/ccds/CCDS53555.1" />
                </rdf:Bag>
              </bqbiol:isEncodedBy>
            </rdf:Description>
          </rdf:RDF>
        </annotation>
      </fbc:geneProduct>
      <fbc:geneProduct fbc:id="G_PLCD1" fbc:label="G_PLCD1" fbc:name="PLCD1" metaid="G_PLCD1">
        <annotation>
          <rdf:RDF xmlns:rdf="http://www.w3.org/1999/02/22-rdf-syntax-ns#" xmlns:bqbiol="http://biomodels.net/biology-qualifiers/">
            <rdf:Description rdf:about="#G_PLCD1">
              <bqbiol:isEncodedBy>
                <rdf:Bag>
                  <rdf:li rdf:resource="http://identifiers.org/ncbigi/GI:195972883" />
                  <rdf:li rdf:resource="http://identifiers.org/ncbigene/5333" />
                  <rdf:li rdf:resource="http://identifiers.org/ncbigi/GI:90265805" />
                  <rdf:li rdf:resource="http://identifiers.org/ccds/CCDS2671.1" />
                  <rdf:li rdf:resource="http://identifiers.org/ccds/CCDS46793.1" />
                </rdf:Bag>
              </bqbiol:isEncodedBy>
            </rdf:Description>
          </rdf:RDF>
        </annotation>
      </fbc:geneProduct>
      <fbc:geneProduct fbc:id="G_PLCB1" fbc:label="G_PLCB1" fbc:name="PLCB1" metaid="G_PLCB1">
        <annotation>
          <rdf:RDF xmlns:rdf="http://www.w3.org/1999/02/22-rdf-syntax-ns#" xmlns:bqbiol="http://biomodels.net/biology-qualifiers/">
            <rdf:Description rdf:about="#G_PLCB1">
              <bqbiol:isEncodedBy>
                <rdf:Bag>
                  <rdf:li rdf:resource="http://identifiers.org/ncbigi/GI:12083581" />
                  <rdf:li rdf:resource="http://identifiers.org/ncbigene/23236" />
                  <rdf:li rdf:resource="http://identifiers.org/ncbigi/GI:33356544" />
                  <rdf:li rdf:resource="http://identifiers.org/ncbigi/GI:530425650" />
                  <rdf:li rdf:resource="http://identifiers.org/ncbigi/GI:578835376" />
                  <rdf:li rdf:resource="http://identifiers.org/ccds/CCDS13102.1" />
                  <rdf:li rdf:resource="http://identifiers.org/ccds/CCDS13103.1" />
                </rdf:Bag>
              </bqbiol:isEncodedBy>
            </rdf:Description>
          </rdf:RDF>
        </annotation>
      </fbc:geneProduct>
      <fbc:geneProduct fbc:id="G_PLCB4" fbc:label="G_PLCB4" fbc:name="PLCB4" metaid="G_PLCB4">
        <annotation>
          <rdf:RDF xmlns:rdf="http://www.w3.org/1999/02/22-rdf-syntax-ns#" xmlns:bqbiol="http://biomodels.net/biology-qualifiers/">
            <rdf:Description rdf:about="#G_PLCB4">
              <bqbiol:isEncodedBy>
                <rdf:Bag>
                  <rdf:li rdf:resource="http://identifiers.org/ncbigi/GI:289547589" />
                  <rdf:li rdf:resource="http://identifiers.org/ncbigi/GI:289547591" />
                  <rdf:li rdf:resource="http://identifiers.org/ncbigi/GI:289547594" />
                  <rdf:li rdf:resource="http://identifiers.org/ncbigi/GI:530425739" />
                  <rdf:li rdf:resource="http://identifiers.org/ncbigi/GI:530425747" />
                  <rdf:li rdf:resource="http://identifiers.org/ncbigene/5332" />
                  <rdf:li rdf:resource="http://identifiers.org/ncbigi/GI:578835417" />
                  <rdf:li rdf:resource="http://identifiers.org/ncbigi/GI:578835419" />
                  <rdf:li rdf:resource="http://identifiers.org/ncbigi/GI:578835421" />
                  <rdf:li rdf:resource="http://identifiers.org/ncbigi/GI:578835423" />
                  <rdf:li rdf:resource="http://identifiers.org/ncbigi/GI:578835425" />
                  <rdf:li rdf:resource="http://identifiers.org/ccds/CCDS13104.1" />
                  <rdf:li rdf:resource="http://identifiers.org/ccds/CCDS13105.1" />
                  <rdf:li rdf:resource="http://identifiers.org/ccds/CCDS54447.1" />
                </rdf:Bag>
              </bqbiol:isEncodedBy>
            </rdf:Description>
          </rdf:RDF>
        </annotation>
      </fbc:geneProduct>
      <fbc:geneProduct fbc:id="G_PLCH2" fbc:label="G_PLCH2" fbc:name="PLCH2" metaid="G_PLCH2">
        <annotation>
          <rdf:RDF xmlns:rdf="http://www.w3.org/1999/02/22-rdf-syntax-ns#" xmlns:bqbiol="http://biomodels.net/biology-qualifiers/">
            <rdf:Description rdf:about="#G_PLCH2">
              <bqbiol:isEncodedBy>
                <rdf:Bag>
                  <rdf:li rdf:resource="http://identifiers.org/ncbigi/GI:578800134" />
                  <rdf:li rdf:resource="http://identifiers.org/ncbigi/GI:578800136" />
                  <rdf:li rdf:resource="http://identifiers.org/ncbigi/GI:78499633" />
                  <rdf:li rdf:resource="http://identifiers.org/ncbigene/9651" />
                  <rdf:li rdf:resource="http://identifiers.org/ccds/CCDS59959.1" />
                </rdf:Bag>
              </bqbiol:isEncodedBy>
            </rdf:Description>
          </rdf:RDF>
        </annotation>
      </fbc:geneProduct>
      <fbc:geneProduct fbc:id="G_PLCZ1" fbc:label="G_PLCZ1" fbc:name="PLCZ1" metaid="G_PLCZ1">
        <annotation>
          <rdf:RDF xmlns:rdf="http://www.w3.org/1999/02/22-rdf-syntax-ns#" xmlns:bqbiol="http://biomodels.net/biology-qualifiers/">
            <rdf:Description rdf:about="#G_PLCZ1">
              <bqbiol:isEncodedBy>
                <rdf:Bag>
                  <rdf:li rdf:resource="http://identifiers.org/ncbigi/GI:25188201" />
                  <rdf:li rdf:resource="http://identifiers.org/ncbigi/GI:530399471" />
                  <rdf:li rdf:resource="http://identifiers.org/ncbigi/GI:530399473" />
                  <rdf:li rdf:resource="http://identifiers.org/ncbigi/GI:530399475" />
                  <rdf:li rdf:resource="http://identifiers.org/ncbigi/GI:530399477" />
                  <rdf:li rdf:resource="http://identifiers.org/ncbigi/GI:530399479" />
                  <rdf:li rdf:resource="http://identifiers.org/ncbigi/GI:530399481" />
                  <rdf:li rdf:resource="http://identifiers.org/ncbigi/GI:530399485" />
                  <rdf:li rdf:resource="http://identifiers.org/ncbigi/GI:578823073" />
                  <rdf:li rdf:resource="http://identifiers.org/ncbigene/89869" />
                  <rdf:li rdf:resource="http://identifiers.org/ccds/CCDS8680.1" />
                </rdf:Bag>
              </bqbiol:isEncodedBy>
            </rdf:Description>
          </rdf:RDF>
        </annotation>
      </fbc:geneProduct>
      <fbc:geneProduct fbc:id="G_PLCL1" fbc:label="G_PLCL1" fbc:name="PLCL1" metaid="G_PLCL1">
        <annotation>
          <rdf:RDF xmlns:rdf="http://www.w3.org/1999/02/22-rdf-syntax-ns#" xmlns:bqbiol="http://biomodels.net/biology-qualifiers/">
            <rdf:Description rdf:about="#G_PLCL1">
              <bqbiol:isEncodedBy>
                <rdf:Bag>
                  <rdf:li rdf:resource="http://identifiers.org/ncbigi/GI:254939661" />
                  <rdf:li rdf:resource="http://identifiers.org/ncbigi/GI:530370531" />
                  <rdf:li rdf:resource="http://identifiers.org/ncbigi/GI:530370533" />
                  <rdf:li rdf:resource="http://identifiers.org/ncbigene/5334" />
                  <rdf:li rdf:resource="http://identifiers.org/ccds/CCDS2326.2" />
                </rdf:Bag>
              </bqbiol:isEncodedBy>
            </rdf:Description>
          </rdf:RDF>
        </annotation>
      </fbc:geneProduct>
      <fbc:geneProduct fbc:id="G_PTEN" fbc:label="G_PTEN" fbc:name="PTEN" metaid="G_PTEN">
        <annotation>
          <rdf:RDF xmlns:rdf="http://www.w3.org/1999/02/22-rdf-syntax-ns#" xmlns:bqbiol="http://biomodels.net/biology-qualifiers/">
            <rdf:Description rdf:about="#G_PTEN">
              <bqbiol:isEncodedBy>
                <rdf:Bag>
                  <rdf:li rdf:resource="http://identifiers.org/ncbigene/5728" />
                  <rdf:li rdf:resource="http://identifiers.org/ncbigi/GI:578819653" />
                  <rdf:li rdf:resource="http://identifiers.org/ncbigi/GI:578819655" />
                  <rdf:li rdf:resource="http://identifiers.org/ncbigi/GI:73765544" />
                  <rdf:li rdf:resource="http://identifiers.org/ccds/CCDS31238.1" />
                </rdf:Bag>
              </bqbiol:isEncodedBy>
            </rdf:Description>
          </rdf:RDF>
        </annotation>
      </fbc:geneProduct>
      <fbc:geneProduct fbc:id="G_PIP5K1B" fbc:label="G_PIP5K1B" fbc:name="PIP5K1B" metaid="G_PIP5K1B">
        <annotation>
          <rdf:RDF xmlns:rdf="http://www.w3.org/1999/02/22-rdf-syntax-ns#" xmlns:bqbiol="http://biomodels.net/biology-qualifiers/">
            <rdf:Description rdf:about="#G_PIP5K1B">
              <bqbiol:isEncodedBy>
                <rdf:Bag>
                  <rdf:li rdf:resource="http://identifiers.org/ncbigi/GI:4505817" />
                  <rdf:li rdf:resource="http://identifiers.org/ncbigi/GI:503776444" />
                  <rdf:li rdf:resource="http://identifiers.org/ncbigi/GI:530391672" />
                  <rdf:li rdf:resource="http://identifiers.org/ncbigi/GI:530391674" />
                  <rdf:li rdf:resource="http://identifiers.org/ncbigi/GI:578817930" />
                  <rdf:li rdf:resource="http://identifiers.org/ncbigi/GI:578817933" />
                  <rdf:li rdf:resource="http://identifiers.org/ncbigene/8395" />
                  <rdf:li rdf:resource="http://identifiers.org/ccds/CCDS65063.1" />
                  <rdf:li rdf:resource="http://identifiers.org/ccds/CCDS6624.1" />
                </rdf:Bag>
              </bqbiol:isEncodedBy>
            </rdf:Description>
          </rdf:RDF>
        </annotation>
      </fbc:geneProduct>
      <fbc:geneProduct fbc:id="G_PIP4K2A" fbc:label="G_PIP4K2A" fbc:name="PIP4K2A" metaid="G_PIP4K2A">
        <annotation>
          <rdf:RDF xmlns:rdf="http://www.w3.org/1999/02/22-rdf-syntax-ns#" xmlns:bqbiol="http://biomodels.net/biology-qualifiers/">
            <rdf:Description rdf:about="#G_PIP4K2A">
              <bqbiol:isEncodedBy>
                <rdf:Bag>
                  <rdf:li rdf:resource="http://identifiers.org/ncbigene/5305" />
                  <rdf:li rdf:resource="http://identifiers.org/ncbigi/GI:578818419" />
                  <rdf:li rdf:resource="http://identifiers.org/ncbigi/GI:6857820" />
                  <rdf:li rdf:resource="http://identifiers.org/ccds/CCDS7141.1" />
                </rdf:Bag>
              </bqbiol:isEncodedBy>
            </rdf:Description>
          </rdf:RDF>
        </annotation>
      </fbc:geneProduct>
      <fbc:geneProduct fbc:id="G_PIP5K1A" fbc:label="G_PIP5K1A" fbc:name="PIP5K1A" metaid="G_PIP5K1A">
        <annotation>
          <rdf:RDF xmlns:rdf="http://www.w3.org/1999/02/22-rdf-syntax-ns#" xmlns:bqbiol="http://biomodels.net/biology-qualifiers/">
            <rdf:Description rdf:about="#G_PIP5K1A">
              <bqbiol:isEncodedBy>
                <rdf:Bag>
                  <rdf:li rdf:resource="http://identifiers.org/ncbigi/GI:208431774" />
                  <rdf:li rdf:resource="http://identifiers.org/ncbigi/GI:208431776" />
                  <rdf:li rdf:resource="http://identifiers.org/ncbigi/GI:208431778" />
                  <rdf:li rdf:resource="http://identifiers.org/ncbigi/GI:4505815" />
                  <rdf:li rdf:resource="http://identifiers.org/ncbigi/GI:530365458" />
                  <rdf:li rdf:resource="http://identifiers.org/ncbigi/GI:530365460" />
                  <rdf:li rdf:resource="http://identifiers.org/ncbigi/GI:530365462" />
                  <rdf:li rdf:resource="http://identifiers.org/ncbigi/GI:530365464" />
                  <rdf:li rdf:resource="http://identifiers.org/ncbigi/GI:530365466" />
                  <rdf:li rdf:resource="http://identifiers.org/ncbigi/GI:530365468" />
                  <rdf:li rdf:resource="http://identifiers.org/ncbigi/GI:530365470" />
                  <rdf:li rdf:resource="http://identifiers.org/ncbigi/GI:530365472" />
                  <rdf:li rdf:resource="http://identifiers.org/ncbigi/GI:578801558" />
                  <rdf:li rdf:resource="http://identifiers.org/ncbigi/GI:578801562" />
                  <rdf:li rdf:resource="http://identifiers.org/ncbigi/GI:578801567" />
                  <rdf:li rdf:resource="http://identifiers.org/ncbigi/GI:578801569" />
                  <rdf:li rdf:resource="http://identifiers.org/ncbigi/GI:578801571" />
                  <rdf:li rdf:resource="http://identifiers.org/ncbigi/GI:578801573" />
                  <rdf:li rdf:resource="http://identifiers.org/ncbigene/8394" />
                  <rdf:li rdf:resource="http://identifiers.org/ccds/CCDS44219.1" />
                  <rdf:li rdf:resource="http://identifiers.org/ccds/CCDS44220.1" />
                  <rdf:li rdf:resource="http://identifiers.org/ccds/CCDS44221.1" />
                  <rdf:li rdf:resource="http://identifiers.org/ccds/CCDS990.1" />
                </rdf:Bag>
              </bqbiol:isEncodedBy>
            </rdf:Description>
          </rdf:RDF>
        </annotation>
      </fbc:geneProduct>
      <fbc:geneProduct fbc:id="G_PIP4K2B" fbc:label="G_PIP4K2B" fbc:name="PIP4K2B" metaid="G_PIP4K2B">
        <annotation>
          <rdf:RDF xmlns:rdf="http://www.w3.org/1999/02/22-rdf-syntax-ns#" xmlns:bqbiol="http://biomodels.net/biology-qualifiers/">
            <rdf:Description rdf:about="#G_PIP4K2B">
              <bqbiol:isEncodedBy>
                <rdf:Bag>
                  <rdf:li rdf:resource="http://identifiers.org/ncbigi/GI:4505819" />
                  <rdf:li rdf:resource="http://identifiers.org/ncbigi/GI:578831509" />
                  <rdf:li rdf:resource="http://identifiers.org/ncbigi/GI:578831511" />
                  <rdf:li rdf:resource="http://identifiers.org/ncbigi/GI:578831513" />
                  <rdf:li rdf:resource="http://identifiers.org/ncbigene/8396" />
                  <rdf:li rdf:resource="http://identifiers.org/ccds/CCDS11329.1" />
                </rdf:Bag>
              </bqbiol:isEncodedBy>
            </rdf:Description>
          </rdf:RDF>
        </annotation>
      </fbc:geneProduct>
      <fbc:geneProduct fbc:id="G_PIP5K1C" fbc:label="G_PIP5K1C" fbc:name="PIP5K1C" metaid="G_PIP5K1C">
        <annotation>
          <rdf:RDF xmlns:rdf="http://www.w3.org/1999/02/22-rdf-syntax-ns#" xmlns:bqbiol="http://biomodels.net/biology-qualifiers/">
            <rdf:Description rdf:about="#G_PIP5K1C">
              <bqbiol:isEncodedBy>
                <rdf:Bag>
                  <rdf:li rdf:resource="http://identifiers.org/ncbigene/23396" />
                  <rdf:li rdf:resource="http://identifiers.org/ncbigi/GI:307691174" />
                  <rdf:li rdf:resource="http://identifiers.org/ncbigi/GI:31317309" />
                  <rdf:li rdf:resource="http://identifiers.org/ncbigi/GI:530425171" />
                  <rdf:li rdf:resource="http://identifiers.org/ncbigi/GI:578833143" />
                  <rdf:li rdf:resource="http://identifiers.org/ccds/CCDS32872.1" />
                  <rdf:li rdf:resource="http://identifiers.org/ccds/CCDS56074.1" />
                </rdf:Bag>
              </bqbiol:isEncodedBy>
            </rdf:Description>
          </rdf:RDF>
        </annotation>
      </fbc:geneProduct>
      <fbc:geneProduct fbc:id="G_PIP4K2C" fbc:label="G_PIP4K2C" fbc:name="PIP4K2C" metaid="G_PIP4K2C">
        <annotation>
          <rdf:RDF xmlns:rdf="http://www.w3.org/1999/02/22-rdf-syntax-ns#" xmlns:bqbiol="http://biomodels.net/biology-qualifiers/">
            <rdf:Description rdf:about="#G_PIP4K2C">
              <bqbiol:isEncodedBy>
                <rdf:Bag>
                  <rdf:li rdf:resource="http://identifiers.org/ncbigi/GI:226371737" />
                  <rdf:li rdf:resource="http://identifiers.org/ncbigi/GI:226371739" />
                  <rdf:li rdf:resource="http://identifiers.org/ncbigi/GI:226371741" />
                  <rdf:li rdf:resource="http://identifiers.org/ncbigi/GI:226371743" />
                  <rdf:li rdf:resource="http://identifiers.org/ncbigi/GI:530400838" />
                  <rdf:li rdf:resource="http://identifiers.org/ncbigi/GI:578824247" />
                  <rdf:li rdf:resource="http://identifiers.org/ncbigene/79837" />
                  <rdf:li rdf:resource="http://identifiers.org/ccds/CCDS53808.1" />
                  <rdf:li rdf:resource="http://identifiers.org/ccds/CCDS55839.1" />
                  <rdf:li rdf:resource="http://identifiers.org/ccds/CCDS8946.1" />
                </rdf:Bag>
              </bqbiol:isEncodedBy>
            </rdf:Description>
          </rdf:RDF>
        </annotation>
      </fbc:geneProduct>
      <fbc:geneProduct fbc:id="G_PIKFYVE" fbc:label="G_PIKFYVE" fbc:name="PIKFYVE" metaid="G_PIKFYVE">
        <annotation>
          <rdf:RDF xmlns:rdf="http://www.w3.org/1999/02/22-rdf-syntax-ns#" xmlns:bqbiol="http://biomodels.net/biology-qualifiers/">
            <rdf:Description rdf:about="#G_PIKFYVE">
              <bqbiol:isEncodedBy>
                <rdf:Bag>
                  <rdf:li rdf:resource="http://identifiers.org/ncbigi/GI:121583483" />
                  <rdf:li rdf:resource="http://identifiers.org/ncbigene/200576" />
                  <rdf:li rdf:resource="http://identifiers.org/ncbigi/GI:22749359" />
                  <rdf:li rdf:resource="http://identifiers.org/ncbigi/GI:295789162" />
                  <rdf:li rdf:resource="http://identifiers.org/ncbigi/GI:578803905" />
                  <rdf:li rdf:resource="http://identifiers.org/ncbigi/GI:578803907" />
                  <rdf:li rdf:resource="http://identifiers.org/ncbigi/GI:578803909" />
                  <rdf:li rdf:resource="http://identifiers.org/ccds/CCDS2382.1" />
                  <rdf:li rdf:resource="http://identifiers.org/ccds/CCDS33368.1" />
                  <rdf:li rdf:resource="http://identifiers.org/ccds/CCDS54431.1" />
                </rdf:Bag>
              </bqbiol:isEncodedBy>
            </rdf:Description>
          </rdf:RDF>
        </annotation>
      </fbc:geneProduct>
      <fbc:geneProduct fbc:id="G_PIK3R2" fbc:label="G_PIK3R2" fbc:name="PIK3R2" metaid="G_PIK3R2">
        <annotation>
          <rdf:RDF xmlns:rdf="http://www.w3.org/1999/02/22-rdf-syntax-ns#" xmlns:bqbiol="http://biomodels.net/biology-qualifiers/">
            <rdf:Description rdf:about="#G_PIK3R2">
              <bqbiol:isEncodedBy>
                <rdf:Bag>
                  <rdf:li rdf:resource="http://identifiers.org/ncbigi/GI:4826908" />
                  <rdf:li rdf:resource="http://identifiers.org/ncbigene/5296" />
                  <rdf:li rdf:resource="http://identifiers.org/ccds/CCDS12371.1" />
                </rdf:Bag>
              </bqbiol:isEncodedBy>
            </rdf:Description>
          </rdf:RDF>
        </annotation>
      </fbc:geneProduct>
      <fbc:geneProduct fbc:id="G_PIK3C2A" fbc:label="G_PIK3C2A" fbc:name="PIK3C2A" metaid="G_PIK3C2A">
        <annotation>
          <rdf:RDF xmlns:rdf="http://www.w3.org/1999/02/22-rdf-syntax-ns#" xmlns:bqbiol="http://biomodels.net/biology-qualifiers/">
            <rdf:Description rdf:about="#G_PIK3C2A">
              <bqbiol:isEncodedBy>
                <rdf:Bag>
                  <rdf:li rdf:resource="http://identifiers.org/ncbigi/GI:157671929" />
                  <rdf:li rdf:resource="http://identifiers.org/ncbigene/5286" />
                  <rdf:li rdf:resource="http://identifiers.org/ncbigi/GI:530395474" />
                  <rdf:li rdf:resource="http://identifiers.org/ncbigi/GI:530395476" />
                  <rdf:li rdf:resource="http://identifiers.org/ncbigi/GI:530395478" />
                  <rdf:li rdf:resource="http://identifiers.org/ncbigi/GI:530395480" />
                  <rdf:li rdf:resource="http://identifiers.org/ccds/CCDS7824.1" />
                </rdf:Bag>
              </bqbiol:isEncodedBy>
            </rdf:Description>
          </rdf:RDF>
        </annotation>
      </fbc:geneProduct>
      <fbc:geneProduct fbc:id="G_PIK3CD" fbc:label="G_PIK3CD" fbc:name="PIK3CD" metaid="G_PIK3CD">
        <annotation>
          <rdf:RDF xmlns:rdf="http://www.w3.org/1999/02/22-rdf-syntax-ns#" xmlns:bqbiol="http://biomodels.net/biology-qualifiers/">
            <rdf:Description rdf:about="#G_PIK3CD">
              <bqbiol:isEncodedBy>
                <rdf:Bag>
                  <rdf:li rdf:resource="http://identifiers.org/ncbigi/GI:156564405" />
                  <rdf:li rdf:resource="http://identifiers.org/ncbigene/5293" />
                  <rdf:li rdf:resource="http://identifiers.org/ncbigi/GI:530360591" />
                  <rdf:li rdf:resource="http://identifiers.org/ncbigi/GI:578799239" />
                  <rdf:li rdf:resource="http://identifiers.org/ncbigi/GI:578799241" />
                  <rdf:li rdf:resource="http://identifiers.org/ncbigi/GI:578799243" />
                  <rdf:li rdf:resource="http://identifiers.org/ncbigi/GI:578799245" />
                  <rdf:li rdf:resource="http://identifiers.org/ncbigi/GI:578799247" />
                  <rdf:li rdf:resource="http://identifiers.org/ccds/CCDS104.1" />
                </rdf:Bag>
              </bqbiol:isEncodedBy>
            </rdf:Description>
          </rdf:RDF>
        </annotation>
      </fbc:geneProduct>
      <fbc:geneProduct fbc:id="G_PIK3R3" fbc:label="G_PIK3R3" fbc:name="PIK3R3" metaid="G_PIK3R3">
        <annotation>
          <rdf:RDF xmlns:rdf="http://www.w3.org/1999/02/22-rdf-syntax-ns#" xmlns:bqbiol="http://biomodels.net/biology-qualifiers/">
            <rdf:Description rdf:about="#G_PIK3R3">
              <bqbiol:isEncodedBy>
                <rdf:Bag>
                  <rdf:li rdf:resource="http://identifiers.org/ncbigi/GI:166795245" />
                  <rdf:li rdf:resource="http://identifiers.org/ncbigi/GI:166795247" />
                  <rdf:li rdf:resource="http://identifiers.org/ncbigi/GI:530363508" />
                  <rdf:li rdf:resource="http://identifiers.org/ncbigene/8503" />
                  <rdf:li rdf:resource="http://identifiers.org/ccds/CCDS529.1" />
                </rdf:Bag>
              </bqbiol:isEncodedBy>
            </rdf:Description>
          </rdf:RDF>
        </annotation>
      </fbc:geneProduct>
      <fbc:geneProduct fbc:id="G_PIK3R1" fbc:label="G_PIK3R1" fbc:name="PIK3R1" metaid="G_PIK3R1">
        <annotation>
          <rdf:RDF xmlns:rdf="http://www.w3.org/1999/02/22-rdf-syntax-ns#" xmlns:bqbiol="http://biomodels.net/biology-qualifiers/">
            <rdf:Description rdf:about="#G_PIK3R1">
              <bqbiol:isEncodedBy>
                <rdf:Bag>
                  <rdf:li rdf:resource="http://identifiers.org/ncbigi/GI:32455248" />
                  <rdf:li rdf:resource="http://identifiers.org/ncbigi/GI:32455250" />
                  <rdf:li rdf:resource="http://identifiers.org/ncbigi/GI:32455252" />
                  <rdf:li rdf:resource="http://identifiers.org/ncbigi/GI:335057534" />
                  <rdf:li rdf:resource="http://identifiers.org/ncbigene/5295" />
                  <rdf:li rdf:resource="http://identifiers.org/ncbigi/GI:530379378" />
                  <rdf:li rdf:resource="http://identifiers.org/ccds/CCDS3993.1" />
                  <rdf:li rdf:resource="http://identifiers.org/ccds/CCDS3994.1" />
                  <rdf:li rdf:resource="http://identifiers.org/ccds/CCDS3995.1" />
                  <rdf:li rdf:resource="http://identifiers.org/ccds/CCDS56374.1" />
                </rdf:Bag>
              </bqbiol:isEncodedBy>
            </rdf:Description>
          </rdf:RDF>
        </annotation>
      </fbc:geneProduct>
      <fbc:geneProduct fbc:id="G_PIK3R5" fbc:label="G_PIK3R5" fbc:name="PIK3R5" metaid="G_PIK3R5">
        <annotation>
          <rdf:RDF xmlns:rdf="http://www.w3.org/1999/02/22-rdf-syntax-ns#" xmlns:bqbiol="http://biomodels.net/biology-qualifiers/">
            <rdf:Description rdf:about="#G_PIK3R5">
              <bqbiol:isEncodedBy>
                <rdf:Bag>
                  <rdf:li rdf:resource="http://identifiers.org/ncbigi/GI:217330622" />
                  <rdf:li rdf:resource="http://identifiers.org/ncbigi/GI:217330639" />
                  <rdf:li rdf:resource="http://identifiers.org/ncbigene/23533" />
                  <rdf:li rdf:resource="http://identifiers.org/ncbigi/GI:353411950" />
                  <rdf:li rdf:resource="http://identifiers.org/ncbigi/GI:353523783" />
                  <rdf:li rdf:resource="http://identifiers.org/ncbigi/GI:353523785" />
                  <rdf:li rdf:resource="http://identifiers.org/ncbigi/GI:353523787" />
                  <rdf:li rdf:resource="http://identifiers.org/ncbigi/GI:530410188" />
                  <rdf:li rdf:resource="http://identifiers.org/ncbigi/GI:530410190" />
                  <rdf:li rdf:resource="http://identifiers.org/ccds/CCDS11147.1" />
                </rdf:Bag>
              </bqbiol:isEncodedBy>
            </rdf:Description>
          </rdf:RDF>
        </annotation>
      </fbc:geneProduct>
      <fbc:geneProduct fbc:id="G_PIK3CG" fbc:label="G_PIK3CG" fbc:name="PIK3CG" metaid="G_PIK3CG">
        <annotation>
          <rdf:RDF xmlns:rdf="http://www.w3.org/1999/02/22-rdf-syntax-ns#" xmlns:bqbiol="http://biomodels.net/biology-qualifiers/">
            <rdf:Description rdf:about="#G_PIK3CG">
              <bqbiol:isEncodedBy>
                <rdf:Bag>
                  <rdf:li rdf:resource="http://identifiers.org/ncbigi/GI:21237725" />
                  <rdf:li rdf:resource="http://identifiers.org/ncbigene/5294" />
                  <rdf:li rdf:resource="http://identifiers.org/ncbigi/GI:530386106" />
                  <rdf:li rdf:resource="http://identifiers.org/ncbigi/GI:539846630" />
                  <rdf:li rdf:resource="http://identifiers.org/ncbigi/GI:539846764" />
                  <rdf:li rdf:resource="http://identifiers.org/ncbigi/GI:578814353" />
                  <rdf:li rdf:resource="http://identifiers.org/ccds/CCDS5739.1" />
                </rdf:Bag>
              </bqbiol:isEncodedBy>
            </rdf:Description>
          </rdf:RDF>
        </annotation>
      </fbc:geneProduct>
      <fbc:geneProduct fbc:id="G_PIK3C2G" fbc:label="G_PIK3C2G" fbc:name="PIK3C2G" metaid="G_PIK3C2G">
        <annotation>
          <rdf:RDF xmlns:rdf="http://www.w3.org/1999/02/22-rdf-syntax-ns#" xmlns:bqbiol="http://biomodels.net/biology-qualifiers/">
            <rdf:Description rdf:about="#G_PIK3C2G">
              <bqbiol:isEncodedBy>
                <rdf:Bag>
                  <rdf:li rdf:resource="http://identifiers.org/ncbigi/GI:194353959" />
                  <rdf:li rdf:resource="http://identifiers.org/ncbigene/5288" />
                  <rdf:li rdf:resource="http://identifiers.org/ncbigi/GI:530399199" />
                  <rdf:li rdf:resource="http://identifiers.org/ncbigi/GI:571026668" />
                  <rdf:li rdf:resource="http://identifiers.org/ncbigi/GI:571026670" />
                  <rdf:li rdf:resource="http://identifiers.org/ncbigi/GI:578822898" />
                  <rdf:li rdf:resource="http://identifiers.org/ccds/CCDS44839.1" />
                </rdf:Bag>
              </bqbiol:isEncodedBy>
            </rdf:Description>
          </rdf:RDF>
        </annotation>
      </fbc:geneProduct>
      <fbc:geneProduct fbc:id="G_HCST" fbc:label="G_HCST" fbc:name="HCST" metaid="G_HCST">
        <annotation>
          <rdf:RDF xmlns:rdf="http://www.w3.org/1999/02/22-rdf-syntax-ns#" xmlns:bqbiol="http://biomodels.net/biology-qualifiers/">
            <rdf:Description rdf:about="#G_HCST">
              <bqbiol:isEncodedBy>
                <rdf:Bag>
                  <rdf:li rdf:resource="http://identifiers.org/ncbigene/10870" />
                  <rdf:li rdf:resource="http://identifiers.org/ncbigi/GI:15826850" />
                  <rdf:li rdf:resource="http://identifiers.org/ncbigi/GI:56117854" />
                  <rdf:li rdf:resource="http://identifiers.org/ccds/CCDS32998.1" />
                  <rdf:li rdf:resource="http://identifiers.org/ccds/CCDS46057.1" />
                </rdf:Bag>
              </bqbiol:isEncodedBy>
            </rdf:Description>
          </rdf:RDF>
        </annotation>
      </fbc:geneProduct>
      <fbc:geneProduct fbc:id="G_PIK3C2B" fbc:label="G_PIK3C2B" fbc:name="PIK3C2B" metaid="G_PIK3C2B">
        <annotation>
          <rdf:RDF xmlns:rdf="http://www.w3.org/1999/02/22-rdf-syntax-ns#" xmlns:bqbiol="http://biomodels.net/biology-qualifiers/">
            <rdf:Description rdf:about="#G_PIK3C2B">
              <bqbiol:isEncodedBy>
                <rdf:Bag>
                  <rdf:li rdf:resource="http://identifiers.org/ncbigi/GI:194097347" />
                  <rdf:li rdf:resource="http://identifiers.org/ncbigene/5287" />
                  <rdf:li rdf:resource="http://identifiers.org/ncbigi/GI:530364907" />
                  <rdf:li rdf:resource="http://identifiers.org/ncbigi/GI:530364909" />
                  <rdf:li rdf:resource="http://identifiers.org/ncbigi/GI:578801104" />
                  <rdf:li rdf:resource="http://identifiers.org/ccds/CCDS1446.1" />
                </rdf:Bag>
              </bqbiol:isEncodedBy>
            </rdf:Description>
          </rdf:RDF>
        </annotation>
      </fbc:geneProduct>
      <fbc:geneProduct fbc:id="G_PIK3CB" fbc:label="G_PIK3CB" fbc:name="PIK3CB" metaid="G_PIK3CB">
        <annotation>
          <rdf:RDF xmlns:rdf="http://www.w3.org/1999/02/22-rdf-syntax-ns#" xmlns:bqbiol="http://biomodels.net/biology-qualifiers/">
            <rdf:Description rdf:about="#G_PIK3CB">
              <bqbiol:isEncodedBy>
                <rdf:Bag>
                  <rdf:li rdf:resource="http://identifiers.org/ncbigi/GI:365777411" />
                  <rdf:li rdf:resource="http://identifiers.org/ncbigene/5291" />
                  <rdf:li rdf:resource="http://identifiers.org/ncbigi/GI:530374774" />
                  <rdf:li rdf:resource="http://identifiers.org/ncbigi/GI:530374776" />
                  <rdf:li rdf:resource="http://identifiers.org/ncbigi/GI:530374778" />
                  <rdf:li rdf:resource="http://identifiers.org/ncbigi/GI:5453894" />
                  <rdf:li rdf:resource="http://identifiers.org/ncbigi/GI:578807475" />
                  <rdf:li rdf:resource="http://identifiers.org/ccds/CCDS3104.1" />
                </rdf:Bag>
              </bqbiol:isEncodedBy>
            </rdf:Description>
          </rdf:RDF>
        </annotation>
      </fbc:geneProduct>
      <fbc:geneProduct fbc:id="G_PIK3CA" fbc:label="G_PIK3CA" fbc:name="PIK3CA" metaid="G_PIK3CA">
        <annotation>
          <rdf:RDF xmlns:rdf="http://www.w3.org/1999/02/22-rdf-syntax-ns#" xmlns:bqbiol="http://biomodels.net/biology-qualifiers/">
            <rdf:Description rdf:about="#G_PIK3CA">
              <bqbiol:isEncodedBy>
                <rdf:Bag>
                  <rdf:li rdf:resource="http://identifiers.org/ncbigene/5290" />
                  <rdf:li rdf:resource="http://identifiers.org/ncbigi/GI:54792082" />
                  <rdf:li rdf:resource="http://identifiers.org/ncbigi/GI:578807473" />
                  <rdf:li rdf:resource="http://identifiers.org/ccds/CCDS43171.1" />
                </rdf:Bag>
              </bqbiol:isEncodedBy>
            </rdf:Description>
          </rdf:RDF>
        </annotation>
      </fbc:geneProduct>
      <fbc:geneProduct fbc:id="G_PI4KB" fbc:label="G_PI4KB" fbc:name="PI4KB" metaid="G_PI4KB">
        <annotation>
          <rdf:RDF xmlns:rdf="http://www.w3.org/1999/02/22-rdf-syntax-ns#" xmlns:bqbiol="http://biomodels.net/biology-qualifiers/">
            <rdf:Description rdf:about="#G_PI4KB">
              <bqbiol:isEncodedBy>
                <rdf:Bag>
                  <rdf:li rdf:resource="http://identifiers.org/ncbigi/GI:311771621" />
                  <rdf:li rdf:resource="http://identifiers.org/ncbigi/GI:311771623" />
                  <rdf:li rdf:resource="http://identifiers.org/ncbigi/GI:311771625" />
                  <rdf:li rdf:resource="http://identifiers.org/ncbigi/GI:4505809" />
                  <rdf:li rdf:resource="http://identifiers.org/ncbigene/5298" />
                  <rdf:li rdf:resource="http://identifiers.org/ncbigi/GI:530364917" />
                  <rdf:li rdf:resource="http://identifiers.org/ncbigi/GI:530364919" />
                  <rdf:li rdf:resource="http://identifiers.org/ncbigi/GI:530364921" />
                  <rdf:li rdf:resource="http://identifiers.org/ncbigi/GI:530364923" />
                  <rdf:li rdf:resource="http://identifiers.org/ncbigi/GI:530364925" />
                  <rdf:li rdf:resource="http://identifiers.org/ncbigi/GI:578801111" />
                  <rdf:li rdf:resource="http://identifiers.org/ccds/CCDS55637.1" />
                  <rdf:li rdf:resource="http://identifiers.org/ccds/CCDS55638.1" />
                  <rdf:li rdf:resource="http://identifiers.org/ccds/CCDS993.1" />
                </rdf:Bag>
              </bqbiol:isEncodedBy>
            </rdf:Description>
          </rdf:RDF>
        </annotation>
      </fbc:geneProduct>
      <fbc:geneProduct fbc:id="G_PI4KA" fbc:label="G_PI4KA" fbc:name="PI4KA" metaid="G_PI4KA">
        <annotation>
          <rdf:RDF xmlns:rdf="http://www.w3.org/1999/02/22-rdf-syntax-ns#" xmlns:bqbiol="http://biomodels.net/biology-qualifiers/">
            <rdf:Description rdf:about="#G_PI4KA">
              <bqbiol:isEncodedBy>
                <rdf:Bag>
                  <rdf:li rdf:resource="http://identifiers.org/ncbigi/GI:348041302" />
                  <rdf:li rdf:resource="http://identifiers.org/ncbigi/GI:4505807" />
                  <rdf:li rdf:resource="http://identifiers.org/ncbigene/5297" />
                  <rdf:li rdf:resource="http://identifiers.org/ncbigi/GI:530420151" />
                  <rdf:li rdf:resource="http://identifiers.org/ncbigi/GI:530420153" />
                  <rdf:li rdf:resource="http://identifiers.org/ccds/CCDS33603.2" />
                  <rdf:li rdf:resource="http://identifiers.org/ccds/CCDS46667.1" />
                </rdf:Bag>
              </bqbiol:isEncodedBy>
            </rdf:Description>
          </rdf:RDF>
        </annotation>
      </fbc:geneProduct>
      <fbc:geneProduct fbc:id="G_PI4K2A" fbc:label="G_PI4K2A" fbc:name="PI4K2A" metaid="G_PI4K2A">
        <annotation>
          <rdf:RDF xmlns:rdf="http://www.w3.org/1999/02/22-rdf-syntax-ns#" xmlns:bqbiol="http://biomodels.net/biology-qualifiers/">
            <rdf:Description rdf:about="#G_PI4K2A">
              <bqbiol:isEncodedBy>
                <rdf:Bag>
                  <rdf:li rdf:resource="http://identifiers.org/ncbigi/GI:13559514" />
                  <rdf:li rdf:resource="http://identifiers.org/ncbigene/55361" />
                  <rdf:li rdf:resource="http://identifiers.org/ccds/CCDS7469.1" />
                </rdf:Bag>
              </bqbiol:isEncodedBy>
            </rdf:Description>
          </rdf:RDF>
        </annotation>
      </fbc:geneProduct>
      <fbc:geneProduct fbc:id="G_CDIPT" fbc:label="G_CDIPT" fbc:name="CDIPT" metaid="G_CDIPT">
        <annotation>
          <rdf:RDF xmlns:rdf="http://www.w3.org/1999/02/22-rdf-syntax-ns#" xmlns:bqbiol="http://biomodels.net/biology-qualifiers/">
            <rdf:Description rdf:about="#G_CDIPT">
              <bqbiol:isEncodedBy>
                <rdf:Bag>
                  <rdf:li rdf:resource="http://identifiers.org/ncbigene/10423" />
                  <rdf:li rdf:resource="http://identifiers.org/ncbigi/GI:530407452" />
                  <rdf:li rdf:resource="http://identifiers.org/ncbigi/GI:5453906" />
                  <rdf:li rdf:resource="http://identifiers.org/ncbigi/GI:557440904" />
                  <rdf:li rdf:resource="http://identifiers.org/ncbigi/GI:557440906" />
                  <rdf:li rdf:resource="http://identifiers.org/ccds/CCDS10657.1" />
                  <rdf:li rdf:resource="http://identifiers.org/ccds/CCDS67002.1" />
                </rdf:Bag>
              </bqbiol:isEncodedBy>
            </rdf:Description>
          </rdf:RDF>
        </annotation>
      </fbc:geneProduct>
      <fbc:geneProduct fbc:id="G_CDS1" fbc:label="G_CDS1" fbc:name="CDS1" metaid="G_CDS1">
        <annotation>
          <rdf:RDF xmlns:rdf="http://www.w3.org/1999/02/22-rdf-syntax-ns#" xmlns:bqbiol="http://biomodels.net/biology-qualifiers/">
            <rdf:Description rdf:about="#G_CDS1">
              <bqbiol:isEncodedBy>
                <rdf:Bag>
                  <rdf:li rdf:resource="http://identifiers.org/ncbigene/1040" />
                  <rdf:li rdf:resource="http://identifiers.org/ncbigi/GI:22035624" />
                  <rdf:li rdf:resource="http://identifiers.org/ncbigi/GI:530377063" />
                  <rdf:li rdf:resource="http://identifiers.org/ccds/CCDS3608.1" />
                </rdf:Bag>
              </bqbiol:isEncodedBy>
            </rdf:Description>
          </rdf:RDF>
        </annotation>
      </fbc:geneProduct>
      <fbc:geneProduct fbc:id="G_LPL" fbc:label="G_LPL" fbc:name="LPL" metaid="G_LPL">
        <annotation>
          <rdf:RDF xmlns:rdf="http://www.w3.org/1999/02/22-rdf-syntax-ns#" xmlns:bqbiol="http://biomodels.net/biology-qualifiers/">
            <rdf:Description rdf:about="#G_LPL">
              <bqbiol:isEncodedBy>
                <rdf:Bag>
                  <rdf:li rdf:resource="http://identifiers.org/ncbigene/4023" />
                  <rdf:li rdf:resource="http://identifiers.org/ncbigi/GI:4557727" />
                  <rdf:li rdf:resource="http://identifiers.org/ccds/CCDS6012.1" />
                </rdf:Bag>
              </bqbiol:isEncodedBy>
            </rdf:Description>
          </rdf:RDF>
        </annotation>
      </fbc:geneProduct>
      <fbc:geneProduct fbc:id="G_DGKD" fbc:label="G_DGKD" fbc:name="DGKD" metaid="G_DGKD">
        <annotation>
          <rdf:RDF xmlns:rdf="http://www.w3.org/1999/02/22-rdf-syntax-ns#" xmlns:bqbiol="http://biomodels.net/biology-qualifiers/">
            <rdf:Description rdf:about="#G_DGKD">
              <bqbiol:isEncodedBy>
                <rdf:Bag>
                  <rdf:li rdf:resource="http://identifiers.org/ncbigi/GI:25777596" />
                  <rdf:li rdf:resource="http://identifiers.org/ncbigi/GI:25777598" />
                  <rdf:li rdf:resource="http://identifiers.org/ncbigi/GI:530371451" />
                  <rdf:li rdf:resource="http://identifiers.org/ncbigi/GI:530371453" />
                  <rdf:li rdf:resource="http://identifiers.org/ncbigi/GI:530371455" />
                  <rdf:li rdf:resource="http://identifiers.org/ncbigi/GI:530371457" />
                  <rdf:li rdf:resource="http://identifiers.org/ncbigene/8527" />
                  <rdf:li rdf:resource="http://identifiers.org/ccds/CCDS2504.1" />
                  <rdf:li rdf:resource="http://identifiers.org/ccds/CCDS46546.1" />
                </rdf:Bag>
              </bqbiol:isEncodedBy>
            </rdf:Description>
          </rdf:RDF>
        </annotation>
      </fbc:geneProduct>
      <fbc:geneProduct fbc:id="G_DGKQ" fbc:label="G_DGKQ" fbc:name="DGKQ" metaid="G_DGKQ">
        <annotation>
          <rdf:RDF xmlns:rdf="http://www.w3.org/1999/02/22-rdf-syntax-ns#" xmlns:bqbiol="http://biomodels.net/biology-qualifiers/">
            <rdf:Description rdf:about="#G_DGKQ">
              <bqbiol:isEncodedBy>
                <rdf:Bag>
                  <rdf:li rdf:resource="http://identifiers.org/ncbigene/1609" />
                  <rdf:li rdf:resource="http://identifiers.org/ncbigi/GI:40806175" />
                  <rdf:li rdf:resource="http://identifiers.org/ncbigi/GI:578808099" />
                  <rdf:li rdf:resource="http://identifiers.org/ccds/CCDS3342.1" />
                </rdf:Bag>
              </bqbiol:isEncodedBy>
            </rdf:Description>
          </rdf:RDF>
        </annotation>
      </fbc:geneProduct>
      <fbc:geneProduct fbc:id="G_DGKA" fbc:label="G_DGKA" fbc:name="DGKA" metaid="G_DGKA">
        <annotation>
          <rdf:RDF xmlns:rdf="http://www.w3.org/1999/02/22-rdf-syntax-ns#" xmlns:bqbiol="http://biomodels.net/biology-qualifiers/">
            <rdf:Description rdf:about="#G_DGKA">
              <bqbiol:isEncodedBy>
                <rdf:Bag>
                  <rdf:li rdf:resource="http://identifiers.org/ncbigene/1606" />
                  <rdf:li rdf:resource="http://identifiers.org/ncbigi/GI:31542504" />
                  <rdf:li rdf:resource="http://identifiers.org/ncbigi/GI:41393587" />
                  <rdf:li rdf:resource="http://identifiers.org/ncbigi/GI:41872494" />
                  <rdf:li rdf:resource="http://identifiers.org/ncbigi/GI:41872500" />
                  <rdf:li rdf:resource="http://identifiers.org/ncbigi/GI:530399852" />
                  <rdf:li rdf:resource="http://identifiers.org/ncbigi/GI:530399854" />
                  <rdf:li rdf:resource="http://identifiers.org/ncbigi/GI:530399856" />
                  <rdf:li rdf:resource="http://identifiers.org/ncbigi/GI:578823371" />
                  <rdf:li rdf:resource="http://identifiers.org/ccds/CCDS8896.1" />
                </rdf:Bag>
              </bqbiol:isEncodedBy>
            </rdf:Description>
          </rdf:RDF>
        </annotation>
      </fbc:geneProduct>
      <fbc:geneProduct fbc:id="G_DGKH" fbc:label="G_DGKH" fbc:name="DGKH" metaid="G_DGKH">
        <annotation>
          <rdf:RDF xmlns:rdf="http://www.w3.org/1999/02/22-rdf-syntax-ns#" xmlns:bqbiol="http://biomodels.net/biology-qualifiers/">
            <rdf:Description rdf:about="#G_DGKH">
              <bqbiol:isEncodedBy>
                <rdf:Bag>
                  <rdf:li rdf:resource="http://identifiers.org/ncbigene/160851" />
                  <rdf:li rdf:resource="http://identifiers.org/ncbigi/GI:29788751" />
                  <rdf:li rdf:resource="http://identifiers.org/ncbigi/GI:29788760" />
                  <rdf:li rdf:resource="http://identifiers.org/ncbigi/GI:325197213" />
                  <rdf:li rdf:resource="http://identifiers.org/ncbigi/GI:325197219" />
                  <rdf:li rdf:resource="http://identifiers.org/ncbigi/GI:325197221" />
                  <rdf:li rdf:resource="http://identifiers.org/ncbigi/GI:530402125" />
                  <rdf:li rdf:resource="http://identifiers.org/ccds/CCDS55898.1" />
                  <rdf:li rdf:resource="http://identifiers.org/ccds/CCDS55899.1" />
                  <rdf:li rdf:resource="http://identifiers.org/ccds/CCDS9381.1" />
                  <rdf:li rdf:resource="http://identifiers.org/ccds/CCDS9382.1" />
                </rdf:Bag>
              </bqbiol:isEncodedBy>
            </rdf:Description>
          </rdf:RDF>
        </annotation>
      </fbc:geneProduct>
      <fbc:geneProduct fbc:id="G_DGKE" fbc:label="G_DGKE" fbc:name="DGKE" metaid="G_DGKE">
        <annotation>
          <rdf:RDF xmlns:rdf="http://www.w3.org/1999/02/22-rdf-syntax-ns#" xmlns:bqbiol="http://biomodels.net/biology-qualifiers/">
            <rdf:Description rdf:about="#G_DGKE">
              <bqbiol:isEncodedBy>
                <rdf:Bag>
                  <rdf:li rdf:resource="http://identifiers.org/ncbigi/GI:4503313" />
                  <rdf:li rdf:resource="http://identifiers.org/ncbigi/GI:530413017" />
                  <rdf:li rdf:resource="http://identifiers.org/ncbigi/GI:578831547" />
                  <rdf:li rdf:resource="http://identifiers.org/ncbigene/8526" />
                  <rdf:li rdf:resource="http://identifiers.org/ccds/CCDS11590.1" />
                </rdf:Bag>
              </bqbiol:isEncodedBy>
            </rdf:Description>
          </rdf:RDF>
        </annotation>
      </fbc:geneProduct>
      <fbc:geneProduct fbc:id="G_DGKI" fbc:label="G_DGKI" fbc:name="DGKI" metaid="G_DGKI">
        <annotation>
          <rdf:RDF xmlns:rdf="http://www.w3.org/1999/02/22-rdf-syntax-ns#" xmlns:bqbiol="http://biomodels.net/biology-qualifiers/">
            <rdf:Description rdf:about="#G_DGKI">
              <bqbiol:isEncodedBy>
                <rdf:Bag>
                  <rdf:li rdf:resource="http://identifiers.org/ncbigi/GI:4758156" />
                  <rdf:li rdf:resource="http://identifiers.org/ncbigi/GI:578814733" />
                  <rdf:li rdf:resource="http://identifiers.org/ncbigi/GI:578814735" />
                  <rdf:li rdf:resource="http://identifiers.org/ncbigi/GI:578814737" />
                  <rdf:li rdf:resource="http://identifiers.org/ncbigene/9162" />
                  <rdf:li rdf:resource="http://identifiers.org/ccds/CCDS5845.1" />
                </rdf:Bag>
              </bqbiol:isEncodedBy>
            </rdf:Description>
          </rdf:RDF>
        </annotation>
      </fbc:geneProduct>
      <fbc:geneProduct fbc:id="G_DGKZ" fbc:label="G_DGKZ" fbc:name="DGKZ" metaid="G_DGKZ">
        <annotation>
          <rdf:RDF xmlns:rdf="http://www.w3.org/1999/02/22-rdf-syntax-ns#" xmlns:bqbiol="http://biomodels.net/biology-qualifiers/">
            <rdf:Description rdf:about="#G_DGKZ">
              <bqbiol:isEncodedBy>
                <rdf:Bag>
                  <rdf:li rdf:resource="http://identifiers.org/ncbigi/GI:157688564" />
                  <rdf:li rdf:resource="http://identifiers.org/ncbigi/GI:313102995" />
                  <rdf:li rdf:resource="http://identifiers.org/ncbigi/GI:313102997" />
                  <rdf:li rdf:resource="http://identifiers.org/ncbigi/GI:313102999" />
                  <rdf:li rdf:resource="http://identifiers.org/ncbigi/GI:313103001" />
                  <rdf:li rdf:resource="http://identifiers.org/ncbigi/GI:41872507" />
                  <rdf:li rdf:resource="http://identifiers.org/ncbigi/GI:41872522" />
                  <rdf:li rdf:resource="http://identifiers.org/ncbigi/GI:530395895" />
                  <rdf:li rdf:resource="http://identifiers.org/ncbigi/GI:530395897" />
                  <rdf:li rdf:resource="http://identifiers.org/ncbigi/GI:530395899" />
                  <rdf:li rdf:resource="http://identifiers.org/ncbigi/GI:530395901" />
                  <rdf:li rdf:resource="http://identifiers.org/ncbigi/GI:578820883" />
                  <rdf:li rdf:resource="http://identifiers.org/ncbigi/GI:578820887" />
                  <rdf:li rdf:resource="http://identifiers.org/ncbigene/8525" />
                  <rdf:li rdf:resource="http://identifiers.org/ccds/CCDS41640.1" />
                  <rdf:li rdf:resource="http://identifiers.org/ccds/CCDS44579.2" />
                  <rdf:li rdf:resource="http://identifiers.org/ccds/CCDS44580.1" />
                  <rdf:li rdf:resource="http://identifiers.org/ccds/CCDS55757.1" />
                  <rdf:li rdf:resource="http://identifiers.org/ccds/CCDS55758.1" />
                  <rdf:li rdf:resource="http://identifiers.org/ccds/CCDS55759.1" />
                  <rdf:li rdf:resource="http://identifiers.org/ccds/CCDS7918.1" />
                </rdf:Bag>
              </bqbiol:isEncodedBy>
            </rdf:Description>
          </rdf:RDF>
        </annotation>
      </fbc:geneProduct>
      <fbc:geneProduct fbc:id="G_DGKB" fbc:label="G_DGKB" fbc:name="DGKB" metaid="G_DGKB">
        <annotation>
          <rdf:RDF xmlns:rdf="http://www.w3.org/1999/02/22-rdf-syntax-ns#" xmlns:bqbiol="http://biomodels.net/biology-qualifiers/">
            <rdf:Description rdf:about="#G_DGKB">
              <bqbiol:isEncodedBy>
                <rdf:Bag>
                  <rdf:li rdf:resource="http://identifiers.org/ncbigene/1607" />
                  <rdf:li rdf:resource="http://identifiers.org/ncbigi/GI:22027632" />
                  <rdf:li rdf:resource="http://identifiers.org/ncbigi/GI:22027634" />
                  <rdf:li rdf:resource="http://identifiers.org/ncbigi/GI:530384507" />
                  <rdf:li rdf:resource="http://identifiers.org/ncbigi/GI:530384509" />
                  <rdf:li rdf:resource="http://identifiers.org/ncbigi/GI:530384511" />
                  <rdf:li rdf:resource="http://identifiers.org/ncbigi/GI:530384513" />
                  <rdf:li rdf:resource="http://identifiers.org/ccds/CCDS47547.1" />
                  <rdf:li rdf:resource="http://identifiers.org/ccds/CCDS47548.1" />
                </rdf:Bag>
              </bqbiol:isEncodedBy>
            </rdf:Description>
          </rdf:RDF>
        </annotation>
      </fbc:geneProduct>
      <fbc:geneProduct fbc:id="G_DGKG" fbc:label="G_DGKG" fbc:name="DGKG" metaid="G_DGKG">
        <annotation>
          <rdf:RDF xmlns:rdf="http://www.w3.org/1999/02/22-rdf-syntax-ns#" xmlns:bqbiol="http://biomodels.net/biology-qualifiers/">
            <rdf:Description rdf:about="#G_DGKG">
              <bqbiol:isEncodedBy>
                <rdf:Bag>
                  <rdf:li rdf:resource="http://identifiers.org/ncbigi/GI:124256474" />
                  <rdf:li rdf:resource="http://identifiers.org/ncbigi/GI:124256476" />
                  <rdf:li rdf:resource="http://identifiers.org/ncbigi/GI:124256482" />
                  <rdf:li rdf:resource="http://identifiers.org/ncbigene/1608" />
                  <rdf:li rdf:resource="http://identifiers.org/ccds/CCDS3274.1" />
                  <rdf:li rdf:resource="http://identifiers.org/ccds/CCDS43181.1" />
                  <rdf:li rdf:resource="http://identifiers.org/ccds/CCDS43182.1" />
                </rdf:Bag>
              </bqbiol:isEncodedBy>
            </rdf:Description>
          </rdf:RDF>
        </annotation>
      </fbc:geneProduct>
      <fbc:geneProduct fbc:id="G_PLA2G6" fbc:label="G_PLA2G6" fbc:name="PLA2G6" metaid="G_PLA2G6">
        <annotation>
          <rdf:RDF xmlns:rdf="http://www.w3.org/1999/02/22-rdf-syntax-ns#" xmlns:bqbiol="http://biomodels.net/biology-qualifiers/">
            <rdf:Description rdf:about="#G_PLA2G6">
              <bqbiol:isEncodedBy>
                <rdf:Bag>
                  <rdf:li rdf:resource="http://identifiers.org/ncbigi/GI:313760592" />
                  <rdf:li rdf:resource="http://identifiers.org/ncbigi/GI:52486194" />
                  <rdf:li rdf:resource="http://identifiers.org/ncbigi/GI:52486251" />
                  <rdf:li rdf:resource="http://identifiers.org/ncbigi/GI:530420422" />
                  <rdf:li rdf:resource="http://identifiers.org/ncbigi/GI:530420424" />
                  <rdf:li rdf:resource="http://identifiers.org/ncbigi/GI:530420426" />
                  <rdf:li rdf:resource="http://identifiers.org/ncbigi/GI:530420439" />
                  <rdf:li rdf:resource="http://identifiers.org/ncbigi/GI:578837422" />
                  <rdf:li rdf:resource="http://identifiers.org/ncbigene/8398" />
                  <rdf:li rdf:resource="http://identifiers.org/ccds/CCDS13967.1" />
                  <rdf:li rdf:resource="http://identifiers.org/ccds/CCDS33645.1" />
                </rdf:Bag>
              </bqbiol:isEncodedBy>
            </rdf:Description>
          </rdf:RDF>
        </annotation>
      </fbc:geneProduct>
      <fbc:geneProduct fbc:id="G_PLA2G2A" fbc:label="G_PLA2G2A" fbc:name="PLA2G2A" metaid="G_PLA2G2A">
        <annotation>
          <rdf:RDF xmlns:rdf="http://www.w3.org/1999/02/22-rdf-syntax-ns#" xmlns:bqbiol="http://biomodels.net/biology-qualifiers/">
            <rdf:Description rdf:about="#G_PLA2G2A">
              <bqbiol:isEncodedBy>
                <rdf:Bag>
                  <rdf:li rdf:resource="http://identifiers.org/ncbigi/GI:239915985" />
                  <rdf:li rdf:resource="http://identifiers.org/ncbigi/GI:239915987" />
                  <rdf:li rdf:resource="http://identifiers.org/ncbigi/GI:239915991" />
                  <rdf:li rdf:resource="http://identifiers.org/ncbigi/GI:4505849" />
                  <rdf:li rdf:resource="http://identifiers.org/ncbigene/5320" />
                  <rdf:li rdf:resource="http://identifiers.org/ccds/CCDS201.1" />
                </rdf:Bag>
              </bqbiol:isEncodedBy>
            </rdf:Description>
          </rdf:RDF>
        </annotation>
      </fbc:geneProduct>
      <fbc:geneProduct fbc:id="G_CEPT1" fbc:label="G_CEPT1" fbc:name="CEPT1" metaid="G_CEPT1">
        <annotation>
          <rdf:RDF xmlns:rdf="http://www.w3.org/1999/02/22-rdf-syntax-ns#" xmlns:bqbiol="http://biomodels.net/biology-qualifiers/">
            <rdf:Description rdf:about="#G_CEPT1">
              <bqbiol:isEncodedBy>
                <rdf:Bag>
                  <rdf:li rdf:resource="http://identifiers.org/ncbigene/10390" />
                  <rdf:li rdf:resource="http://identifiers.org/ncbigi/GI:5174415" />
                  <rdf:li rdf:resource="http://identifiers.org/ncbigi/GI:530361558" />
                  <rdf:li rdf:resource="http://identifiers.org/ncbigi/GI:56118223" />
                  <rdf:li rdf:resource="http://identifiers.org/ncbigi/GI:578798213" />
                  <rdf:li rdf:resource="http://identifiers.org/ncbigi/GI:578798215" />
                  <rdf:li rdf:resource="http://identifiers.org/ccds/CCDS830.1" />
                </rdf:Bag>
              </bqbiol:isEncodedBy>
            </rdf:Description>
          </rdf:RDF>
        </annotation>
      </fbc:geneProduct>
      <fbc:geneProduct fbc:id="G_CHPT1" fbc:label="G_CHPT1" fbc:name="CHPT1" metaid="G_CHPT1">
        <annotation>
          <rdf:RDF xmlns:rdf="http://www.w3.org/1999/02/22-rdf-syntax-ns#" xmlns:bqbiol="http://biomodels.net/biology-qualifiers/">
            <rdf:Description rdf:about="#G_CHPT1">
              <bqbiol:isEncodedBy>
                <rdf:Bag>
                  <rdf:li rdf:resource="http://identifiers.org/ncbigi/GI:50726996" />
                  <rdf:li rdf:resource="http://identifiers.org/ncbigi/GI:530400595" />
                  <rdf:li rdf:resource="http://identifiers.org/ncbigene/56994" />
                  <rdf:li rdf:resource="http://identifiers.org/ccds/CCDS9086.1" />
                </rdf:Bag>
              </bqbiol:isEncodedBy>
            </rdf:Description>
          </rdf:RDF>
        </annotation>
      </fbc:geneProduct>
      <fbc:geneProduct fbc:id="G_PTDSS1" fbc:label="G_PTDSS1" fbc:name="PTDSS1" metaid="G_PTDSS1">
        <annotation>
          <rdf:RDF xmlns:rdf="http://www.w3.org/1999/02/22-rdf-syntax-ns#" xmlns:bqbiol="http://biomodels.net/biology-qualifiers/">
            <rdf:Description rdf:about="#G_PTDSS1">
              <bqbiol:isEncodedBy>
                <rdf:Bag>
                  <rdf:li rdf:resource="http://identifiers.org/ncbigi/GI:7662647" />
                  <rdf:li rdf:resource="http://identifiers.org/ncbigene/9791" />
                  <rdf:li rdf:resource="http://identifiers.org/ccds/CCDS6271.1" />
                </rdf:Bag>
              </bqbiol:isEncodedBy>
            </rdf:Description>
          </rdf:RDF>
        </annotation>
      </fbc:geneProduct>
      <fbc:geneProduct fbc:id="G_PTDSS2" fbc:label="G_PTDSS2" fbc:name="PTDSS2" metaid="G_PTDSS2">
        <annotation>
          <rdf:RDF xmlns:rdf="http://www.w3.org/1999/02/22-rdf-syntax-ns#" xmlns:bqbiol="http://biomodels.net/biology-qualifiers/">
            <rdf:Description rdf:about="#G_PTDSS2">
              <bqbiol:isEncodedBy>
                <rdf:Bag>
                  <rdf:li rdf:resource="http://identifiers.org/ncbigi/GI:13540555" />
                  <rdf:li rdf:resource="http://identifiers.org/ncbigi/GI:530395841" />
                  <rdf:li rdf:resource="http://identifiers.org/ncbigene/81490" />
                  <rdf:li rdf:resource="http://identifiers.org/ccds/CCDS7696.1" />
                </rdf:Bag>
              </bqbiol:isEncodedBy>
            </rdf:Description>
          </rdf:RDF>
        </annotation>
      </fbc:geneProduct>
      <fbc:geneProduct fbc:id="G_CLC" fbc:label="G_CLC" fbc:name="CLC" metaid="G_CLC">
        <annotation>
          <rdf:RDF xmlns:rdf="http://www.w3.org/1999/02/22-rdf-syntax-ns#" xmlns:bqbiol="http://biomodels.net/biology-qualifiers/">
            <rdf:Description rdf:about="#G_CLC">
              <bqbiol:isEncodedBy>
                <rdf:Bag>
                  <rdf:li rdf:resource="http://identifiers.org/ncbigene/1178" />
                  <rdf:li rdf:resource="http://identifiers.org/ncbigi/GI:20357559" />
                  <rdf:li rdf:resource="http://identifiers.org/ncbigi/GI:530415673" />
                  <rdf:li rdf:resource="http://identifiers.org/ccds/CCDS33025.1" />
                </rdf:Bag>
              </bqbiol:isEncodedBy>
            </rdf:Description>
          </rdf:RDF>
        </annotation>
      </fbc:geneProduct>
      <fbc:geneProduct fbc:id="G_LGALS13" fbc:label="G_LGALS13" fbc:name="LGALS13" metaid="G_LGALS13">
        <annotation>
          <rdf:RDF xmlns:rdf="http://www.w3.org/1999/02/22-rdf-syntax-ns#" xmlns:bqbiol="http://biomodels.net/biology-qualifiers/">
            <rdf:Description rdf:about="#G_LGALS13">
              <bqbiol:isEncodedBy>
                <rdf:Bag>
                  <rdf:li rdf:resource="http://identifiers.org/ncbigene/29124" />
                  <rdf:li rdf:resource="http://identifiers.org/ncbigi/GI:7019497" />
                  <rdf:li rdf:resource="http://identifiers.org/ccds/CCDS33024.1" />
                </rdf:Bag>
              </bqbiol:isEncodedBy>
            </rdf:Description>
          </rdf:RDF>
        </annotation>
      </fbc:geneProduct>
      <fbc:geneProduct fbc:id="G_PLA2G4A" fbc:label="G_PLA2G4A" fbc:name="PLA2G4A" metaid="G_PLA2G4A">
        <annotation>
          <rdf:RDF xmlns:rdf="http://www.w3.org/1999/02/22-rdf-syntax-ns#" xmlns:bqbiol="http://biomodels.net/biology-qualifiers/">
            <rdf:Description rdf:about="#G_PLA2G4A">
              <bqbiol:isEncodedBy>
                <rdf:Bag>
                  <rdf:li rdf:resource="http://identifiers.org/ncbigi/GI:23943920" />
                  <rdf:li rdf:resource="http://identifiers.org/ncbigi/GI:530364929" />
                  <rdf:li rdf:resource="http://identifiers.org/ncbigi/GI:530364931" />
                  <rdf:li rdf:resource="http://identifiers.org/ncbigene/5321" />
                  <rdf:li rdf:resource="http://identifiers.org/ccds/CCDS1372.1" />
                </rdf:Bag>
              </bqbiol:isEncodedBy>
            </rdf:Description>
          </rdf:RDF>
        </annotation>
      </fbc:geneProduct>
      <fbc:geneProduct fbc:id="G_MGLL" fbc:label="G_MGLL" fbc:name="MGLL" metaid="G_MGLL">
        <annotation>
          <rdf:RDF xmlns:rdf="http://www.w3.org/1999/02/22-rdf-syntax-ns#" xmlns:bqbiol="http://biomodels.net/biology-qualifiers/">
            <rdf:Description rdf:about="#G_MGLL">
              <bqbiol:isEncodedBy>
                <rdf:Bag>
                  <rdf:li rdf:resource="http://identifiers.org/ncbigene/11343" />
                  <rdf:li rdf:resource="http://identifiers.org/ncbigi/GI:375268702" />
                  <rdf:li rdf:resource="http://identifiers.org/ncbigi/GI:51242953" />
                  <rdf:li rdf:resource="http://identifiers.org/ncbigi/GI:530373870" />
                  <rdf:li rdf:resource="http://identifiers.org/ncbigi/GI:530373872" />
                  <rdf:li rdf:resource="http://identifiers.org/ncbigi/GI:6005786" />
                  <rdf:li rdf:resource="http://identifiers.org/ccds/CCDS43148.1" />
                  <rdf:li rdf:resource="http://identifiers.org/ccds/CCDS46902.1" />
                  <rdf:li rdf:resource="http://identifiers.org/ccds/CCDS58852.1" />
                </rdf:Bag>
              </bqbiol:isEncodedBy>
            </rdf:Description>
          </rdf:RDF>
        </annotation>
      </fbc:geneProduct>
      <fbc:geneProduct fbc:id="G_GPAM" fbc:label="G_GPAM" fbc:name="GPAM" metaid="G_GPAM">
        <annotation>
          <rdf:RDF xmlns:rdf="http://www.w3.org/1999/02/22-rdf-syntax-ns#" xmlns:bqbiol="http://biomodels.net/biology-qualifiers/">
            <rdf:Description rdf:about="#G_GPAM">
              <bqbiol:isEncodedBy>
                <rdf:Bag>
                  <rdf:li rdf:resource="http://identifiers.org/ncbigi/GI:190358539" />
                  <rdf:li rdf:resource="http://identifiers.org/ncbigi/GI:350276140" />
                  <rdf:li rdf:resource="http://identifiers.org/ncbigi/GI:530394037" />
                  <rdf:li rdf:resource="http://identifiers.org/ncbigi/GI:530394039" />
                  <rdf:li rdf:resource="http://identifiers.org/ncbigi/GI:530394041" />
                  <rdf:li rdf:resource="http://identifiers.org/ncbigene/57678" />
                  <rdf:li rdf:resource="http://identifiers.org/ccds/CCDS7570.1" />
                </rdf:Bag>
              </bqbiol:isEncodedBy>
            </rdf:Description>
          </rdf:RDF>
        </annotation>
      </fbc:geneProduct>
      <fbc:geneProduct fbc:id="G_DCXR" fbc:label="G_DCXR" fbc:name="DCXR" metaid="G_DCXR">
        <annotation>
          <rdf:RDF xmlns:rdf="http://www.w3.org/1999/02/22-rdf-syntax-ns#" xmlns:bqbiol="http://biomodels.net/biology-qualifiers/">
            <rdf:Description rdf:about="#G_DCXR">
              <bqbiol:isEncodedBy>
                <rdf:Bag>
                  <rdf:li rdf:resource="http://identifiers.org/ncbigi/GI:304571975" />
                  <rdf:li rdf:resource="http://identifiers.org/ncbigene/51181" />
                  <rdf:li rdf:resource="http://identifiers.org/ncbigi/GI:7705925" />
                  <rdf:li rdf:resource="http://identifiers.org/ccds/CCDS11799.1" />
                </rdf:Bag>
              </bqbiol:isEncodedBy>
            </rdf:Description>
          </rdf:RDF>
        </annotation>
      </fbc:geneProduct>
      <fbc:geneProduct fbc:id="G_XYLB" fbc:label="G_XYLB" fbc:name="XYLB" metaid="G_XYLB">
        <annotation>
          <rdf:RDF xmlns:rdf="http://www.w3.org/1999/02/22-rdf-syntax-ns#" xmlns:bqbiol="http://biomodels.net/biology-qualifiers/">
            <rdf:Description rdf:about="#G_XYLB">
              <bqbiol:isEncodedBy>
                <rdf:Bag>
                  <rdf:li rdf:resource="http://identifiers.org/ncbigi/GI:18860918" />
                  <rdf:li rdf:resource="http://identifiers.org/ncbigi/GI:578806853" />
                  <rdf:li rdf:resource="http://identifiers.org/ncbigi/GI:578806855" />
                  <rdf:li rdf:resource="http://identifiers.org/ncbigi/GI:578806857" />
                  <rdf:li rdf:resource="http://identifiers.org/ncbigene/9942" />
                  <rdf:li rdf:resource="http://identifiers.org/ccds/CCDS2678.1" />
                </rdf:Bag>
              </bqbiol:isEncodedBy>
            </rdf:Description>
          </rdf:RDF>
        </annotation>
      </fbc:geneProduct>
      <fbc:geneProduct fbc:id="G_XDH" fbc:label="G_XDH" fbc:name="XDH" metaid="G_XDH">
        <annotation>
          <rdf:RDF xmlns:rdf="http://www.w3.org/1999/02/22-rdf-syntax-ns#" xmlns:bqbiol="http://biomodels.net/biology-qualifiers/">
            <rdf:Description rdf:about="#G_XDH">
              <bqbiol:isEncodedBy>
                <rdf:Bag>
                  <rdf:li rdf:resource="http://identifiers.org/ncbigene/7498" />
                  <rdf:li rdf:resource="http://identifiers.org/ncbigi/GI:91823271" />
                  <rdf:li rdf:resource="http://identifiers.org/ccds/CCDS1775.1" />
                </rdf:Bag>
              </bqbiol:isEncodedBy>
            </rdf:Description>
          </rdf:RDF>
        </annotation>
      </fbc:geneProduct>
      <fbc:geneProduct fbc:id="G_SLC43A2" fbc:label="G_SLC43A2" fbc:name="SLC43A2" metaid="G_SLC43A2">
        <annotation>
          <rdf:RDF xmlns:rdf="http://www.w3.org/1999/02/22-rdf-syntax-ns#" xmlns:bqbiol="http://biomodels.net/biology-qualifiers/">
            <rdf:Description rdf:about="#G_SLC43A2">
              <bqbiol:isEncodedBy>
                <rdf:Bag>
                  <rdf:li rdf:resource="http://identifiers.org/ncbigene/124935" />
                  <rdf:li rdf:resource="http://identifiers.org/ncbigi/GI:22748751" />
                  <rdf:li rdf:resource="http://identifiers.org/ncbigi/GI:548960447" />
                  <rdf:li rdf:resource="http://identifiers.org/ncbigi/GI:548960773" />
                  <rdf:li rdf:resource="http://identifiers.org/ncbigi/GI:578829694" />
                  <rdf:li rdf:resource="http://identifiers.org/ncbigi/GI:578829696" />
                  <rdf:li rdf:resource="http://identifiers.org/ncbigi/GI:578829698" />
                  <rdf:li rdf:resource="http://identifiers.org/ccds/CCDS11006.1" />
                  <rdf:li rdf:resource="http://identifiers.org/ccds/CCDS67107.1" />
                  <rdf:li rdf:resource="http://identifiers.org/ccds/CCDS67108.1" />
                </rdf:Bag>
              </bqbiol:isEncodedBy>
            </rdf:Description>
          </rdf:RDF>
        </annotation>
      </fbc:geneProduct>
      <fbc:geneProduct fbc:id="G_SLC43A1" fbc:label="G_SLC43A1" fbc:name="SLC43A1" metaid="G_SLC43A1">
        <annotation>
          <rdf:RDF xmlns:rdf="http://www.w3.org/1999/02/22-rdf-syntax-ns#" xmlns:bqbiol="http://biomodels.net/biology-qualifiers/">
            <rdf:Description rdf:about="#G_SLC43A1">
              <bqbiol:isEncodedBy>
                <rdf:Bag>
                  <rdf:li rdf:resource="http://identifiers.org/ncbigi/GI:311771737" />
                  <rdf:li rdf:resource="http://identifiers.org/ncbigi/GI:4505971" />
                  <rdf:li rdf:resource="http://identifiers.org/ncbigi/GI:530397516" />
                  <rdf:li rdf:resource="http://identifiers.org/ncbigi/GI:530397518" />
                  <rdf:li rdf:resource="http://identifiers.org/ncbigene/8501" />
                  <rdf:li rdf:resource="http://identifiers.org/ccds/CCDS7958.1" />
                </rdf:Bag>
              </bqbiol:isEncodedBy>
            </rdf:Description>
          </rdf:RDF>
        </annotation>
      </fbc:geneProduct>
      <fbc:geneProduct fbc:id="G_SLC6A14" fbc:label="G_SLC6A14" fbc:name="SLC6A14" metaid="G_SLC6A14">
        <annotation>
          <rdf:RDF xmlns:rdf="http://www.w3.org/1999/02/22-rdf-syntax-ns#" xmlns:bqbiol="http://biomodels.net/biology-qualifiers/">
            <rdf:Description rdf:about="#G_SLC6A14">
              <bqbiol:isEncodedBy>
                <rdf:Bag>
                  <rdf:li rdf:resource="http://identifiers.org/ncbigene/11254" />
                  <rdf:li rdf:resource="http://identifiers.org/ncbigi/GI:6005715" />
                  <rdf:li rdf:resource="http://identifiers.org/ccds/CCDS14570.1" />
                </rdf:Bag>
              </bqbiol:isEncodedBy>
            </rdf:Description>
          </rdf:RDF>
        </annotation>
      </fbc:geneProduct>
      <fbc:geneProduct fbc:id="G_BCAT1" fbc:label="G_BCAT1" fbc:name="BCAT1" metaid="G_BCAT1">
        <annotation>
          <rdf:RDF xmlns:rdf="http://www.w3.org/1999/02/22-rdf-syntax-ns#" xmlns:bqbiol="http://biomodels.net/biology-qualifiers/">
            <rdf:Description rdf:about="#G_BCAT1">
              <bqbiol:isEncodedBy>
                <rdf:Bag>
                  <rdf:li rdf:resource="http://identifiers.org/ncbigi/GI:296010900" />
                  <rdf:li rdf:resource="http://identifiers.org/ncbigi/GI:296010902" />
                  <rdf:li rdf:resource="http://identifiers.org/ncbigi/GI:296010904" />
                  <rdf:li rdf:resource="http://identifiers.org/ncbigi/GI:296010906" />
                  <rdf:li rdf:resource="http://identifiers.org/ncbigi/GI:38176287" />
                  <rdf:li rdf:resource="http://identifiers.org/ncbigi/GI:530399339" />
                  <rdf:li rdf:resource="http://identifiers.org/ncbigene/586" />
                  <rdf:li rdf:resource="http://identifiers.org/ccds/CCDS44845.1" />
                  <rdf:li rdf:resource="http://identifiers.org/ccds/CCDS53760.1" />
                  <rdf:li rdf:resource="http://identifiers.org/ccds/CCDS53761.1" />
                  <rdf:li rdf:resource="http://identifiers.org/ccds/CCDS53762.1" />
                  <rdf:li rdf:resource="http://identifiers.org/ccds/CCDS53763.1" />
                </rdf:Bag>
              </bqbiol:isEncodedBy>
            </rdf:Description>
          </rdf:RDF>
        </annotation>
      </fbc:geneProduct>
      <fbc:geneProduct fbc:id="G_SLC28A3" fbc:label="G_SLC28A3" fbc:name="SLC28A3" metaid="G_SLC28A3">
        <annotation>
          <rdf:RDF xmlns:rdf="http://www.w3.org/1999/02/22-rdf-syntax-ns#" xmlns:bqbiol="http://biomodels.net/biology-qualifiers/">
            <rdf:Description rdf:about="#G_SLC28A3">
              <bqbiol:isEncodedBy>
                <rdf:Bag>
                  <rdf:li rdf:resource="http://identifiers.org/ncbigi/GI:11545853" />
                  <rdf:li rdf:resource="http://identifiers.org/ncbigi/GI:313851011" />
                  <rdf:li rdf:resource="http://identifiers.org/ncbigene/64078" />
                  <rdf:li rdf:resource="http://identifiers.org/ccds/CCDS6670.1" />
                </rdf:Bag>
              </bqbiol:isEncodedBy>
            </rdf:Description>
          </rdf:RDF>
        </annotation>
      </fbc:geneProduct>
      <fbc:geneProduct fbc:id="G_SLC28A1" fbc:label="G_SLC28A1" fbc:name="SLC28A1" metaid="G_SLC28A1">
        <annotation>
          <rdf:RDF xmlns:rdf="http://www.w3.org/1999/02/22-rdf-syntax-ns#" xmlns:bqbiol="http://biomodels.net/biology-qualifiers/">
            <rdf:Description rdf:about="#G_SLC28A1">
              <bqbiol:isEncodedBy>
                <rdf:Bag>
                  <rdf:li rdf:resource="http://identifiers.org/ncbigi/GI:42542381" />
                  <rdf:li rdf:resource="http://identifiers.org/ncbigi/GI:42542383" />
                  <rdf:li rdf:resource="http://identifiers.org/ncbigi/GI:530407301" />
                  <rdf:li rdf:resource="http://identifiers.org/ncbigi/GI:530407305" />
                  <rdf:li rdf:resource="http://identifiers.org/ncbigi/GI:530407309" />
                  <rdf:li rdf:resource="http://identifiers.org/ncbigi/GI:567757493" />
                  <rdf:li rdf:resource="http://identifiers.org/ncbigi/GI:567757527" />
                  <rdf:li rdf:resource="http://identifiers.org/ncbigene/9154" />
                  <rdf:li rdf:resource="http://identifiers.org/ccds/CCDS10334.1" />
                  <rdf:li rdf:resource="http://identifiers.org/ccds/CCDS10335.1" />
                </rdf:Bag>
              </bqbiol:isEncodedBy>
            </rdf:Description>
          </rdf:RDF>
        </annotation>
      </fbc:geneProduct>
      <fbc:geneProduct fbc:id="G_SLC28A2" fbc:label="G_SLC28A2" fbc:name="SLC28A2" metaid="G_SLC28A2">
        <annotation>
          <rdf:RDF xmlns:rdf="http://www.w3.org/1999/02/22-rdf-syntax-ns#" xmlns:bqbiol="http://biomodels.net/biology-qualifiers/">
            <rdf:Description rdf:about="#G_SLC28A2">
              <bqbiol:isEncodedBy>
                <rdf:Bag>
                  <rdf:li rdf:resource="http://identifiers.org/ncbigi/GI:227116277" />
                  <rdf:li rdf:resource="http://identifiers.org/ncbigene/9153" />
                  <rdf:li rdf:resource="http://identifiers.org/ccds/CCDS10121.1" />
                </rdf:Bag>
              </bqbiol:isEncodedBy>
            </rdf:Description>
          </rdf:RDF>
        </annotation>
      </fbc:geneProduct>
      <fbc:geneProduct fbc:id="G_SLC29A1" fbc:label="G_SLC29A1" fbc:name="SLC29A1" metaid="G_SLC29A1">
        <annotation>
          <rdf:RDF xmlns:rdf="http://www.w3.org/1999/02/22-rdf-syntax-ns#" xmlns:bqbiol="http://biomodels.net/biology-qualifiers/">
            <rdf:Description rdf:about="#G_SLC29A1">
              <bqbiol:isEncodedBy>
                <rdf:Bag>
                  <rdf:li rdf:resource="http://identifiers.org/ncbigi/GI:118582260" />
                  <rdf:li rdf:resource="http://identifiers.org/ncbigi/GI:118582262" />
                  <rdf:li rdf:resource="http://identifiers.org/ncbigi/GI:118582265" />
                  <rdf:li rdf:resource="http://identifiers.org/ncbigi/GI:118582267" />
                  <rdf:li rdf:resource="http://identifiers.org/ncbigene/2030" />
                  <rdf:li rdf:resource="http://identifiers.org/ncbigi/GI:4826716" />
                  <rdf:li rdf:resource="http://identifiers.org/ncbigi/GI:530381515" />
                  <rdf:li rdf:resource="http://identifiers.org/ncbigi/GI:530381517" />
                  <rdf:li rdf:resource="http://identifiers.org/ncbigi/GI:530381521" />
                  <rdf:li rdf:resource="http://identifiers.org/ncbigi/GI:530381523" />
                  <rdf:li rdf:resource="http://identifiers.org/ncbigi/GI:530381525" />
                  <rdf:li rdf:resource="http://identifiers.org/ncbigi/GI:530381527" />
                  <rdf:li rdf:resource="http://identifiers.org/ncbigi/GI:530381529" />
                  <rdf:li rdf:resource="http://identifiers.org/ccds/CCDS4908.1" />
                </rdf:Bag>
              </bqbiol:isEncodedBy>
            </rdf:Description>
          </rdf:RDF>
        </annotation>
      </fbc:geneProduct>
      <fbc:geneProduct fbc:id="G_UCK1" fbc:label="G_UCK1" fbc:name="UCK1" metaid="G_UCK1">
        <annotation>
          <rdf:RDF xmlns:rdf="http://www.w3.org/1999/02/22-rdf-syntax-ns#" xmlns:bqbiol="http://biomodels.net/biology-qualifiers/">
            <rdf:Description rdf:about="#G_UCK1">
              <bqbiol:isEncodedBy>
                <rdf:Bag>
                  <rdf:li rdf:resource="http://identifiers.org/ncbigi/GI:13899253" />
                  <rdf:li rdf:resource="http://identifiers.org/ncbigi/GI:209863022" />
                  <rdf:li rdf:resource="http://identifiers.org/ncbigi/GI:387598085" />
                  <rdf:li rdf:resource="http://identifiers.org/ncbigi/GI:387598087" />
                  <rdf:li rdf:resource="http://identifiers.org/ncbigi/GI:530427234" />
                  <rdf:li rdf:resource="http://identifiers.org/ncbigi/GI:530427236" />
                  <rdf:li rdf:resource="http://identifiers.org/ncbigene/83549" />
                  <rdf:li rdf:resource="http://identifiers.org/ccds/CCDS48046.1" />
                  <rdf:li rdf:resource="http://identifiers.org/ccds/CCDS59151.1" />
                  <rdf:li rdf:resource="http://identifiers.org/ccds/CCDS59152.1" />
                  <rdf:li rdf:resource="http://identifiers.org/ccds/CCDS6944.1" />
                </rdf:Bag>
              </bqbiol:isEncodedBy>
            </rdf:Description>
          </rdf:RDF>
        </annotation>
      </fbc:geneProduct>
      <fbc:geneProduct fbc:id="G_SLC5A1" fbc:label="G_SLC5A1" fbc:name="SLC5A1" metaid="G_SLC5A1">
        <annotation>
          <rdf:RDF xmlns:rdf="http://www.w3.org/1999/02/22-rdf-syntax-ns#" xmlns:bqbiol="http://biomodels.net/biology-qualifiers/">
            <rdf:Description rdf:about="#G_SLC5A1">
              <bqbiol:isEncodedBy>
                <rdf:Bag>
                  <rdf:li rdf:resource="http://identifiers.org/ncbigi/GI:372622382" />
                  <rdf:li rdf:resource="http://identifiers.org/ncbigi/GI:4507031" />
                  <rdf:li rdf:resource="http://identifiers.org/ncbigene/6523" />
                  <rdf:li rdf:resource="http://identifiers.org/ccds/CCDS13902.1" />
                  <rdf:li rdf:resource="http://identifiers.org/ccds/CCDS58805.1" />
                </rdf:Bag>
              </bqbiol:isEncodedBy>
            </rdf:Description>
          </rdf:RDF>
        </annotation>
      </fbc:geneProduct>
      <fbc:geneProduct fbc:id="G_SLC5A5" fbc:label="G_SLC5A5" fbc:name="SLC5A5" metaid="G_SLC5A5">
        <annotation>
          <rdf:RDF xmlns:rdf="http://www.w3.org/1999/02/22-rdf-syntax-ns#" xmlns:bqbiol="http://biomodels.net/biology-qualifiers/">
            <rdf:Description rdf:about="#G_SLC5A5">
              <bqbiol:isEncodedBy>
                <rdf:Bag>
                  <rdf:li rdf:resource="http://identifiers.org/ncbigi/GI:4507035" />
                  <rdf:li rdf:resource="http://identifiers.org/ncbigi/GI:530415091" />
                  <rdf:li rdf:resource="http://identifiers.org/ncbigene/6528" />
                  <rdf:li rdf:resource="http://identifiers.org/ccds/CCDS12368.1" />
                </rdf:Bag>
              </bqbiol:isEncodedBy>
            </rdf:Description>
          </rdf:RDF>
        </annotation>
      </fbc:geneProduct>
      <fbc:geneProduct fbc:id="G_SLC14A1" fbc:label="G_SLC14A1" fbc:name="SLC14A1" metaid="G_SLC14A1">
        <annotation>
          <rdf:RDF xmlns:rdf="http://www.w3.org/1999/02/22-rdf-syntax-ns#" xmlns:bqbiol="http://biomodels.net/biology-qualifiers/">
            <rdf:Description rdf:about="#G_SLC14A1">
              <bqbiol:isEncodedBy>
                <rdf:Bag>
                  <rdf:li rdf:resource="http://identifiers.org/ncbigi/GI:225690519" />
                  <rdf:li rdf:resource="http://identifiers.org/ncbigi/GI:226371768" />
                  <rdf:li rdf:resource="http://identifiers.org/ncbigi/GI:226371772" />
                  <rdf:li rdf:resource="http://identifiers.org/ncbigi/GI:332309206" />
                  <rdf:li rdf:resource="http://identifiers.org/ncbigi/GI:530413917" />
                  <rdf:li rdf:resource="http://identifiers.org/ncbigi/GI:530413923" />
                  <rdf:li rdf:resource="http://identifiers.org/ncbigi/GI:530413925" />
                  <rdf:li rdf:resource="http://identifiers.org/ncbigi/GI:578832648" />
                  <rdf:li rdf:resource="http://identifiers.org/ncbigene/6563" />
                  <rdf:li rdf:resource="http://identifiers.org/ccds/CCDS11925.1" />
                  <rdf:li rdf:resource="http://identifiers.org/ccds/CCDS45860.1" />
                </rdf:Bag>
              </bqbiol:isEncodedBy>
            </rdf:Description>
          </rdf:RDF>
        </annotation>
      </fbc:geneProduct>
      <fbc:geneProduct fbc:id="G_SLC14A2" fbc:label="G_SLC14A2" fbc:name="SLC14A2" metaid="G_SLC14A2">
        <annotation>
          <rdf:RDF xmlns:rdf="http://www.w3.org/1999/02/22-rdf-syntax-ns#" xmlns:bqbiol="http://biomodels.net/biology-qualifiers/">
            <rdf:Description rdf:about="#G_SLC14A2">
              <bqbiol:isEncodedBy>
                <rdf:Bag>
                  <rdf:li rdf:resource="http://identifiers.org/ncbigi/GI:157694503" />
                  <rdf:li rdf:resource="http://identifiers.org/ncbigi/GI:336594532" />
                  <rdf:li rdf:resource="http://identifiers.org/ncbigene/8170" />
                  <rdf:li rdf:resource="http://identifiers.org/ccds/CCDS11924.1" />
                </rdf:Bag>
              </bqbiol:isEncodedBy>
            </rdf:Description>
          </rdf:RDF>
        </annotation>
      </fbc:geneProduct>
      <fbc:geneProduct fbc:id="G_SLC29A2" fbc:label="G_SLC29A2" fbc:name="SLC29A2" metaid="G_SLC29A2">
        <annotation>
          <rdf:RDF xmlns:rdf="http://www.w3.org/1999/02/22-rdf-syntax-ns#" xmlns:bqbiol="http://biomodels.net/biology-qualifiers/">
            <rdf:Description rdf:about="#G_SLC29A2">
              <bqbiol:isEncodedBy>
                <rdf:Bag>
                  <rdf:li rdf:resource="http://identifiers.org/ncbigene/3177" />
                  <rdf:li rdf:resource="http://identifiers.org/ncbigi/GI:38708299" />
                  <rdf:li rdf:resource="http://identifiers.org/ncbigi/GI:578821349" />
                  <rdf:li rdf:resource="http://identifiers.org/ncbigi/GI:578821351" />
                  <rdf:li rdf:resource="http://identifiers.org/ncbigi/GI:578821353" />
                  <rdf:li rdf:resource="http://identifiers.org/ncbigi/GI:578821355" />
                  <rdf:li rdf:resource="http://identifiers.org/ncbigi/GI:578821357" />
                  <rdf:li rdf:resource="http://identifiers.org/ncbigi/GI:578821360" />
                  <rdf:li rdf:resource="http://identifiers.org/ccds/CCDS8137.1" />
                </rdf:Bag>
              </bqbiol:isEncodedBy>
            </rdf:Description>
          </rdf:RDF>
        </annotation>
      </fbc:geneProduct>
      <fbc:geneProduct fbc:id="G_UPB1" fbc:label="G_UPB1" fbc:name="UPB1" metaid="G_UPB1">
        <annotation>
          <rdf:RDF xmlns:rdf="http://www.w3.org/1999/02/22-rdf-syntax-ns#" xmlns:bqbiol="http://biomodels.net/biology-qualifiers/">
            <rdf:Description rdf:about="#G_UPB1">
              <bqbiol:isEncodedBy>
                <rdf:Bag>
                  <rdf:li rdf:resource="http://identifiers.org/ncbigene/51733" />
                  <rdf:li rdf:resource="http://identifiers.org/ncbigi/GI:530420149" />
                  <rdf:li rdf:resource="http://identifiers.org/ncbigi/GI:7706509" />
                  <rdf:li rdf:resource="http://identifiers.org/ccds/CCDS13827.1" />
                </rdf:Bag>
              </bqbiol:isEncodedBy>
            </rdf:Description>
          </rdf:RDF>
        </annotation>
      </fbc:geneProduct>
      <fbc:geneProduct fbc:id="G_UROD" fbc:label="G_UROD" fbc:name="UROD" metaid="G_UROD">
        <annotation>
          <rdf:RDF xmlns:rdf="http://www.w3.org/1999/02/22-rdf-syntax-ns#" xmlns:bqbiol="http://biomodels.net/biology-qualifiers/">
            <rdf:Description rdf:about="#G_UROD">
              <bqbiol:isEncodedBy>
                <rdf:Bag>
                  <rdf:li rdf:resource="http://identifiers.org/ncbigi/GI:530363258" />
                  <rdf:li rdf:resource="http://identifiers.org/ncbigi/GI:530363260" />
                  <rdf:li rdf:resource="http://identifiers.org/ncbigi/GI:71051616" />
                  <rdf:li rdf:resource="http://identifiers.org/ncbigene/7389" />
                  <rdf:li rdf:resource="http://identifiers.org/ccds/CCDS518.1" />
                </rdf:Bag>
              </bqbiol:isEncodedBy>
            </rdf:Description>
          </rdf:RDF>
        </annotation>
      </fbc:geneProduct>
      <fbc:geneProduct fbc:id="G_UROS" fbc:label="G_UROS" fbc:name="UROS" metaid="G_UROS">
        <annotation>
          <rdf:RDF xmlns:rdf="http://www.w3.org/1999/02/22-rdf-syntax-ns#" xmlns:bqbiol="http://biomodels.net/biology-qualifiers/">
            <rdf:Description rdf:about="#G_UROS">
              <bqbiol:isEncodedBy>
                <rdf:Bag>
                  <rdf:li rdf:resource="http://identifiers.org/ncbigi/GI:4557873" />
                  <rdf:li rdf:resource="http://identifiers.org/ncbigi/GI:530394317" />
                  <rdf:li rdf:resource="http://identifiers.org/ncbigi/GI:530394319" />
                  <rdf:li rdf:resource="http://identifiers.org/ncbigi/GI:530394321" />
                  <rdf:li rdf:resource="http://identifiers.org/ncbigi/GI:530394323" />
                  <rdf:li rdf:resource="http://identifiers.org/ncbigi/GI:530394326" />
                  <rdf:li rdf:resource="http://identifiers.org/ncbigi/GI:578819749" />
                  <rdf:li rdf:resource="http://identifiers.org/ncbigene/7390" />
                  <rdf:li rdf:resource="http://identifiers.org/ccds/CCDS7648.1" />
                </rdf:Bag>
              </bqbiol:isEncodedBy>
            </rdf:Description>
          </rdf:RDF>
        </annotation>
      </fbc:geneProduct>
      <fbc:geneProduct fbc:id="G_CMPK1" fbc:label="G_CMPK1" fbc:name="CMPK1" metaid="G_CMPK1">
        <annotation>
          <rdf:RDF xmlns:rdf="http://www.w3.org/1999/02/22-rdf-syntax-ns#" xmlns:bqbiol="http://biomodels.net/biology-qualifiers/">
            <rdf:Description rdf:about="#G_CMPK1">
              <bqbiol:isEncodedBy>
                <rdf:Bag>
                  <rdf:li rdf:resource="http://identifiers.org/ncbigi/GI:209915597" />
                  <rdf:li rdf:resource="http://identifiers.org/ncbigene/51727" />
                  <rdf:li rdf:resource="http://identifiers.org/ncbigi/GI:7706497" />
                  <rdf:li rdf:resource="http://identifiers.org/ccds/CCDS44135.1" />
                  <rdf:li rdf:resource="http://identifiers.org/ccds/CCDS549.1" />
                </rdf:Bag>
              </bqbiol:isEncodedBy>
            </rdf:Description>
          </rdf:RDF>
        </annotation>
      </fbc:geneProduct>
      <fbc:geneProduct fbc:id="G_GALT" fbc:label="G_GALT" fbc:name="GALT" metaid="G_GALT">
        <annotation>
          <rdf:RDF xmlns:rdf="http://www.w3.org/1999/02/22-rdf-syntax-ns#" xmlns:bqbiol="http://biomodels.net/biology-qualifiers/">
            <rdf:Description rdf:about="#G_GALT">
              <bqbiol:isEncodedBy>
                <rdf:Bag>
                  <rdf:li rdf:resource="http://identifiers.org/ncbigi/GI:22165416" />
                  <rdf:li rdf:resource="http://identifiers.org/ncbigene/2592" />
                  <rdf:li rdf:resource="http://identifiers.org/ncbigi/GI:385251404" />
                  <rdf:li rdf:resource="http://identifiers.org/ccds/CCDS59122.1" />
                  <rdf:li rdf:resource="http://identifiers.org/ccds/CCDS6565.1" />
                </rdf:Bag>
              </bqbiol:isEncodedBy>
            </rdf:Description>
          </rdf:RDF>
        </annotation>
      </fbc:geneProduct>
      <fbc:geneProduct fbc:id="G_GALE" fbc:label="G_GALE" fbc:name="GALE" metaid="G_GALE">
        <annotation>
          <rdf:RDF xmlns:rdf="http://www.w3.org/1999/02/22-rdf-syntax-ns#" xmlns:bqbiol="http://biomodels.net/biology-qualifiers/">
            <rdf:Description rdf:about="#G_GALE">
              <bqbiol:isEncodedBy>
                <rdf:Bag>
                  <rdf:li rdf:resource="http://identifiers.org/ncbigi/GI:189083684" />
                  <rdf:li rdf:resource="http://identifiers.org/ncbigene/2582" />
                  <rdf:li rdf:resource="http://identifiers.org/ncbigi/GI:56118217" />
                  <rdf:li rdf:resource="http://identifiers.org/ncbigi/GI:56237023" />
                  <rdf:li rdf:resource="http://identifiers.org/ccds/CCDS242.1" />
                </rdf:Bag>
              </bqbiol:isEncodedBy>
            </rdf:Description>
          </rdf:RDF>
        </annotation>
      </fbc:geneProduct>
      <fbc:geneProduct fbc:id="G_SLC16A10" fbc:label="G_SLC16A10" fbc:name="SLC16A10" metaid="G_SLC16A10">
        <annotation>
          <rdf:RDF xmlns:rdf="http://www.w3.org/1999/02/22-rdf-syntax-ns#" xmlns:bqbiol="http://biomodels.net/biology-qualifiers/">
            <rdf:Description rdf:about="#G_SLC16A10">
              <bqbiol:isEncodedBy>
                <rdf:Bag>
                  <rdf:li rdf:resource="http://identifiers.org/ncbigene/117247" />
                  <rdf:li rdf:resource="http://identifiers.org/ncbigi/GI:18699730" />
                  <rdf:li rdf:resource="http://identifiers.org/ncbigi/GI:530383357" />
                  <rdf:li rdf:resource="http://identifiers.org/ncbigi/GI:530383359" />
                  <rdf:li rdf:resource="http://identifiers.org/ncbigi/GI:578812376" />
                  <rdf:li rdf:resource="http://identifiers.org/ccds/CCDS5089.1" />
                </rdf:Bag>
              </bqbiol:isEncodedBy>
            </rdf:Description>
          </rdf:RDF>
        </annotation>
      </fbc:geneProduct>
      <fbc:geneProduct fbc:id="G_GOT1" fbc:label="G_GOT1" fbc:name="GOT1" metaid="G_GOT1">
        <annotation>
          <rdf:RDF xmlns:rdf="http://www.w3.org/1999/02/22-rdf-syntax-ns#" xmlns:bqbiol="http://biomodels.net/biology-qualifiers/">
            <rdf:Description rdf:about="#G_GOT1">
              <bqbiol:isEncodedBy>
                <rdf:Bag>
                  <rdf:li rdf:resource="http://identifiers.org/ncbigene/2805" />
                  <rdf:li rdf:resource="http://identifiers.org/ncbigi/GI:4504067" />
                  <rdf:li rdf:resource="http://identifiers.org/ccds/CCDS7479.1" />
                </rdf:Bag>
              </bqbiol:isEncodedBy>
            </rdf:Description>
          </rdf:RDF>
        </annotation>
      </fbc:geneProduct>
      <fbc:geneProduct fbc:id="G_MAOB" fbc:label="G_MAOB" fbc:name="MAOB" metaid="G_MAOB">
        <annotation>
          <rdf:RDF xmlns:rdf="http://www.w3.org/1999/02/22-rdf-syntax-ns#" xmlns:bqbiol="http://biomodels.net/biology-qualifiers/">
            <rdf:Description rdf:about="#G_MAOB">
              <bqbiol:isEncodedBy>
                <rdf:Bag>
                  <rdf:li rdf:resource="http://identifiers.org/ncbigi/GI:38202207" />
                  <rdf:li rdf:resource="http://identifiers.org/ncbigene/4129" />
                  <rdf:li rdf:resource="http://identifiers.org/ncbigi/GI:530421457" />
                  <rdf:li rdf:resource="http://identifiers.org/ncbigi/GI:530421459" />
                  <rdf:li rdf:resource="http://identifiers.org/ccds/CCDS14261.1" />
                </rdf:Bag>
              </bqbiol:isEncodedBy>
            </rdf:Description>
          </rdf:RDF>
        </annotation>
      </fbc:geneProduct>
      <fbc:geneProduct fbc:id="G_MAOA" fbc:label="G_MAOA" fbc:name="MAOA" metaid="G_MAOA">
        <annotation>
          <rdf:RDF xmlns:rdf="http://www.w3.org/1999/02/22-rdf-syntax-ns#" xmlns:bqbiol="http://biomodels.net/biology-qualifiers/">
            <rdf:Description rdf:about="#G_MAOA">
              <bqbiol:isEncodedBy>
                <rdf:Bag>
                  <rdf:li rdf:resource="http://identifiers.org/ncbigi/GI:395132504" />
                  <rdf:li rdf:resource="http://identifiers.org/ncbigene/4128" />
                  <rdf:li rdf:resource="http://identifiers.org/ncbigi/GI:4557735" />
                  <rdf:li rdf:resource="http://identifiers.org/ccds/CCDS14260.1" />
                  <rdf:li rdf:resource="http://identifiers.org/ccds/CCDS59163.1" />
                </rdf:Bag>
              </bqbiol:isEncodedBy>
            </rdf:Description>
          </rdf:RDF>
        </annotation>
      </fbc:geneProduct>
      <fbc:geneProduct fbc:id="G_TYR" fbc:label="G_TYR" fbc:name="TYR" metaid="G_TYR">
        <annotation>
          <rdf:RDF xmlns:rdf="http://www.w3.org/1999/02/22-rdf-syntax-ns#" xmlns:bqbiol="http://biomodels.net/biology-qualifiers/">
            <rdf:Description rdf:about="#G_TYR">
              <bqbiol:isEncodedBy>
                <rdf:Bag>
                  <rdf:li rdf:resource="http://identifiers.org/ncbigi/GI:4507753" />
                  <rdf:li rdf:resource="http://identifiers.org/ncbigene/7299" />
                  <rdf:li rdf:resource="http://identifiers.org/ccds/CCDS8284.1" />
                </rdf:Bag>
              </bqbiol:isEncodedBy>
            </rdf:Description>
          </rdf:RDF>
        </annotation>
      </fbc:geneProduct>
      <fbc:geneProduct fbc:id="G_DDC" fbc:label="G_DDC" fbc:name="DDC" metaid="G_DDC">
        <annotation>
          <rdf:RDF xmlns:rdf="http://www.w3.org/1999/02/22-rdf-syntax-ns#" xmlns:bqbiol="http://biomodels.net/biology-qualifiers/">
            <rdf:Description rdf:about="#G_DDC">
              <bqbiol:isEncodedBy>
                <rdf:Bag>
                  <rdf:li rdf:resource="http://identifiers.org/ncbigi/GI:132814448" />
                  <rdf:li rdf:resource="http://identifiers.org/ncbigene/1644" />
                  <rdf:li rdf:resource="http://identifiers.org/ncbigi/GI:338968914" />
                  <rdf:li rdf:resource="http://identifiers.org/ncbigi/GI:338968917" />
                  <rdf:li rdf:resource="http://identifiers.org/ncbigi/GI:338968919" />
                  <rdf:li rdf:resource="http://identifiers.org/ncbigi/GI:338968921" />
                  <rdf:li rdf:resource="http://identifiers.org/ncbigi/GI:338968923" />
                  <rdf:li rdf:resource="http://identifiers.org/ncbigi/GI:4503281" />
                  <rdf:li rdf:resource="http://identifiers.org/ncbigi/GI:530385237" />
                  <rdf:li rdf:resource="http://identifiers.org/ccds/CCDS5511.1" />
                  <rdf:li rdf:resource="http://identifiers.org/ccds/CCDS56485.1" />
                  <rdf:li rdf:resource="http://identifiers.org/ccds/CCDS56486.1" />
                  <rdf:li rdf:resource="http://identifiers.org/ccds/CCDS56487.1" />
                </rdf:Bag>
              </bqbiol:isEncodedBy>
            </rdf:Description>
          </rdf:RDF>
        </annotation>
      </fbc:geneProduct>
      <fbc:geneProduct fbc:id="G_TH" fbc:label="G_TH" fbc:name="TH" metaid="G_TH">
        <annotation>
          <rdf:RDF xmlns:rdf="http://www.w3.org/1999/02/22-rdf-syntax-ns#" xmlns:bqbiol="http://biomodels.net/biology-qualifiers/">
            <rdf:Description rdf:about="#G_TH">
              <bqbiol:isEncodedBy>
                <rdf:Bag>
                  <rdf:li rdf:resource="http://identifiers.org/ncbigene/7054" />
                  <rdf:li rdf:resource="http://identifiers.org/ncbigi/GI:88900501" />
                  <rdf:li rdf:resource="http://identifiers.org/ncbigi/GI:88900503" />
                  <rdf:li rdf:resource="http://identifiers.org/ncbigi/GI:88900505" />
                  <rdf:li rdf:resource="http://identifiers.org/ccds/CCDS31338.1" />
                  <rdf:li rdf:resource="http://identifiers.org/ccds/CCDS7730.1" />
                  <rdf:li rdf:resource="http://identifiers.org/ccds/CCDS7731.1" />
                </rdf:Bag>
              </bqbiol:isEncodedBy>
            </rdf:Description>
          </rdf:RDF>
        </annotation>
      </fbc:geneProduct>
      <fbc:geneProduct fbc:id="G_SULT1A1" fbc:label="G_SULT1A1" fbc:name="SULT1A1" metaid="G_SULT1A1">
        <annotation>
          <rdf:RDF xmlns:rdf="http://www.w3.org/1999/02/22-rdf-syntax-ns#" xmlns:bqbiol="http://biomodels.net/biology-qualifiers/">
            <rdf:Description rdf:about="#G_SULT1A1">
              <bqbiol:isEncodedBy>
                <rdf:Bag>
                  <rdf:li rdf:resource="http://identifiers.org/ncbigi/GI:29540531" />
                  <rdf:li rdf:resource="http://identifiers.org/ncbigi/GI:29540535" />
                  <rdf:li rdf:resource="http://identifiers.org/ncbigi/GI:29540537" />
                  <rdf:li rdf:resource="http://identifiers.org/ncbigi/GI:29540539" />
                  <rdf:li rdf:resource="http://identifiers.org/ncbigi/GI:29540543" />
                  <rdf:li rdf:resource="http://identifiers.org/ncbigi/GI:530408977" />
                  <rdf:li rdf:resource="http://identifiers.org/ncbigi/GI:578828632" />
                  <rdf:li rdf:resource="http://identifiers.org/ncbigene/6817" />
                  <rdf:li rdf:resource="http://identifiers.org/ccds/CCDS10637.1" />
                  <rdf:li rdf:resource="http://identifiers.org/ccds/CCDS32420.1" />
                </rdf:Bag>
              </bqbiol:isEncodedBy>
            </rdf:Description>
          </rdf:RDF>
        </annotation>
      </fbc:geneProduct>
      <fbc:geneProduct fbc:id="G_TBXAS1" fbc:label="G_TBXAS1" fbc:name="TBXAS1" metaid="G_TBXAS1">
        <annotation>
          <rdf:RDF xmlns:rdf="http://www.w3.org/1999/02/22-rdf-syntax-ns#" xmlns:bqbiol="http://biomodels.net/biology-qualifiers/">
            <rdf:Description rdf:about="#G_TBXAS1">
              <bqbiol:isEncodedBy>
                <rdf:Bag>
                  <rdf:li rdf:resource="http://identifiers.org/ncbigi/GI:195972896" />
                  <rdf:li rdf:resource="http://identifiers.org/ncbigi/GI:195972898" />
                  <rdf:li rdf:resource="http://identifiers.org/ncbigi/GI:195972900" />
                  <rdf:li rdf:resource="http://identifiers.org/ncbigi/GI:261278370" />
                  <rdf:li rdf:resource="http://identifiers.org/ncbigi/GI:261278372" />
                  <rdf:li rdf:resource="http://identifiers.org/ncbigene/6916" />
                  <rdf:li rdf:resource="http://identifiers.org/ccds/CCDS55174.1" />
                  <rdf:li rdf:resource="http://identifiers.org/ccds/CCDS55175.1" />
                  <rdf:li rdf:resource="http://identifiers.org/ccds/CCDS5855.1" />
                  <rdf:li rdf:resource="http://identifiers.org/ccds/CCDS5856.1" />
                </rdf:Bag>
              </bqbiol:isEncodedBy>
            </rdf:Description>
          </rdf:RDF>
        </annotation>
      </fbc:geneProduct>
      <fbc:geneProduct fbc:id="G_SLC13A1" fbc:label="G_SLC13A1" fbc:name="SLC13A1" metaid="G_SLC13A1">
        <annotation>
          <rdf:RDF xmlns:rdf="http://www.w3.org/1999/02/22-rdf-syntax-ns#" xmlns:bqbiol="http://biomodels.net/biology-qualifiers/">
            <rdf:Description rdf:about="#G_SLC13A1">
              <bqbiol:isEncodedBy>
                <rdf:Bag>
                  <rdf:li rdf:resource="http://identifiers.org/ncbigi/GI:19923838" />
                  <rdf:li rdf:resource="http://identifiers.org/ncbigene/6561" />
                  <rdf:li rdf:resource="http://identifiers.org/ccds/CCDS5786.1" />
                </rdf:Bag>
              </bqbiol:isEncodedBy>
            </rdf:Description>
          </rdf:RDF>
        </annotation>
      </fbc:geneProduct>
      <fbc:geneProduct fbc:id="G_TPH1" fbc:label="G_TPH1" fbc:name="TPH1" metaid="G_TPH1">
        <annotation>
          <rdf:RDF xmlns:rdf="http://www.w3.org/1999/02/22-rdf-syntax-ns#" xmlns:bqbiol="http://biomodels.net/biology-qualifiers/">
            <rdf:Description rdf:about="#G_TPH1">
              <bqbiol:isEncodedBy>
                <rdf:Bag>
                  <rdf:li rdf:resource="http://identifiers.org/ncbigi/GI:4759248" />
                  <rdf:li rdf:resource="http://identifiers.org/ncbigene/7166" />
                  <rdf:li rdf:resource="http://identifiers.org/ccds/CCDS7829.1" />
                </rdf:Bag>
              </bqbiol:isEncodedBy>
            </rdf:Description>
          </rdf:RDF>
        </annotation>
      </fbc:geneProduct>
      <fbc:geneProduct fbc:id="G_TPH2" fbc:label="G_TPH2" fbc:name="TPH2" metaid="G_TPH2">
        <annotation>
          <rdf:RDF xmlns:rdf="http://www.w3.org/1999/02/22-rdf-syntax-ns#" xmlns:bqbiol="http://biomodels.net/biology-qualifiers/">
            <rdf:Description rdf:about="#G_TPH2">
              <bqbiol:isEncodedBy>
                <rdf:Bag>
                  <rdf:li rdf:resource="http://identifiers.org/ncbigene/121278" />
                  <rdf:li rdf:resource="http://identifiers.org/ncbigi/GI:31795563" />
                  <rdf:li rdf:resource="http://identifiers.org/ncbigi/GI:530399752" />
                  <rdf:li rdf:resource="http://identifiers.org/ccds/CCDS31859.1" />
                </rdf:Bag>
              </bqbiol:isEncodedBy>
            </rdf:Description>
          </rdf:RDF>
        </annotation>
      </fbc:geneProduct>
      <fbc:geneProduct fbc:id="G_TPI1" fbc:label="G_TPI1" fbc:name="TPI1" metaid="G_TPI1">
        <annotation>
          <rdf:RDF xmlns:rdf="http://www.w3.org/1999/02/22-rdf-syntax-ns#" xmlns:bqbiol="http://biomodels.net/biology-qualifiers/">
            <rdf:Description rdf:about="#G_TPI1">
              <bqbiol:isEncodedBy>
                <rdf:Bag>
                  <rdf:li rdf:resource="http://identifiers.org/ncbigi/GI:226529917" />
                  <rdf:li rdf:resource="http://identifiers.org/ncbigi/GI:384475517" />
                  <rdf:li rdf:resource="http://identifiers.org/ncbigi/GI:4507645" />
                  <rdf:li rdf:resource="http://identifiers.org/ncbigene/7167" />
                  <rdf:li rdf:resource="http://identifiers.org/ccds/CCDS53740.1" />
                  <rdf:li rdf:resource="http://identifiers.org/ccds/CCDS58206.1" />
                  <rdf:li rdf:resource="http://identifiers.org/ccds/CCDS8566.1" />
                </rdf:Bag>
              </bqbiol:isEncodedBy>
            </rdf:Description>
          </rdf:RDF>
        </annotation>
      </fbc:geneProduct>
      <fbc:geneProduct fbc:id="G_TYMP" fbc:label="G_TYMP" fbc:name="TYMP" metaid="G_TYMP">
        <annotation>
          <rdf:RDF xmlns:rdf="http://www.w3.org/1999/02/22-rdf-syntax-ns#" xmlns:bqbiol="http://biomodels.net/biology-qualifiers/">
            <rdf:Description rdf:about="#G_TYMP">
              <bqbiol:isEncodedBy>
                <rdf:Bag>
                  <rdf:li rdf:resource="http://identifiers.org/ncbigi/GI:166158922" />
                  <rdf:li rdf:resource="http://identifiers.org/ncbigi/GI:166158925" />
                  <rdf:li rdf:resource="http://identifiers.org/ncbigene/1890" />
                  <rdf:li rdf:resource="http://identifiers.org/ncbigi/GI:384229049" />
                  <rdf:li rdf:resource="http://identifiers.org/ncbigi/GI:384229051" />
                  <rdf:li rdf:resource="http://identifiers.org/ncbigi/GI:4503445" />
                  <rdf:li rdf:resource="http://identifiers.org/ccds/CCDS14096.1" />
                  <rdf:li rdf:resource="http://identifiers.org/ccds/CCDS58811.1" />
                </rdf:Bag>
              </bqbiol:isEncodedBy>
            </rdf:Description>
          </rdf:RDF>
        </annotation>
      </fbc:geneProduct>
      <fbc:geneProduct fbc:id="G_TKT" fbc:label="G_TKT" fbc:name="TKT" metaid="G_TKT">
        <annotation>
          <rdf:RDF xmlns:rdf="http://www.w3.org/1999/02/22-rdf-syntax-ns#" xmlns:bqbiol="http://biomodels.net/biology-qualifiers/">
            <rdf:Description rdf:about="#G_TKT">
              <bqbiol:isEncodedBy>
                <rdf:Bag>
                  <rdf:li rdf:resource="http://identifiers.org/ncbigi/GI:205277463" />
                  <rdf:li rdf:resource="http://identifiers.org/ncbigi/GI:384475521" />
                  <rdf:li rdf:resource="http://identifiers.org/ncbigi/GI:4507521" />
                  <rdf:li rdf:resource="http://identifiers.org/ncbigi/GI:578806532" />
                  <rdf:li rdf:resource="http://identifiers.org/ncbigene/7086" />
                  <rdf:li rdf:resource="http://identifiers.org/ccds/CCDS2871.1" />
                  <rdf:li rdf:resource="http://identifiers.org/ccds/CCDS58834.1" />
                </rdf:Bag>
              </bqbiol:isEncodedBy>
            </rdf:Description>
          </rdf:RDF>
        </annotation>
      </fbc:geneProduct>
      <fbc:geneProduct fbc:id="G_PCBD1" fbc:label="G_PCBD1" fbc:name="PCBD1" metaid="G_PCBD1">
        <annotation>
          <rdf:RDF xmlns:rdf="http://www.w3.org/1999/02/22-rdf-syntax-ns#" xmlns:bqbiol="http://biomodels.net/biology-qualifiers/">
            <rdf:Description rdf:about="#G_PCBD1">
              <bqbiol:isEncodedBy>
                <rdf:Bag>
                  <rdf:li rdf:resource="http://identifiers.org/ncbigi/GI:4557831" />
                  <rdf:li rdf:resource="http://identifiers.org/ncbigene/5092" />
                  <rdf:li rdf:resource="http://identifiers.org/ncbigi/GI:530393786" />
                  <rdf:li rdf:resource="http://identifiers.org/ccds/CCDS31217.1" />
                </rdf:Bag>
              </bqbiol:isEncodedBy>
            </rdf:Description>
          </rdf:RDF>
        </annotation>
      </fbc:geneProduct>
      <fbc:geneProduct fbc:id="G_TALDO1" fbc:label="G_TALDO1" fbc:name="TALDO1" metaid="G_TALDO1">
        <annotation>
          <rdf:RDF xmlns:rdf="http://www.w3.org/1999/02/22-rdf-syntax-ns#" xmlns:bqbiol="http://biomodels.net/biology-qualifiers/">
            <rdf:Description rdf:about="#G_TALDO1">
              <bqbiol:isEncodedBy>
                <rdf:Bag>
                  <rdf:li rdf:resource="http://identifiers.org/ncbigi/GI:5803187" />
                  <rdf:li rdf:resource="http://identifiers.org/ncbigene/6888" />
                  <rdf:li rdf:resource="http://identifiers.org/ccds/CCDS7712.1" />
                </rdf:Bag>
              </bqbiol:isEncodedBy>
            </rdf:Description>
          </rdf:RDF>
        </annotation>
      </fbc:geneProduct>
      <fbc:geneProduct fbc:id="G_SUOX" fbc:label="G_SUOX" fbc:name="SUOX" metaid="G_SUOX">
        <annotation>
          <rdf:RDF xmlns:rdf="http://www.w3.org/1999/02/22-rdf-syntax-ns#" xmlns:bqbiol="http://biomodels.net/biology-qualifiers/">
            <rdf:Description rdf:about="#G_SUOX">
              <bqbiol:isEncodedBy>
                <rdf:Bag>
                  <rdf:li rdf:resource="http://identifiers.org/ncbigi/GI:530400755" />
                  <rdf:li rdf:resource="http://identifiers.org/ncbigene/6821" />
                  <rdf:li rdf:resource="http://identifiers.org/ncbigi/GI:74099694" />
                  <rdf:li rdf:resource="http://identifiers.org/ncbigi/GI:74099702" />
                  <rdf:li rdf:resource="http://identifiers.org/ncbigi/GI:74099704" />
                  <rdf:li rdf:resource="http://identifiers.org/ccds/CCDS8901.2" />
                </rdf:Bag>
              </bqbiol:isEncodedBy>
            </rdf:Description>
          </rdf:RDF>
        </annotation>
      </fbc:geneProduct>
      <fbc:geneProduct fbc:id="G_SUCLG2" fbc:label="G_SUCLG2" fbc:name="SUCLG2" metaid="G_SUCLG2">
        <annotation>
          <rdf:RDF xmlns:rdf="http://www.w3.org/1999/02/22-rdf-syntax-ns#" xmlns:bqbiol="http://biomodels.net/biology-qualifiers/">
            <rdf:Description rdf:about="#G_SUCLG2">
              <bqbiol:isEncodedBy>
                <rdf:Bag>
                  <rdf:li rdf:resource="http://identifiers.org/ncbigi/GI:157779135" />
                  <rdf:li rdf:resource="http://identifiers.org/ncbigi/GI:294862256" />
                  <rdf:li rdf:resource="http://identifiers.org/ncbigi/GI:530373744" />
                  <rdf:li rdf:resource="http://identifiers.org/ncbigene/8801" />
                  <rdf:li rdf:resource="http://identifiers.org/ccds/CCDS43104.1" />
                  <rdf:li rdf:resource="http://identifiers.org/ccds/CCDS54605.1" />
                </rdf:Bag>
              </bqbiol:isEncodedBy>
            </rdf:Description>
          </rdf:RDF>
        </annotation>
      </fbc:geneProduct>
      <fbc:geneProduct fbc:id="G_SUCLG1" fbc:label="G_SUCLG1" fbc:name="SUCLG1" metaid="G_SUCLG1">
        <annotation>
          <rdf:RDF xmlns:rdf="http://www.w3.org/1999/02/22-rdf-syntax-ns#" xmlns:bqbiol="http://biomodels.net/biology-qualifiers/">
            <rdf:Description rdf:about="#G_SUCLG1">
              <bqbiol:isEncodedBy>
                <rdf:Bag>
                  <rdf:li rdf:resource="http://identifiers.org/ncbigi/GI:109452591" />
                  <rdf:li rdf:resource="http://identifiers.org/ncbigene/8802" />
                  <rdf:li rdf:resource="http://identifiers.org/ccds/CCDS1967.2" />
                </rdf:Bag>
              </bqbiol:isEncodedBy>
            </rdf:Description>
          </rdf:RDF>
        </annotation>
      </fbc:geneProduct>
      <fbc:geneProduct fbc:id="G_SDHD" fbc:label="G_SDHD" fbc:name="SDHD" metaid="G_SDHD">
        <annotation>
          <rdf:RDF xmlns:rdf="http://www.w3.org/1999/02/22-rdf-syntax-ns#" xmlns:bqbiol="http://biomodels.net/biology-qualifiers/">
            <rdf:Description rdf:about="#G_SDHD">
              <bqbiol:isEncodedBy>
                <rdf:Bag>
                  <rdf:li rdf:resource="http://identifiers.org/ncbigi/GI:4506865" />
                  <rdf:li rdf:resource="http://identifiers.org/ncbigi/GI:452405465" />
                  <rdf:li rdf:resource="http://identifiers.org/ncbigi/GI:452405678" />
                  <rdf:li rdf:resource="http://identifiers.org/ncbigi/GI:452406068" />
                  <rdf:li rdf:resource="http://identifiers.org/ncbigene/6392" />
                  <rdf:li rdf:resource="http://identifiers.org/ccds/CCDS31678.1" />
                  <rdf:li rdf:resource="http://identifiers.org/ccds/CCDS60958.1" />
                  <rdf:li rdf:resource="http://identifiers.org/ccds/CCDS60959.1" />
                  <rdf:li rdf:resource="http://identifiers.org/ccds/CCDS60960.1" />
                </rdf:Bag>
              </bqbiol:isEncodedBy>
            </rdf:Description>
          </rdf:RDF>
        </annotation>
      </fbc:geneProduct>
      <fbc:geneProduct fbc:id="G_SDHA" fbc:label="G_SDHA" fbc:name="SDHA" metaid="G_SDHA">
        <annotation>
          <rdf:RDF xmlns:rdf="http://www.w3.org/1999/02/22-rdf-syntax-ns#" xmlns:bqbiol="http://biomodels.net/biology-qualifiers/">
            <rdf:Description rdf:about="#G_SDHA">
              <bqbiol:isEncodedBy>
                <rdf:Bag>
                  <rdf:li rdf:resource="http://identifiers.org/ncbigi/GI:156416003" />
                  <rdf:li rdf:resource="http://identifiers.org/ncbigi/GI:530378871" />
                  <rdf:li rdf:resource="http://identifiers.org/ncbigi/GI:530378875" />
                  <rdf:li rdf:resource="http://identifiers.org/ncbigene/6389" />
                  <rdf:li rdf:resource="http://identifiers.org/ccds/CCDS3853.1" />
                </rdf:Bag>
              </bqbiol:isEncodedBy>
            </rdf:Description>
          </rdf:RDF>
        </annotation>
      </fbc:geneProduct>
      <fbc:geneProduct fbc:id="G_SDHC" fbc:label="G_SDHC" fbc:name="SDHC" metaid="G_SDHC">
        <annotation>
          <rdf:RDF xmlns:rdf="http://www.w3.org/1999/02/22-rdf-syntax-ns#" xmlns:bqbiol="http://biomodels.net/biology-qualifiers/">
            <rdf:Description rdf:about="#G_SDHC">
              <bqbiol:isEncodedBy>
                <rdf:Bag>
                  <rdf:li rdf:resource="http://identifiers.org/ncbigi/GI:4506863" />
                  <rdf:li rdf:resource="http://identifiers.org/ncbigi/GI:498917305" />
                  <rdf:li rdf:resource="http://identifiers.org/ncbigene/6391" />
                  <rdf:li rdf:resource="http://identifiers.org/ncbigi/GI:78711820" />
                  <rdf:li rdf:resource="http://identifiers.org/ncbigi/GI:78711822" />
                  <rdf:li rdf:resource="http://identifiers.org/ncbigi/GI:78711824" />
                  <rdf:li rdf:resource="http://identifiers.org/ccds/CCDS1230.1" />
                  <rdf:li rdf:resource="http://identifiers.org/ccds/CCDS41431.1" />
                  <rdf:li rdf:resource="http://identifiers.org/ccds/CCDS41432.1" />
                  <rdf:li rdf:resource="http://identifiers.org/ccds/CCDS44263.1" />
                  <rdf:li rdf:resource="http://identifiers.org/ccds/CCDS60330.1" />
                </rdf:Bag>
              </bqbiol:isEncodedBy>
            </rdf:Description>
          </rdf:RDF>
        </annotation>
      </fbc:geneProduct>
      <fbc:geneProduct fbc:id="G_SDHB" fbc:label="G_SDHB" fbc:name="SDHB" metaid="G_SDHB">
        <annotation>
          <rdf:RDF xmlns:rdf="http://www.w3.org/1999/02/22-rdf-syntax-ns#" xmlns:bqbiol="http://biomodels.net/biology-qualifiers/">
            <rdf:Description rdf:about="#G_SDHB">
              <bqbiol:isEncodedBy>
                <rdf:Bag>
                  <rdf:li rdf:resource="http://identifiers.org/ncbigi/GI:115387094" />
                  <rdf:li rdf:resource="http://identifiers.org/ncbigene/6390" />
                  <rdf:li rdf:resource="http://identifiers.org/ccds/CCDS176.1" />
                </rdf:Bag>
              </bqbiol:isEncodedBy>
            </rdf:Description>
          </rdf:RDF>
        </annotation>
      </fbc:geneProduct>
      <fbc:geneProduct fbc:id="G_SLC13A3" fbc:label="G_SLC13A3" fbc:name="SLC13A3" metaid="G_SLC13A3">
        <annotation>
          <rdf:RDF xmlns:rdf="http://www.w3.org/1999/02/22-rdf-syntax-ns#" xmlns:bqbiol="http://biomodels.net/biology-qualifiers/">
            <rdf:Description rdf:about="#G_SLC13A3">
              <bqbiol:isEncodedBy>
                <rdf:Bag>
                  <rdf:li rdf:resource="http://identifiers.org/ncbigi/GI:301069346" />
                  <rdf:li rdf:resource="http://identifiers.org/ncbigi/GI:301069349" />
                  <rdf:li rdf:resource="http://identifiers.org/ncbigi/GI:301069353" />
                  <rdf:li rdf:resource="http://identifiers.org/ncbigi/GI:31377715" />
                  <rdf:li rdf:resource="http://identifiers.org/ncbigi/GI:58761541" />
                  <rdf:li rdf:resource="http://identifiers.org/ncbigene/64849" />
                  <rdf:li rdf:resource="http://identifiers.org/ccds/CCDS13400.1" />
                  <rdf:li rdf:resource="http://identifiers.org/ccds/CCDS42886.1" />
                  <rdf:li rdf:resource="http://identifiers.org/ccds/CCDS54469.1" />
                  <rdf:li rdf:resource="http://identifiers.org/ccds/CCDS54470.1" />
                </rdf:Bag>
              </bqbiol:isEncodedBy>
            </rdf:Description>
          </rdf:RDF>
        </annotation>
      </fbc:geneProduct>
      <fbc:geneProduct fbc:id="G_SLC13A2" fbc:label="G_SLC13A2" fbc:name="SLC13A2" metaid="G_SLC13A2">
        <annotation>
          <rdf:RDF xmlns:rdf="http://www.w3.org/1999/02/22-rdf-syntax-ns#" xmlns:bqbiol="http://biomodels.net/biology-qualifiers/">
            <rdf:Description rdf:about="#G_SLC13A2">
              <bqbiol:isEncodedBy>
                <rdf:Bag>
                  <rdf:li rdf:resource="http://identifiers.org/ncbigi/GI:225637549" />
                  <rdf:li rdf:resource="http://identifiers.org/ncbigi/GI:4506979" />
                  <rdf:li rdf:resource="http://identifiers.org/ncbigi/GI:578831604" />
                  <rdf:li rdf:resource="http://identifiers.org/ncbigene/9058" />
                  <rdf:li rdf:resource="http://identifiers.org/ccds/CCDS11231.1" />
                  <rdf:li rdf:resource="http://identifiers.org/ccds/CCDS54098.1" />
                </rdf:Bag>
              </bqbiol:isEncodedBy>
            </rdf:Description>
          </rdf:RDF>
        </annotation>
      </fbc:geneProduct>
      <fbc:geneProduct fbc:id="G_SLC25A10" fbc:label="G_SLC25A10" fbc:name="SLC25A10" metaid="G_SLC25A10">
        <annotation>
          <rdf:RDF xmlns:rdf="http://www.w3.org/1999/02/22-rdf-syntax-ns#" xmlns:bqbiol="http://biomodels.net/biology-qualifiers/">
            <rdf:Description rdf:about="#G_SLC25A10">
              <bqbiol:isEncodedBy>
                <rdf:Bag>
                  <rdf:li rdf:resource="http://identifiers.org/ncbigene/1468" />
                  <rdf:li rdf:resource="http://identifiers.org/ncbigi/GI:20149598" />
                  <rdf:li rdf:resource="http://identifiers.org/ncbigi/GI:401461781" />
                  <rdf:li rdf:resource="http://identifiers.org/ncbigi/GI:401461821" />
                  <rdf:li rdf:resource="http://identifiers.org/ncbigi/GI:530411618" />
                  <rdf:li rdf:resource="http://identifiers.org/ccds/CCDS11786.1" />
                  <rdf:li rdf:resource="http://identifiers.org/ccds/CCDS59301.1" />
                </rdf:Bag>
              </bqbiol:isEncodedBy>
            </rdf:Description>
          </rdf:RDF>
        </annotation>
      </fbc:geneProduct>
      <fbc:geneProduct fbc:id="G_STS" fbc:label="G_STS" fbc:name="STS" metaid="G_STS">
        <annotation>
          <rdf:RDF xmlns:rdf="http://www.w3.org/1999/02/22-rdf-syntax-ns#" xmlns:bqbiol="http://biomodels.net/biology-qualifiers/">
            <rdf:Description rdf:about="#G_STS">
              <bqbiol:isEncodedBy>
                <rdf:Bag>
                  <rdf:li rdf:resource="http://identifiers.org/ncbigene/412" />
                  <rdf:li rdf:resource="http://identifiers.org/ncbigi/GI:530421094" />
                  <rdf:li rdf:resource="http://identifiers.org/ncbigi/GI:53831991" />
                  <rdf:li rdf:resource="http://identifiers.org/ncbigi/GI:578837889" />
                  <rdf:li rdf:resource="http://identifiers.org/ccds/CCDS14127.1" />
                </rdf:Bag>
              </bqbiol:isEncodedBy>
            </rdf:Description>
          </rdf:RDF>
        </annotation>
      </fbc:geneProduct>
      <fbc:geneProduct fbc:id="G_ALDH5A1" fbc:label="G_ALDH5A1" fbc:name="ALDH5A1" metaid="G_ALDH5A1">
        <annotation>
          <rdf:RDF xmlns:rdf="http://www.w3.org/1999/02/22-rdf-syntax-ns#" xmlns:bqbiol="http://biomodels.net/biology-qualifiers/">
            <rdf:Description rdf:about="#G_ALDH5A1">
              <bqbiol:isEncodedBy>
                <rdf:Bag>
                  <rdf:li rdf:resource="http://identifiers.org/ncbigi/GI:25777721" />
                  <rdf:li rdf:resource="http://identifiers.org/ncbigi/GI:4507229" />
                  <rdf:li rdf:resource="http://identifiers.org/ncbigene/7915" />
                  <rdf:li rdf:resource="http://identifiers.org/ccds/CCDS4555.1" />
                  <rdf:li rdf:resource="http://identifiers.org/ccds/CCDS4556.1" />
                </rdf:Bag>
              </bqbiol:isEncodedBy>
            </rdf:Description>
          </rdf:RDF>
        </annotation>
      </fbc:geneProduct>
      <fbc:geneProduct fbc:id="G_SLC6A4" fbc:label="G_SLC6A4" fbc:name="SLC6A4" metaid="G_SLC6A4">
        <annotation>
          <rdf:RDF xmlns:rdf="http://www.w3.org/1999/02/22-rdf-syntax-ns#" xmlns:bqbiol="http://biomodels.net/biology-qualifiers/">
            <rdf:Description rdf:about="#G_SLC6A4">
              <bqbiol:isEncodedBy>
                <rdf:Bag>
                  <rdf:li rdf:resource="http://identifiers.org/ncbigi/GI:4507043" />
                  <rdf:li rdf:resource="http://identifiers.org/ncbigene/6532" />
                  <rdf:li rdf:resource="http://identifiers.org/ccds/CCDS11256.1" />
                </rdf:Bag>
              </bqbiol:isEncodedBy>
            </rdf:Description>
          </rdf:RDF>
        </annotation>
      </fbc:geneProduct>
      <fbc:geneProduct fbc:id="G_SOD1" fbc:label="G_SOD1" fbc:name="SOD1" metaid="G_SOD1">
        <annotation>
          <rdf:RDF xmlns:rdf="http://www.w3.org/1999/02/22-rdf-syntax-ns#" xmlns:bqbiol="http://biomodels.net/biology-qualifiers/">
            <rdf:Description rdf:about="#G_SOD1">
              <bqbiol:isEncodedBy>
                <rdf:Bag>
                  <rdf:li rdf:resource="http://identifiers.org/ncbigi/GI:4507149" />
                  <rdf:li rdf:resource="http://identifiers.org/ncbigene/6647" />
                  <rdf:li rdf:resource="http://identifiers.org/ccds/CCDS33536.1" />
                </rdf:Bag>
              </bqbiol:isEncodedBy>
            </rdf:Description>
          </rdf:RDF>
        </annotation>
      </fbc:geneProduct>
      <fbc:geneProduct fbc:id="G_SOD2" fbc:label="G_SOD2" fbc:name="SOD2" metaid="G_SOD2">
        <annotation>
          <rdf:RDF xmlns:rdf="http://www.w3.org/1999/02/22-rdf-syntax-ns#" xmlns:bqbiol="http://biomodels.net/biology-qualifiers/">
            <rdf:Description rdf:about="#G_SOD2">
              <bqbiol:isEncodedBy>
                <rdf:Bag>
                  <rdf:li rdf:resource="http://identifiers.org/ncbigene/6648" />
                  <rdf:li rdf:resource="http://identifiers.org/ncbigi/GI:67782305" />
                  <rdf:li rdf:resource="http://identifiers.org/ncbigi/GI:67782307" />
                  <rdf:li rdf:resource="http://identifiers.org/ncbigi/GI:67782309" />
                  <rdf:li rdf:resource="http://identifiers.org/ccds/CCDS34564.1" />
                  <rdf:li rdf:resource="http://identifiers.org/ccds/CCDS5265.1" />
                </rdf:Bag>
              </bqbiol:isEncodedBy>
            </rdf:Description>
          </rdf:RDF>
        </annotation>
      </fbc:geneProduct>
      <fbc:geneProduct fbc:id="G_SPHK2" fbc:label="G_SPHK2" fbc:name="SPHK2" metaid="G_SPHK2">
        <annotation>
          <rdf:RDF xmlns:rdf="http://www.w3.org/1999/02/22-rdf-syntax-ns#" xmlns:bqbiol="http://biomodels.net/biology-qualifiers/">
            <rdf:Description rdf:about="#G_SPHK2">
              <bqbiol:isEncodedBy>
                <rdf:Bag>
                  <rdf:li rdf:resource="http://identifiers.org/ncbigi/GI:21361699" />
                  <rdf:li rdf:resource="http://identifiers.org/ncbigi/GI:323462183" />
                  <rdf:li rdf:resource="http://identifiers.org/ncbigi/GI:323462185" />
                  <rdf:li rdf:resource="http://identifiers.org/ncbigi/GI:323462187" />
                  <rdf:li rdf:resource="http://identifiers.org/ncbigi/GI:345197213" />
                  <rdf:li rdf:resource="http://identifiers.org/ncbigene/56848" />
                  <rdf:li rdf:resource="http://identifiers.org/ncbigi/GI:578834672" />
                  <rdf:li rdf:resource="http://identifiers.org/ncbigi/GI:578834674" />
                  <rdf:li rdf:resource="http://identifiers.org/ncbigi/GI:578834676" />
                  <rdf:li rdf:resource="http://identifiers.org/ncbigi/GI:578834678" />
                  <rdf:li rdf:resource="http://identifiers.org/ncbigi/GI:578834680" />
                  <rdf:li rdf:resource="http://identifiers.org/ccds/CCDS12727.1" />
                  <rdf:li rdf:resource="http://identifiers.org/ccds/CCDS59404.1" />
                  <rdf:li rdf:resource="http://identifiers.org/ccds/CCDS59405.1" />
                </rdf:Bag>
              </bqbiol:isEncodedBy>
            </rdf:Description>
          </rdf:RDF>
        </annotation>
      </fbc:geneProduct>
      <fbc:geneProduct fbc:id="G_SLC13A4" fbc:label="G_SLC13A4" fbc:name="SLC13A4" metaid="G_SLC13A4">
        <annotation>
          <rdf:RDF xmlns:rdf="http://www.w3.org/1999/02/22-rdf-syntax-ns#" xmlns:bqbiol="http://biomodels.net/biology-qualifiers/">
            <rdf:Description rdf:about="#G_SLC13A4">
              <bqbiol:isEncodedBy>
                <rdf:Bag>
                  <rdf:li rdf:resource="http://identifiers.org/ncbigene/26266" />
                  <rdf:li rdf:resource="http://identifiers.org/ncbigi/GI:31795546" />
                  <rdf:li rdf:resource="http://identifiers.org/ncbigi/GI:530385723" />
                  <rdf:li rdf:resource="http://identifiers.org/ncbigi/GI:530385725" />
                  <rdf:li rdf:resource="http://identifiers.org/ccds/CCDS5840.1" />
                </rdf:Bag>
              </bqbiol:isEncodedBy>
            </rdf:Description>
          </rdf:RDF>
        </annotation>
      </fbc:geneProduct>
      <fbc:geneProduct fbc:id="G_SLC26A1" fbc:label="G_SLC26A1" fbc:name="SLC26A1" metaid="G_SLC26A1">
        <annotation>
          <rdf:RDF xmlns:rdf="http://www.w3.org/1999/02/22-rdf-syntax-ns#" xmlns:bqbiol="http://biomodels.net/biology-qualifiers/">
            <rdf:Description rdf:about="#G_SLC26A1">
              <bqbiol:isEncodedBy>
                <rdf:Bag>
                  <rdf:li rdf:resource="http://identifiers.org/ncbigene/10861" />
                  <rdf:li rdf:resource="http://identifiers.org/ncbigi/GI:20336272" />
                  <rdf:li rdf:resource="http://identifiers.org/ncbigi/GI:20336274" />
                  <rdf:li rdf:resource="http://identifiers.org/ncbigi/GI:47131207" />
                  <rdf:li rdf:resource="http://identifiers.org/ncbigi/GI:578808080" />
                  <rdf:li rdf:resource="http://identifiers.org/ncbigi/GI:578808082" />
                  <rdf:li rdf:resource="http://identifiers.org/ncbigi/GI:578808084" />
                  <rdf:li rdf:resource="http://identifiers.org/ccds/CCDS33933.1" />
                  <rdf:li rdf:resource="http://identifiers.org/ccds/CCDS33934.1" />
                </rdf:Bag>
              </bqbiol:isEncodedBy>
            </rdf:Description>
          </rdf:RDF>
        </annotation>
      </fbc:geneProduct>
      <fbc:geneProduct fbc:id="G_SLC26A7" fbc:label="G_SLC26A7" fbc:name="SLC26A7" metaid="G_SLC26A7">
        <annotation>
          <rdf:RDF xmlns:rdf="http://www.w3.org/1999/02/22-rdf-syntax-ns#" xmlns:bqbiol="http://biomodels.net/biology-qualifiers/">
            <rdf:Description rdf:about="#G_SLC26A7">
              <bqbiol:isEncodedBy>
                <rdf:Bag>
                  <rdf:li rdf:resource="http://identifiers.org/ncbigene/115111" />
                  <rdf:li rdf:resource="http://identifiers.org/ncbigi/GI:16306483" />
                  <rdf:li rdf:resource="http://identifiers.org/ncbigi/GI:20336282" />
                  <rdf:li rdf:resource="http://identifiers.org/ncbigi/GI:537544571" />
                  <rdf:li rdf:resource="http://identifiers.org/ncbigi/GI:537544573" />
                  <rdf:li rdf:resource="http://identifiers.org/ccds/CCDS6254.1" />
                  <rdf:li rdf:resource="http://identifiers.org/ccds/CCDS6255.1" />
                </rdf:Bag>
              </bqbiol:isEncodedBy>
            </rdf:Description>
          </rdf:RDF>
        </annotation>
      </fbc:geneProduct>
      <fbc:geneProduct fbc:id="G_SLC26A11" fbc:label="G_SLC26A11" fbc:name="SLC26A11" metaid="G_SLC26A11">
        <annotation>
          <rdf:RDF xmlns:rdf="http://www.w3.org/1999/02/22-rdf-syntax-ns#" xmlns:bqbiol="http://biomodels.net/biology-qualifiers/">
            <rdf:Description rdf:about="#G_SLC26A11">
              <bqbiol:isEncodedBy>
                <rdf:Bag>
                  <rdf:li rdf:resource="http://identifiers.org/ncbigi/GI:262206063" />
                  <rdf:li rdf:resource="http://identifiers.org/ncbigi/GI:262206069" />
                  <rdf:li rdf:resource="http://identifiers.org/ncbigi/GI:262206075" />
                  <rdf:li rdf:resource="http://identifiers.org/ncbigi/GI:262206105" />
                  <rdf:li rdf:resource="http://identifiers.org/ncbigene/284129" />
                  <rdf:li rdf:resource="http://identifiers.org/ncbigi/GI:578830756" />
                  <rdf:li rdf:resource="http://identifiers.org/ncbigi/GI:578830758" />
                  <rdf:li rdf:resource="http://identifiers.org/ncbigi/GI:578830761" />
                  <rdf:li rdf:resource="http://identifiers.org/ncbigi/GI:578830763" />
                  <rdf:li rdf:resource="http://identifiers.org/ccds/CCDS11771.2" />
                </rdf:Bag>
              </bqbiol:isEncodedBy>
            </rdf:Description>
          </rdf:RDF>
        </annotation>
      </fbc:geneProduct>
      <fbc:geneProduct fbc:id="G_SLC26A9" fbc:label="G_SLC26A9" fbc:name="SLC26A9" metaid="G_SLC26A9">
        <annotation>
          <rdf:RDF xmlns:rdf="http://www.w3.org/1999/02/22-rdf-syntax-ns#" xmlns:bqbiol="http://biomodels.net/biology-qualifiers/">
            <rdf:Description rdf:about="#G_SLC26A9">
              <bqbiol:isEncodedBy>
                <rdf:Bag>
                  <rdf:li rdf:resource="http://identifiers.org/ncbigene/115019" />
                  <rdf:li rdf:resource="http://identifiers.org/ncbigi/GI:16418413" />
                  <rdf:li rdf:resource="http://identifiers.org/ncbigi/GI:217272867" />
                  <rdf:li rdf:resource="http://identifiers.org/ncbigi/GI:578800496" />
                  <rdf:li rdf:resource="http://identifiers.org/ccds/CCDS30989.1" />
                  <rdf:li rdf:resource="http://identifiers.org/ccds/CCDS30990.1" />
                </rdf:Bag>
              </bqbiol:isEncodedBy>
            </rdf:Description>
          </rdf:RDF>
        </annotation>
      </fbc:geneProduct>
      <fbc:geneProduct fbc:id="G_SLC26A8" fbc:label="G_SLC26A8" fbc:name="SLC26A8" metaid="G_SLC26A8">
        <annotation>
          <rdf:RDF xmlns:rdf="http://www.w3.org/1999/02/22-rdf-syntax-ns#" xmlns:bqbiol="http://biomodels.net/biology-qualifiers/">
            <rdf:Description rdf:about="#G_SLC26A8">
              <bqbiol:isEncodedBy>
                <rdf:Bag>
                  <rdf:li rdf:resource="http://identifiers.org/ncbigene/116369" />
                  <rdf:li rdf:resource="http://identifiers.org/ncbigi/GI:16418457" />
                  <rdf:li rdf:resource="http://identifiers.org/ncbigi/GI:301601599" />
                  <rdf:li rdf:resource="http://identifiers.org/ncbigi/GI:301601602" />
                  <rdf:li rdf:resource="http://identifiers.org/ncbigi/GI:578811424" />
                  <rdf:li rdf:resource="http://identifiers.org/ccds/CCDS4813.1" />
                  <rdf:li rdf:resource="http://identifiers.org/ccds/CCDS4814.1" />
                </rdf:Bag>
              </bqbiol:isEncodedBy>
            </rdf:Description>
          </rdf:RDF>
        </annotation>
      </fbc:geneProduct>
      <fbc:geneProduct fbc:id="G_SLC26A2" fbc:label="G_SLC26A2" fbc:name="SLC26A2" metaid="G_SLC26A2">
        <annotation>
          <rdf:RDF xmlns:rdf="http://www.w3.org/1999/02/22-rdf-syntax-ns#" xmlns:bqbiol="http://biomodels.net/biology-qualifiers/">
            <rdf:Description rdf:about="#G_SLC26A2">
              <bqbiol:isEncodedBy>
                <rdf:Bag>
                  <rdf:li rdf:resource="http://identifiers.org/ncbigi/GI:100913030" />
                  <rdf:li rdf:resource="http://identifiers.org/ncbigene/1836" />
                  <rdf:li rdf:resource="http://identifiers.org/ccds/CCDS4300.1" />
                </rdf:Bag>
              </bqbiol:isEncodedBy>
            </rdf:Description>
          </rdf:RDF>
        </annotation>
      </fbc:geneProduct>
      <fbc:geneProduct fbc:id="G_SLC26A3" fbc:label="G_SLC26A3" fbc:name="SLC26A3" metaid="G_SLC26A3">
        <annotation>
          <rdf:RDF xmlns:rdf="http://www.w3.org/1999/02/22-rdf-syntax-ns#" xmlns:bqbiol="http://biomodels.net/biology-qualifiers/">
            <rdf:Description rdf:about="#G_SLC26A3">
              <bqbiol:isEncodedBy>
                <rdf:Bag>
                  <rdf:li rdf:resource="http://identifiers.org/ncbigene/1811" />
                  <rdf:li rdf:resource="http://identifiers.org/ncbigi/GI:4557535" />
                  <rdf:li rdf:resource="http://identifiers.org/ncbigi/GI:578813973" />
                  <rdf:li rdf:resource="http://identifiers.org/ccds/CCDS5748.1" />
                </rdf:Bag>
              </bqbiol:isEncodedBy>
            </rdf:Description>
          </rdf:RDF>
        </annotation>
      </fbc:geneProduct>
      <fbc:geneProduct fbc:id="G_SLC26A6" fbc:label="G_SLC26A6" fbc:name="SLC26A6" metaid="G_SLC26A6">
        <annotation>
          <rdf:RDF xmlns:rdf="http://www.w3.org/1999/02/22-rdf-syntax-ns#" xmlns:bqbiol="http://biomodels.net/biology-qualifiers/">
            <rdf:Description rdf:about="#G_SLC26A6">
              <bqbiol:isEncodedBy>
                <rdf:Bag>
                  <rdf:li rdf:resource="http://identifiers.org/ncbigi/GI:528524502" />
                  <rdf:li rdf:resource="http://identifiers.org/ncbigi/GI:528524505" />
                  <rdf:li rdf:resource="http://identifiers.org/ncbigene/65010" />
                  <rdf:li rdf:resource="http://identifiers.org/ncbigi/GI:94721253" />
                  <rdf:li rdf:resource="http://identifiers.org/ncbigi/GI:94721255" />
                  <rdf:li rdf:resource="http://identifiers.org/ncbigi/GI:94721257" />
                  <rdf:li rdf:resource="http://identifiers.org/ncbigi/GI:94721259" />
                  <rdf:li rdf:resource="http://identifiers.org/ccds/CCDS43087.1" />
                  <rdf:li rdf:resource="http://identifiers.org/ccds/CCDS46824.1" />
                  <rdf:li rdf:resource="http://identifiers.org/ccds/CCDS46825.1" />
                  <rdf:li rdf:resource="http://identifiers.org/ccds/CCDS46826.1" />
                  <rdf:li rdf:resource="http://identifiers.org/ccds/CCDS63627.1" />
                  <rdf:li rdf:resource="http://identifiers.org/ccds/CCDS63628.1" />
                </rdf:Bag>
              </bqbiol:isEncodedBy>
            </rdf:Description>
          </rdf:RDF>
        </annotation>
      </fbc:geneProduct>
      <fbc:geneProduct fbc:id="G_ESD" fbc:label="G_ESD" fbc:name="ESD" metaid="G_ESD">
        <annotation>
          <rdf:RDF xmlns:rdf="http://www.w3.org/1999/02/22-rdf-syntax-ns#" xmlns:bqbiol="http://biomodels.net/biology-qualifiers/">
            <rdf:Description rdf:about="#G_ESD">
              <bqbiol:isEncodedBy>
                <rdf:Bag>
                  <rdf:li rdf:resource="http://identifiers.org/ncbigene/2098" />
                  <rdf:li rdf:resource="http://identifiers.org/ncbigi/GI:33413400" />
                  <rdf:li rdf:resource="http://identifiers.org/ncbigi/GI:530402140" />
                  <rdf:li rdf:resource="http://identifiers.org/ccds/CCDS9404.1" />
                </rdf:Bag>
              </bqbiol:isEncodedBy>
            </rdf:Description>
          </rdf:RDF>
        </annotation>
      </fbc:geneProduct>
      <fbc:geneProduct fbc:id="G_SLC3A2" fbc:label="G_SLC3A2" fbc:name="SLC3A2" metaid="G_SLC3A2">
        <annotation>
          <rdf:RDF xmlns:rdf="http://www.w3.org/1999/02/22-rdf-syntax-ns#" xmlns:bqbiol="http://biomodels.net/biology-qualifiers/">
            <rdf:Description rdf:about="#G_SLC3A2">
              <bqbiol:isEncodedBy>
                <rdf:Bag>
                  <rdf:li rdf:resource="http://identifiers.org/ncbigi/GI:61744477" />
                  <rdf:li rdf:resource="http://identifiers.org/ncbigi/GI:61744481" />
                  <rdf:li rdf:resource="http://identifiers.org/ncbigi/GI:61744483" />
                  <rdf:li rdf:resource="http://identifiers.org/ncbigene/6520" />
                  <rdf:li rdf:resource="http://identifiers.org/ncbigi/GI:65506891" />
                  <rdf:li rdf:resource="http://identifiers.org/ccds/CCDS31588.1" />
                  <rdf:li rdf:resource="http://identifiers.org/ccds/CCDS31589.1" />
                  <rdf:li rdf:resource="http://identifiers.org/ccds/CCDS31590.1" />
                  <rdf:li rdf:resource="http://identifiers.org/ccds/CCDS8039.2" />
                </rdf:Bag>
              </bqbiol:isEncodedBy>
            </rdf:Description>
          </rdf:RDF>
        </annotation>
      </fbc:geneProduct>
      <fbc:geneProduct fbc:id="G_SLC7A10" fbc:label="G_SLC7A10" fbc:name="SLC7A10" metaid="G_SLC7A10">
        <annotation>
          <rdf:RDF xmlns:rdf="http://www.w3.org/1999/02/22-rdf-syntax-ns#" xmlns:bqbiol="http://biomodels.net/biology-qualifiers/">
            <rdf:Description rdf:about="#G_SLC7A10">
              <bqbiol:isEncodedBy>
                <rdf:Bag>
                  <rdf:li rdf:resource="http://identifiers.org/ncbigene/56301" />
                  <rdf:li rdf:resource="http://identifiers.org/ncbigi/GI:578834647" />
                  <rdf:li rdf:resource="http://identifiers.org/ncbigi/GI:578834649" />
                  <rdf:li rdf:resource="http://identifiers.org/ncbigi/GI:9790235" />
                  <rdf:li rdf:resource="http://identifiers.org/ccds/CCDS12431.1" />
                </rdf:Bag>
              </bqbiol:isEncodedBy>
            </rdf:Description>
          </rdf:RDF>
        </annotation>
      </fbc:geneProduct>
      <fbc:geneProduct fbc:id="G_AKR1B1" fbc:label="G_AKR1B1" fbc:name="AKR1B1" metaid="G_AKR1B1">
        <annotation>
          <rdf:RDF xmlns:rdf="http://www.w3.org/1999/02/22-rdf-syntax-ns#" xmlns:bqbiol="http://biomodels.net/biology-qualifiers/">
            <rdf:Description rdf:about="#G_AKR1B1">
              <bqbiol:isEncodedBy>
                <rdf:Bag>
                  <rdf:li rdf:resource="http://identifiers.org/ncbigene/231" />
                  <rdf:li rdf:resource="http://identifiers.org/ncbigi/GI:4502049" />
                  <rdf:li rdf:resource="http://identifiers.org/ncbigi/GI:530385669" />
                  <rdf:li rdf:resource="http://identifiers.org/ccds/CCDS5831.1" />
                </rdf:Bag>
              </bqbiol:isEncodedBy>
            </rdf:Description>
          </rdf:RDF>
        </annotation>
      </fbc:geneProduct>
      <fbc:geneProduct fbc:id="G_AKR7A2" fbc:label="G_AKR7A2" fbc:name="AKR7A2" metaid="G_AKR7A2">
        <annotation>
          <rdf:RDF xmlns:rdf="http://www.w3.org/1999/02/22-rdf-syntax-ns#" xmlns:bqbiol="http://biomodels.net/biology-qualifiers/">
            <rdf:Description rdf:about="#G_AKR7A2">
              <bqbiol:isEncodedBy>
                <rdf:Bag>
                  <rdf:li rdf:resource="http://identifiers.org/ncbigi/GI:41327764" />
                  <rdf:li rdf:resource="http://identifiers.org/ncbigene/8574" />
                  <rdf:li rdf:resource="http://identifiers.org/ccds/CCDS194.1" />
                </rdf:Bag>
              </bqbiol:isEncodedBy>
            </rdf:Description>
          </rdf:RDF>
        </annotation>
      </fbc:geneProduct>
      <fbc:geneProduct fbc:id="G_AKR1A1" fbc:label="G_AKR1A1" fbc:name="AKR1A1" metaid="G_AKR1A1">
        <annotation>
          <rdf:RDF xmlns:rdf="http://www.w3.org/1999/02/22-rdf-syntax-ns#" xmlns:bqbiol="http://biomodels.net/biology-qualifiers/">
            <rdf:Description rdf:about="#G_AKR1A1">
              <bqbiol:isEncodedBy>
                <rdf:Bag>
                  <rdf:li rdf:resource="http://identifiers.org/ncbigene/10327" />
                  <rdf:li rdf:resource="http://identifiers.org/ncbigi/GI:24497577" />
                  <rdf:li rdf:resource="http://identifiers.org/ncbigi/GI:320202986" />
                  <rdf:li rdf:resource="http://identifiers.org/ncbigi/GI:320202988" />
                  <rdf:li rdf:resource="http://identifiers.org/ncbigi/GI:5174391" />
                  <rdf:li rdf:resource="http://identifiers.org/ccds/CCDS523.1" />
                </rdf:Bag>
              </bqbiol:isEncodedBy>
            </rdf:Description>
          </rdf:RDF>
        </annotation>
      </fbc:geneProduct>
      <fbc:geneProduct fbc:id="G_SORD" fbc:label="G_SORD" fbc:name="SORD" metaid="G_SORD">
        <annotation>
          <rdf:RDF xmlns:rdf="http://www.w3.org/1999/02/22-rdf-syntax-ns#" xmlns:bqbiol="http://biomodels.net/biology-qualifiers/">
            <rdf:Description rdf:about="#G_SORD">
              <bqbiol:isEncodedBy>
                <rdf:Bag>
                  <rdf:li rdf:resource="http://identifiers.org/ncbigi/GI:156627571" />
                  <rdf:li rdf:resource="http://identifiers.org/ncbigene/6652" />
                  <rdf:li rdf:resource="http://identifiers.org/ccds/CCDS10116.1" />
                </rdf:Bag>
              </bqbiol:isEncodedBy>
            </rdf:Description>
          </rdf:RDF>
        </annotation>
      </fbc:geneProduct>
      <fbc:geneProduct fbc:id="G_SARDH" fbc:label="G_SARDH" fbc:name="SARDH" metaid="G_SARDH">
        <annotation>
          <rdf:RDF xmlns:rdf="http://www.w3.org/1999/02/22-rdf-syntax-ns#" xmlns:bqbiol="http://biomodels.net/biology-qualifiers/">
            <rdf:Description rdf:about="#G_SARDH">
              <bqbiol:isEncodedBy>
                <rdf:Bag>
                  <rdf:li rdf:resource="http://identifiers.org/ncbigene/1757" />
                  <rdf:li rdf:resource="http://identifiers.org/ncbigi/GI:197927446" />
                  <rdf:li rdf:resource="http://identifiers.org/ncbigi/GI:21361378" />
                  <rdf:li rdf:resource="http://identifiers.org/ncbigi/GI:530427116" />
                  <rdf:li rdf:resource="http://identifiers.org/ncbigi/GI:578817141" />
                  <rdf:li rdf:resource="http://identifiers.org/ncbigi/GI:578817143" />
                  <rdf:li rdf:resource="http://identifiers.org/ccds/CCDS6978.1" />
                </rdf:Bag>
              </bqbiol:isEncodedBy>
            </rdf:Description>
          </rdf:RDF>
        </annotation>
      </fbc:geneProduct>
      <fbc:geneProduct fbc:id="G_PAPSS1" fbc:label="G_PAPSS1" fbc:name="PAPSS1" metaid="G_PAPSS1">
        <annotation>
          <rdf:RDF xmlns:rdf="http://www.w3.org/1999/02/22-rdf-syntax-ns#" xmlns:bqbiol="http://biomodels.net/biology-qualifiers/">
            <rdf:Description rdf:about="#G_PAPSS1">
              <bqbiol:isEncodedBy>
                <rdf:Bag>
                  <rdf:li rdf:resource="http://identifiers.org/ncbigi/GI:46094058" />
                  <rdf:li rdf:resource="http://identifiers.org/ncbigene/9061" />
                  <rdf:li rdf:resource="http://identifiers.org/ccds/CCDS3676.1" />
                </rdf:Bag>
              </bqbiol:isEncodedBy>
            </rdf:Description>
          </rdf:RDF>
        </annotation>
      </fbc:geneProduct>
      <fbc:geneProduct fbc:id="G_PAPSS2" fbc:label="G_PAPSS2" fbc:name="PAPSS2" metaid="G_PAPSS2">
        <annotation>
          <rdf:RDF xmlns:rdf="http://www.w3.org/1999/02/22-rdf-syntax-ns#" xmlns:bqbiol="http://biomodels.net/biology-qualifiers/">
            <rdf:Description rdf:about="#G_PAPSS2">
              <bqbiol:isEncodedBy>
                <rdf:Bag>
                  <rdf:li rdf:resource="http://identifiers.org/ncbigi/GI:34447231" />
                  <rdf:li rdf:resource="http://identifiers.org/ncbigi/GI:62912492" />
                  <rdf:li rdf:resource="http://identifiers.org/ncbigene/9060" />
                  <rdf:li rdf:resource="http://identifiers.org/ccds/CCDS44453.1" />
                  <rdf:li rdf:resource="http://identifiers.org/ccds/CCDS7385.1" />
                </rdf:Bag>
              </bqbiol:isEncodedBy>
            </rdf:Description>
          </rdf:RDF>
        </annotation>
      </fbc:geneProduct>
      <fbc:geneProduct fbc:id="G_AASS" fbc:label="G_AASS" fbc:name="AASS" metaid="G_AASS">
        <annotation>
          <rdf:RDF xmlns:rdf="http://www.w3.org/1999/02/22-rdf-syntax-ns#" xmlns:bqbiol="http://biomodels.net/biology-qualifiers/">
            <rdf:Description rdf:about="#G_AASS">
              <bqbiol:isEncodedBy>
                <rdf:Bag>
                  <rdf:li rdf:resource="http://identifiers.org/ncbigene/10157" />
                  <rdf:li rdf:resource="http://identifiers.org/ncbigi/GI:13027640" />
                  <rdf:li rdf:resource="http://identifiers.org/ccds/CCDS5783.1" />
                </rdf:Bag>
              </bqbiol:isEncodedBy>
            </rdf:Description>
          </rdf:RDF>
        </annotation>
      </fbc:geneProduct>
      <fbc:geneProduct fbc:id="G_RPIA" fbc:label="G_RPIA" fbc:name="RPIA" metaid="G_RPIA">
        <annotation>
          <rdf:RDF xmlns:rdf="http://www.w3.org/1999/02/22-rdf-syntax-ns#" xmlns:bqbiol="http://biomodels.net/biology-qualifiers/">
            <rdf:Description rdf:about="#G_RPIA">
              <bqbiol:isEncodedBy>
                <rdf:Bag>
                  <rdf:li rdf:resource="http://identifiers.org/ncbigene/22934" />
                  <rdf:li rdf:resource="http://identifiers.org/ncbigi/GI:94536842" />
                  <rdf:li rdf:resource="http://identifiers.org/ccds/CCDS2004.2" />
                </rdf:Bag>
              </bqbiol:isEncodedBy>
            </rdf:Description>
          </rdf:RDF>
        </annotation>
      </fbc:geneProduct>
      <fbc:geneProduct fbc:id="G_NMRK1" fbc:label="G_NMRK1" fbc:name="NMRK1" metaid="G_NMRK1">
        <annotation>
          <rdf:RDF xmlns:rdf="http://www.w3.org/1999/02/22-rdf-syntax-ns#" xmlns:bqbiol="http://biomodels.net/biology-qualifiers/">
            <rdf:Description rdf:about="#G_NMRK1">
              <bqbiol:isEncodedBy>
                <rdf:Bag>
                  <rdf:li rdf:resource="http://identifiers.org/ncbigi/GI:189027124" />
                  <rdf:li rdf:resource="http://identifiers.org/ncbigene/54981" />
                  <rdf:li rdf:resource="http://identifiers.org/ncbigi/GI:578817603" />
                  <rdf:li rdf:resource="http://identifiers.org/ncbigi/GI:578817605" />
                  <rdf:li rdf:resource="http://identifiers.org/ncbigi/GI:578817607" />
                  <rdf:li rdf:resource="http://identifiers.org/ncbigi/GI:578817609" />
                  <rdf:li rdf:resource="http://identifiers.org/ncbigi/GI:8923530" />
                  <rdf:li rdf:resource="http://identifiers.org/ccds/CCDS47981.1" />
                  <rdf:li rdf:resource="http://identifiers.org/ccds/CCDS6650.1" />
                </rdf:Bag>
              </bqbiol:isEncodedBy>
            </rdf:Description>
          </rdf:RDF>
        </annotation>
      </fbc:geneProduct>
      <fbc:geneProduct fbc:id="G_SLC16A3" fbc:label="G_SLC16A3" fbc:name="SLC16A3" metaid="G_SLC16A3">
        <annotation>
          <rdf:RDF xmlns:rdf="http://www.w3.org/1999/02/22-rdf-syntax-ns#" xmlns:bqbiol="http://biomodels.net/biology-qualifiers/">
            <rdf:Description rdf:about="#G_SLC16A3">
              <bqbiol:isEncodedBy>
                <rdf:Bag>
                  <rdf:li rdf:resource="http://identifiers.org/ncbigi/GI:109288010" />
                  <rdf:li rdf:resource="http://identifiers.org/ncbigi/GI:109288012" />
                  <rdf:li rdf:resource="http://identifiers.org/ncbigi/GI:332800979" />
                  <rdf:li rdf:resource="http://identifiers.org/ncbigi/GI:332800981" />
                  <rdf:li rdf:resource="http://identifiers.org/ncbigi/GI:332800983" />
                  <rdf:li rdf:resource="http://identifiers.org/ncbigi/GI:4759112" />
                  <rdf:li rdf:resource="http://identifiers.org/ncbigene/9123" />
                  <rdf:li rdf:resource="http://identifiers.org/ccds/CCDS11804.1" />
                </rdf:Bag>
              </bqbiol:isEncodedBy>
            </rdf:Description>
          </rdf:RDF>
        </annotation>
      </fbc:geneProduct>
      <fbc:geneProduct fbc:id="G_SLC16A7" fbc:label="G_SLC16A7" fbc:name="SLC16A7" metaid="G_SLC16A7">
        <annotation>
          <rdf:RDF xmlns:rdf="http://www.w3.org/1999/02/22-rdf-syntax-ns#" xmlns:bqbiol="http://biomodels.net/biology-qualifiers/">
            <rdf:Description rdf:about="#G_SLC16A7">
              <bqbiol:isEncodedBy>
                <rdf:Bag>
                  <rdf:li rdf:resource="http://identifiers.org/ncbigi/GI:24431958" />
                  <rdf:li rdf:resource="http://identifiers.org/ncbigi/GI:397739031" />
                  <rdf:li rdf:resource="http://identifiers.org/ncbigi/GI:397739033" />
                  <rdf:li rdf:resource="http://identifiers.org/ncbigi/GI:530401003" />
                  <rdf:li rdf:resource="http://identifiers.org/ncbigi/GI:578824459" />
                  <rdf:li rdf:resource="http://identifiers.org/ncbigene/9194" />
                  <rdf:li rdf:resource="http://identifiers.org/ccds/CCDS8961.1" />
                </rdf:Bag>
              </bqbiol:isEncodedBy>
            </rdf:Description>
          </rdf:RDF>
        </annotation>
      </fbc:geneProduct>
      <fbc:geneProduct fbc:id="G_UPP2" fbc:label="G_UPP2" fbc:name="UPP2" metaid="G_UPP2">
        <annotation>
          <rdf:RDF xmlns:rdf="http://www.w3.org/1999/02/22-rdf-syntax-ns#" xmlns:bqbiol="http://biomodels.net/biology-qualifiers/">
            <rdf:Description rdf:about="#G_UPP2">
              <bqbiol:isEncodedBy>
                <rdf:Bag>
                  <rdf:li rdf:resource="http://identifiers.org/ncbigene/151531" />
                  <rdf:li rdf:resource="http://identifiers.org/ncbigi/GI:205360941" />
                  <rdf:li rdf:resource="http://identifiers.org/ncbigi/GI:27597096" />
                  <rdf:li rdf:resource="http://identifiers.org/ncbigi/GI:530369947" />
                  <rdf:li rdf:resource="http://identifiers.org/ccds/CCDS2207.1" />
                  <rdf:li rdf:resource="http://identifiers.org/ccds/CCDS46435.1" />
                </rdf:Bag>
              </bqbiol:isEncodedBy>
            </rdf:Description>
          </rdf:RDF>
        </annotation>
      </fbc:geneProduct>
      <fbc:geneProduct fbc:id="G_UPP1" fbc:label="G_UPP1" fbc:name="UPP1" metaid="G_UPP1">
        <annotation>
          <rdf:RDF xmlns:rdf="http://www.w3.org/1999/02/22-rdf-syntax-ns#" xmlns:bqbiol="http://biomodels.net/biology-qualifiers/">
            <rdf:Description rdf:about="#G_UPP1">
              <bqbiol:isEncodedBy>
                <rdf:Bag>
                  <rdf:li rdf:resource="http://identifiers.org/ncbigi/GI:4507839" />
                  <rdf:li rdf:resource="http://identifiers.org/ncbigi/GI:530384960" />
                  <rdf:li rdf:resource="http://identifiers.org/ncbigi/GI:566006090" />
                  <rdf:li rdf:resource="http://identifiers.org/ncbigi/GI:566006139" />
                  <rdf:li rdf:resource="http://identifiers.org/ncbigi/GI:566006146" />
                  <rdf:li rdf:resource="http://identifiers.org/ncbigi/GI:566006152" />
                  <rdf:li rdf:resource="http://identifiers.org/ncbigi/GI:578813618" />
                  <rdf:li rdf:resource="http://identifiers.org/ncbigene/7378" />
                  <rdf:li rdf:resource="http://identifiers.org/ccds/CCDS5507.1" />
                </rdf:Bag>
              </bqbiol:isEncodedBy>
            </rdf:Description>
          </rdf:RDF>
        </annotation>
      </fbc:geneProduct>
      <fbc:geneProduct fbc:id="G_PKLR" fbc:label="G_PKLR" fbc:name="PKLR" metaid="G_PKLR">
        <annotation>
          <rdf:RDF xmlns:rdf="http://www.w3.org/1999/02/22-rdf-syntax-ns#" xmlns:bqbiol="http://biomodels.net/biology-qualifiers/">
            <rdf:Description rdf:about="#G_PKLR">
              <bqbiol:isEncodedBy>
                <rdf:Bag>
                  <rdf:li rdf:resource="http://identifiers.org/ncbigi/GI:10835121" />
                  <rdf:li rdf:resource="http://identifiers.org/ncbigi/GI:32967597" />
                  <rdf:li rdf:resource="http://identifiers.org/ncbigi/GI:530364927" />
                  <rdf:li rdf:resource="http://identifiers.org/ncbigene/5313" />
                  <rdf:li rdf:resource="http://identifiers.org/ncbigi/GI:578801114" />
                  <rdf:li rdf:resource="http://identifiers.org/ccds/CCDS1109.1" />
                  <rdf:li rdf:resource="http://identifiers.org/ccds/CCDS44240.1" />
                </rdf:Bag>
              </bqbiol:isEncodedBy>
            </rdf:Description>
          </rdf:RDF>
        </annotation>
      </fbc:geneProduct>
      <fbc:geneProduct fbc:id="G_PKM" fbc:label="G_PKM" fbc:name="PKM" metaid="G_PKM">
        <annotation>
          <rdf:RDF xmlns:rdf="http://www.w3.org/1999/02/22-rdf-syntax-ns#" xmlns:bqbiol="http://biomodels.net/biology-qualifiers/">
            <rdf:Description rdf:about="#G_PKM">
              <bqbiol:isEncodedBy>
                <rdf:Bag>
                  <rdf:li rdf:resource="http://identifiers.org/ncbigi/GI:332164775" />
                  <rdf:li rdf:resource="http://identifiers.org/ncbigi/GI:332164777" />
                  <rdf:li rdf:resource="http://identifiers.org/ncbigi/GI:332164779" />
                  <rdf:li rdf:resource="http://identifiers.org/ncbigi/GI:332164781" />
                  <rdf:li rdf:resource="http://identifiers.org/ncbigi/GI:33286418" />
                  <rdf:li rdf:resource="http://identifiers.org/ncbigi/GI:33286420" />
                  <rdf:li rdf:resource="http://identifiers.org/ncbigi/GI:33286422" />
                  <rdf:li rdf:resource="http://identifiers.org/ncbigi/GI:530405975" />
                  <rdf:li rdf:resource="http://identifiers.org/ncbigi/GI:530405979" />
                  <rdf:li rdf:resource="http://identifiers.org/ncbigene/5315" />
                  <rdf:li rdf:resource="http://identifiers.org/ncbigi/GI:578827087" />
                  <rdf:li rdf:resource="http://identifiers.org/ccds/CCDS32284.1" />
                  <rdf:li rdf:resource="http://identifiers.org/ccds/CCDS32285.1" />
                  <rdf:li rdf:resource="http://identifiers.org/ccds/CCDS55972.1" />
                </rdf:Bag>
              </bqbiol:isEncodedBy>
            </rdf:Description>
          </rdf:RDF>
        </annotation>
      </fbc:geneProduct>
      <fbc:geneProduct fbc:id="G_PNP" fbc:label="G_PNP" fbc:name="PNP" metaid="G_PNP">
        <annotation>
          <rdf:RDF xmlns:rdf="http://www.w3.org/1999/02/22-rdf-syntax-ns#" xmlns:bqbiol="http://biomodels.net/biology-qualifiers/">
            <rdf:Description rdf:about="#G_PNP">
              <bqbiol:isEncodedBy>
                <rdf:Bag>
                  <rdf:li rdf:resource="http://identifiers.org/ncbigi/GI:157168362" />
                  <rdf:li rdf:resource="http://identifiers.org/ncbigene/4860" />
                  <rdf:li rdf:resource="http://identifiers.org/ccds/CCDS9552.1" />
                </rdf:Bag>
              </bqbiol:isEncodedBy>
            </rdf:Description>
          </rdf:RDF>
        </annotation>
      </fbc:geneProduct>
      <fbc:geneProduct fbc:id="G_PRPS1L1" fbc:label="G_PRPS1L1" fbc:name="PRPS1L1" metaid="G_PRPS1L1">
        <annotation>
          <rdf:RDF xmlns:rdf="http://www.w3.org/1999/02/22-rdf-syntax-ns#" xmlns:bqbiol="http://biomodels.net/biology-qualifiers/">
            <rdf:Description rdf:about="#G_PRPS1L1">
              <bqbiol:isEncodedBy>
                <rdf:Bag>
                  <rdf:li rdf:resource="http://identifiers.org/ncbigene/221823" />
                  <rdf:li rdf:resource="http://identifiers.org/ncbigi/GI:28557709" />
                  <rdf:li rdf:resource="http://identifiers.org/ccds/CCDS47552.1" />
                </rdf:Bag>
              </bqbiol:isEncodedBy>
            </rdf:Description>
          </rdf:RDF>
        </annotation>
      </fbc:geneProduct>
      <fbc:geneProduct fbc:id="G_PRPS2" fbc:label="G_PRPS2" fbc:name="PRPS2" metaid="G_PRPS2">
        <annotation>
          <rdf:RDF xmlns:rdf="http://www.w3.org/1999/02/22-rdf-syntax-ns#" xmlns:bqbiol="http://biomodels.net/biology-qualifiers/">
            <rdf:Description rdf:about="#G_PRPS2">
              <bqbiol:isEncodedBy>
                <rdf:Bag>
                  <rdf:li rdf:resource="http://identifiers.org/ncbigi/GI:4506129" />
                  <rdf:li rdf:resource="http://identifiers.org/ncbigene/5634" />
                  <rdf:li rdf:resource="http://identifiers.org/ncbigi/GI:84875539" />
                  <rdf:li rdf:resource="http://identifiers.org/ccds/CCDS14150.1" />
                  <rdf:li rdf:resource="http://identifiers.org/ccds/CCDS43918.1" />
                </rdf:Bag>
              </bqbiol:isEncodedBy>
            </rdf:Description>
          </rdf:RDF>
        </annotation>
      </fbc:geneProduct>
      <fbc:geneProduct fbc:id="G_PRPS1" fbc:label="G_PRPS1" fbc:name="PRPS1" metaid="G_PRPS1">
        <annotation>
          <rdf:RDF xmlns:rdf="http://www.w3.org/1999/02/22-rdf-syntax-ns#" xmlns:bqbiol="http://biomodels.net/biology-qualifiers/">
            <rdf:Description rdf:about="#G_PRPS1">
              <bqbiol:isEncodedBy>
                <rdf:Bag>
                  <rdf:li rdf:resource="http://identifiers.org/ncbigi/GI:324711015" />
                  <rdf:li rdf:resource="http://identifiers.org/ncbigi/GI:4506127" />
                  <rdf:li rdf:resource="http://identifiers.org/ncbigene/5631" />
                  <rdf:li rdf:resource="http://identifiers.org/ccds/CCDS14529.1" />
                </rdf:Bag>
              </bqbiol:isEncodedBy>
            </rdf:Description>
          </rdf:RDF>
        </annotation>
      </fbc:geneProduct>
      <fbc:geneProduct fbc:id="G_SLC6A7" fbc:label="G_SLC6A7" fbc:name="SLC6A7" metaid="G_SLC6A7">
        <annotation>
          <rdf:RDF xmlns:rdf="http://www.w3.org/1999/02/22-rdf-syntax-ns#" xmlns:bqbiol="http://biomodels.net/biology-qualifiers/">
            <rdf:Description rdf:about="#G_SLC6A7">
              <bqbiol:isEncodedBy>
                <rdf:Bag>
                  <rdf:li rdf:resource="http://identifiers.org/ncbigi/GI:134304856" />
                  <rdf:li rdf:resource="http://identifiers.org/ncbigene/6534" />
                  <rdf:li rdf:resource="http://identifiers.org/ccds/CCDS4305.1" />
                </rdf:Bag>
              </bqbiol:isEncodedBy>
            </rdf:Description>
          </rdf:RDF>
        </annotation>
      </fbc:geneProduct>
      <fbc:geneProduct fbc:id="G_SLCO2A1" fbc:label="G_SLCO2A1" fbc:name="SLCO2A1" metaid="G_SLCO2A1">
        <annotation>
          <rdf:RDF xmlns:rdf="http://www.w3.org/1999/02/22-rdf-syntax-ns#" xmlns:bqbiol="http://biomodels.net/biology-qualifiers/">
            <rdf:Description rdf:about="#G_SLCO2A1">
              <bqbiol:isEncodedBy>
                <rdf:Bag>
                  <rdf:li rdf:resource="http://identifiers.org/ncbigi/GI:188528663" />
                  <rdf:li rdf:resource="http://identifiers.org/ncbigene/6578" />
                  <rdf:li rdf:resource="http://identifiers.org/ccds/CCDS3084.1" />
                </rdf:Bag>
              </bqbiol:isEncodedBy>
            </rdf:Description>
          </rdf:RDF>
        </annotation>
      </fbc:geneProduct>
      <fbc:geneProduct fbc:id="G_PFAS" fbc:label="G_PFAS" fbc:name="PFAS" metaid="G_PFAS">
        <annotation>
          <rdf:RDF xmlns:rdf="http://www.w3.org/1999/02/22-rdf-syntax-ns#" xmlns:bqbiol="http://biomodels.net/biology-qualifiers/">
            <rdf:Description rdf:about="#G_PFAS">
              <bqbiol:isEncodedBy>
                <rdf:Bag>
                  <rdf:li rdf:resource="http://identifiers.org/ncbigi/GI:31657129" />
                  <rdf:li rdf:resource="http://identifiers.org/ncbigene/5198" />
                  <rdf:li rdf:resource="http://identifiers.org/ncbigi/GI:578829954" />
                  <rdf:li rdf:resource="http://identifiers.org/ccds/CCDS11136.1" />
                </rdf:Bag>
              </bqbiol:isEncodedBy>
            </rdf:Description>
          </rdf:RDF>
        </annotation>
      </fbc:geneProduct>
      <fbc:geneProduct fbc:id="G_EPX" fbc:label="G_EPX" fbc:name="EPX" metaid="G_EPX">
        <annotation>
          <rdf:RDF xmlns:rdf="http://www.w3.org/1999/02/22-rdf-syntax-ns#" xmlns:bqbiol="http://biomodels.net/biology-qualifiers/">
            <rdf:Description rdf:about="#G_EPX">
              <bqbiol:isEncodedBy>
                <rdf:Bag>
                  <rdf:li rdf:resource="http://identifiers.org/ncbigi/GI:4503595" />
                  <rdf:li rdf:resource="http://identifiers.org/ncbigi/GI:578831504" />
                  <rdf:li rdf:resource="http://identifiers.org/ncbigene/8288" />
                  <rdf:li rdf:resource="http://identifiers.org/ccds/CCDS11602.1" />
                </rdf:Bag>
              </bqbiol:isEncodedBy>
            </rdf:Description>
          </rdf:RDF>
        </annotation>
      </fbc:geneProduct>
      <fbc:geneProduct fbc:id="G_PAICS" fbc:label="G_PAICS" fbc:name="PAICS" metaid="G_PAICS">
        <annotation>
          <rdf:RDF xmlns:rdf="http://www.w3.org/1999/02/22-rdf-syntax-ns#" xmlns:bqbiol="http://biomodels.net/biology-qualifiers/">
            <rdf:Description rdf:about="#G_PAICS">
              <bqbiol:isEncodedBy>
                <rdf:Bag>
                  <rdf:li rdf:resource="http://identifiers.org/ncbigene/10606" />
                  <rdf:li rdf:resource="http://identifiers.org/ncbigi/GI:119220557" />
                  <rdf:li rdf:resource="http://identifiers.org/ncbigi/GI:119220559" />
                  <rdf:li rdf:resource="http://identifiers.org/ncbigi/GI:5453539" />
                  <rdf:li rdf:resource="http://identifiers.org/ncbigi/GI:578808622" />
                  <rdf:li rdf:resource="http://identifiers.org/ccds/CCDS47060.1" />
                  <rdf:li rdf:resource="http://identifiers.org/ccds/CCDS47061.1" />
                </rdf:Bag>
              </bqbiol:isEncodedBy>
            </rdf:Description>
          </rdf:RDF>
        </annotation>
      </fbc:geneProduct>
      <fbc:geneProduct fbc:id="G_GART" fbc:label="G_GART" fbc:name="GART" metaid="G_GART">
        <annotation>
          <rdf:RDF xmlns:rdf="http://www.w3.org/1999/02/22-rdf-syntax-ns#" xmlns:bqbiol="http://biomodels.net/biology-qualifiers/">
            <rdf:Description rdf:about="#G_GART">
              <bqbiol:isEncodedBy>
                <rdf:Bag>
                  <rdf:li rdf:resource="http://identifiers.org/ncbigi/GI:209869993" />
                  <rdf:li rdf:resource="http://identifiers.org/ncbigi/GI:209869995" />
                  <rdf:li rdf:resource="http://identifiers.org/ncbigene/2618" />
                  <rdf:li rdf:resource="http://identifiers.org/ncbigi/GI:28416899" />
                  <rdf:li rdf:resource="http://identifiers.org/ncbigi/GI:4503915" />
                  <rdf:li rdf:resource="http://identifiers.org/ncbigi/GI:530418825" />
                  <rdf:li rdf:resource="http://identifiers.org/ncbigi/GI:578836504" />
                  <rdf:li rdf:resource="http://identifiers.org/ncbigi/GI:578836506" />
                  <rdf:li rdf:resource="http://identifiers.org/ncbigi/GI:578836508" />
                  <rdf:li rdf:resource="http://identifiers.org/ccds/CCDS13627.1" />
                  <rdf:li rdf:resource="http://identifiers.org/ccds/CCDS13628.1" />
                </rdf:Bag>
              </bqbiol:isEncodedBy>
            </rdf:Description>
          </rdf:RDF>
        </annotation>
      </fbc:geneProduct>
      <fbc:geneProduct fbc:id="G_PPOX" fbc:label="G_PPOX" fbc:name="PPOX" metaid="G_PPOX">
        <annotation>
          <rdf:RDF xmlns:rdf="http://www.w3.org/1999/02/22-rdf-syntax-ns#" xmlns:bqbiol="http://biomodels.net/biology-qualifiers/">
            <rdf:Description rdf:about="#G_PPOX">
              <bqbiol:isEncodedBy>
                <rdf:Bag>
                  <rdf:li rdf:resource="http://identifiers.org/ncbigi/GI:170650615" />
                  <rdf:li rdf:resource="http://identifiers.org/ncbigi/GI:4506001" />
                  <rdf:li rdf:resource="http://identifiers.org/ncbigi/GI:530364980" />
                  <rdf:li rdf:resource="http://identifiers.org/ncbigi/GI:530364988" />
                  <rdf:li rdf:resource="http://identifiers.org/ncbigene/5498" />
                  <rdf:li rdf:resource="http://identifiers.org/ncbigi/GI:578801152" />
                  <rdf:li rdf:resource="http://identifiers.org/ncbigi/GI:578801155" />
                  <rdf:li rdf:resource="http://identifiers.org/ncbigi/GI:578801157" />
                  <rdf:li rdf:resource="http://identifiers.org/ncbigi/GI:578801159" />
                  <rdf:li rdf:resource="http://identifiers.org/ncbigi/GI:578801162" />
                  <rdf:li rdf:resource="http://identifiers.org/ccds/CCDS1221.1" />
                </rdf:Bag>
              </bqbiol:isEncodedBy>
            </rdf:Description>
          </rdf:RDF>
        </annotation>
      </fbc:geneProduct>
      <fbc:geneProduct fbc:id="G_RHAG" fbc:label="G_RHAG" fbc:name="RHAG" metaid="G_RHAG">
        <annotation>
          <rdf:RDF xmlns:rdf="http://www.w3.org/1999/02/22-rdf-syntax-ns#" xmlns:bqbiol="http://biomodels.net/biology-qualifiers/">
            <rdf:Description rdf:about="#G_RHAG">
              <bqbiol:isEncodedBy>
                <rdf:Bag>
                  <rdf:li rdf:resource="http://identifiers.org/ncbigi/GI:156627565" />
                  <rdf:li rdf:resource="http://identifiers.org/ncbigene/6005" />
                  <rdf:li rdf:resource="http://identifiers.org/ccds/CCDS4927.1" />
                </rdf:Bag>
              </bqbiol:isEncodedBy>
            </rdf:Description>
          </rdf:RDF>
        </annotation>
      </fbc:geneProduct>
      <fbc:geneProduct fbc:id="G_RHBG" fbc:label="G_RHBG" fbc:name="RHBG" metaid="G_RHBG">
        <annotation>
          <rdf:RDF xmlns:rdf="http://www.w3.org/1999/02/22-rdf-syntax-ns#" xmlns:bqbiol="http://biomodels.net/biology-qualifiers/">
            <rdf:Description rdf:about="#G_RHBG">
              <bqbiol:isEncodedBy>
                <rdf:Bag>
                  <rdf:li rdf:resource="http://identifiers.org/ncbigi/GI:224548945" />
                  <rdf:li rdf:resource="http://identifiers.org/ncbigi/GI:373938444" />
                  <rdf:li rdf:resource="http://identifiers.org/ncbigi/GI:373938446" />
                  <rdf:li rdf:resource="http://identifiers.org/ncbigene/57127" />
                </rdf:Bag>
              </bqbiol:isEncodedBy>
            </rdf:Description>
          </rdf:RDF>
        </annotation>
      </fbc:geneProduct>
      <fbc:geneProduct fbc:id="G_SLC25A16" fbc:label="G_SLC25A16" fbc:name="SLC25A16" metaid="G_SLC25A16">
        <annotation>
          <rdf:RDF xmlns:rdf="http://www.w3.org/1999/02/22-rdf-syntax-ns#" xmlns:bqbiol="http://biomodels.net/biology-qualifiers/">
            <rdf:Description rdf:about="#G_SLC25A16">
              <bqbiol:isEncodedBy>
                <rdf:Bag>
                  <rdf:li rdf:resource="http://identifiers.org/ncbigi/GI:27544933" />
                  <rdf:li rdf:resource="http://identifiers.org/ncbigi/GI:530394411" />
                  <rdf:li rdf:resource="http://identifiers.org/ncbigi/GI:578819820" />
                  <rdf:li rdf:resource="http://identifiers.org/ncbigene/8034" />
                  <rdf:li rdf:resource="http://identifiers.org/ccds/CCDS7280.1" />
                </rdf:Bag>
              </bqbiol:isEncodedBy>
            </rdf:Description>
          </rdf:RDF>
        </annotation>
      </fbc:geneProduct>
      <fbc:geneProduct fbc:id="G_SUCLA2" fbc:label="G_SUCLA2" fbc:name="SUCLA2" metaid="G_SUCLA2">
        <annotation>
          <rdf:RDF xmlns:rdf="http://www.w3.org/1999/02/22-rdf-syntax-ns#" xmlns:bqbiol="http://biomodels.net/biology-qualifiers/">
            <rdf:Description rdf:about="#G_SUCLA2">
              <bqbiol:isEncodedBy>
                <rdf:Bag>
                  <rdf:li rdf:resource="http://identifiers.org/ncbigi/GI:11321583" />
                  <rdf:li rdf:resource="http://identifiers.org/ncbigene/8803" />
                  <rdf:li rdf:resource="http://identifiers.org/ccds/CCDS9406.1" />
                </rdf:Bag>
              </bqbiol:isEncodedBy>
            </rdf:Description>
          </rdf:RDF>
        </annotation>
      </fbc:geneProduct>
      <fbc:geneProduct fbc:id="G_SLC34A3" fbc:label="G_SLC34A3" fbc:name="SLC34A3" metaid="G_SLC34A3">
        <annotation>
          <rdf:RDF xmlns:rdf="http://www.w3.org/1999/02/22-rdf-syntax-ns#" xmlns:bqbiol="http://biomodels.net/biology-qualifiers/">
            <rdf:Description rdf:about="#G_SLC34A3">
              <bqbiol:isEncodedBy>
                <rdf:Bag>
                  <rdf:li rdf:resource="http://identifiers.org/ncbigene/142680" />
                  <rdf:li rdf:resource="http://identifiers.org/ncbigi/GI:25014088" />
                  <rdf:li rdf:resource="http://identifiers.org/ncbigi/GI:293597523" />
                  <rdf:li rdf:resource="http://identifiers.org/ncbigi/GI:293597525" />
                  <rdf:li rdf:resource="http://identifiers.org/ccds/CCDS7038.1" />
                </rdf:Bag>
              </bqbiol:isEncodedBy>
            </rdf:Description>
          </rdf:RDF>
        </annotation>
      </fbc:geneProduct>
      <fbc:geneProduct fbc:id="G_AQP8" fbc:label="G_AQP8" fbc:name="AQP8" metaid="G_AQP8">
        <annotation>
          <rdf:RDF xmlns:rdf="http://www.w3.org/1999/02/22-rdf-syntax-ns#" xmlns:bqbiol="http://biomodels.net/biology-qualifiers/">
            <rdf:Description rdf:about="#G_AQP8">
              <bqbiol:isEncodedBy>
                <rdf:Bag>
                  <rdf:li rdf:resource="http://identifiers.org/ncbigene/343" />
                  <rdf:li rdf:resource="http://identifiers.org/ncbigi/GI:45446752" />
                  <rdf:li rdf:resource="http://identifiers.org/ccds/CCDS10626.1" />
                </rdf:Bag>
              </bqbiol:isEncodedBy>
            </rdf:Description>
          </rdf:RDF>
        </annotation>
      </fbc:geneProduct>
      <fbc:geneProduct fbc:id="G_SLC25A6" fbc:label="G_SLC25A6" fbc:name="SLC25A6" metaid="G_SLC25A6">
        <annotation>
          <rdf:RDF xmlns:rdf="http://www.w3.org/1999/02/22-rdf-syntax-ns#" xmlns:bqbiol="http://biomodels.net/biology-qualifiers/">
            <rdf:Description rdf:about="#G_SLC25A6">
              <bqbiol:isEncodedBy>
                <rdf:Bag>
                  <rdf:li rdf:resource="http://identifiers.org/ncbigi/GI:156071462" />
                  <rdf:li rdf:resource="http://identifiers.org/ncbigene/293" />
                  <rdf:li rdf:resource="http://identifiers.org/ccds/CCDS14114.1" />
                </rdf:Bag>
              </bqbiol:isEncodedBy>
            </rdf:Description>
          </rdf:RDF>
        </annotation>
      </fbc:geneProduct>
      <fbc:geneProduct fbc:id="G_SLC25A5" fbc:label="G_SLC25A5" fbc:name="SLC25A5" metaid="G_SLC25A5">
        <annotation>
          <rdf:RDF xmlns:rdf="http://www.w3.org/1999/02/22-rdf-syntax-ns#" xmlns:bqbiol="http://biomodels.net/biology-qualifiers/">
            <rdf:Description rdf:about="#G_SLC25A5">
              <bqbiol:isEncodedBy>
                <rdf:Bag>
                  <rdf:li rdf:resource="http://identifiers.org/ncbigi/GI:156071459" />
                  <rdf:li rdf:resource="http://identifiers.org/ncbigene/292" />
                  <rdf:li rdf:resource="http://identifiers.org/ccds/CCDS14578.1" />
                </rdf:Bag>
              </bqbiol:isEncodedBy>
            </rdf:Description>
          </rdf:RDF>
        </annotation>
      </fbc:geneProduct>
      <fbc:geneProduct fbc:id="G_SLC25A4" fbc:label="G_SLC25A4" fbc:name="SLC25A4" metaid="G_SLC25A4">
        <annotation>
          <rdf:RDF xmlns:rdf="http://www.w3.org/1999/02/22-rdf-syntax-ns#" xmlns:bqbiol="http://biomodels.net/biology-qualifiers/">
            <rdf:Description rdf:about="#G_SLC25A4">
              <bqbiol:isEncodedBy>
                <rdf:Bag>
                  <rdf:li rdf:resource="http://identifiers.org/ncbigene/291" />
                  <rdf:li rdf:resource="http://identifiers.org/ncbigi/GI:55749577" />
                  <rdf:li rdf:resource="http://identifiers.org/ccds/CCDS34114.1" />
                </rdf:Bag>
              </bqbiol:isEncodedBy>
            </rdf:Description>
          </rdf:RDF>
        </annotation>
      </fbc:geneProduct>
      <fbc:geneProduct fbc:id="G_PRODH" fbc:label="G_PRODH" fbc:name="PRODH" metaid="G_PRODH">
        <annotation>
          <rdf:RDF xmlns:rdf="http://www.w3.org/1999/02/22-rdf-syntax-ns#" xmlns:bqbiol="http://biomodels.net/biology-qualifiers/">
            <rdf:Description rdf:about="#G_PRODH">
              <bqbiol:isEncodedBy>
                <rdf:Bag>
                  <rdf:li rdf:resource="http://identifiers.org/ncbigi/GI:304766647" />
                  <rdf:li rdf:resource="http://identifiers.org/ncbigi/GI:304766736" />
                  <rdf:li rdf:resource="http://identifiers.org/ncbigene/5625" />
                  <rdf:li rdf:resource="http://identifiers.org/ccds/CCDS13754.1" />
                  <rdf:li rdf:resource="http://identifiers.org/ccds/CCDS56223.1" />
                </rdf:Bag>
              </bqbiol:isEncodedBy>
            </rdf:Description>
          </rdf:RDF>
        </annotation>
      </fbc:geneProduct>
      <fbc:geneProduct fbc:id="G_SLC36A1" fbc:label="G_SLC36A1" fbc:name="SLC36A1" metaid="G_SLC36A1">
        <annotation>
          <rdf:RDF xmlns:rdf="http://www.w3.org/1999/02/22-rdf-syntax-ns#" xmlns:bqbiol="http://biomodels.net/biology-qualifiers/">
            <rdf:Description rdf:about="#G_SLC36A1">
              <bqbiol:isEncodedBy>
                <rdf:Bag>
                  <rdf:li rdf:resource="http://identifiers.org/ncbigene/206358" />
                  <rdf:li rdf:resource="http://identifiers.org/ncbigi/GI:41352721" />
                  <rdf:li rdf:resource="http://identifiers.org/ncbigi/GI:530380428" />
                  <rdf:li rdf:resource="http://identifiers.org/ncbigi/GI:578810805" />
                  <rdf:li rdf:resource="http://identifiers.org/ncbigi/GI:578810807" />
                  <rdf:li rdf:resource="http://identifiers.org/ccds/CCDS4316.1" />
                </rdf:Bag>
              </bqbiol:isEncodedBy>
            </rdf:Description>
          </rdf:RDF>
        </annotation>
      </fbc:geneProduct>
      <fbc:geneProduct fbc:id="G_SLC16A1" fbc:label="G_SLC16A1" fbc:name="SLC16A1" metaid="G_SLC16A1">
        <annotation>
          <rdf:RDF xmlns:rdf="http://www.w3.org/1999/02/22-rdf-syntax-ns#" xmlns:bqbiol="http://biomodels.net/biology-qualifiers/">
            <rdf:Description rdf:about="#G_SLC16A1">
              <bqbiol:isEncodedBy>
                <rdf:Bag>
                  <rdf:li rdf:resource="http://identifiers.org/ncbigi/GI:115583685" />
                  <rdf:li rdf:resource="http://identifiers.org/ncbigi/GI:262073007" />
                  <rdf:li rdf:resource="http://identifiers.org/ncbigene/6566" />
                  <rdf:li rdf:resource="http://identifiers.org/ccds/CCDS858.1" />
                </rdf:Bag>
              </bqbiol:isEncodedBy>
            </rdf:Description>
          </rdf:RDF>
        </annotation>
      </fbc:geneProduct>
      <fbc:geneProduct fbc:id="G_PAFAH1B3" fbc:label="G_PAFAH1B3" fbc:name="PAFAH1B3" metaid="G_PAFAH1B3">
        <annotation>
          <rdf:RDF xmlns:rdf="http://www.w3.org/1999/02/22-rdf-syntax-ns#" xmlns:bqbiol="http://biomodels.net/biology-qualifiers/">
            <rdf:Description rdf:about="#G_PAFAH1B3">
              <bqbiol:isEncodedBy>
                <rdf:Bag>
                  <rdf:li rdf:resource="http://identifiers.org/ncbigi/GI:225543097" />
                  <rdf:li rdf:resource="http://identifiers.org/ncbigi/GI:225543099" />
                  <rdf:li rdf:resource="http://identifiers.org/ncbigi/GI:4505587" />
                  <rdf:li rdf:resource="http://identifiers.org/ncbigene/5050" />
                  <rdf:li rdf:resource="http://identifiers.org/ccds/CCDS12602.1" />
                </rdf:Bag>
              </bqbiol:isEncodedBy>
            </rdf:Description>
          </rdf:RDF>
        </annotation>
      </fbc:geneProduct>
      <fbc:geneProduct fbc:id="G_PAFAH1B1" fbc:label="G_PAFAH1B1" fbc:name="PAFAH1B1" metaid="G_PAFAH1B1">
        <annotation>
          <rdf:RDF xmlns:rdf="http://www.w3.org/1999/02/22-rdf-syntax-ns#" xmlns:bqbiol="http://biomodels.net/biology-qualifiers/">
            <rdf:Description rdf:about="#G_PAFAH1B1">
              <bqbiol:isEncodedBy>
                <rdf:Bag>
                  <rdf:li rdf:resource="http://identifiers.org/ncbigi/GI:4557741" />
                  <rdf:li rdf:resource="http://identifiers.org/ncbigene/5048" />
                  <rdf:li rdf:resource="http://identifiers.org/ccds/CCDS32528.1" />
                </rdf:Bag>
              </bqbiol:isEncodedBy>
            </rdf:Description>
          </rdf:RDF>
        </annotation>
      </fbc:geneProduct>
      <fbc:geneProduct fbc:id="G_PAFAH2" fbc:label="G_PAFAH2" fbc:name="PAFAH2" metaid="G_PAFAH2">
        <annotation>
          <rdf:RDF xmlns:rdf="http://www.w3.org/1999/02/22-rdf-syntax-ns#" xmlns:bqbiol="http://biomodels.net/biology-qualifiers/">
            <rdf:Description rdf:about="#G_PAFAH2">
              <bqbiol:isEncodedBy>
                <rdf:Bag>
                  <rdf:li rdf:resource="http://identifiers.org/ncbigi/GI:4758878" />
                  <rdf:li rdf:resource="http://identifiers.org/ncbigene/5051" />
                  <rdf:li rdf:resource="http://identifiers.org/ncbigi/GI:578799191" />
                  <rdf:li rdf:resource="http://identifiers.org/ncbigi/GI:578799193" />
                  <rdf:li rdf:resource="http://identifiers.org/ncbigi/GI:578799195" />
                  <rdf:li rdf:resource="http://identifiers.org/ccds/CCDS270.1" />
                </rdf:Bag>
              </bqbiol:isEncodedBy>
            </rdf:Description>
          </rdf:RDF>
        </annotation>
      </fbc:geneProduct>
      <fbc:geneProduct fbc:id="G_PAFAH1B2" fbc:label="G_PAFAH1B2" fbc:name="PAFAH1B2" metaid="G_PAFAH1B2">
        <annotation>
          <rdf:RDF xmlns:rdf="http://www.w3.org/1999/02/22-rdf-syntax-ns#" xmlns:bqbiol="http://biomodels.net/biology-qualifiers/">
            <rdf:Description rdf:about="#G_PAFAH1B2">
              <bqbiol:isEncodedBy>
                <rdf:Bag>
                  <rdf:li rdf:resource="http://identifiers.org/ncbigi/GI:296080766" />
                  <rdf:li rdf:resource="http://identifiers.org/ncbigi/GI:296080768" />
                  <rdf:li rdf:resource="http://identifiers.org/ncbigi/GI:296080770" />
                  <rdf:li rdf:resource="http://identifiers.org/ncbigi/GI:4505585" />
                  <rdf:li rdf:resource="http://identifiers.org/ncbigene/5049" />
                  <rdf:li rdf:resource="http://identifiers.org/ccds/CCDS53713.1" />
                  <rdf:li rdf:resource="http://identifiers.org/ccds/CCDS53714.1" />
                  <rdf:li rdf:resource="http://identifiers.org/ccds/CCDS53715.1" />
                  <rdf:li rdf:resource="http://identifiers.org/ccds/CCDS8380.1" />
                </rdf:Bag>
              </bqbiol:isEncodedBy>
            </rdf:Description>
          </rdf:RDF>
        </annotation>
      </fbc:geneProduct>
      <fbc:geneProduct fbc:id="G_PGM1" fbc:label="G_PGM1" fbc:name="PGM1" metaid="G_PGM1">
        <annotation>
          <rdf:RDF xmlns:rdf="http://www.w3.org/1999/02/22-rdf-syntax-ns#" xmlns:bqbiol="http://biomodels.net/biology-qualifiers/">
            <rdf:Description rdf:about="#G_PGM1">
              <bqbiol:isEncodedBy>
                <rdf:Bag>
                  <rdf:li rdf:resource="http://identifiers.org/ncbigi/GI:21361621" />
                  <rdf:li rdf:resource="http://identifiers.org/ncbigi/GI:290463102" />
                  <rdf:li rdf:resource="http://identifiers.org/ncbigi/GI:290463104" />
                  <rdf:li rdf:resource="http://identifiers.org/ncbigene/5236" />
                  <rdf:li rdf:resource="http://identifiers.org/ccds/CCDS53323.1" />
                  <rdf:li rdf:resource="http://identifiers.org/ccds/CCDS53324.1" />
                  <rdf:li rdf:resource="http://identifiers.org/ccds/CCDS625.1" />
                </rdf:Bag>
              </bqbiol:isEncodedBy>
            </rdf:Description>
          </rdf:RDF>
        </annotation>
      </fbc:geneProduct>
      <fbc:geneProduct fbc:id="G_PCCA" fbc:label="G_PCCA" fbc:name="PCCA" metaid="G_PCCA">
        <annotation>
          <rdf:RDF xmlns:rdf="http://www.w3.org/1999/02/22-rdf-syntax-ns#" xmlns:bqbiol="http://biomodels.net/biology-qualifiers/">
            <rdf:Description rdf:about="#G_PCCA">
              <bqbiol:isEncodedBy>
                <rdf:Bag>
                  <rdf:li rdf:resource="http://identifiers.org/ncbigi/GI:189095269" />
                  <rdf:li rdf:resource="http://identifiers.org/ncbigi/GI:295821183" />
                  <rdf:li rdf:resource="http://identifiers.org/ncbigene/5095" />
                  <rdf:li rdf:resource="http://identifiers.org/ncbigi/GI:530423370" />
                  <rdf:li rdf:resource="http://identifiers.org/ncbigi/GI:65506442" />
                  <rdf:li rdf:resource="http://identifiers.org/ccds/CCDS45065.1" />
                  <rdf:li rdf:resource="http://identifiers.org/ccds/CCDS53878.1" />
                  <rdf:li rdf:resource="http://identifiers.org/ccds/CCDS9496.2" />
                </rdf:Bag>
              </bqbiol:isEncodedBy>
            </rdf:Description>
          </rdf:RDF>
        </annotation>
      </fbc:geneProduct>
      <fbc:geneProduct fbc:id="G_PCCB" fbc:label="G_PCCB" fbc:name="PCCB" metaid="G_PCCB">
        <annotation>
          <rdf:RDF xmlns:rdf="http://www.w3.org/1999/02/22-rdf-syntax-ns#" xmlns:bqbiol="http://biomodels.net/biology-qualifiers/">
            <rdf:Description rdf:about="#G_PCCB">
              <bqbiol:isEncodedBy>
                <rdf:Bag>
                  <rdf:li rdf:resource="http://identifiers.org/ncbigi/GI:119943100" />
                  <rdf:li rdf:resource="http://identifiers.org/ncbigi/GI:295821216" />
                  <rdf:li rdf:resource="http://identifiers.org/ncbigene/5096" />
                  <rdf:li rdf:resource="http://identifiers.org/ncbigi/GI:530374727" />
                  <rdf:li rdf:resource="http://identifiers.org/ccds/CCDS3089.1" />
                  <rdf:li rdf:resource="http://identifiers.org/ccds/CCDS54643.1" />
                </rdf:Bag>
              </bqbiol:isEncodedBy>
            </rdf:Description>
          </rdf:RDF>
        </annotation>
      </fbc:geneProduct>
      <fbc:geneProduct fbc:id="G_ALAD" fbc:label="G_ALAD" fbc:name="ALAD" metaid="G_ALAD">
        <annotation>
          <rdf:RDF xmlns:rdf="http://www.w3.org/1999/02/22-rdf-syntax-ns#" xmlns:bqbiol="http://biomodels.net/biology-qualifiers/">
            <rdf:Description rdf:about="#G_ALAD">
              <bqbiol:isEncodedBy>
                <rdf:Bag>
                  <rdf:li rdf:resource="http://identifiers.org/ncbigi/GI:189083849" />
                  <rdf:li rdf:resource="http://identifiers.org/ncbigene/210" />
                  <rdf:li rdf:resource="http://identifiers.org/ncbigi/GI:530390723" />
                  <rdf:li rdf:resource="http://identifiers.org/ccds/CCDS6794.2" />
                </rdf:Bag>
              </bqbiol:isEncodedBy>
            </rdf:Description>
          </rdf:RDF>
        </annotation>
      </fbc:geneProduct>
      <fbc:geneProduct fbc:id="G_PPA1" fbc:label="G_PPA1" fbc:name="PPA1" metaid="G_PPA1">
        <annotation>
          <rdf:RDF xmlns:rdf="http://www.w3.org/1999/02/22-rdf-syntax-ns#" xmlns:bqbiol="http://biomodels.net/biology-qualifiers/">
            <rdf:Description rdf:about="#G_PPA1">
              <bqbiol:isEncodedBy>
                <rdf:Bag>
                  <rdf:li rdf:resource="http://identifiers.org/ncbigi/GI:11056044" />
                  <rdf:li rdf:resource="http://identifiers.org/ncbigene/5464" />
                  <rdf:li rdf:resource="http://identifiers.org/ccds/CCDS7299.1" />
                </rdf:Bag>
              </bqbiol:isEncodedBy>
            </rdf:Description>
          </rdf:RDF>
        </annotation>
      </fbc:geneProduct>
      <fbc:geneProduct fbc:id="G_2544" fbc:label="G_2544" />
      <fbc:geneProduct fbc:id="G_SLC7A1" fbc:label="G_SLC7A1" fbc:name="SLC7A1" metaid="G_SLC7A1">
        <annotation>
          <rdf:RDF xmlns:rdf="http://www.w3.org/1999/02/22-rdf-syntax-ns#" xmlns:bqbiol="http://biomodels.net/biology-qualifiers/">
            <rdf:Description rdf:about="#G_SLC7A1">
              <bqbiol:isEncodedBy>
                <rdf:Bag>
                  <rdf:li rdf:resource="http://identifiers.org/ncbigi/GI:4507047" />
                  <rdf:li rdf:resource="http://identifiers.org/ncbigi/GI:530402608" />
                  <rdf:li rdf:resource="http://identifiers.org/ncbigene/6541" />
                  <rdf:li rdf:resource="http://identifiers.org/ccds/CCDS9333.1" />
                </rdf:Bag>
              </bqbiol:isEncodedBy>
            </rdf:Description>
          </rdf:RDF>
        </annotation>
      </fbc:geneProduct>
      <fbc:geneProduct fbc:id="G_SLC46A1" fbc:label="G_SLC46A1" fbc:name="SLC46A1" metaid="G_SLC46A1">
        <annotation>
          <rdf:RDF xmlns:rdf="http://www.w3.org/1999/02/22-rdf-syntax-ns#" xmlns:bqbiol="http://biomodels.net/biology-qualifiers/">
            <rdf:Description rdf:about="#G_SLC46A1">
              <bqbiol:isEncodedBy>
                <rdf:Bag>
                  <rdf:li rdf:resource="http://identifiers.org/ncbigene/113235" />
                  <rdf:li rdf:resource="http://identifiers.org/ncbigi/GI:31543204" />
                  <rdf:li rdf:resource="http://identifiers.org/ncbigi/GI:334688816" />
                  <rdf:li rdf:resource="http://identifiers.org/ncbigi/GI:530432867" />
                </rdf:Bag>
              </bqbiol:isEncodedBy>
            </rdf:Description>
          </rdf:RDF>
        </annotation>
      </fbc:geneProduct>
      <fbc:geneProduct fbc:id="G_PTGS1" fbc:label="G_PTGS1" fbc:name="PTGS1" metaid="G_PTGS1">
        <annotation>
          <rdf:RDF xmlns:rdf="http://www.w3.org/1999/02/22-rdf-syntax-ns#" xmlns:bqbiol="http://biomodels.net/biology-qualifiers/">
            <rdf:Description rdf:about="#G_PTGS1">
              <bqbiol:isEncodedBy>
                <rdf:Bag>
                  <rdf:li rdf:resource="http://identifiers.org/ncbigi/GI:18104967" />
                  <rdf:li rdf:resource="http://identifiers.org/ncbigi/GI:18104969" />
                  <rdf:li rdf:resource="http://identifiers.org/ncbigi/GI:403310639" />
                  <rdf:li rdf:resource="http://identifiers.org/ncbigi/GI:403310641" />
                  <rdf:li rdf:resource="http://identifiers.org/ncbigi/GI:403310643" />
                  <rdf:li rdf:resource="http://identifiers.org/ncbigi/GI:406035321" />
                  <rdf:li rdf:resource="http://identifiers.org/ncbigi/GI:406035323" />
                  <rdf:li rdf:resource="http://identifiers.org/ncbigi/GI:530391358" />
                  <rdf:li rdf:resource="http://identifiers.org/ncbigene/5742" />
                  <rdf:li rdf:resource="http://identifiers.org/ncbigi/GI:578817675" />
                  <rdf:li rdf:resource="http://identifiers.org/ccds/CCDS59520.1" />
                  <rdf:li rdf:resource="http://identifiers.org/ccds/CCDS59521.1" />
                  <rdf:li rdf:resource="http://identifiers.org/ccds/CCDS6842.1" />
                  <rdf:li rdf:resource="http://identifiers.org/ccds/CCDS6843.1" />
                </rdf:Bag>
              </bqbiol:isEncodedBy>
            </rdf:Description>
          </rdf:RDF>
        </annotation>
      </fbc:geneProduct>
      <fbc:geneProduct fbc:id="G_PTGS2" fbc:label="G_PTGS2" fbc:name="PTGS2" metaid="G_PTGS2">
        <annotation>
          <rdf:RDF xmlns:rdf="http://www.w3.org/1999/02/22-rdf-syntax-ns#" xmlns:bqbiol="http://biomodels.net/biology-qualifiers/">
            <rdf:Description rdf:about="#G_PTGS2">
              <bqbiol:isEncodedBy>
                <rdf:Bag>
                  <rdf:li rdf:resource="http://identifiers.org/ncbigi/GI:4506265" />
                  <rdf:li rdf:resource="http://identifiers.org/ncbigene/5743" />
                  <rdf:li rdf:resource="http://identifiers.org/ccds/CCDS1371.1" />
                </rdf:Bag>
              </bqbiol:isEncodedBy>
            </rdf:Description>
          </rdf:RDF>
        </annotation>
      </fbc:geneProduct>
      <fbc:geneProduct fbc:id="G_PGM2" fbc:label="G_PGM2" fbc:name="PGM2" metaid="G_PGM2">
        <annotation>
          <rdf:RDF xmlns:rdf="http://www.w3.org/1999/02/22-rdf-syntax-ns#" xmlns:bqbiol="http://biomodels.net/biology-qualifiers/">
            <rdf:Description rdf:about="#G_PGM2">
              <bqbiol:isEncodedBy>
                <rdf:Bag>
                  <rdf:li rdf:resource="http://identifiers.org/ncbigene/55276" />
                  <rdf:li rdf:resource="http://identifiers.org/ncbigi/GI:578808564" />
                  <rdf:li rdf:resource="http://identifiers.org/ncbigi/GI:63055049" />
                  <rdf:li rdf:resource="http://identifiers.org/ccds/CCDS3443.1" />
                </rdf:Bag>
              </bqbiol:isEncodedBy>
            </rdf:Description>
          </rdf:RDF>
        </annotation>
      </fbc:geneProduct>
      <fbc:geneProduct fbc:id="G_BPGM" fbc:label="G_BPGM" fbc:name="BPGM" metaid="G_BPGM">
        <annotation>
          <rdf:RDF xmlns:rdf="http://www.w3.org/1999/02/22-rdf-syntax-ns#" xmlns:bqbiol="http://biomodels.net/biology-qualifiers/">
            <rdf:Description rdf:about="#G_BPGM">
              <bqbiol:isEncodedBy>
                <rdf:Bag>
                  <rdf:li rdf:resource="http://identifiers.org/ncbigi/GI:40353764" />
                  <rdf:li rdf:resource="http://identifiers.org/ncbigi/GI:4502445" />
                  <rdf:li rdf:resource="http://identifiers.org/ncbigi/GI:578814542" />
                  <rdf:li rdf:resource="http://identifiers.org/ncbigene/669" />
                  <rdf:li rdf:resource="http://identifiers.org/ccds/CCDS5833.1" />
                </rdf:Bag>
              </bqbiol:isEncodedBy>
            </rdf:Description>
          </rdf:RDF>
        </annotation>
      </fbc:geneProduct>
      <fbc:geneProduct fbc:id="G_PGAM1" fbc:label="G_PGAM1" fbc:name="PGAM1" metaid="G_PGAM1">
        <annotation>
          <rdf:RDF xmlns:rdf="http://www.w3.org/1999/02/22-rdf-syntax-ns#" xmlns:bqbiol="http://biomodels.net/biology-qualifiers/">
            <rdf:Description rdf:about="#G_PGAM1">
              <bqbiol:isEncodedBy>
                <rdf:Bag>
                  <rdf:li rdf:resource="http://identifiers.org/ncbigi/GI:4505753" />
                  <rdf:li rdf:resource="http://identifiers.org/ncbigene/5223" />
                  <rdf:li rdf:resource="http://identifiers.org/ccds/CCDS7458.1" />
                </rdf:Bag>
              </bqbiol:isEncodedBy>
            </rdf:Description>
          </rdf:RDF>
        </annotation>
      </fbc:geneProduct>
      <fbc:geneProduct fbc:id="G_PGAM2" fbc:label="G_PGAM2" fbc:name="PGAM2" metaid="G_PGAM2">
        <annotation>
          <rdf:RDF xmlns:rdf="http://www.w3.org/1999/02/22-rdf-syntax-ns#" xmlns:bqbiol="http://biomodels.net/biology-qualifiers/">
            <rdf:Description rdf:about="#G_PGAM2">
              <bqbiol:isEncodedBy>
                <rdf:Bag>
                  <rdf:li rdf:resource="http://identifiers.org/ncbigi/GI:50593010" />
                  <rdf:li rdf:resource="http://identifiers.org/ncbigene/5224" />
                  <rdf:li rdf:resource="http://identifiers.org/ccds/CCDS34624.1" />
                </rdf:Bag>
              </bqbiol:isEncodedBy>
            </rdf:Description>
          </rdf:RDF>
        </annotation>
      </fbc:geneProduct>
      <fbc:geneProduct fbc:id="G_PGLS" fbc:label="G_PGLS" fbc:name="PGLS" metaid="G_PGLS">
        <annotation>
          <rdf:RDF xmlns:rdf="http://www.w3.org/1999/02/22-rdf-syntax-ns#" xmlns:bqbiol="http://biomodels.net/biology-qualifiers/">
            <rdf:Description rdf:about="#G_PGLS">
              <bqbiol:isEncodedBy>
                <rdf:Bag>
                  <rdf:li rdf:resource="http://identifiers.org/ncbigene/25796" />
                  <rdf:li rdf:resource="http://identifiers.org/ncbigi/GI:530414723" />
                  <rdf:li rdf:resource="http://identifiers.org/ncbigi/GI:6912586" />
                  <rdf:li rdf:resource="http://identifiers.org/ccds/CCDS12361.1" />
                </rdf:Bag>
              </bqbiol:isEncodedBy>
            </rdf:Description>
          </rdf:RDF>
        </annotation>
      </fbc:geneProduct>
      <fbc:geneProduct fbc:id="G_PGK2" fbc:label="G_PGK2" fbc:name="PGK2" metaid="G_PGK2">
        <annotation>
          <rdf:RDF xmlns:rdf="http://www.w3.org/1999/02/22-rdf-syntax-ns#" xmlns:bqbiol="http://biomodels.net/biology-qualifiers/">
            <rdf:Description rdf:about="#G_PGK2">
              <bqbiol:isEncodedBy>
                <rdf:Bag>
                  <rdf:li rdf:resource="http://identifiers.org/ncbigi/GI:31543397" />
                  <rdf:li rdf:resource="http://identifiers.org/ncbigene/5232" />
                  <rdf:li rdf:resource="http://identifiers.org/ccds/CCDS4930.1" />
                </rdf:Bag>
              </bqbiol:isEncodedBy>
            </rdf:Description>
          </rdf:RDF>
        </annotation>
      </fbc:geneProduct>
      <fbc:geneProduct fbc:id="G_PGK1" fbc:label="G_PGK1" fbc:name="PGK1" metaid="G_PGK1">
        <annotation>
          <rdf:RDF xmlns:rdf="http://www.w3.org/1999/02/22-rdf-syntax-ns#" xmlns:bqbiol="http://biomodels.net/biology-qualifiers/">
            <rdf:Description rdf:about="#G_PGK1">
              <bqbiol:isEncodedBy>
                <rdf:Bag>
                  <rdf:li rdf:resource="http://identifiers.org/ncbigi/GI:4505763" />
                  <rdf:li rdf:resource="http://identifiers.org/ncbigene/5230" />
                  <rdf:li rdf:resource="http://identifiers.org/ccds/CCDS14438.1" />
                </rdf:Bag>
              </bqbiol:isEncodedBy>
            </rdf:Description>
          </rdf:RDF>
        </annotation>
      </fbc:geneProduct>
      <fbc:geneProduct fbc:id="G_GPI" fbc:label="G_GPI" fbc:name="GPI" metaid="G_GPI">
        <annotation>
          <rdf:RDF xmlns:rdf="http://www.w3.org/1999/02/22-rdf-syntax-ns#" xmlns:bqbiol="http://biomodels.net/biology-qualifiers/">
            <rdf:Description rdf:about="#G_GPI">
              <bqbiol:isEncodedBy>
                <rdf:Bag>
                  <rdf:li rdf:resource="http://identifiers.org/ncbigi/GI:18201905" />
                  <rdf:li rdf:resource="http://identifiers.org/ncbigene/2821" />
                  <rdf:li rdf:resource="http://identifiers.org/ncbigi/GI:296080693" />
                  <rdf:li rdf:resource="http://identifiers.org/ncbigi/GI:530416227" />
                  <rdf:li rdf:resource="http://identifiers.org/ncbigi/GI:530416229" />
                  <rdf:li rdf:resource="http://identifiers.org/ncbigi/GI:578834293" />
                  <rdf:li rdf:resource="http://identifiers.org/ccds/CCDS12437.1" />
                  <rdf:li rdf:resource="http://identifiers.org/ccds/CCDS54246.1" />
                </rdf:Bag>
              </bqbiol:isEncodedBy>
            </rdf:Description>
          </rdf:RDF>
        </annotation>
      </fbc:geneProduct>
      <fbc:geneProduct fbc:id="G_HPGDS" fbc:label="G_HPGDS" fbc:name="HPGDS" metaid="G_HPGDS">
        <annotation>
          <rdf:RDF xmlns:rdf="http://www.w3.org/1999/02/22-rdf-syntax-ns#" xmlns:bqbiol="http://biomodels.net/biology-qualifiers/">
            <rdf:Description rdf:about="#G_HPGDS">
              <bqbiol:isEncodedBy>
                <rdf:Bag>
                  <rdf:li rdf:resource="http://identifiers.org/ncbigene/27306" />
                  <rdf:li rdf:resource="http://identifiers.org/ncbigi/GI:530377559" />
                  <rdf:li rdf:resource="http://identifiers.org/ncbigi/GI:7657457" />
                  <rdf:li rdf:resource="http://identifiers.org/ccds/CCDS3640.1" />
                </rdf:Bag>
              </bqbiol:isEncodedBy>
            </rdf:Description>
          </rdf:RDF>
        </annotation>
      </fbc:geneProduct>
      <fbc:geneProduct fbc:id="G_PTGDS" fbc:label="G_PTGDS" fbc:name="PTGDS" metaid="G_PTGDS">
        <annotation>
          <rdf:RDF xmlns:rdf="http://www.w3.org/1999/02/22-rdf-syntax-ns#" xmlns:bqbiol="http://biomodels.net/biology-qualifiers/">
            <rdf:Description rdf:about="#G_PTGDS">
              <bqbiol:isEncodedBy>
                <rdf:Bag>
                  <rdf:li rdf:resource="http://identifiers.org/ncbigi/GI:32171249" />
                  <rdf:li rdf:resource="http://identifiers.org/ncbigene/5730" />
                  <rdf:li rdf:resource="http://identifiers.org/ccds/CCDS7019.1" />
                </rdf:Bag>
              </bqbiol:isEncodedBy>
            </rdf:Description>
          </rdf:RDF>
        </annotation>
      </fbc:geneProduct>
      <fbc:geneProduct fbc:id="G_PFKFB2" fbc:label="G_PFKFB2" fbc:name="PFKFB2" metaid="G_PFKFB2">
        <annotation>
          <rdf:RDF xmlns:rdf="http://www.w3.org/1999/02/22-rdf-syntax-ns#" xmlns:bqbiol="http://biomodels.net/biology-qualifiers/">
            <rdf:Description rdf:about="#G_PFKFB2">
              <bqbiol:isEncodedBy>
                <rdf:Bag>
                  <rdf:li rdf:resource="http://identifiers.org/ncbigene/5208" />
                  <rdf:li rdf:resource="http://identifiers.org/ncbigi/GI:530366264" />
                  <rdf:li rdf:resource="http://identifiers.org/ncbigi/GI:578801097" />
                  <rdf:li rdf:resource="http://identifiers.org/ncbigi/GI:578801099" />
                  <rdf:li rdf:resource="http://identifiers.org/ncbigi/GI:64762406" />
                  <rdf:li rdf:resource="http://identifiers.org/ncbigi/GI:64762445" />
                  <rdf:li rdf:resource="http://identifiers.org/ccds/CCDS31003.1" />
                  <rdf:li rdf:resource="http://identifiers.org/ccds/CCDS31004.1" />
                </rdf:Bag>
              </bqbiol:isEncodedBy>
            </rdf:Description>
          </rdf:RDF>
        </annotation>
      </fbc:geneProduct>
      <fbc:geneProduct fbc:id="G_PFKFB3" fbc:label="G_PFKFB3" fbc:name="PFKFB3" metaid="G_PFKFB3">
        <annotation>
          <rdf:RDF xmlns:rdf="http://www.w3.org/1999/02/22-rdf-syntax-ns#" xmlns:bqbiol="http://biomodels.net/biology-qualifiers/">
            <rdf:Description rdf:about="#G_PFKFB3">
              <bqbiol:isEncodedBy>
                <rdf:Bag>
                  <rdf:li rdf:resource="http://identifiers.org/ncbigi/GI:224282149" />
                  <rdf:li rdf:resource="http://identifiers.org/ncbigi/GI:4758900" />
                  <rdf:li rdf:resource="http://identifiers.org/ncbigene/5209" />
                  <rdf:li rdf:resource="http://identifiers.org/ncbigi/GI:530392185" />
                  <rdf:li rdf:resource="http://identifiers.org/ncbigi/GI:530392187" />
                  <rdf:li rdf:resource="http://identifiers.org/ncbigi/GI:544063393" />
                  <rdf:li rdf:resource="http://identifiers.org/ccds/CCDS44353.1" />
                  <rdf:li rdf:resource="http://identifiers.org/ccds/CCDS60479.1" />
                  <rdf:li rdf:resource="http://identifiers.org/ccds/CCDS7078.1" />
                </rdf:Bag>
              </bqbiol:isEncodedBy>
            </rdf:Description>
          </rdf:RDF>
        </annotation>
      </fbc:geneProduct>
      <fbc:geneProduct fbc:id="G_PFKFB4" fbc:label="G_PFKFB4" fbc:name="PFKFB4" metaid="G_PFKFB4">
        <annotation>
          <rdf:RDF xmlns:rdf="http://www.w3.org/1999/02/22-rdf-syntax-ns#" xmlns:bqbiol="http://biomodels.net/biology-qualifiers/">
            <rdf:Description rdf:about="#G_PFKFB4">
              <bqbiol:isEncodedBy>
                <rdf:Bag>
                  <rdf:li rdf:resource="http://identifiers.org/ncbigi/GI:4758902" />
                  <rdf:li rdf:resource="http://identifiers.org/ncbigene/5210" />
                  <rdf:li rdf:resource="http://identifiers.org/ncbigi/GI:530372658" />
                  <rdf:li rdf:resource="http://identifiers.org/ncbigi/GI:530372660" />
                  <rdf:li rdf:resource="http://identifiers.org/ccds/CCDS2771.1" />
                </rdf:Bag>
              </bqbiol:isEncodedBy>
            </rdf:Description>
          </rdf:RDF>
        </annotation>
      </fbc:geneProduct>
      <fbc:geneProduct fbc:id="G_PFKFB1" fbc:label="G_PFKFB1" fbc:name="PFKFB1" metaid="G_PFKFB1">
        <annotation>
          <rdf:RDF xmlns:rdf="http://www.w3.org/1999/02/22-rdf-syntax-ns#" xmlns:bqbiol="http://biomodels.net/biology-qualifiers/">
            <rdf:Description rdf:about="#G_PFKFB1">
              <bqbiol:isEncodedBy>
                <rdf:Bag>
                  <rdf:li rdf:resource="http://identifiers.org/ncbigi/GI:118582286" />
                  <rdf:li rdf:resource="http://identifiers.org/ncbigi/GI:424036667" />
                  <rdf:li rdf:resource="http://identifiers.org/ncbigi/GI:424036676" />
                  <rdf:li rdf:resource="http://identifiers.org/ncbigene/5207" />
                  <rdf:li rdf:resource="http://identifiers.org/ncbigi/GI:530426446" />
                  <rdf:li rdf:resource="http://identifiers.org/ccds/CCDS14364.1" />
                  <rdf:li rdf:resource="http://identifiers.org/ccds/CCDS65273.1" />
                </rdf:Bag>
              </bqbiol:isEncodedBy>
            </rdf:Description>
          </rdf:RDF>
        </annotation>
      </fbc:geneProduct>
      <fbc:geneProduct fbc:id="G_PFKP" fbc:label="G_PFKP" fbc:name="PFKP" metaid="G_PFKP">
        <annotation>
          <rdf:RDF xmlns:rdf="http://www.w3.org/1999/02/22-rdf-syntax-ns#" xmlns:bqbiol="http://biomodels.net/biology-qualifiers/">
            <rdf:Description rdf:about="#G_PFKP">
              <bqbiol:isEncodedBy>
                <rdf:Bag>
                  <rdf:li rdf:resource="http://identifiers.org/ncbigi/GI:11321601" />
                  <rdf:li rdf:resource="http://identifiers.org/ncbigi/GI:334191701" />
                  <rdf:li rdf:resource="http://identifiers.org/ncbigene/5214" />
                  <rdf:li rdf:resource="http://identifiers.org/ncbigi/GI:530392189" />
                  <rdf:li rdf:resource="http://identifiers.org/ncbigi/GI:530392191" />
                  <rdf:li rdf:resource="http://identifiers.org/ncbigi/GI:530392193" />
                  <rdf:li rdf:resource="http://identifiers.org/ncbigi/GI:578818414" />
                  <rdf:li rdf:resource="http://identifiers.org/ccds/CCDS55698.1" />
                  <rdf:li rdf:resource="http://identifiers.org/ccds/CCDS7059.1" />
                </rdf:Bag>
              </bqbiol:isEncodedBy>
            </rdf:Description>
          </rdf:RDF>
        </annotation>
      </fbc:geneProduct>
      <fbc:geneProduct fbc:id="G_PFKM" fbc:label="G_PFKM" fbc:name="PFKM" metaid="G_PFKM">
        <annotation>
          <rdf:RDF xmlns:rdf="http://www.w3.org/1999/02/22-rdf-syntax-ns#" xmlns:bqbiol="http://biomodels.net/biology-qualifiers/">
            <rdf:Description rdf:about="#G_PFKM">
              <bqbiol:isEncodedBy>
                <rdf:Bag>
                  <rdf:li rdf:resource="http://identifiers.org/ncbigi/GI:266453619" />
                  <rdf:li rdf:resource="http://identifiers.org/ncbigi/GI:266453748" />
                  <rdf:li rdf:resource="http://identifiers.org/ncbigi/GI:266453768" />
                  <rdf:li rdf:resource="http://identifiers.org/ncbigi/GI:4505749" />
                  <rdf:li rdf:resource="http://identifiers.org/ncbigene/5213" />
                  <rdf:li rdf:resource="http://identifiers.org/ncbigi/GI:530400462" />
                  <rdf:li rdf:resource="http://identifiers.org/ncbigi/GI:530400464" />
                  <rdf:li rdf:resource="http://identifiers.org/ncbigi/GI:530400466" />
                  <rdf:li rdf:resource="http://identifiers.org/ncbigi/GI:530400468" />
                  <rdf:li rdf:resource="http://identifiers.org/ncbigi/GI:530400470" />
                  <rdf:li rdf:resource="http://identifiers.org/ncbigi/GI:530400472" />
                  <rdf:li rdf:resource="http://identifiers.org/ncbigi/GI:530400474" />
                  <rdf:li rdf:resource="http://identifiers.org/ncbigi/GI:578823893" />
                  <rdf:li rdf:resource="http://identifiers.org/ncbigi/GI:578823895" />
                  <rdf:li rdf:resource="http://identifiers.org/ccds/CCDS53786.1" />
                  <rdf:li rdf:resource="http://identifiers.org/ccds/CCDS8760.1" />
                </rdf:Bag>
              </bqbiol:isEncodedBy>
            </rdf:Description>
          </rdf:RDF>
        </annotation>
      </fbc:geneProduct>
      <fbc:geneProduct fbc:id="G_PFKL" fbc:label="G_PFKL" fbc:name="PFKL" metaid="G_PFKL">
        <annotation>
          <rdf:RDF xmlns:rdf="http://www.w3.org/1999/02/22-rdf-syntax-ns#" xmlns:bqbiol="http://biomodels.net/biology-qualifiers/">
            <rdf:Description rdf:about="#G_PFKL">
              <bqbiol:isEncodedBy>
                <rdf:Bag>
                  <rdf:li rdf:resource="http://identifiers.org/ncbigi/GI:48762920" />
                  <rdf:li rdf:resource="http://identifiers.org/ncbigene/5211" />
                  <rdf:li rdf:resource="http://identifiers.org/ncbigi/GI:530419267" />
                  <rdf:li rdf:resource="http://identifiers.org/ncbigi/GI:530419269" />
                  <rdf:li rdf:resource="http://identifiers.org/ncbigi/GI:530419271" />
                  <rdf:li rdf:resource="http://identifiers.org/ncbigi/GI:578836565" />
                  <rdf:li rdf:resource="http://identifiers.org/ncbigi/GI:578836567" />
                  <rdf:li rdf:resource="http://identifiers.org/ccds/CCDS33582.1" />
                </rdf:Bag>
              </bqbiol:isEncodedBy>
            </rdf:Description>
          </rdf:RDF>
        </annotation>
      </fbc:geneProduct>
      <fbc:geneProduct fbc:id="G_PDHB" fbc:label="G_PDHB" fbc:name="PDHB" metaid="G_PDHB">
        <annotation>
          <rdf:RDF xmlns:rdf="http://www.w3.org/1999/02/22-rdf-syntax-ns#" xmlns:bqbiol="http://biomodels.net/biology-qualifiers/">
            <rdf:Description rdf:about="#G_PDHB">
              <bqbiol:isEncodedBy>
                <rdf:Bag>
                  <rdf:li rdf:resource="http://identifiers.org/ncbigi/GI:156564403" />
                  <rdf:li rdf:resource="http://identifiers.org/ncbigi/GI:291084858" />
                  <rdf:li rdf:resource="http://identifiers.org/ncbigene/5162" />
                  <rdf:li rdf:resource="http://identifiers.org/ccds/CCDS2890.1" />
                  <rdf:li rdf:resource="http://identifiers.org/ccds/CCDS54602.1" />
                </rdf:Bag>
              </bqbiol:isEncodedBy>
            </rdf:Description>
          </rdf:RDF>
        </annotation>
      </fbc:geneProduct>
      <fbc:geneProduct fbc:id="G_PDHX" fbc:label="G_PDHX" fbc:name="PDHX" metaid="G_PDHX">
        <annotation>
          <rdf:RDF xmlns:rdf="http://www.w3.org/1999/02/22-rdf-syntax-ns#" xmlns:bqbiol="http://biomodels.net/biology-qualifiers/">
            <rdf:Description rdf:about="#G_PDHX">
              <bqbiol:isEncodedBy>
                <rdf:Bag>
                  <rdf:li rdf:resource="http://identifiers.org/ncbigi/GI:203098753" />
                  <rdf:li rdf:resource="http://identifiers.org/ncbigi/GI:203098816" />
                  <rdf:li rdf:resource="http://identifiers.org/ncbigi/GI:260898739" />
                  <rdf:li rdf:resource="http://identifiers.org/ncbigene/8050" />
                  <rdf:li rdf:resource="http://identifiers.org/ccds/CCDS44569.1" />
                  <rdf:li rdf:resource="http://identifiers.org/ccds/CCDS53616.1" />
                  <rdf:li rdf:resource="http://identifiers.org/ccds/CCDS7896.1" />
                </rdf:Bag>
              </bqbiol:isEncodedBy>
            </rdf:Description>
          </rdf:RDF>
        </annotation>
      </fbc:geneProduct>
      <fbc:geneProduct fbc:id="G_PDHA2" fbc:label="G_PDHA2" fbc:name="PDHA2" metaid="G_PDHA2">
        <annotation>
          <rdf:RDF xmlns:rdf="http://www.w3.org/1999/02/22-rdf-syntax-ns#" xmlns:bqbiol="http://biomodels.net/biology-qualifiers/">
            <rdf:Description rdf:about="#G_PDHA2">
              <bqbiol:isEncodedBy>
                <rdf:Bag>
                  <rdf:li rdf:resource="http://identifiers.org/ncbigi/GI:4885543" />
                  <rdf:li rdf:resource="http://identifiers.org/ncbigene/5161" />
                  <rdf:li rdf:resource="http://identifiers.org/ccds/CCDS3644.1" />
                </rdf:Bag>
              </bqbiol:isEncodedBy>
            </rdf:Description>
          </rdf:RDF>
        </annotation>
      </fbc:geneProduct>
      <fbc:geneProduct fbc:id="G_DLAT" fbc:label="G_DLAT" fbc:name="DLAT" metaid="G_DLAT">
        <annotation>
          <rdf:RDF xmlns:rdf="http://www.w3.org/1999/02/22-rdf-syntax-ns#" xmlns:bqbiol="http://biomodels.net/biology-qualifiers/">
            <rdf:Description rdf:about="#G_DLAT">
              <bqbiol:isEncodedBy>
                <rdf:Bag>
                  <rdf:li rdf:resource="http://identifiers.org/ncbigene/1737" />
                  <rdf:li rdf:resource="http://identifiers.org/ncbigi/GI:31711992" />
                  <rdf:li rdf:resource="http://identifiers.org/ccds/CCDS8354.1" />
                </rdf:Bag>
              </bqbiol:isEncodedBy>
            </rdf:Description>
          </rdf:RDF>
        </annotation>
      </fbc:geneProduct>
      <fbc:geneProduct fbc:id="G_PDHA1" fbc:label="G_PDHA1" fbc:name="PDHA1" metaid="G_PDHA1">
        <annotation>
          <rdf:RDF xmlns:rdf="http://www.w3.org/1999/02/22-rdf-syntax-ns#" xmlns:bqbiol="http://biomodels.net/biology-qualifiers/">
            <rdf:Description rdf:about="#G_PDHA1">
              <bqbiol:isEncodedBy>
                <rdf:Bag>
                  <rdf:li rdf:resource="http://identifiers.org/ncbigi/GI:291084742" />
                  <rdf:li rdf:resource="http://identifiers.org/ncbigi/GI:291084744" />
                  <rdf:li rdf:resource="http://identifiers.org/ncbigi/GI:291084757" />
                  <rdf:li rdf:resource="http://identifiers.org/ncbigi/GI:4505685" />
                  <rdf:li rdf:resource="http://identifiers.org/ncbigene/5160" />
                  <rdf:li rdf:resource="http://identifiers.org/ncbigi/GI:578837912" />
                  <rdf:li rdf:resource="http://identifiers.org/ccds/CCDS14192.1" />
                  <rdf:li rdf:resource="http://identifiers.org/ccds/CCDS55380.1" />
                  <rdf:li rdf:resource="http://identifiers.org/ccds/CCDS55381.1" />
                  <rdf:li rdf:resource="http://identifiers.org/ccds/CCDS55382.1" />
                </rdf:Bag>
              </bqbiol:isEncodedBy>
            </rdf:Description>
          </rdf:RDF>
        </annotation>
      </fbc:geneProduct>
      <fbc:geneProduct fbc:id="G_DLD" fbc:label="G_DLD" fbc:name="DLD" metaid="G_DLD">
        <annotation>
          <rdf:RDF xmlns:rdf="http://www.w3.org/1999/02/22-rdf-syntax-ns#" xmlns:bqbiol="http://biomodels.net/biology-qualifiers/">
            <rdf:Description rdf:about="#G_DLD">
              <bqbiol:isEncodedBy>
                <rdf:Bag>
                  <rdf:li rdf:resource="http://identifiers.org/ncbigene/1738" />
                  <rdf:li rdf:resource="http://identifiers.org/ncbigi/GI:91199540" />
                  <rdf:li rdf:resource="http://identifiers.org/ccds/CCDS5749.1" />
                </rdf:Bag>
              </bqbiol:isEncodedBy>
            </rdf:Description>
          </rdf:RDF>
        </annotation>
      </fbc:geneProduct>
      <fbc:geneProduct fbc:id="G_PDE6D" fbc:label="G_PDE6D" fbc:name="PDE6D" metaid="G_PDE6D">
        <annotation>
          <rdf:RDF xmlns:rdf="http://www.w3.org/1999/02/22-rdf-syntax-ns#" xmlns:bqbiol="http://biomodels.net/biology-qualifiers/">
            <rdf:Description rdf:about="#G_PDE6D">
              <bqbiol:isEncodedBy>
                <rdf:Bag>
                  <rdf:li rdf:resource="http://identifiers.org/ncbigi/GI:4505671" />
                  <rdf:li rdf:resource="http://identifiers.org/ncbigene/5147" />
                  <rdf:li rdf:resource="http://identifiers.org/ccds/CCDS33398.1" />
                </rdf:Bag>
              </bqbiol:isEncodedBy>
            </rdf:Description>
          </rdf:RDF>
        </annotation>
      </fbc:geneProduct>
      <fbc:geneProduct fbc:id="G_PDE6C" fbc:label="G_PDE6C" fbc:name="PDE6C" metaid="G_PDE6C">
        <annotation>
          <rdf:RDF xmlns:rdf="http://www.w3.org/1999/02/22-rdf-syntax-ns#" xmlns:bqbiol="http://biomodels.net/biology-qualifiers/">
            <rdf:Description rdf:about="#G_PDE6C">
              <bqbiol:isEncodedBy>
                <rdf:Bag>
                  <rdf:li rdf:resource="http://identifiers.org/ncbigi/GI:157364939" />
                  <rdf:li rdf:resource="http://identifiers.org/ncbigene/5146" />
                  <rdf:li rdf:resource="http://identifiers.org/ccds/CCDS7429.1" />
                </rdf:Bag>
              </bqbiol:isEncodedBy>
            </rdf:Description>
          </rdf:RDF>
        </annotation>
      </fbc:geneProduct>
      <fbc:geneProduct fbc:id="G_PDE3A" fbc:label="G_PDE3A" fbc:name="PDE3A" metaid="G_PDE3A">
        <annotation>
          <rdf:RDF xmlns:rdf="http://www.w3.org/1999/02/22-rdf-syntax-ns#" xmlns:bqbiol="http://biomodels.net/biology-qualifiers/">
            <rdf:Description rdf:about="#G_PDE3A">
              <bqbiol:isEncodedBy>
                <rdf:Bag>
                  <rdf:li rdf:resource="http://identifiers.org/ncbigi/GI:347658969" />
                  <rdf:li rdf:resource="http://identifiers.org/ncbigene/5139" />
                  <rdf:li rdf:resource="http://identifiers.org/ncbigi/GI:578822894" />
                  <rdf:li rdf:resource="http://identifiers.org/ncbigi/GI:578822896" />
                  <rdf:li rdf:resource="http://identifiers.org/ncbigi/GI:70608155" />
                  <rdf:li rdf:resource="http://identifiers.org/ccds/CCDS31754.1" />
                </rdf:Bag>
              </bqbiol:isEncodedBy>
            </rdf:Description>
          </rdf:RDF>
        </annotation>
      </fbc:geneProduct>
      <fbc:geneProduct fbc:id="G_PDE6H" fbc:label="G_PDE6H" fbc:name="PDE6H" metaid="G_PDE6H">
        <annotation>
          <rdf:RDF xmlns:rdf="http://www.w3.org/1999/02/22-rdf-syntax-ns#" xmlns:bqbiol="http://biomodels.net/biology-qualifiers/">
            <rdf:Description rdf:about="#G_PDE6H">
              <bqbiol:isEncodedBy>
                <rdf:Bag>
                  <rdf:li rdf:resource="http://identifiers.org/ncbigene/5149" />
                  <rdf:li rdf:resource="http://identifiers.org/ncbigi/GI:5453868" />
                  <rdf:li rdf:resource="http://identifiers.org/ccds/CCDS8672.1" />
                </rdf:Bag>
              </bqbiol:isEncodedBy>
            </rdf:Description>
          </rdf:RDF>
        </annotation>
      </fbc:geneProduct>
      <fbc:geneProduct fbc:id="G_PDE5A" fbc:label="G_PDE5A" fbc:name="PDE5A" metaid="G_PDE5A">
        <annotation>
          <rdf:RDF xmlns:rdf="http://www.w3.org/1999/02/22-rdf-syntax-ns#" xmlns:bqbiol="http://biomodels.net/biology-qualifiers/">
            <rdf:Description rdf:about="#G_PDE5A">
              <bqbiol:isEncodedBy>
                <rdf:Bag>
                  <rdf:li rdf:resource="http://identifiers.org/ncbigi/GI:61744430" />
                  <rdf:li rdf:resource="http://identifiers.org/ncbigi/GI:61744432" />
                  <rdf:li rdf:resource="http://identifiers.org/ncbigi/GI:61744435" />
                  <rdf:li rdf:resource="http://identifiers.org/ncbigene/8654" />
                  <rdf:li rdf:resource="http://identifiers.org/ccds/CCDS34055.1" />
                  <rdf:li rdf:resource="http://identifiers.org/ccds/CCDS3713.1" />
                </rdf:Bag>
              </bqbiol:isEncodedBy>
            </rdf:Description>
          </rdf:RDF>
        </annotation>
      </fbc:geneProduct>
      <fbc:geneProduct fbc:id="G_PDE9A" fbc:label="G_PDE9A" fbc:name="PDE9A" metaid="G_PDE9A">
        <annotation>
          <rdf:RDF xmlns:rdf="http://www.w3.org/1999/02/22-rdf-syntax-ns#" xmlns:bqbiol="http://biomodels.net/biology-qualifiers/">
            <rdf:Description rdf:about="#G_PDE9A">
              <bqbiol:isEncodedBy>
                <rdf:Bag>
                  <rdf:li rdf:resource="http://identifiers.org/ncbigi/GI:4505675" />
                  <rdf:li rdf:resource="http://identifiers.org/ncbigi/GI:48762718" />
                  <rdf:li rdf:resource="http://identifiers.org/ncbigi/GI:48762720" />
                  <rdf:li rdf:resource="http://identifiers.org/ncbigi/GI:48762722" />
                  <rdf:li rdf:resource="http://identifiers.org/ncbigi/GI:48762724" />
                  <rdf:li rdf:resource="http://identifiers.org/ncbigi/GI:48762726" />
                  <rdf:li rdf:resource="http://identifiers.org/ncbigi/GI:48762728" />
                  <rdf:li rdf:resource="http://identifiers.org/ncbigi/GI:48762730" />
                  <rdf:li rdf:resource="http://identifiers.org/ncbigi/GI:48762732" />
                  <rdf:li rdf:resource="http://identifiers.org/ncbigi/GI:48762734" />
                  <rdf:li rdf:resource="http://identifiers.org/ncbigi/GI:48762736" />
                  <rdf:li rdf:resource="http://identifiers.org/ncbigi/GI:48762738" />
                  <rdf:li rdf:resource="http://identifiers.org/ncbigi/GI:48762740" />
                  <rdf:li rdf:resource="http://identifiers.org/ncbigi/GI:48762742" />
                  <rdf:li rdf:resource="http://identifiers.org/ncbigi/GI:48762744" />
                  <rdf:li rdf:resource="http://identifiers.org/ncbigi/GI:48762746" />
                  <rdf:li rdf:resource="http://identifiers.org/ncbigi/GI:48762748" />
                  <rdf:li rdf:resource="http://identifiers.org/ncbigi/GI:48762750" />
                  <rdf:li rdf:resource="http://identifiers.org/ncbigi/GI:48762752" />
                  <rdf:li rdf:resource="http://identifiers.org/ncbigi/GI:48762754" />
                  <rdf:li rdf:resource="http://identifiers.org/ncbigene/5152" />
                  <rdf:li rdf:resource="http://identifiers.org/ncbigi/GI:530419261" />
                  <rdf:li rdf:resource="http://identifiers.org/ccds/CCDS13690.1" />
                  <rdf:li rdf:resource="http://identifiers.org/ccds/CCDS33567.1" />
                  <rdf:li rdf:resource="http://identifiers.org/ccds/CCDS33568.1" />
                  <rdf:li rdf:resource="http://identifiers.org/ccds/CCDS33569.1" />
                  <rdf:li rdf:resource="http://identifiers.org/ccds/CCDS33570.1" />
                  <rdf:li rdf:resource="http://identifiers.org/ccds/CCDS33571.1" />
                  <rdf:li rdf:resource="http://identifiers.org/ccds/CCDS42941.1" />
                  <rdf:li rdf:resource="http://identifiers.org/ccds/CCDS42942.1" />
                  <rdf:li rdf:resource="http://identifiers.org/ccds/CCDS42943.1" />
                  <rdf:li rdf:resource="http://identifiers.org/ccds/CCDS42944.1" />
                  <rdf:li rdf:resource="http://identifiers.org/ccds/CCDS42945.1" />
                  <rdf:li rdf:resource="http://identifiers.org/ccds/CCDS42946.1" />
                  <rdf:li rdf:resource="http://identifiers.org/ccds/CCDS42947.1" />
                </rdf:Bag>
              </bqbiol:isEncodedBy>
            </rdf:Description>
          </rdf:RDF>
        </annotation>
      </fbc:geneProduct>
      <fbc:geneProduct fbc:id="G_PDE1B" fbc:label="G_PDE1B" fbc:name="PDE1B" metaid="G_PDE1B">
        <annotation>
          <rdf:RDF xmlns:rdf="http://www.w3.org/1999/02/22-rdf-syntax-ns#" xmlns:bqbiol="http://biomodels.net/biology-qualifiers/">
            <rdf:Description rdf:about="#G_PDE1B">
              <bqbiol:isEncodedBy>
                <rdf:Bag>
                  <rdf:li rdf:resource="http://identifiers.org/ncbigi/GI:260166687" />
                  <rdf:li rdf:resource="http://identifiers.org/ncbigi/GI:4505677" />
                  <rdf:li rdf:resource="http://identifiers.org/ncbigene/5153" />
                  <rdf:li rdf:resource="http://identifiers.org/ncbigi/GI:571026663" />
                  <rdf:li rdf:resource="http://identifiers.org/ncbigi/GI:571026665" />
                  <rdf:li rdf:resource="http://identifiers.org/ncbigi/GI:578823868" />
                  <rdf:li rdf:resource="http://identifiers.org/ccds/CCDS53800.1" />
                  <rdf:li rdf:resource="http://identifiers.org/ccds/CCDS8882.1" />
                </rdf:Bag>
              </bqbiol:isEncodedBy>
            </rdf:Description>
          </rdf:RDF>
        </annotation>
      </fbc:geneProduct>
      <fbc:geneProduct fbc:id="G_PDE6B" fbc:label="G_PDE6B" fbc:name="PDE6B" metaid="G_PDE6B">
        <annotation>
          <rdf:RDF xmlns:rdf="http://www.w3.org/1999/02/22-rdf-syntax-ns#" xmlns:bqbiol="http://biomodels.net/biology-qualifiers/">
            <rdf:Description rdf:about="#G_PDE6B">
              <bqbiol:isEncodedBy>
                <rdf:Bag>
                  <rdf:li rdf:resource="http://identifiers.org/ncbigi/GI:105990537" />
                  <rdf:li rdf:resource="http://identifiers.org/ncbigi/GI:223718019" />
                  <rdf:li rdf:resource="http://identifiers.org/ncbigi/GI:223718037" />
                  <rdf:li rdf:resource="http://identifiers.org/ncbigene/5158" />
                  <rdf:li rdf:resource="http://identifiers.org/ncbigi/GI:530427357" />
                  <rdf:li rdf:resource="http://identifiers.org/ncbigi/GI:530427359" />
                  <rdf:li rdf:resource="http://identifiers.org/ccds/CCDS33932.1" />
                  <rdf:li rdf:resource="http://identifiers.org/ccds/CCDS46993.1" />
                  <rdf:li rdf:resource="http://identifiers.org/ccds/CCDS54703.1" />
                </rdf:Bag>
              </bqbiol:isEncodedBy>
            </rdf:Description>
          </rdf:RDF>
        </annotation>
      </fbc:geneProduct>
      <fbc:geneProduct fbc:id="G_PDE3B" fbc:label="G_PDE3B" fbc:name="PDE3B" metaid="G_PDE3B">
        <annotation>
          <rdf:RDF xmlns:rdf="http://www.w3.org/1999/02/22-rdf-syntax-ns#" xmlns:bqbiol="http://biomodels.net/biology-qualifiers/">
            <rdf:Description rdf:about="#G_PDE3B">
              <bqbiol:isEncodedBy>
                <rdf:Bag>
                  <rdf:li rdf:resource="http://identifiers.org/ncbigi/GI:40254434" />
                  <rdf:li rdf:resource="http://identifiers.org/ncbigene/5140" />
                  <rdf:li rdf:resource="http://identifiers.org/ncbigi/GI:530395463" />
                  <rdf:li rdf:resource="http://identifiers.org/ncbigi/GI:578820601" />
                  <rdf:li rdf:resource="http://identifiers.org/ccds/CCDS7817.1" />
                </rdf:Bag>
              </bqbiol:isEncodedBy>
            </rdf:Description>
          </rdf:RDF>
        </annotation>
      </fbc:geneProduct>
      <fbc:geneProduct fbc:id="G_PDE11A" fbc:label="G_PDE11A" fbc:name="PDE11A" metaid="G_PDE11A">
        <annotation>
          <rdf:RDF xmlns:rdf="http://www.w3.org/1999/02/22-rdf-syntax-ns#" xmlns:bqbiol="http://biomodels.net/biology-qualifiers/">
            <rdf:Description rdf:about="#G_PDE11A">
              <bqbiol:isEncodedBy>
                <rdf:Bag>
                  <rdf:li rdf:resource="http://identifiers.org/ncbigi/GI:116536083" />
                  <rdf:li rdf:resource="http://identifiers.org/ncbigi/GI:116536085" />
                  <rdf:li rdf:resource="http://identifiers.org/ncbigi/GI:116536087" />
                  <rdf:li rdf:resource="http://identifiers.org/ncbigi/GI:116536089" />
                  <rdf:li rdf:resource="http://identifiers.org/ncbigene/50940" />
                  <rdf:li rdf:resource="http://identifiers.org/ccds/CCDS33334.1" />
                  <rdf:li rdf:resource="http://identifiers.org/ccds/CCDS42785.1" />
                  <rdf:li rdf:resource="http://identifiers.org/ccds/CCDS42786.1" />
                  <rdf:li rdf:resource="http://identifiers.org/ccds/CCDS46459.1" />
                </rdf:Bag>
              </bqbiol:isEncodedBy>
            </rdf:Description>
          </rdf:RDF>
        </annotation>
      </fbc:geneProduct>
      <fbc:geneProduct fbc:id="G_PDE1C" fbc:label="G_PDE1C" fbc:name="PDE1C" metaid="G_PDE1C">
        <annotation>
          <rdf:RDF xmlns:rdf="http://www.w3.org/1999/02/22-rdf-syntax-ns#" xmlns:bqbiol="http://biomodels.net/biology-qualifiers/">
            <rdf:Description rdf:about="#G_PDE1C">
              <bqbiol:isEncodedBy>
                <rdf:Bag>
                  <rdf:li rdf:resource="http://identifiers.org/ncbigi/GI:300796827" />
                  <rdf:li rdf:resource="http://identifiers.org/ncbigi/GI:300796849" />
                  <rdf:li rdf:resource="http://identifiers.org/ncbigi/GI:300796871" />
                  <rdf:li rdf:resource="http://identifiers.org/ncbigi/GI:300796893" />
                  <rdf:li rdf:resource="http://identifiers.org/ncbigi/GI:4826894" />
                  <rdf:li rdf:resource="http://identifiers.org/ncbigene/5137" />
                  <rdf:li rdf:resource="http://identifiers.org/ncbigi/GI:530384813" />
                  <rdf:li rdf:resource="http://identifiers.org/ncbigi/GI:578813517" />
                  <rdf:li rdf:resource="http://identifiers.org/ccds/CCDS5437.1" />
                  <rdf:li rdf:resource="http://identifiers.org/ccds/CCDS55099.1" />
                  <rdf:li rdf:resource="http://identifiers.org/ccds/CCDS55100.1" />
                </rdf:Bag>
              </bqbiol:isEncodedBy>
            </rdf:Description>
          </rdf:RDF>
        </annotation>
      </fbc:geneProduct>
      <fbc:geneProduct fbc:id="G_PDE2A" fbc:label="G_PDE2A" fbc:name="PDE2A" metaid="G_PDE2A">
        <annotation>
          <rdf:RDF xmlns:rdf="http://www.w3.org/1999/02/22-rdf-syntax-ns#" xmlns:bqbiol="http://biomodels.net/biology-qualifiers/">
            <rdf:Description rdf:about="#G_PDE2A">
              <bqbiol:isEncodedBy>
                <rdf:Bag>
                  <rdf:li rdf:resource="http://identifiers.org/ncbigi/GI:219802706" />
                  <rdf:li rdf:resource="http://identifiers.org/ncbigi/GI:226246591" />
                  <rdf:li rdf:resource="http://identifiers.org/ncbigi/GI:344925852" />
                  <rdf:li rdf:resource="http://identifiers.org/ncbigi/GI:4505657" />
                  <rdf:li rdf:resource="http://identifiers.org/ncbigene/5138" />
                  <rdf:li rdf:resource="http://identifiers.org/ncbigi/GI:530396872" />
                  <rdf:li rdf:resource="http://identifiers.org/ccds/CCDS44670.1" />
                  <rdf:li rdf:resource="http://identifiers.org/ccds/CCDS53678.1" />
                  <rdf:li rdf:resource="http://identifiers.org/ccds/CCDS8216.1" />
                </rdf:Bag>
              </bqbiol:isEncodedBy>
            </rdf:Description>
          </rdf:RDF>
        </annotation>
      </fbc:geneProduct>
      <fbc:geneProduct fbc:id="G_PDE6A" fbc:label="G_PDE6A" fbc:name="PDE6A" metaid="G_PDE6A">
        <annotation>
          <rdf:RDF xmlns:rdf="http://www.w3.org/1999/02/22-rdf-syntax-ns#" xmlns:bqbiol="http://biomodels.net/biology-qualifiers/">
            <rdf:Description rdf:about="#G_PDE6A">
              <bqbiol:isEncodedBy>
                <rdf:Bag>
                  <rdf:li rdf:resource="http://identifiers.org/ncbigi/GI:170650674" />
                  <rdf:li rdf:resource="http://identifiers.org/ncbigene/5145" />
                  <rdf:li rdf:resource="http://identifiers.org/ccds/CCDS4299.1" />
                </rdf:Bag>
              </bqbiol:isEncodedBy>
            </rdf:Description>
          </rdf:RDF>
        </annotation>
      </fbc:geneProduct>
      <fbc:geneProduct fbc:id="G_PDE1A" fbc:label="G_PDE1A" fbc:name="PDE1A" metaid="G_PDE1A">
        <annotation>
          <rdf:RDF xmlns:rdf="http://www.w3.org/1999/02/22-rdf-syntax-ns#" xmlns:bqbiol="http://biomodels.net/biology-qualifiers/">
            <rdf:Description rdf:about="#G_PDE1A">
              <bqbiol:isEncodedBy>
                <rdf:Bag>
                  <rdf:li rdf:resource="http://identifiers.org/ncbigi/GI:21361262" />
                  <rdf:li rdf:resource="http://identifiers.org/ncbigi/GI:385198068" />
                  <rdf:li rdf:resource="http://identifiers.org/ncbigi/GI:385198071" />
                  <rdf:li rdf:resource="http://identifiers.org/ncbigi/GI:385198073" />
                  <rdf:li rdf:resource="http://identifiers.org/ncbigi/GI:51102295" />
                  <rdf:li rdf:resource="http://identifiers.org/ncbigene/5136" />
                  <rdf:li rdf:resource="http://identifiers.org/ncbigi/GI:530370513" />
                  <rdf:li rdf:resource="http://identifiers.org/ncbigi/GI:530370515" />
                  <rdf:li rdf:resource="http://identifiers.org/ncbigi/GI:530370517" />
                  <rdf:li rdf:resource="http://identifiers.org/ncbigi/GI:578804445" />
                  <rdf:li rdf:resource="http://identifiers.org/ncbigi/GI:578804447" />
                  <rdf:li rdf:resource="http://identifiers.org/ncbigi/GI:578804449" />
                  <rdf:li rdf:resource="http://identifiers.org/ncbigi/GI:578804451" />
                  <rdf:li rdf:resource="http://identifiers.org/ncbigi/GI:578804453" />
                  <rdf:li rdf:resource="http://identifiers.org/ncbigi/GI:578804455" />
                  <rdf:li rdf:resource="http://identifiers.org/ccds/CCDS2285.1" />
                  <rdf:li rdf:resource="http://identifiers.org/ccds/CCDS33344.1" />
                  <rdf:li rdf:resource="http://identifiers.org/ccds/CCDS58741.1" />
                </rdf:Bag>
              </bqbiol:isEncodedBy>
            </rdf:Description>
          </rdf:RDF>
        </annotation>
      </fbc:geneProduct>
      <fbc:geneProduct fbc:id="G_PDE6G" fbc:label="G_PDE6G" fbc:name="PDE6G" metaid="G_PDE6G">
        <annotation>
          <rdf:RDF xmlns:rdf="http://www.w3.org/1999/02/22-rdf-syntax-ns#" xmlns:bqbiol="http://biomodels.net/biology-qualifiers/">
            <rdf:Description rdf:about="#G_PDE6G">
              <bqbiol:isEncodedBy>
                <rdf:Bag>
                  <rdf:li rdf:resource="http://identifiers.org/ncbigi/GI:4505673" />
                  <rdf:li rdf:resource="http://identifiers.org/ncbigene/5148" />
                  <rdf:li rdf:resource="http://identifiers.org/ncbigi/GI:578831043" />
                  <rdf:li rdf:resource="http://identifiers.org/ccds/CCDS11783.1" />
                </rdf:Bag>
              </bqbiol:isEncodedBy>
            </rdf:Description>
          </rdf:RDF>
        </annotation>
      </fbc:geneProduct>
      <fbc:geneProduct fbc:id="G_PDE10A" fbc:label="G_PDE10A" fbc:name="PDE10A" metaid="G_PDE10A">
        <annotation>
          <rdf:RDF xmlns:rdf="http://www.w3.org/1999/02/22-rdf-syntax-ns#" xmlns:bqbiol="http://biomodels.net/biology-qualifiers/">
            <rdf:Description rdf:about="#G_PDE10A">
              <bqbiol:isEncodedBy>
                <rdf:Bag>
                  <rdf:li rdf:resource="http://identifiers.org/ncbigene/10846" />
                  <rdf:li rdf:resource="http://identifiers.org/ncbigi/GI:194595488" />
                  <rdf:li rdf:resource="http://identifiers.org/ncbigi/GI:578812355" />
                  <rdf:li rdf:resource="http://identifiers.org/ccds/CCDS47513.1" />
                </rdf:Bag>
              </bqbiol:isEncodedBy>
            </rdf:Description>
          </rdf:RDF>
        </annotation>
      </fbc:geneProduct>
      <fbc:geneProduct fbc:id="G_PDE4D" fbc:label="G_PDE4D" fbc:name="PDE4D" metaid="G_PDE4D">
        <annotation>
          <rdf:RDF xmlns:rdf="http://www.w3.org/1999/02/22-rdf-syntax-ns#" xmlns:bqbiol="http://biomodels.net/biology-qualifiers/">
            <rdf:Description rdf:about="#G_PDE4D">
              <bqbiol:isEncodedBy>
                <rdf:Bag>
                  <rdf:li rdf:resource="http://identifiers.org/ncbigi/GI:157277988" />
                  <rdf:li rdf:resource="http://identifiers.org/ncbigi/GI:259906420" />
                  <rdf:li rdf:resource="http://identifiers.org/ncbigi/GI:308387374" />
                  <rdf:li rdf:resource="http://identifiers.org/ncbigi/GI:308387376" />
                  <rdf:li rdf:resource="http://identifiers.org/ncbigi/GI:308387378" />
                  <rdf:li rdf:resource="http://identifiers.org/ncbigi/GI:308387380" />
                  <rdf:li rdf:resource="http://identifiers.org/ncbigi/GI:308387382" />
                  <rdf:li rdf:resource="http://identifiers.org/ncbigi/GI:308387384" />
                  <rdf:li rdf:resource="http://identifiers.org/ncbigi/GI:32306513" />
                  <rdf:li rdf:resource="http://identifiers.org/ncbigene/5144" />
                  <rdf:li rdf:resource="http://identifiers.org/ncbigi/GI:530379368" />
                  <rdf:li rdf:resource="http://identifiers.org/ncbigi/GI:530379370" />
                  <rdf:li rdf:resource="http://identifiers.org/ncbigi/GI:530379374" />
                  <rdf:li rdf:resource="http://identifiers.org/ncbigi/GI:530379376" />
                  <rdf:li rdf:resource="http://identifiers.org/ccds/CCDS47213.1" />
                  <rdf:li rdf:resource="http://identifiers.org/ccds/CCDS54858.1" />
                  <rdf:li rdf:resource="http://identifiers.org/ccds/CCDS54859.1" />
                  <rdf:li rdf:resource="http://identifiers.org/ccds/CCDS56369.1" />
                  <rdf:li rdf:resource="http://identifiers.org/ccds/CCDS56370.1" />
                  <rdf:li rdf:resource="http://identifiers.org/ccds/CCDS56371.1" />
                  <rdf:li rdf:resource="http://identifiers.org/ccds/CCDS56372.1" />
                  <rdf:li rdf:resource="http://identifiers.org/ccds/CCDS56373.1" />
                </rdf:Bag>
              </bqbiol:isEncodedBy>
            </rdf:Description>
          </rdf:RDF>
        </annotation>
      </fbc:geneProduct>
      <fbc:geneProduct fbc:id="G_PYCR1" fbc:label="G_PYCR1" fbc:name="PYCR1" metaid="G_PYCR1">
        <annotation>
          <rdf:RDF xmlns:rdf="http://www.w3.org/1999/02/22-rdf-syntax-ns#" xmlns:bqbiol="http://biomodels.net/biology-qualifiers/">
            <rdf:Description rdf:about="#G_PYCR1">
              <bqbiol:isEncodedBy>
                <rdf:Bag>
                  <rdf:li rdf:resource="http://identifiers.org/ncbigi/GI:24797095" />
                  <rdf:li rdf:resource="http://identifiers.org/ncbigi/GI:24797097" />
                  <rdf:li rdf:resource="http://identifiers.org/ncbigi/GI:530413549" />
                  <rdf:li rdf:resource="http://identifiers.org/ncbigi/GI:533112486" />
                  <rdf:li rdf:resource="http://identifiers.org/ncbigi/GI:533112488" />
                  <rdf:li rdf:resource="http://identifiers.org/ncbigi/GI:533112491" />
                  <rdf:li rdf:resource="http://identifiers.org/ncbigi/GI:578832032" />
                  <rdf:li rdf:resource="http://identifiers.org/ncbigene/5831" />
                  <rdf:li rdf:resource="http://identifiers.org/ccds/CCDS11794.1" />
                  <rdf:li rdf:resource="http://identifiers.org/ccds/CCDS11795.1" />
                  <rdf:li rdf:resource="http://identifiers.org/ccds/CCDS62365.1" />
                  <rdf:li rdf:resource="http://identifiers.org/ccds/CCDS62366.1" />
                </rdf:Bag>
              </bqbiol:isEncodedBy>
            </rdf:Description>
          </rdf:RDF>
        </annotation>
      </fbc:geneProduct>
      <fbc:geneProduct fbc:id="G_SLC25A15" fbc:label="G_SLC25A15" fbc:name="SLC25A15" metaid="G_SLC25A15">
        <annotation>
          <rdf:RDF xmlns:rdf="http://www.w3.org/1999/02/22-rdf-syntax-ns#" xmlns:bqbiol="http://biomodels.net/biology-qualifiers/">
            <rdf:Description rdf:about="#G_SLC25A15">
              <bqbiol:isEncodedBy>
                <rdf:Bag>
                  <rdf:li rdf:resource="http://identifiers.org/ncbigene/10166" />
                  <rdf:li rdf:resource="http://identifiers.org/ncbigi/GI:7657585" />
                  <rdf:li rdf:resource="http://identifiers.org/ccds/CCDS9373.1" />
                </rdf:Bag>
              </bqbiol:isEncodedBy>
            </rdf:Description>
          </rdf:RDF>
        </annotation>
      </fbc:geneProduct>
      <fbc:geneProduct fbc:id="G_OAT" fbc:label="G_OAT" fbc:name="OAT" metaid="G_OAT">
        <annotation>
          <rdf:RDF xmlns:rdf="http://www.w3.org/1999/02/22-rdf-syntax-ns#" xmlns:bqbiol="http://biomodels.net/biology-qualifiers/">
            <rdf:Description rdf:about="#G_OAT">
              <bqbiol:isEncodedBy>
                <rdf:Bag>
                  <rdf:li rdf:resource="http://identifiers.org/ncbigi/GI:284507298" />
                  <rdf:li rdf:resource="http://identifiers.org/ncbigi/GI:4557809" />
                  <rdf:li rdf:resource="http://identifiers.org/ncbigene/4942" />
                  <rdf:li rdf:resource="http://identifiers.org/ncbigi/GI:578819508" />
                  <rdf:li rdf:resource="http://identifiers.org/ccds/CCDS53586.1" />
                  <rdf:li rdf:resource="http://identifiers.org/ccds/CCDS7639.1" />
                </rdf:Bag>
              </bqbiol:isEncodedBy>
            </rdf:Description>
          </rdf:RDF>
        </annotation>
      </fbc:geneProduct>
      <fbc:geneProduct fbc:id="G_OPLAH" fbc:label="G_OPLAH" fbc:name="OPLAH" metaid="G_OPLAH">
        <annotation>
          <rdf:RDF xmlns:rdf="http://www.w3.org/1999/02/22-rdf-syntax-ns#" xmlns:bqbiol="http://biomodels.net/biology-qualifiers/">
            <rdf:Description rdf:about="#G_OPLAH">
              <bqbiol:isEncodedBy>
                <rdf:Bag>
                  <rdf:li rdf:resource="http://identifiers.org/ncbigene/26873" />
                  <rdf:li rdf:resource="http://identifiers.org/ncbigi/GI:48314820" />
                </rdf:Bag>
              </bqbiol:isEncodedBy>
            </rdf:Description>
          </rdf:RDF>
        </annotation>
      </fbc:geneProduct>
      <fbc:geneProduct fbc:id="G_BCKDHA" fbc:label="G_BCKDHA" fbc:name="BCKDHA" metaid="G_BCKDHA">
        <annotation>
          <rdf:RDF xmlns:rdf="http://www.w3.org/1999/02/22-rdf-syntax-ns#" xmlns:bqbiol="http://biomodels.net/biology-qualifiers/">
            <rdf:Description rdf:about="#G_BCKDHA">
              <bqbiol:isEncodedBy>
                <rdf:Bag>
                  <rdf:li rdf:resource="http://identifiers.org/ncbigi/GI:11386135" />
                  <rdf:li rdf:resource="http://identifiers.org/ncbigi/GI:258645172" />
                  <rdf:li rdf:resource="http://identifiers.org/ncbigene/593" />
                  <rdf:li rdf:resource="http://identifiers.org/ccds/CCDS12581.1" />
                </rdf:Bag>
              </bqbiol:isEncodedBy>
            </rdf:Description>
          </rdf:RDF>
        </annotation>
      </fbc:geneProduct>
      <fbc:geneProduct fbc:id="G_DBT" fbc:label="G_DBT" fbc:name="DBT" metaid="G_DBT">
        <annotation>
          <rdf:RDF xmlns:rdf="http://www.w3.org/1999/02/22-rdf-syntax-ns#" xmlns:bqbiol="http://biomodels.net/biology-qualifiers/">
            <rdf:Description rdf:about="#G_DBT">
              <bqbiol:isEncodedBy>
                <rdf:Bag>
                  <rdf:li rdf:resource="http://identifiers.org/ncbigene/1629" />
                  <rdf:li rdf:resource="http://identifiers.org/ncbigi/GI:392494079" />
                  <rdf:li rdf:resource="http://identifiers.org/ncbigi/GI:530361961" />
                  <rdf:li rdf:resource="http://identifiers.org/ncbigi/GI:530361963" />
                  <rdf:li rdf:resource="http://identifiers.org/ccds/CCDS767.1" />
                </rdf:Bag>
              </bqbiol:isEncodedBy>
            </rdf:Description>
          </rdf:RDF>
        </annotation>
      </fbc:geneProduct>
      <fbc:geneProduct fbc:id="G_BCKDHB" fbc:label="G_BCKDHB" fbc:name="BCKDHB" metaid="G_BCKDHB">
        <annotation>
          <rdf:RDF xmlns:rdf="http://www.w3.org/1999/02/22-rdf-syntax-ns#" xmlns:bqbiol="http://biomodels.net/biology-qualifiers/">
            <rdf:Description rdf:about="#G_BCKDHB">
              <bqbiol:isEncodedBy>
                <rdf:Bag>
                  <rdf:li rdf:resource="http://identifiers.org/ncbigi/GI:34101272" />
                  <rdf:li rdf:resource="http://identifiers.org/ncbigi/GI:4557353" />
                  <rdf:li rdf:resource="http://identifiers.org/ncbigi/GI:530383218" />
                  <rdf:li rdf:resource="http://identifiers.org/ncbigi/GI:578812909" />
                  <rdf:li rdf:resource="http://identifiers.org/ncbigene/594" />
                  <rdf:li rdf:resource="http://identifiers.org/ccds/CCDS4994.1" />
                </rdf:Bag>
              </bqbiol:isEncodedBy>
            </rdf:Description>
          </rdf:RDF>
        </annotation>
      </fbc:geneProduct>
      <fbc:geneProduct fbc:id="G_OXCT1" fbc:label="G_OXCT1" fbc:name="OXCT1" metaid="G_OXCT1">
        <annotation>
          <rdf:RDF xmlns:rdf="http://www.w3.org/1999/02/22-rdf-syntax-ns#" xmlns:bqbiol="http://biomodels.net/biology-qualifiers/">
            <rdf:Description rdf:about="#G_OXCT1">
              <bqbiol:isEncodedBy>
                <rdf:Bag>
                  <rdf:li rdf:resource="http://identifiers.org/ncbigi/GI:4557817" />
                  <rdf:li rdf:resource="http://identifiers.org/ncbigene/5019" />
                  <rdf:li rdf:resource="http://identifiers.org/ccds/CCDS3937.1" />
                </rdf:Bag>
              </bqbiol:isEncodedBy>
            </rdf:Description>
          </rdf:RDF>
        </annotation>
      </fbc:geneProduct>
      <fbc:geneProduct fbc:id="G_OTC" fbc:label="G_OTC" fbc:name="OTC" metaid="G_OTC">
        <annotation>
          <rdf:RDF xmlns:rdf="http://www.w3.org/1999/02/22-rdf-syntax-ns#" xmlns:bqbiol="http://biomodels.net/biology-qualifiers/">
            <rdf:Description rdf:about="#G_OTC">
              <bqbiol:isEncodedBy>
                <rdf:Bag>
                  <rdf:li rdf:resource="http://identifiers.org/ncbigi/GI:38788445" />
                  <rdf:li rdf:resource="http://identifiers.org/ncbigene/5009" />
                  <rdf:li rdf:resource="http://identifiers.org/ccds/CCDS14247.1" />
                </rdf:Bag>
              </bqbiol:isEncodedBy>
            </rdf:Description>
          </rdf:RDF>
        </annotation>
      </fbc:geneProduct>
      <fbc:geneProduct fbc:id="G_ATP1A3" fbc:label="G_ATP1A3" fbc:name="ATP1A3" metaid="G_ATP1A3">
        <annotation>
          <rdf:RDF xmlns:rdf="http://www.w3.org/1999/02/22-rdf-syntax-ns#" xmlns:bqbiol="http://biomodels.net/biology-qualifiers/">
            <rdf:Description rdf:about="#G_ATP1A3">
              <bqbiol:isEncodedBy>
                <rdf:Bag>
                  <rdf:li rdf:resource="http://identifiers.org/ncbigi/GI:22748667" />
                  <rdf:li rdf:resource="http://identifiers.org/ncbigi/GI:371940938" />
                  <rdf:li rdf:resource="http://identifiers.org/ncbigi/GI:371940940" />
                  <rdf:li rdf:resource="http://identifiers.org/ncbigene/478" />
                  <rdf:li rdf:resource="http://identifiers.org/ncbigi/GI:530416619" />
                  <rdf:li rdf:resource="http://identifiers.org/ccds/CCDS12594.1" />
                  <rdf:li rdf:resource="http://identifiers.org/ccds/CCDS58663.1" />
                  <rdf:li rdf:resource="http://identifiers.org/ccds/CCDS58664.1" />
                </rdf:Bag>
              </bqbiol:isEncodedBy>
            </rdf:Description>
          </rdf:RDF>
        </annotation>
      </fbc:geneProduct>
      <fbc:geneProduct fbc:id="G_ATP1B3" fbc:label="G_ATP1B3" fbc:name="ATP1B3" metaid="G_ATP1B3">
        <annotation>
          <rdf:RDF xmlns:rdf="http://www.w3.org/1999/02/22-rdf-syntax-ns#" xmlns:bqbiol="http://biomodels.net/biology-qualifiers/">
            <rdf:Description rdf:about="#G_ATP1B3">
              <bqbiol:isEncodedBy>
                <rdf:Bag>
                  <rdf:li rdf:resource="http://identifiers.org/ncbigi/GI:4502281" />
                  <rdf:li rdf:resource="http://identifiers.org/ncbigene/483" />
                  <rdf:li rdf:resource="http://identifiers.org/ccds/CCDS3121.1" />
                </rdf:Bag>
              </bqbiol:isEncodedBy>
            </rdf:Description>
          </rdf:RDF>
        </annotation>
      </fbc:geneProduct>
      <fbc:geneProduct fbc:id="G_ATP1B4" fbc:label="G_ATP1B4" fbc:name="ATP1B4" metaid="G_ATP1B4">
        <annotation>
          <rdf:RDF xmlns:rdf="http://www.w3.org/1999/02/22-rdf-syntax-ns#" xmlns:bqbiol="http://biomodels.net/biology-qualifiers/">
            <rdf:Description rdf:about="#G_ATP1B4">
              <bqbiol:isEncodedBy>
                <rdf:Bag>
                  <rdf:li rdf:resource="http://identifiers.org/ncbigi/GI:215490093" />
                  <rdf:li rdf:resource="http://identifiers.org/ncbigene/23439" />
                  <rdf:li rdf:resource="http://identifiers.org/ncbigi/GI:6912256" />
                  <rdf:li rdf:resource="http://identifiers.org/ccds/CCDS14598.1" />
                  <rdf:li rdf:resource="http://identifiers.org/ccds/CCDS48158.1" />
                </rdf:Bag>
              </bqbiol:isEncodedBy>
            </rdf:Description>
          </rdf:RDF>
        </annotation>
      </fbc:geneProduct>
      <fbc:geneProduct fbc:id="G_ATP1B1" fbc:label="G_ATP1B1" fbc:name="ATP1B1" metaid="G_ATP1B1">
        <annotation>
          <rdf:RDF xmlns:rdf="http://www.w3.org/1999/02/22-rdf-syntax-ns#" xmlns:bqbiol="http://biomodels.net/biology-qualifiers/">
            <rdf:Description rdf:about="#G_ATP1B1">
              <bqbiol:isEncodedBy>
                <rdf:Bag>
                  <rdf:li rdf:resource="http://identifiers.org/ncbigi/GI:4502277" />
                  <rdf:li rdf:resource="http://identifiers.org/ncbigene/481" />
                  <rdf:li rdf:resource="http://identifiers.org/ccds/CCDS1276.1" />
                </rdf:Bag>
              </bqbiol:isEncodedBy>
            </rdf:Description>
          </rdf:RDF>
        </annotation>
      </fbc:geneProduct>
      <fbc:geneProduct fbc:id="G_ATP1A2" fbc:label="G_ATP1A2" fbc:name="ATP1A2" metaid="G_ATP1A2">
        <annotation>
          <rdf:RDF xmlns:rdf="http://www.w3.org/1999/02/22-rdf-syntax-ns#" xmlns:bqbiol="http://biomodels.net/biology-qualifiers/">
            <rdf:Description rdf:about="#G_ATP1A2">
              <bqbiol:isEncodedBy>
                <rdf:Bag>
                  <rdf:li rdf:resource="http://identifiers.org/ncbigi/GI:4502271" />
                  <rdf:li rdf:resource="http://identifiers.org/ncbigene/477" />
                  <rdf:li rdf:resource="http://identifiers.org/ccds/CCDS1196.1" />
                </rdf:Bag>
              </bqbiol:isEncodedBy>
            </rdf:Description>
          </rdf:RDF>
        </annotation>
      </fbc:geneProduct>
      <fbc:geneProduct fbc:id="G_ATP1A4" fbc:label="G_ATP1A4" fbc:name="ATP1A4" metaid="G_ATP1A4">
        <annotation>
          <rdf:RDF xmlns:rdf="http://www.w3.org/1999/02/22-rdf-syntax-ns#" xmlns:bqbiol="http://biomodels.net/biology-qualifiers/">
            <rdf:Description rdf:about="#G_ATP1A4">
              <bqbiol:isEncodedBy>
                <rdf:Bag>
                  <rdf:li rdf:resource="http://identifiers.org/ncbigi/GI:153946397" />
                  <rdf:li rdf:resource="http://identifiers.org/ncbigene/480" />
                  <rdf:li rdf:resource="http://identifiers.org/ncbigi/GI:49249977" />
                  <rdf:li rdf:resource="http://identifiers.org/ncbigi/GI:530364815" />
                  <rdf:li rdf:resource="http://identifiers.org/ncbigi/GI:578800983" />
                  <rdf:li rdf:resource="http://identifiers.org/ccds/CCDS1197.1" />
                  <rdf:li rdf:resource="http://identifiers.org/ccds/CCDS44255.1" />
                </rdf:Bag>
              </bqbiol:isEncodedBy>
            </rdf:Description>
          </rdf:RDF>
        </annotation>
      </fbc:geneProduct>
      <fbc:geneProduct fbc:id="G_ATP1A1" fbc:label="G_ATP1A1" fbc:name="ATP1A1" metaid="G_ATP1A1">
        <annotation>
          <rdf:RDF xmlns:rdf="http://www.w3.org/1999/02/22-rdf-syntax-ns#" xmlns:bqbiol="http://biomodels.net/biology-qualifiers/">
            <rdf:Description rdf:about="#G_ATP1A1">
              <bqbiol:isEncodedBy>
                <rdf:Bag>
                  <rdf:li rdf:resource="http://identifiers.org/ncbigi/GI:21361181" />
                  <rdf:li rdf:resource="http://identifiers.org/ncbigi/GI:237681109" />
                  <rdf:li rdf:resource="http://identifiers.org/ncbigi/GI:237681111" />
                  <rdf:li rdf:resource="http://identifiers.org/ncbigene/476" />
                  <rdf:li rdf:resource="http://identifiers.org/ncbigi/GI:578799160" />
                  <rdf:li rdf:resource="http://identifiers.org/ccds/CCDS53351.1" />
                  <rdf:li rdf:resource="http://identifiers.org/ccds/CCDS53352.1" />
                  <rdf:li rdf:resource="http://identifiers.org/ccds/CCDS887.1" />
                </rdf:Bag>
              </bqbiol:isEncodedBy>
            </rdf:Description>
          </rdf:RDF>
        </annotation>
      </fbc:geneProduct>
      <fbc:geneProduct fbc:id="G_ATP1B2" fbc:label="G_ATP1B2" fbc:name="ATP1B2" metaid="G_ATP1B2">
        <annotation>
          <rdf:RDF xmlns:rdf="http://www.w3.org/1999/02/22-rdf-syntax-ns#" xmlns:bqbiol="http://biomodels.net/biology-qualifiers/">
            <rdf:Description rdf:about="#G_ATP1B2">
              <bqbiol:isEncodedBy>
                <rdf:Bag>
                  <rdf:li rdf:resource="http://identifiers.org/ncbigene/482" />
                  <rdf:li rdf:resource="http://identifiers.org/ncbigi/GI:49574491" />
                  <rdf:li rdf:resource="http://identifiers.org/ccds/CCDS32550.1" />
                </rdf:Bag>
              </bqbiol:isEncodedBy>
            </rdf:Description>
          </rdf:RDF>
        </annotation>
      </fbc:geneProduct>
      <fbc:geneProduct fbc:id="G_NT5E" fbc:label="G_NT5E" fbc:name="NT5E" metaid="G_NT5E">
        <annotation>
          <rdf:RDF xmlns:rdf="http://www.w3.org/1999/02/22-rdf-syntax-ns#" xmlns:bqbiol="http://biomodels.net/biology-qualifiers/">
            <rdf:Description rdf:about="#G_NT5E">
              <bqbiol:isEncodedBy>
                <rdf:Bag>
                  <rdf:li rdf:resource="http://identifiers.org/ncbigi/GI:325651886" />
                  <rdf:li rdf:resource="http://identifiers.org/ncbigi/GI:4505467" />
                  <rdf:li rdf:resource="http://identifiers.org/ncbigene/4907" />
                  <rdf:li rdf:resource="http://identifiers.org/ccds/CCDS5002.1" />
                  <rdf:li rdf:resource="http://identifiers.org/ccds/CCDS56439.1" />
                </rdf:Bag>
              </bqbiol:isEncodedBy>
            </rdf:Description>
          </rdf:RDF>
        </annotation>
      </fbc:geneProduct>
      <fbc:geneProduct fbc:id="G_NT5C3A" fbc:label="G_NT5C3A" fbc:name="NT5C3A" metaid="G_NT5C3A">
        <annotation>
          <rdf:RDF xmlns:rdf="http://www.w3.org/1999/02/22-rdf-syntax-ns#" xmlns:bqbiol="http://biomodels.net/biology-qualifiers/">
            <rdf:Description rdf:about="#G_NT5C3A">
              <bqbiol:isEncodedBy>
                <rdf:Bag>
                  <rdf:li rdf:resource="http://identifiers.org/ncbigi/GI:260763926" />
                  <rdf:li rdf:resource="http://identifiers.org/ncbigene/51251" />
                  <rdf:li rdf:resource="http://identifiers.org/ncbigi/GI:70608080" />
                  <rdf:li rdf:resource="http://identifiers.org/ncbigi/GI:70608082" />
                  <rdf:li rdf:resource="http://identifiers.org/ncbigi/GI:70608211" />
                  <rdf:li rdf:resource="http://identifiers.org/ccds/CCDS34616.1" />
                  <rdf:li rdf:resource="http://identifiers.org/ccds/CCDS34617.1" />
                  <rdf:li rdf:resource="http://identifiers.org/ccds/CCDS55101.1" />
                </rdf:Bag>
              </bqbiol:isEncodedBy>
            </rdf:Description>
          </rdf:RDF>
        </annotation>
      </fbc:geneProduct>
      <fbc:geneProduct fbc:id="G_NT5C2" fbc:label="G_NT5C2" fbc:name="NT5C2" metaid="G_NT5C2">
        <annotation>
          <rdf:RDF xmlns:rdf="http://www.w3.org/1999/02/22-rdf-syntax-ns#" xmlns:bqbiol="http://biomodels.net/biology-qualifiers/">
            <rdf:Description rdf:about="#G_NT5C2">
              <bqbiol:isEncodedBy>
                <rdf:Bag>
                  <rdf:li rdf:resource="http://identifiers.org/ncbigi/GI:197276664" />
                  <rdf:li rdf:resource="http://identifiers.org/ncbigene/22978" />
                  <rdf:li rdf:resource="http://identifiers.org/ncbigi/GI:530393284" />
                  <rdf:li rdf:resource="http://identifiers.org/ncbigi/GI:530393286" />
                  <rdf:li rdf:resource="http://identifiers.org/ncbigi/GI:530393288" />
                  <rdf:li rdf:resource="http://identifiers.org/ncbigi/GI:530393290" />
                  <rdf:li rdf:resource="http://identifiers.org/ncbigi/GI:530393292" />
                  <rdf:li rdf:resource="http://identifiers.org/ncbigi/GI:530393294" />
                  <rdf:li rdf:resource="http://identifiers.org/ncbigi/GI:530393296" />
                  <rdf:li rdf:resource="http://identifiers.org/ncbigi/GI:530393298" />
                  <rdf:li rdf:resource="http://identifiers.org/ncbigi/GI:530393300" />
                  <rdf:li rdf:resource="http://identifiers.org/ncbigi/GI:530393302" />
                  <rdf:li rdf:resource="http://identifiers.org/ncbigi/GI:530393304" />
                  <rdf:li rdf:resource="http://identifiers.org/ncbigi/GI:530393306" />
                  <rdf:li rdf:resource="http://identifiers.org/ncbigi/GI:530393308" />
                  <rdf:li rdf:resource="http://identifiers.org/ncbigi/GI:530393310" />
                  <rdf:li rdf:resource="http://identifiers.org/ncbigi/GI:530393312" />
                  <rdf:li rdf:resource="http://identifiers.org/ncbigi/GI:578819155" />
                  <rdf:li rdf:resource="http://identifiers.org/ncbigi/GI:578819158" />
                  <rdf:li rdf:resource="http://identifiers.org/ncbigi/GI:578819161" />
                  <rdf:li rdf:resource="http://identifiers.org/ncbigi/GI:578819163" />
                  <rdf:li rdf:resource="http://identifiers.org/ncbigi/GI:6912598" />
                  <rdf:li rdf:resource="http://identifiers.org/ccds/CCDS7544.1" />
                </rdf:Bag>
              </bqbiol:isEncodedBy>
            </rdf:Description>
          </rdf:RDF>
        </annotation>
      </fbc:geneProduct>
      <fbc:geneProduct fbc:id="G_NT5C1B" fbc:label="G_NT5C1B" fbc:name="NT5C1B" metaid="G_NT5C1B">
        <annotation>
          <rdf:RDF xmlns:rdf="http://www.w3.org/1999/02/22-rdf-syntax-ns#" xmlns:bqbiol="http://biomodels.net/biology-qualifiers/">
            <rdf:Description rdf:about="#G_NT5C1B">
              <bqbiol:isEncodedBy>
                <rdf:Bag>
                  <rdf:li rdf:resource="http://identifiers.org/ncbigi/GI:312283640" />
                  <rdf:li rdf:resource="http://identifiers.org/ncbigi/GI:312283642" />
                  <rdf:li rdf:resource="http://identifiers.org/ncbigi/GI:312283644" />
                  <rdf:li rdf:resource="http://identifiers.org/ncbigi/GI:50593108" />
                  <rdf:li rdf:resource="http://identifiers.org/ncbigi/GI:50593110" />
                  <rdf:li rdf:resource="http://identifiers.org/ncbigene/93034" />
                  <rdf:li rdf:resource="http://identifiers.org/ccds/CCDS33149.1" />
                  <rdf:li rdf:resource="http://identifiers.org/ccds/CCDS33150.1" />
                </rdf:Bag>
              </bqbiol:isEncodedBy>
            </rdf:Description>
          </rdf:RDF>
        </annotation>
      </fbc:geneProduct>
      <fbc:geneProduct fbc:id="G_SULT1A3" fbc:label="G_SULT1A3" fbc:name="SULT1A3" metaid="G_SULT1A3">
        <annotation>
          <rdf:RDF xmlns:rdf="http://www.w3.org/1999/02/22-rdf-syntax-ns#" xmlns:bqbiol="http://biomodels.net/biology-qualifiers/">
            <rdf:Description rdf:about="#G_SULT1A3">
              <bqbiol:isEncodedBy>
                <rdf:Bag>
                  <rdf:li rdf:resource="http://identifiers.org/ncbigi/GI:29550921" />
                  <rdf:li rdf:resource="http://identifiers.org/ncbigene/6818" />
                  <rdf:li rdf:resource="http://identifiers.org/ccds/CCDS10674.1" />
                </rdf:Bag>
              </bqbiol:isEncodedBy>
            </rdf:Description>
          </rdf:RDF>
        </annotation>
      </fbc:geneProduct>
      <fbc:geneProduct fbc:id="G_NOS3" fbc:label="G_NOS3" fbc:name="NOS3" metaid="G_NOS3">
        <annotation>
          <rdf:RDF xmlns:rdf="http://www.w3.org/1999/02/22-rdf-syntax-ns#" xmlns:bqbiol="http://biomodels.net/biology-qualifiers/">
            <rdf:Description rdf:about="#G_NOS3">
              <bqbiol:isEncodedBy>
                <rdf:Bag>
                  <rdf:li rdf:resource="http://identifiers.org/ncbigi/GI:231571314" />
                  <rdf:li rdf:resource="http://identifiers.org/ncbigi/GI:231571329" />
                  <rdf:li rdf:resource="http://identifiers.org/ncbigi/GI:231571356" />
                  <rdf:li rdf:resource="http://identifiers.org/ncbigi/GI:40254422" />
                  <rdf:li rdf:resource="http://identifiers.org/ncbigene/4846" />
                  <rdf:li rdf:resource="http://identifiers.org/ncbigi/GI:578814283" />
                  <rdf:li rdf:resource="http://identifiers.org/ncbigi/GI:578814285" />
                  <rdf:li rdf:resource="http://identifiers.org/ncbigi/GI:578814287" />
                  <rdf:li rdf:resource="http://identifiers.org/ccds/CCDS55182.1" />
                  <rdf:li rdf:resource="http://identifiers.org/ccds/CCDS55183.1" />
                  <rdf:li rdf:resource="http://identifiers.org/ccds/CCDS5912.1" />
                </rdf:Bag>
              </bqbiol:isEncodedBy>
            </rdf:Description>
          </rdf:RDF>
        </annotation>
      </fbc:geneProduct>
      <fbc:geneProduct fbc:id="G_NOS2" fbc:label="G_NOS2" fbc:name="NOS2" metaid="G_NOS2">
        <annotation>
          <rdf:RDF xmlns:rdf="http://www.w3.org/1999/02/22-rdf-syntax-ns#" xmlns:bqbiol="http://biomodels.net/biology-qualifiers/">
            <rdf:Description rdf:about="#G_NOS2">
              <bqbiol:isEncodedBy>
                <rdf:Bag>
                  <rdf:li rdf:resource="http://identifiers.org/ncbigi/GI:24041029" />
                  <rdf:li rdf:resource="http://identifiers.org/ncbigene/4843" />
                  <rdf:li rdf:resource="http://identifiers.org/ccds/CCDS11223.1" />
                </rdf:Bag>
              </bqbiol:isEncodedBy>
            </rdf:Description>
          </rdf:RDF>
        </annotation>
      </fbc:geneProduct>
      <fbc:geneProduct fbc:id="G_PNMT" fbc:label="G_PNMT" fbc:name="PNMT" metaid="G_PNMT">
        <annotation>
          <rdf:RDF xmlns:rdf="http://www.w3.org/1999/02/22-rdf-syntax-ns#" xmlns:bqbiol="http://biomodels.net/biology-qualifiers/">
            <rdf:Description rdf:about="#G_PNMT">
              <bqbiol:isEncodedBy>
                <rdf:Bag>
                  <rdf:li rdf:resource="http://identifiers.org/ncbigi/GI:4505921" />
                  <rdf:li rdf:resource="http://identifiers.org/ncbigene/5409" />
                  <rdf:li rdf:resource="http://identifiers.org/ccds/CCDS11343.1" />
                </rdf:Bag>
              </bqbiol:isEncodedBy>
            </rdf:Description>
          </rdf:RDF>
        </annotation>
      </fbc:geneProduct>
      <fbc:geneProduct fbc:id="G_NMNAT2" fbc:label="G_NMNAT2" fbc:name="NMNAT2" metaid="G_NMNAT2">
        <annotation>
          <rdf:RDF xmlns:rdf="http://www.w3.org/1999/02/22-rdf-syntax-ns#" xmlns:bqbiol="http://biomodels.net/biology-qualifiers/">
            <rdf:Description rdf:about="#G_NMNAT2">
              <bqbiol:isEncodedBy>
                <rdf:Bag>
                  <rdf:li rdf:resource="http://identifiers.org/ncbigene/23057" />
                  <rdf:li rdf:resource="http://identifiers.org/ncbigi/GI:24307989" />
                  <rdf:li rdf:resource="http://identifiers.org/ncbigi/GI:25141325" />
                  <rdf:li rdf:resource="http://identifiers.org/ccds/CCDS1353.1" />
                  <rdf:li rdf:resource="http://identifiers.org/ccds/CCDS1354.1" />
                </rdf:Bag>
              </bqbiol:isEncodedBy>
            </rdf:Description>
          </rdf:RDF>
        </annotation>
      </fbc:geneProduct>
      <fbc:geneProduct fbc:id="G_NMNAT3" fbc:label="G_NMNAT3" fbc:name="NMNAT3" metaid="G_NMNAT3">
        <annotation>
          <rdf:RDF xmlns:rdf="http://www.w3.org/1999/02/22-rdf-syntax-ns#" xmlns:bqbiol="http://biomodels.net/biology-qualifiers/">
            <rdf:Description rdf:about="#G_NMNAT3">
              <bqbiol:isEncodedBy>
                <rdf:Bag>
                  <rdf:li rdf:resource="http://identifiers.org/ncbigi/GI:30039706" />
                  <rdf:li rdf:resource="http://identifiers.org/ncbigi/GI:318068039" />
                  <rdf:li rdf:resource="http://identifiers.org/ncbigene/349565" />
                  <rdf:li rdf:resource="http://identifiers.org/ncbigi/GI:578807367" />
                  <rdf:li rdf:resource="http://identifiers.org/ncbigi/GI:578807369" />
                  <rdf:li rdf:resource="http://identifiers.org/ncbigi/GI:578807371" />
                  <rdf:li rdf:resource="http://identifiers.org/ncbigi/GI:578807373" />
                  <rdf:li rdf:resource="http://identifiers.org/ncbigi/GI:578807375" />
                  <rdf:li rdf:resource="http://identifiers.org/ncbigi/GI:578807377" />
                  <rdf:li rdf:resource="http://identifiers.org/ccds/CCDS3111.1" />
                  <rdf:li rdf:resource="http://identifiers.org/ccds/CCDS56282.1" />
                </rdf:Bag>
              </bqbiol:isEncodedBy>
            </rdf:Description>
          </rdf:RDF>
        </annotation>
      </fbc:geneProduct>
      <fbc:geneProduct fbc:id="G_NME7" fbc:label="G_NME7" fbc:name="NME7" metaid="G_NME7">
        <annotation>
          <rdf:RDF xmlns:rdf="http://www.w3.org/1999/02/22-rdf-syntax-ns#" xmlns:bqbiol="http://biomodels.net/biology-qualifiers/">
            <rdf:Description rdf:about="#G_NME7">
              <bqbiol:isEncodedBy>
                <rdf:Bag>
                  <rdf:li rdf:resource="http://identifiers.org/ncbigene/29922" />
                  <rdf:li rdf:resource="http://identifiers.org/ncbigi/GI:37574614" />
                  <rdf:li rdf:resource="http://identifiers.org/ncbigi/GI:530364598" />
                  <rdf:li rdf:resource="http://identifiers.org/ncbigi/GI:7019465" />
                  <rdf:li rdf:resource="http://identifiers.org/ccds/CCDS1277.1" />
                  <rdf:li rdf:resource="http://identifiers.org/ccds/CCDS44274.1" />
                </rdf:Bag>
              </bqbiol:isEncodedBy>
            </rdf:Description>
          </rdf:RDF>
        </annotation>
      </fbc:geneProduct>
      <fbc:geneProduct fbc:id="G_NME2" fbc:label="G_NME2" fbc:name="NME2" metaid="G_NME2">
        <annotation>
          <rdf:RDF xmlns:rdf="http://www.w3.org/1999/02/22-rdf-syntax-ns#" xmlns:bqbiol="http://biomodels.net/biology-qualifiers/">
            <rdf:Description rdf:about="#G_NME2">
              <bqbiol:isEncodedBy>
                <rdf:Bag>
                  <rdf:li rdf:resource="http://identifiers.org/ncbigi/GI:310923127" />
                  <rdf:li rdf:resource="http://identifiers.org/ncbigi/GI:4505409" />
                  <rdf:li rdf:resource="http://identifiers.org/ncbigene/4831" />
                  <rdf:li rdf:resource="http://identifiers.org/ncbigi/GI:66392192" />
                  <rdf:li rdf:resource="http://identifiers.org/ncbigi/GI:66392205" />
                  <rdf:li rdf:resource="http://identifiers.org/ncbigi/GI:66392227" />
                  <rdf:li rdf:resource="http://identifiers.org/ccds/CCDS11580.1" />
                </rdf:Bag>
              </bqbiol:isEncodedBy>
            </rdf:Description>
          </rdf:RDF>
        </annotation>
      </fbc:geneProduct>
      <fbc:geneProduct fbc:id="G_NME6" fbc:label="G_NME6" fbc:name="NME6" metaid="G_NME6">
        <annotation>
          <rdf:RDF xmlns:rdf="http://www.w3.org/1999/02/22-rdf-syntax-ns#" xmlns:bqbiol="http://biomodels.net/biology-qualifiers/">
            <rdf:Description rdf:about="#G_NME6">
              <bqbiol:isEncodedBy>
                <rdf:Bag>
                  <rdf:li rdf:resource="http://identifiers.org/ncbigene/10201" />
                  <rdf:li rdf:resource="http://identifiers.org/ncbigi/GI:5031951" />
                  <rdf:li rdf:resource="http://identifiers.org/ncbigi/GI:530371726" />
                  <rdf:li rdf:resource="http://identifiers.org/ncbigi/GI:530371728" />
                  <rdf:li rdf:resource="http://identifiers.org/ncbigi/GI:530371733" />
                  <rdf:li rdf:resource="http://identifiers.org/ncbigi/GI:530371735" />
                  <rdf:li rdf:resource="http://identifiers.org/ncbigi/GI:530371737" />
                  <rdf:li rdf:resource="http://identifiers.org/ncbigi/GI:578805523" />
                  <rdf:li rdf:resource="http://identifiers.org/ccds/CCDS2763.1" />
                </rdf:Bag>
              </bqbiol:isEncodedBy>
            </rdf:Description>
          </rdf:RDF>
        </annotation>
      </fbc:geneProduct>
      <fbc:geneProduct fbc:id="G_NME1" fbc:label="G_NME1" fbc:name="NME1" metaid="G_NME1">
        <annotation>
          <rdf:RDF xmlns:rdf="http://www.w3.org/1999/02/22-rdf-syntax-ns#" xmlns:bqbiol="http://biomodels.net/biology-qualifiers/">
            <rdf:Description rdf:about="#G_NME1">
              <bqbiol:isEncodedBy>
                <rdf:Bag>
                  <rdf:li rdf:resource="http://identifiers.org/ncbigi/GI:38045913" />
                  <rdf:li rdf:resource="http://identifiers.org/ncbigi/GI:4557797" />
                  <rdf:li rdf:resource="http://identifiers.org/ncbigene/4830" />
                  <rdf:li rdf:resource="http://identifiers.org/ccds/CCDS11578.1" />
                  <rdf:li rdf:resource="http://identifiers.org/ccds/CCDS11579.1" />
                </rdf:Bag>
              </bqbiol:isEncodedBy>
            </rdf:Description>
          </rdf:RDF>
        </annotation>
      </fbc:geneProduct>
      <fbc:geneProduct fbc:id="G_NME3" fbc:label="G_NME3" fbc:name="NME3" metaid="G_NME3">
        <annotation>
          <rdf:RDF xmlns:rdf="http://www.w3.org/1999/02/22-rdf-syntax-ns#" xmlns:bqbiol="http://biomodels.net/biology-qualifiers/">
            <rdf:Description rdf:about="#G_NME3">
              <bqbiol:isEncodedBy>
                <rdf:Bag>
                  <rdf:li rdf:resource="http://identifiers.org/ncbigi/GI:37693993" />
                  <rdf:li rdf:resource="http://identifiers.org/ncbigene/4832" />
                  <rdf:li rdf:resource="http://identifiers.org/ncbigi/GI:530408155" />
                  <rdf:li rdf:resource="http://identifiers.org/ccds/CCDS10443.1" />
                </rdf:Bag>
              </bqbiol:isEncodedBy>
            </rdf:Description>
          </rdf:RDF>
        </annotation>
      </fbc:geneProduct>
      <fbc:geneProduct fbc:id="G_NME4" fbc:label="G_NME4" fbc:name="NME4" metaid="G_NME4">
        <annotation>
          <rdf:RDF xmlns:rdf="http://www.w3.org/1999/02/22-rdf-syntax-ns#" xmlns:bqbiol="http://biomodels.net/biology-qualifiers/">
            <rdf:Description rdf:about="#G_NME4">
              <bqbiol:isEncodedBy>
                <rdf:Bag>
                  <rdf:li rdf:resource="http://identifiers.org/ncbigi/GI:4826862" />
                  <rdf:li rdf:resource="http://identifiers.org/ncbigene/4833" />
                  <rdf:li rdf:resource="http://identifiers.org/ncbigi/GI:556695376" />
                  <rdf:li rdf:resource="http://identifiers.org/ncbigi/GI:556695383" />
                  <rdf:li rdf:resource="http://identifiers.org/ncbigi/GI:556695391" />
                  <rdf:li rdf:resource="http://identifiers.org/ncbigi/GI:556695397" />
                  <rdf:li rdf:resource="http://identifiers.org/ncbigi/GI:556695432" />
                  <rdf:li rdf:resource="http://identifiers.org/ncbigi/GI:556695465" />
                  <rdf:li rdf:resource="http://identifiers.org/ccds/CCDS10408.1" />
                  <rdf:li rdf:resource="http://identifiers.org/ccds/CCDS66886.1" />
                </rdf:Bag>
              </bqbiol:isEncodedBy>
            </rdf:Description>
          </rdf:RDF>
        </annotation>
      </fbc:geneProduct>
      <fbc:geneProduct fbc:id="G_CANT1" fbc:label="G_CANT1" fbc:name="CANT1" metaid="G_CANT1">
        <annotation>
          <rdf:RDF xmlns:rdf="http://www.w3.org/1999/02/22-rdf-syntax-ns#" xmlns:bqbiol="http://biomodels.net/biology-qualifiers/">
            <rdf:Description rdf:about="#G_CANT1">
              <bqbiol:isEncodedBy>
                <rdf:Bag>
                  <rdf:li rdf:resource="http://identifiers.org/ncbigene/124583" />
                  <rdf:li rdf:resource="http://identifiers.org/ncbigi/GI:20270339" />
                  <rdf:li rdf:resource="http://identifiers.org/ncbigi/GI:229577440" />
                  <rdf:li rdf:resource="http://identifiers.org/ncbigi/GI:229577444" />
                  <rdf:li rdf:resource="http://identifiers.org/ncbigi/GI:530411507" />
                  <rdf:li rdf:resource="http://identifiers.org/ncbigi/GI:530411509" />
                  <rdf:li rdf:resource="http://identifiers.org/ncbigi/GI:530411511" />
                  <rdf:li rdf:resource="http://identifiers.org/ncbigi/GI:578830368" />
                  <rdf:li rdf:resource="http://identifiers.org/ncbigi/GI:578830370" />
                  <rdf:li rdf:resource="http://identifiers.org/ccds/CCDS11760.1" />
                </rdf:Bag>
              </bqbiol:isEncodedBy>
            </rdf:Description>
          </rdf:RDF>
        </annotation>
      </fbc:geneProduct>
      <fbc:geneProduct fbc:id="G_CD38" fbc:label="G_CD38" fbc:name="CD38" metaid="G_CD38">
        <annotation>
          <rdf:RDF xmlns:rdf="http://www.w3.org/1999/02/22-rdf-syntax-ns#" xmlns:bqbiol="http://biomodels.net/biology-qualifiers/">
            <rdf:Description rdf:about="#G_CD38">
              <bqbiol:isEncodedBy>
                <rdf:Bag>
                  <rdf:li rdf:resource="http://identifiers.org/ncbigi/GI:38454326" />
                  <rdf:li rdf:resource="http://identifiers.org/ncbigene/952" />
                  <rdf:li rdf:resource="http://identifiers.org/ccds/CCDS3417.1" />
                </rdf:Bag>
              </bqbiol:isEncodedBy>
            </rdf:Description>
          </rdf:RDF>
        </annotation>
      </fbc:geneProduct>
      <fbc:geneProduct fbc:id="G_ND4L" fbc:label="G_ND4L" fbc:name="ND4L" metaid="G_ND4L">
        <annotation>
          <rdf:RDF xmlns:rdf="http://www.w3.org/1999/02/22-rdf-syntax-ns#" xmlns:bqbiol="http://biomodels.net/biology-qualifiers/">
            <rdf:Description rdf:about="#G_ND4L">
              <bqbiol:isEncodedBy>
                <rdf:Bag>
                  <rdf:li rdf:resource="http://identifiers.org/ncbigene/17720" />
                  <rdf:li rdf:resource="http://identifiers.org/ncbigi/GI:34538606" />
                  <rdf:li rdf:resource="http://identifiers.org/ncbigi/GI:251831115" />
                  <rdf:li rdf:resource="http://identifiers.org/ncbigene/4539" />
                  <rdf:li rdf:resource="http://identifiers.org/omim/516004" />
                  <rdf:li rdf:resource="http://identifiers.org/hgnc/7460" />
                </rdf:Bag>
              </bqbiol:isEncodedBy>
            </rdf:Description>
          </rdf:RDF>
        </annotation>
      </fbc:geneProduct>
      <fbc:geneProduct fbc:id="G_NDUFA12" fbc:label="G_NDUFA12" fbc:name="NDUFA12" metaid="G_NDUFA12">
        <annotation>
          <rdf:RDF xmlns:rdf="http://www.w3.org/1999/02/22-rdf-syntax-ns#" xmlns:bqbiol="http://biomodels.net/biology-qualifiers/">
            <rdf:Description rdf:about="#G_NDUFA12">
              <bqbiol:isEncodedBy>
                <rdf:Bag>
                  <rdf:li rdf:resource="http://identifiers.org/ncbigi/GI:10092657" />
                  <rdf:li rdf:resource="http://identifiers.org/ncbigi/GI:385275076" />
                  <rdf:li rdf:resource="http://identifiers.org/ncbigene/55967" />
                  <rdf:li rdf:resource="http://identifiers.org/ccds/CCDS58263.1" />
                  <rdf:li rdf:resource="http://identifiers.org/ccds/CCDS9050.1" />
                </rdf:Bag>
              </bqbiol:isEncodedBy>
            </rdf:Description>
          </rdf:RDF>
        </annotation>
      </fbc:geneProduct>
      <fbc:geneProduct fbc:id="G_NDUFA2" fbc:label="G_NDUFA2" fbc:name="NDUFA2" metaid="G_NDUFA2">
        <annotation>
          <rdf:RDF xmlns:rdf="http://www.w3.org/1999/02/22-rdf-syntax-ns#" xmlns:bqbiol="http://biomodels.net/biology-qualifiers/">
            <rdf:Description rdf:about="#G_NDUFA2">
              <bqbiol:isEncodedBy>
                <rdf:Bag>
                  <rdf:li rdf:resource="http://identifiers.org/ncbigi/GI:297206774" />
                  <rdf:li rdf:resource="http://identifiers.org/ncbigi/GI:4505355" />
                  <rdf:li rdf:resource="http://identifiers.org/ncbigene/4695" />
                  <rdf:li rdf:resource="http://identifiers.org/ccds/CCDS4234.1" />
                  <rdf:li rdf:resource="http://identifiers.org/ccds/CCDS54911.1" />
                </rdf:Bag>
              </bqbiol:isEncodedBy>
            </rdf:Description>
          </rdf:RDF>
        </annotation>
      </fbc:geneProduct>
      <fbc:geneProduct fbc:id="G_NDUFB4" fbc:label="G_NDUFB4" fbc:name="NDUFB4" metaid="G_NDUFB4">
        <annotation>
          <rdf:RDF xmlns:rdf="http://www.w3.org/1999/02/22-rdf-syntax-ns#" xmlns:bqbiol="http://biomodels.net/biology-qualifiers/">
            <rdf:Description rdf:about="#G_NDUFB4">
              <bqbiol:isEncodedBy>
                <rdf:Bag>
                  <rdf:li rdf:resource="http://identifiers.org/ncbigi/GI:270288780" />
                  <rdf:li rdf:resource="http://identifiers.org/ncbigene/4710" />
                  <rdf:li rdf:resource="http://identifiers.org/ncbigi/GI:6041669" />
                  <rdf:li rdf:resource="http://identifiers.org/ccds/CCDS2999.1" />
                  <rdf:li rdf:resource="http://identifiers.org/ccds/CCDS54630.1" />
                </rdf:Bag>
              </bqbiol:isEncodedBy>
            </rdf:Description>
          </rdf:RDF>
        </annotation>
      </fbc:geneProduct>
      <fbc:geneProduct fbc:id="G_ND6" fbc:label="G_ND6" fbc:name="ND6" metaid="G_ND6">
        <annotation>
          <rdf:RDF xmlns:rdf="http://www.w3.org/1999/02/22-rdf-syntax-ns#" xmlns:bqbiol="http://biomodels.net/biology-qualifiers/">
            <rdf:Description rdf:about="#G_ND6">
              <bqbiol:isEncodedBy>
                <rdf:Bag>
                  <rdf:li rdf:resource="http://identifiers.org/ncbigene/17722" />
                  <rdf:li rdf:resource="http://identifiers.org/ncbigi/GI:34538609" />
                  <rdf:li rdf:resource="http://identifiers.org/ncbigi/GI:251831118" />
                  <rdf:li rdf:resource="http://identifiers.org/ncbigene/4541" />
                  <rdf:li rdf:resource="http://identifiers.org/omim/516006" />
                  <rdf:li rdf:resource="http://identifiers.org/hgnc/7462" />
                </rdf:Bag>
              </bqbiol:isEncodedBy>
            </rdf:Description>
          </rdf:RDF>
        </annotation>
      </fbc:geneProduct>
      <fbc:geneProduct fbc:id="G_NDUFS7" fbc:label="G_NDUFS7" fbc:name="NDUFS7" metaid="G_NDUFS7">
        <annotation>
          <rdf:RDF xmlns:rdf="http://www.w3.org/1999/02/22-rdf-syntax-ns#" xmlns:bqbiol="http://biomodels.net/biology-qualifiers/">
            <rdf:Description rdf:about="#G_NDUFS7">
              <bqbiol:isEncodedBy>
                <rdf:Bag>
                  <rdf:li rdf:resource="http://identifiers.org/ncbigi/GI:187281616" />
                  <rdf:li rdf:resource="http://identifiers.org/ncbigene/374291" />
                  <rdf:li rdf:resource="http://identifiers.org/ncbigi/GI:530425239" />
                  <rdf:li rdf:resource="http://identifiers.org/ccds/CCDS12063.1" />
                </rdf:Bag>
              </bqbiol:isEncodedBy>
            </rdf:Description>
          </rdf:RDF>
        </annotation>
      </fbc:geneProduct>
      <fbc:geneProduct fbc:id="G_NDUFA6" fbc:label="G_NDUFA6" fbc:name="NDUFA6" metaid="G_NDUFA6">
        <annotation>
          <rdf:RDF xmlns:rdf="http://www.w3.org/1999/02/22-rdf-syntax-ns#" xmlns:bqbiol="http://biomodels.net/biology-qualifiers/">
            <rdf:Description rdf:about="#G_NDUFA6">
              <bqbiol:isEncodedBy>
                <rdf:Bag>
                  <rdf:li rdf:resource="http://identifiers.org/ncbigene/4700" />
                  <rdf:li rdf:resource="http://identifiers.org/ncbigi/GI:51317370" />
                  <rdf:li rdf:resource="http://identifiers.org/ccds/CCDS33656.1" />
                </rdf:Bag>
              </bqbiol:isEncodedBy>
            </rdf:Description>
          </rdf:RDF>
        </annotation>
      </fbc:geneProduct>
      <fbc:geneProduct fbc:id="G_NDUFV2" fbc:label="G_NDUFV2" fbc:name="NDUFV2" metaid="G_NDUFV2">
        <annotation>
          <rdf:RDF xmlns:rdf="http://www.w3.org/1999/02/22-rdf-syntax-ns#" xmlns:bqbiol="http://biomodels.net/biology-qualifiers/">
            <rdf:Description rdf:about="#G_NDUFV2">
              <bqbiol:isEncodedBy>
                <rdf:Bag>
                  <rdf:li rdf:resource="http://identifiers.org/ncbigi/GI:222080062" />
                  <rdf:li rdf:resource="http://identifiers.org/ncbigene/4729" />
                  <rdf:li rdf:resource="http://identifiers.org/ccds/CCDS11842.1" />
                </rdf:Bag>
              </bqbiol:isEncodedBy>
            </rdf:Description>
          </rdf:RDF>
        </annotation>
      </fbc:geneProduct>
      <fbc:geneProduct fbc:id="G_TUSC3" fbc:label="G_TUSC3" fbc:name="TUSC3" metaid="G_TUSC3">
        <annotation>
          <rdf:RDF xmlns:rdf="http://www.w3.org/1999/02/22-rdf-syntax-ns#" xmlns:bqbiol="http://biomodels.net/biology-qualifiers/">
            <rdf:Description rdf:about="#G_TUSC3">
              <bqbiol:isEncodedBy>
                <rdf:Bag>
                  <rdf:li rdf:resource="http://identifiers.org/ncbigi/GI:30410788" />
                  <rdf:li rdf:resource="http://identifiers.org/ncbigi/GI:30410790" />
                  <rdf:li rdf:resource="http://identifiers.org/ncbigi/GI:530388067" />
                  <rdf:li rdf:resource="http://identifiers.org/ncbigi/GI:530388069" />
                  <rdf:li rdf:resource="http://identifiers.org/ncbigi/GI:530388071" />
                  <rdf:li rdf:resource="http://identifiers.org/ncbigene/7991" />
                  <rdf:li rdf:resource="http://identifiers.org/ccds/CCDS5993.1" />
                  <rdf:li rdf:resource="http://identifiers.org/ccds/CCDS5994.1" />
                </rdf:Bag>
              </bqbiol:isEncodedBy>
            </rdf:Description>
          </rdf:RDF>
        </annotation>
      </fbc:geneProduct>
      <fbc:geneProduct fbc:id="G_NDUFA13" fbc:label="G_NDUFA13" fbc:name="NDUFA13" metaid="G_NDUFA13">
        <annotation>
          <rdf:RDF xmlns:rdf="http://www.w3.org/1999/02/22-rdf-syntax-ns#" xmlns:bqbiol="http://biomodels.net/biology-qualifiers/">
            <rdf:Description rdf:about="#G_NDUFA13">
              <bqbiol:isEncodedBy>
                <rdf:Bag>
                  <rdf:li rdf:resource="http://identifiers.org/ncbigi/GI:260763955" />
                  <rdf:li rdf:resource="http://identifiers.org/ncbigene/51079" />
                  <rdf:li rdf:resource="http://identifiers.org/ccds/CCDS12404.2" />
                </rdf:Bag>
              </bqbiol:isEncodedBy>
            </rdf:Description>
          </rdf:RDF>
        </annotation>
      </fbc:geneProduct>
      <fbc:geneProduct fbc:id="G_NDUFS8" fbc:label="G_NDUFS8" fbc:name="NDUFS8" metaid="G_NDUFS8">
        <annotation>
          <rdf:RDF xmlns:rdf="http://www.w3.org/1999/02/22-rdf-syntax-ns#" xmlns:bqbiol="http://biomodels.net/biology-qualifiers/">
            <rdf:Description rdf:about="#G_NDUFS8">
              <bqbiol:isEncodedBy>
                <rdf:Bag>
                  <rdf:li rdf:resource="http://identifiers.org/ncbigi/GI:4505371" />
                  <rdf:li rdf:resource="http://identifiers.org/ncbigene/4728" />
                  <rdf:li rdf:resource="http://identifiers.org/ncbigi/GI:530396818" />
                  <rdf:li rdf:resource="http://identifiers.org/ncbigi/GI:530396820" />
                  <rdf:li rdf:resource="http://identifiers.org/ncbigi/GI:530396822" />
                  <rdf:li rdf:resource="http://identifiers.org/ccds/CCDS8176.1" />
                </rdf:Bag>
              </bqbiol:isEncodedBy>
            </rdf:Description>
          </rdf:RDF>
        </annotation>
      </fbc:geneProduct>
      <fbc:geneProduct fbc:id="G_NDUFB5" fbc:label="G_NDUFB5" fbc:name="NDUFB5" metaid="G_NDUFB5">
        <annotation>
          <rdf:RDF xmlns:rdf="http://www.w3.org/1999/02/22-rdf-syntax-ns#" xmlns:bqbiol="http://biomodels.net/biology-qualifiers/">
            <rdf:Description rdf:about="#G_NDUFB5">
              <bqbiol:isEncodedBy>
                <rdf:Bag>
                  <rdf:li rdf:resource="http://identifiers.org/ncbigi/GI:316660086" />
                  <rdf:li rdf:resource="http://identifiers.org/ncbigi/GI:316660907" />
                  <rdf:li rdf:resource="http://identifiers.org/ncbigi/GI:4505363" />
                  <rdf:li rdf:resource="http://identifiers.org/ncbigene/4711" />
                  <rdf:li rdf:resource="http://identifiers.org/ccds/CCDS3234.1" />
                  <rdf:li rdf:resource="http://identifiers.org/ccds/CCDS56297.1" />
                </rdf:Bag>
              </bqbiol:isEncodedBy>
            </rdf:Description>
          </rdf:RDF>
        </annotation>
      </fbc:geneProduct>
      <fbc:geneProduct fbc:id="G_NDUFB2" fbc:label="G_NDUFB2" fbc:name="NDUFB2" metaid="G_NDUFB2">
        <annotation>
          <rdf:RDF xmlns:rdf="http://www.w3.org/1999/02/22-rdf-syntax-ns#" xmlns:bqbiol="http://biomodels.net/biology-qualifiers/">
            <rdf:Description rdf:about="#G_NDUFB2">
              <bqbiol:isEncodedBy>
                <rdf:Bag>
                  <rdf:li rdf:resource="http://identifiers.org/ncbigene/4708" />
                  <rdf:li rdf:resource="http://identifiers.org/ncbigi/GI:4758778" />
                  <rdf:li rdf:resource="http://identifiers.org/ccds/CCDS5862.1" />
                </rdf:Bag>
              </bqbiol:isEncodedBy>
            </rdf:Description>
          </rdf:RDF>
        </annotation>
      </fbc:geneProduct>
      <fbc:geneProduct fbc:id="G_NDUFC1" fbc:label="G_NDUFC1" fbc:name="NDUFC1" metaid="G_NDUFC1">
        <annotation>
          <rdf:RDF xmlns:rdf="http://www.w3.org/1999/02/22-rdf-syntax-ns#" xmlns:bqbiol="http://biomodels.net/biology-qualifiers/">
            <rdf:Description rdf:about="#G_NDUFC1">
              <bqbiol:isEncodedBy>
                <rdf:Bag>
                  <rdf:li rdf:resource="http://identifiers.org/ncbigi/GI:297206726" />
                  <rdf:li rdf:resource="http://identifiers.org/ncbigi/GI:297206729" />
                  <rdf:li rdf:resource="http://identifiers.org/ncbigi/GI:297206731" />
                  <rdf:li rdf:resource="http://identifiers.org/ncbigi/GI:297206733" />
                  <rdf:li rdf:resource="http://identifiers.org/ncbigi/GI:297206735" />
                  <rdf:li rdf:resource="http://identifiers.org/ncbigi/GI:297206738" />
                  <rdf:li rdf:resource="http://identifiers.org/ncbigi/GI:4505367" />
                  <rdf:li rdf:resource="http://identifiers.org/ncbigene/4717" />
                  <rdf:li rdf:resource="http://identifiers.org/ccds/CCDS3746.1" />
                </rdf:Bag>
              </bqbiol:isEncodedBy>
            </rdf:Description>
          </rdf:RDF>
        </annotation>
      </fbc:geneProduct>
      <fbc:geneProduct fbc:id="G_NDUFB3" fbc:label="G_NDUFB3" fbc:name="NDUFB3" metaid="G_NDUFB3">
        <annotation>
          <rdf:RDF xmlns:rdf="http://www.w3.org/1999/02/22-rdf-syntax-ns#" xmlns:bqbiol="http://biomodels.net/biology-qualifiers/">
            <rdf:Description rdf:about="#G_NDUFB3">
              <bqbiol:isEncodedBy>
                <rdf:Bag>
                  <rdf:li rdf:resource="http://identifiers.org/ncbigi/GI:380036038" />
                  <rdf:li rdf:resource="http://identifiers.org/ncbigi/GI:4505361" />
                  <rdf:li rdf:resource="http://identifiers.org/ncbigene/4709" />
                  <rdf:li rdf:resource="http://identifiers.org/ncbigi/GI:578804374" />
                  <rdf:li rdf:resource="http://identifiers.org/ccds/CCDS2336.1" />
                </rdf:Bag>
              </bqbiol:isEncodedBy>
            </rdf:Description>
          </rdf:RDF>
        </annotation>
      </fbc:geneProduct>
      <fbc:geneProduct fbc:id="G_NDUFS2" fbc:label="G_NDUFS2" fbc:name="NDUFS2" metaid="G_NDUFS2">
        <annotation>
          <rdf:RDF xmlns:rdf="http://www.w3.org/1999/02/22-rdf-syntax-ns#" xmlns:bqbiol="http://biomodels.net/biology-qualifiers/">
            <rdf:Description rdf:about="#G_NDUFS2">
              <bqbiol:isEncodedBy>
                <rdf:Bag>
                  <rdf:li rdf:resource="http://identifiers.org/ncbigi/GI:260898743" />
                  <rdf:li rdf:resource="http://identifiers.org/ncbigene/4720" />
                  <rdf:li rdf:resource="http://identifiers.org/ncbigi/GI:4758786" />
                  <rdf:li rdf:resource="http://identifiers.org/ncbigi/GI:530364807" />
                  <rdf:li rdf:resource="http://identifiers.org/ncbigi/GI:530364809" />
                  <rdf:li rdf:resource="http://identifiers.org/ccds/CCDS1224.1" />
                  <rdf:li rdf:resource="http://identifiers.org/ccds/CCDS53404.1" />
                </rdf:Bag>
              </bqbiol:isEncodedBy>
            </rdf:Description>
          </rdf:RDF>
        </annotation>
      </fbc:geneProduct>
      <fbc:geneProduct fbc:id="G_NDUFS4" fbc:label="G_NDUFS4" fbc:name="NDUFS4" metaid="G_NDUFS4">
        <annotation>
          <rdf:RDF xmlns:rdf="http://www.w3.org/1999/02/22-rdf-syntax-ns#" xmlns:bqbiol="http://biomodels.net/biology-qualifiers/">
            <rdf:Description rdf:about="#G_NDUFS4">
              <bqbiol:isEncodedBy>
                <rdf:Bag>
                  <rdf:li rdf:resource="http://identifiers.org/ncbigi/GI:4505369" />
                  <rdf:li rdf:resource="http://identifiers.org/ncbigene/4724" />
                  <rdf:li rdf:resource="http://identifiers.org/ncbigi/GI:530379341" />
                  <rdf:li rdf:resource="http://identifiers.org/ccds/CCDS3960.1" />
                </rdf:Bag>
              </bqbiol:isEncodedBy>
            </rdf:Description>
          </rdf:RDF>
        </annotation>
      </fbc:geneProduct>
      <fbc:geneProduct fbc:id="G_ND3" fbc:label="G_ND3" fbc:name="ND3" metaid="G_ND3">
        <annotation>
          <rdf:RDF xmlns:rdf="http://www.w3.org/1999/02/22-rdf-syntax-ns#" xmlns:bqbiol="http://biomodels.net/biology-qualifiers/">
            <rdf:Description rdf:about="#G_ND3">
              <bqbiol:isEncodedBy>
                <rdf:Bag>
                  <rdf:li rdf:resource="http://identifiers.org/ncbigene/17718" />
                  <rdf:li rdf:resource="http://identifiers.org/ncbigi/GI:34538605" />
                  <rdf:li rdf:resource="http://identifiers.org/ncbigi/GI:251831114" />
                  <rdf:li rdf:resource="http://identifiers.org/ncbigene/4537" />
                  <rdf:li rdf:resource="http://identifiers.org/omim/516002" />
                  <rdf:li rdf:resource="http://identifiers.org/hgnc/7458" />
                </rdf:Bag>
              </bqbiol:isEncodedBy>
            </rdf:Description>
          </rdf:RDF>
        </annotation>
      </fbc:geneProduct>
      <fbc:geneProduct fbc:id="G_ND2" fbc:label="G_ND2" fbc:name="ND2" metaid="G_ND2">
        <annotation>
          <rdf:RDF xmlns:rdf="http://www.w3.org/1999/02/22-rdf-syntax-ns#" xmlns:bqbiol="http://biomodels.net/biology-qualifiers/">
            <rdf:Description rdf:about="#G_ND2">
              <bqbiol:isEncodedBy>
                <rdf:Bag>
                  <rdf:li rdf:resource="http://identifiers.org/ncbigene/17717" />
                  <rdf:li rdf:resource="http://identifiers.org/ncbigi/GI:34538599" />
                  <rdf:li rdf:resource="http://identifiers.org/ncbigi/GI:251831108" />
                  <rdf:li rdf:resource="http://identifiers.org/ncbigene/4536" />
                  <rdf:li rdf:resource="http://identifiers.org/omim/516001" />
                  <rdf:li rdf:resource="http://identifiers.org/hgnc/7456" />
                </rdf:Bag>
              </bqbiol:isEncodedBy>
            </rdf:Description>
          </rdf:RDF>
        </annotation>
      </fbc:geneProduct>
      <fbc:geneProduct fbc:id="G_ND1" fbc:label="G_ND1" fbc:name="ND1" metaid="G_ND1">
        <annotation>
          <rdf:RDF xmlns:rdf="http://www.w3.org/1999/02/22-rdf-syntax-ns#" xmlns:bqbiol="http://biomodels.net/biology-qualifiers/">
            <rdf:Description rdf:about="#G_ND1">
              <bqbiol:isEncodedBy>
                <rdf:Bag>
                  <rdf:li rdf:resource="http://identifiers.org/ncbigene/17716" />
                  <rdf:li rdf:resource="http://identifiers.org/ncbigi/GI:34538598" />
                  <rdf:li rdf:resource="http://identifiers.org/ncbigi/GI:251831107" />
                  <rdf:li rdf:resource="http://identifiers.org/ncbigene/4535" />
                  <rdf:li rdf:resource="http://identifiers.org/omim/516000" />
                  <rdf:li rdf:resource="http://identifiers.org/hgnc/7455" />
                </rdf:Bag>
              </bqbiol:isEncodedBy>
            </rdf:Description>
          </rdf:RDF>
        </annotation>
      </fbc:geneProduct>
      <fbc:geneProduct fbc:id="G_NDUFS5" fbc:label="G_NDUFS5" fbc:name="NDUFS5" metaid="G_NDUFS5">
        <annotation>
          <rdf:RDF xmlns:rdf="http://www.w3.org/1999/02/22-rdf-syntax-ns#" xmlns:bqbiol="http://biomodels.net/biology-qualifiers/">
            <rdf:Description rdf:about="#G_NDUFS5">
              <bqbiol:isEncodedBy>
                <rdf:Bag>
                  <rdf:li rdf:resource="http://identifiers.org/ncbigi/GI:297206823" />
                  <rdf:li rdf:resource="http://identifiers.org/ncbigene/4725" />
                  <rdf:li rdf:resource="http://identifiers.org/ncbigi/GI:4758790" />
                  <rdf:li rdf:resource="http://identifiers.org/ccds/CCDS434.1" />
                </rdf:Bag>
              </bqbiol:isEncodedBy>
            </rdf:Description>
          </rdf:RDF>
        </annotation>
      </fbc:geneProduct>
      <fbc:geneProduct fbc:id="G_NDUFA3" fbc:label="G_NDUFA3" fbc:name="NDUFA3" metaid="G_NDUFA3">
        <annotation>
          <rdf:RDF xmlns:rdf="http://www.w3.org/1999/02/22-rdf-syntax-ns#" xmlns:bqbiol="http://biomodels.net/biology-qualifiers/">
            <rdf:Description rdf:about="#G_NDUFA3">
              <bqbiol:isEncodedBy>
                <rdf:Bag>
                  <rdf:li rdf:resource="http://identifiers.org/ncbigene/4696" />
                  <rdf:li rdf:resource="http://identifiers.org/ncbigi/GI:4758772" />
                  <rdf:li rdf:resource="http://identifiers.org/ccds/CCDS12877.1" />
                </rdf:Bag>
              </bqbiol:isEncodedBy>
            </rdf:Description>
          </rdf:RDF>
        </annotation>
      </fbc:geneProduct>
      <fbc:geneProduct fbc:id="G_NDUFA4" fbc:label="G_NDUFA4" fbc:name="NDUFA4" metaid="G_NDUFA4">
        <annotation>
          <rdf:RDF xmlns:rdf="http://www.w3.org/1999/02/22-rdf-syntax-ns#" xmlns:bqbiol="http://biomodels.net/biology-qualifiers/">
            <rdf:Description rdf:about="#G_NDUFA4">
              <bqbiol:isEncodedBy>
                <rdf:Bag>
                  <rdf:li rdf:resource="http://identifiers.org/ncbigi/GI:4505357" />
                  <rdf:li rdf:resource="http://identifiers.org/ncbigene/4697" />
                  <rdf:li rdf:resource="http://identifiers.org/ccds/CCDS5357.1" />
                </rdf:Bag>
              </bqbiol:isEncodedBy>
            </rdf:Description>
          </rdf:RDF>
        </annotation>
      </fbc:geneProduct>
      <fbc:geneProduct fbc:id="G_NDUFB7" fbc:label="G_NDUFB7" fbc:name="NDUFB7" metaid="G_NDUFB7">
        <annotation>
          <rdf:RDF xmlns:rdf="http://www.w3.org/1999/02/22-rdf-syntax-ns#" xmlns:bqbiol="http://biomodels.net/biology-qualifiers/">
            <rdf:Description rdf:about="#G_NDUFB7">
              <bqbiol:isEncodedBy>
                <rdf:Bag>
                  <rdf:li rdf:resource="http://identifiers.org/ncbigi/GI:10764847" />
                  <rdf:li rdf:resource="http://identifiers.org/ncbigene/4713" />
                  <rdf:li rdf:resource="http://identifiers.org/ccds/CCDS12314.1" />
                </rdf:Bag>
              </bqbiol:isEncodedBy>
            </rdf:Description>
          </rdf:RDF>
        </annotation>
      </fbc:geneProduct>
      <fbc:geneProduct fbc:id="G_NDUFA8" fbc:label="G_NDUFA8" fbc:name="NDUFA8" metaid="G_NDUFA8">
        <annotation>
          <rdf:RDF xmlns:rdf="http://www.w3.org/1999/02/22-rdf-syntax-ns#" xmlns:bqbiol="http://biomodels.net/biology-qualifiers/">
            <rdf:Description rdf:about="#G_NDUFA8">
              <bqbiol:isEncodedBy>
                <rdf:Bag>
                  <rdf:li rdf:resource="http://identifiers.org/ncbigene/4702" />
                  <rdf:li rdf:resource="http://identifiers.org/ncbigi/GI:530391135" />
                  <rdf:li rdf:resource="http://identifiers.org/ncbigi/GI:7657369" />
                  <rdf:li rdf:resource="http://identifiers.org/ccds/CCDS6835.1" />
                </rdf:Bag>
              </bqbiol:isEncodedBy>
            </rdf:Description>
          </rdf:RDF>
        </annotation>
      </fbc:geneProduct>
      <fbc:geneProduct fbc:id="G_ND4" fbc:label="G_ND4" fbc:name="ND4" metaid="G_ND4">
        <annotation>
          <rdf:RDF xmlns:rdf="http://www.w3.org/1999/02/22-rdf-syntax-ns#" xmlns:bqbiol="http://biomodels.net/biology-qualifiers/">
            <rdf:Description rdf:about="#G_ND4">
              <bqbiol:isEncodedBy>
                <rdf:Bag>
                  <rdf:li rdf:resource="http://identifiers.org/ncbigene/17719" />
                  <rdf:li rdf:resource="http://identifiers.org/ncbigi/GI:34538607" />
                  <rdf:li rdf:resource="http://identifiers.org/ncbigi/GI:251831116" />
                  <rdf:li rdf:resource="http://identifiers.org/ncbigene/4538" />
                  <rdf:li rdf:resource="http://identifiers.org/omim/516003" />
                  <rdf:li rdf:resource="http://identifiers.org/hgnc/7459" />
                </rdf:Bag>
              </bqbiol:isEncodedBy>
            </rdf:Description>
          </rdf:RDF>
        </annotation>
      </fbc:geneProduct>
      <fbc:geneProduct fbc:id="G_NDUFA11" fbc:label="G_NDUFA11" fbc:name="NDUFA11" metaid="G_NDUFA11">
        <annotation>
          <rdf:RDF xmlns:rdf="http://www.w3.org/1999/02/22-rdf-syntax-ns#" xmlns:bqbiol="http://biomodels.net/biology-qualifiers/">
            <rdf:Description rdf:about="#G_NDUFA11">
              <bqbiol:isEncodedBy>
                <rdf:Bag>
                  <rdf:li rdf:resource="http://identifiers.org/ncbigene/126328" />
                  <rdf:li rdf:resource="http://identifiers.org/ncbigi/GI:28269681" />
                  <rdf:li rdf:resource="http://identifiers.org/ncbigi/GI:301129187" />
                  <rdf:li rdf:resource="http://identifiers.org/ccds/CCDS12155.1" />
                  <rdf:li rdf:resource="http://identifiers.org/ccds/CCDS54203.1" />
                </rdf:Bag>
              </bqbiol:isEncodedBy>
            </rdf:Description>
          </rdf:RDF>
        </annotation>
      </fbc:geneProduct>
      <fbc:geneProduct fbc:id="G_NDUFA5" fbc:label="G_NDUFA5" fbc:name="NDUFA5" metaid="G_NDUFA5">
        <annotation>
          <rdf:RDF xmlns:rdf="http://www.w3.org/1999/02/22-rdf-syntax-ns#" xmlns:bqbiol="http://biomodels.net/biology-qualifiers/">
            <rdf:Description rdf:about="#G_NDUFA5">
              <bqbiol:isEncodedBy>
                <rdf:Bag>
                  <rdf:li rdf:resource="http://identifiers.org/ncbigene/4698" />
                  <rdf:li rdf:resource="http://identifiers.org/ncbigi/GI:4826848" />
                  <rdf:li rdf:resource="http://identifiers.org/ncbigi/GI:530385957" />
                  <rdf:li rdf:resource="http://identifiers.org/ncbigi/GI:538921154" />
                  <rdf:li rdf:resource="http://identifiers.org/ncbigi/GI:538921298" />
                  <rdf:li rdf:resource="http://identifiers.org/ncbigi/GI:538921301" />
                  <rdf:li rdf:resource="http://identifiers.org/ncbigi/GI:538921412" />
                  <rdf:li rdf:resource="http://identifiers.org/ccds/CCDS5788.1" />
                  <rdf:li rdf:resource="http://identifiers.org/ccds/CCDS64760.1" />
                </rdf:Bag>
              </bqbiol:isEncodedBy>
            </rdf:Description>
          </rdf:RDF>
        </annotation>
      </fbc:geneProduct>
      <fbc:geneProduct fbc:id="G_NDUFA9" fbc:label="G_NDUFA9" fbc:name="NDUFA9" metaid="G_NDUFA9">
        <annotation>
          <rdf:RDF xmlns:rdf="http://www.w3.org/1999/02/22-rdf-syntax-ns#" xmlns:bqbiol="http://biomodels.net/biology-qualifiers/">
            <rdf:Description rdf:about="#G_NDUFA9">
              <bqbiol:isEncodedBy>
                <rdf:Bag>
                  <rdf:li rdf:resource="http://identifiers.org/ncbigene/4704" />
                  <rdf:li rdf:resource="http://identifiers.org/ncbigi/GI:6681764" />
                  <rdf:li rdf:resource="http://identifiers.org/ccds/CCDS8532.1" />
                </rdf:Bag>
              </bqbiol:isEncodedBy>
            </rdf:Description>
          </rdf:RDF>
        </annotation>
      </fbc:geneProduct>
      <fbc:geneProduct fbc:id="G_NDUFA10" fbc:label="G_NDUFA10" fbc:name="NDUFA10" metaid="G_NDUFA10">
        <annotation>
          <rdf:RDF xmlns:rdf="http://www.w3.org/1999/02/22-rdf-syntax-ns#" xmlns:bqbiol="http://biomodels.net/biology-qualifiers/">
            <rdf:Description rdf:about="#G_NDUFA10">
              <bqbiol:isEncodedBy>
                <rdf:Bag>
                  <rdf:li rdf:resource="http://identifiers.org/ncbigene/4705" />
                  <rdf:li rdf:resource="http://identifiers.org/ncbigi/GI:4758768" />
                  <rdf:li rdf:resource="http://identifiers.org/ncbigi/GI:530371579" />
                  <rdf:li rdf:resource="http://identifiers.org/ncbigi/GI:578804372" />
                  <rdf:li rdf:resource="http://identifiers.org/ccds/CCDS2531.1" />
                </rdf:Bag>
              </bqbiol:isEncodedBy>
            </rdf:Description>
          </rdf:RDF>
        </annotation>
      </fbc:geneProduct>
      <fbc:geneProduct fbc:id="G_NDUFAB1" fbc:label="G_NDUFAB1" fbc:name="NDUFAB1" metaid="G_NDUFAB1">
        <annotation>
          <rdf:RDF xmlns:rdf="http://www.w3.org/1999/02/22-rdf-syntax-ns#" xmlns:bqbiol="http://biomodels.net/biology-qualifiers/">
            <rdf:Description rdf:about="#G_NDUFAB1">
              <bqbiol:isEncodedBy>
                <rdf:Bag>
                  <rdf:li rdf:resource="http://identifiers.org/ncbigene/4706" />
                  <rdf:li rdf:resource="http://identifiers.org/ncbigi/GI:4826852" />
                  <rdf:li rdf:resource="http://identifiers.org/ccds/CCDS10614.1" />
                </rdf:Bag>
              </bqbiol:isEncodedBy>
            </rdf:Description>
          </rdf:RDF>
        </annotation>
      </fbc:geneProduct>
      <fbc:geneProduct fbc:id="G_NDUFB1" fbc:label="G_NDUFB1" fbc:name="NDUFB1" metaid="G_NDUFB1">
        <annotation>
          <rdf:RDF xmlns:rdf="http://www.w3.org/1999/02/22-rdf-syntax-ns#" xmlns:bqbiol="http://biomodels.net/biology-qualifiers/">
            <rdf:Description rdf:about="#G_NDUFB1">
              <bqbiol:isEncodedBy>
                <rdf:Bag>
                  <rdf:li rdf:resource="http://identifiers.org/ncbigi/GI:38569473" />
                  <rdf:li rdf:resource="http://identifiers.org/ncbigene/4707" />
                  <rdf:li rdf:resource="http://identifiers.org/ccds/CCDS9901.1" />
                </rdf:Bag>
              </bqbiol:isEncodedBy>
            </rdf:Description>
          </rdf:RDF>
        </annotation>
      </fbc:geneProduct>
      <fbc:geneProduct fbc:id="G_NDUFB6" fbc:label="G_NDUFB6" fbc:name="NDUFB6" metaid="G_NDUFB6">
        <annotation>
          <rdf:RDF xmlns:rdf="http://www.w3.org/1999/02/22-rdf-syntax-ns#" xmlns:bqbiol="http://biomodels.net/biology-qualifiers/">
            <rdf:Description rdf:about="#G_NDUFB6">
              <bqbiol:isEncodedBy>
                <rdf:Bag>
                  <rdf:li rdf:resource="http://identifiers.org/ncbigi/GI:316983171" />
                  <rdf:li rdf:resource="http://identifiers.org/ncbigi/GI:33519469" />
                  <rdf:li rdf:resource="http://identifiers.org/ncbigi/GI:4505365" />
                  <rdf:li rdf:resource="http://identifiers.org/ncbigene/4712" />
                  <rdf:li rdf:resource="http://identifiers.org/ccds/CCDS6528.1" />
                  <rdf:li rdf:resource="http://identifiers.org/ccds/CCDS6529.1" />
                </rdf:Bag>
              </bqbiol:isEncodedBy>
            </rdf:Description>
          </rdf:RDF>
        </annotation>
      </fbc:geneProduct>
      <fbc:geneProduct fbc:id="G_NDUFS3" fbc:label="G_NDUFS3" fbc:name="NDUFS3" metaid="G_NDUFS3">
        <annotation>
          <rdf:RDF xmlns:rdf="http://www.w3.org/1999/02/22-rdf-syntax-ns#" xmlns:bqbiol="http://biomodels.net/biology-qualifiers/">
            <rdf:Description rdf:about="#G_NDUFS3">
              <bqbiol:isEncodedBy>
                <rdf:Bag>
                  <rdf:li rdf:resource="http://identifiers.org/ncbigene/4722" />
                  <rdf:li rdf:resource="http://identifiers.org/ncbigi/GI:4758788" />
                  <rdf:li rdf:resource="http://identifiers.org/ccds/CCDS7941.1" />
                </rdf:Bag>
              </bqbiol:isEncodedBy>
            </rdf:Description>
          </rdf:RDF>
        </annotation>
      </fbc:geneProduct>
      <fbc:geneProduct fbc:id="G_NDUFA1" fbc:label="G_NDUFA1" fbc:name="NDUFA1" metaid="G_NDUFA1">
        <annotation>
          <rdf:RDF xmlns:rdf="http://www.w3.org/1999/02/22-rdf-syntax-ns#" xmlns:bqbiol="http://biomodels.net/biology-qualifiers/">
            <rdf:Description rdf:about="#G_NDUFA1">
              <bqbiol:isEncodedBy>
                <rdf:Bag>
                  <rdf:li rdf:resource="http://identifiers.org/ncbigene/4694" />
                  <rdf:li rdf:resource="http://identifiers.org/ncbigi/GI:4758770" />
                  <rdf:li rdf:resource="http://identifiers.org/ccds/CCDS14590.1" />
                </rdf:Bag>
              </bqbiol:isEncodedBy>
            </rdf:Description>
          </rdf:RDF>
        </annotation>
      </fbc:geneProduct>
      <fbc:geneProduct fbc:id="G_NDUFS1" fbc:label="G_NDUFS1" fbc:name="NDUFS1" metaid="G_NDUFS1">
        <annotation>
          <rdf:RDF xmlns:rdf="http://www.w3.org/1999/02/22-rdf-syntax-ns#" xmlns:bqbiol="http://biomodels.net/biology-qualifiers/">
            <rdf:Description rdf:about="#G_NDUFS1">
              <bqbiol:isEncodedBy>
                <rdf:Bag>
                  <rdf:li rdf:resource="http://identifiers.org/ncbigi/GI:316983154" />
                  <rdf:li rdf:resource="http://identifiers.org/ncbigi/GI:316983156" />
                  <rdf:li rdf:resource="http://identifiers.org/ncbigi/GI:316983158" />
                  <rdf:li rdf:resource="http://identifiers.org/ncbigi/GI:316983160" />
                  <rdf:li rdf:resource="http://identifiers.org/ncbigi/GI:33519475" />
                  <rdf:li rdf:resource="http://identifiers.org/ncbigene/4719" />
                  <rdf:li rdf:resource="http://identifiers.org/ccds/CCDS2366.1" />
                  <rdf:li rdf:resource="http://identifiers.org/ccds/CCDS56162.1" />
                  <rdf:li rdf:resource="http://identifiers.org/ccds/CCDS56163.1" />
                  <rdf:li rdf:resource="http://identifiers.org/ccds/CCDS56164.1" />
                  <rdf:li rdf:resource="http://identifiers.org/ccds/CCDS56165.1" />
                </rdf:Bag>
              </bqbiol:isEncodedBy>
            </rdf:Description>
          </rdf:RDF>
        </annotation>
      </fbc:geneProduct>
      <fbc:geneProduct fbc:id="G_ND5" fbc:label="G_ND5" fbc:name="ND5" metaid="G_ND5">
        <annotation>
          <rdf:RDF xmlns:rdf="http://www.w3.org/1999/02/22-rdf-syntax-ns#" xmlns:bqbiol="http://biomodels.net/biology-qualifiers/">
            <rdf:Description rdf:about="#G_ND5">
              <bqbiol:isEncodedBy>
                <rdf:Bag>
                  <rdf:li rdf:resource="http://identifiers.org/ncbigene/17721" />
                  <rdf:li rdf:resource="http://identifiers.org/ncbigi/GI:34538608" />
                  <rdf:li rdf:resource="http://identifiers.org/ncbigi/GI:251831117" />
                  <rdf:li rdf:resource="http://identifiers.org/ncbigene/4540" />
                  <rdf:li rdf:resource="http://identifiers.org/omim/516005" />
                  <rdf:li rdf:resource="http://identifiers.org/hgnc/7461" />
                </rdf:Bag>
              </bqbiol:isEncodedBy>
            </rdf:Description>
          </rdf:RDF>
        </annotation>
      </fbc:geneProduct>
      <fbc:geneProduct fbc:id="G_NDUFV1" fbc:label="G_NDUFV1" fbc:name="NDUFV1" metaid="G_NDUFV1">
        <annotation>
          <rdf:RDF xmlns:rdf="http://www.w3.org/1999/02/22-rdf-syntax-ns#" xmlns:bqbiol="http://biomodels.net/biology-qualifiers/">
            <rdf:Description rdf:about="#G_NDUFV1">
              <bqbiol:isEncodedBy>
                <rdf:Bag>
                  <rdf:li rdf:resource="http://identifiers.org/ncbigi/GI:20149568" />
                  <rdf:li rdf:resource="http://identifiers.org/ncbigi/GI:260656005" />
                  <rdf:li rdf:resource="http://identifiers.org/ncbigene/4723" />
                  <rdf:li rdf:resource="http://identifiers.org/ccds/CCDS53669.1" />
                  <rdf:li rdf:resource="http://identifiers.org/ccds/CCDS8173.1" />
                </rdf:Bag>
              </bqbiol:isEncodedBy>
            </rdf:Description>
          </rdf:RDF>
        </annotation>
      </fbc:geneProduct>
      <fbc:geneProduct fbc:id="G_NDUFV3" fbc:label="G_NDUFV3" fbc:name="NDUFV3" metaid="G_NDUFV3">
        <annotation>
          <rdf:RDF xmlns:rdf="http://www.w3.org/1999/02/22-rdf-syntax-ns#" xmlns:bqbiol="http://biomodels.net/biology-qualifiers/">
            <rdf:Description rdf:about="#G_NDUFV3">
              <bqbiol:isEncodedBy>
                <rdf:Bag>
                  <rdf:li rdf:resource="http://identifiers.org/ncbigene/4731" />
                  <rdf:li rdf:resource="http://identifiers.org/ncbigi/GI:48255924" />
                  <rdf:li rdf:resource="http://identifiers.org/ncbigi/GI:48255926" />
                  <rdf:li rdf:resource="http://identifiers.org/ccds/CCDS33572.1" />
                  <rdf:li rdf:resource="http://identifiers.org/ccds/CCDS33573.1" />
                </rdf:Bag>
              </bqbiol:isEncodedBy>
            </rdf:Description>
          </rdf:RDF>
        </annotation>
      </fbc:geneProduct>
      <fbc:geneProduct fbc:id="G_NDUFS6" fbc:label="G_NDUFS6" fbc:name="NDUFS6" metaid="G_NDUFS6">
        <annotation>
          <rdf:RDF xmlns:rdf="http://www.w3.org/1999/02/22-rdf-syntax-ns#" xmlns:bqbiol="http://biomodels.net/biology-qualifiers/">
            <rdf:Description rdf:about="#G_NDUFS6">
              <bqbiol:isEncodedBy>
                <rdf:Bag>
                  <rdf:li rdf:resource="http://identifiers.org/ncbigene/4726" />
                  <rdf:li rdf:resource="http://identifiers.org/ncbigi/GI:4758792" />
                  <rdf:li rdf:resource="http://identifiers.org/ccds/CCDS3866.1" />
                </rdf:Bag>
              </bqbiol:isEncodedBy>
            </rdf:Description>
          </rdf:RDF>
        </annotation>
      </fbc:geneProduct>
      <fbc:geneProduct fbc:id="G_NDUFB10" fbc:label="G_NDUFB10" fbc:name="NDUFB10" metaid="G_NDUFB10">
        <annotation>
          <rdf:RDF xmlns:rdf="http://www.w3.org/1999/02/22-rdf-syntax-ns#" xmlns:bqbiol="http://biomodels.net/biology-qualifiers/">
            <rdf:Description rdf:about="#G_NDUFB10">
              <bqbiol:isEncodedBy>
                <rdf:Bag>
                  <rdf:li rdf:resource="http://identifiers.org/ncbigene/4716" />
                  <rdf:li rdf:resource="http://identifiers.org/ncbigi/GI:4758774" />
                  <rdf:li rdf:resource="http://identifiers.org/ccds/CCDS10451.1" />
                </rdf:Bag>
              </bqbiol:isEncodedBy>
            </rdf:Description>
          </rdf:RDF>
        </annotation>
      </fbc:geneProduct>
      <fbc:geneProduct fbc:id="G_NDUFA7" fbc:label="G_NDUFA7" fbc:name="NDUFA7" metaid="G_NDUFA7">
        <annotation>
          <rdf:RDF xmlns:rdf="http://www.w3.org/1999/02/22-rdf-syntax-ns#" xmlns:bqbiol="http://biomodels.net/biology-qualifiers/">
            <rdf:Description rdf:about="#G_NDUFA7">
              <bqbiol:isEncodedBy>
                <rdf:Bag>
                  <rdf:li rdf:resource="http://identifiers.org/ncbigi/GI:103472001" />
                  <rdf:li rdf:resource="http://identifiers.org/ncbigene/4701" />
                  <rdf:li rdf:resource="http://identifiers.org/ccds/CCDS42492.1" />
                </rdf:Bag>
              </bqbiol:isEncodedBy>
            </rdf:Description>
          </rdf:RDF>
        </annotation>
      </fbc:geneProduct>
      <fbc:geneProduct fbc:id="G_NDUFB9" fbc:label="G_NDUFB9" fbc:name="NDUFB9" metaid="G_NDUFB9">
        <annotation>
          <rdf:RDF xmlns:rdf="http://www.w3.org/1999/02/22-rdf-syntax-ns#" xmlns:bqbiol="http://biomodels.net/biology-qualifiers/">
            <rdf:Description rdf:about="#G_NDUFB9">
              <bqbiol:isEncodedBy>
                <rdf:Bag>
                  <rdf:li rdf:resource="http://identifiers.org/ncbigene/4715" />
                  <rdf:li rdf:resource="http://identifiers.org/ncbigi/GI:520975337" />
                  <rdf:li rdf:resource="http://identifiers.org/ncbigi/GI:520975339" />
                  <rdf:li rdf:resource="http://identifiers.org/ncbigi/GI:6274550" />
                  <rdf:li rdf:resource="http://identifiers.org/ccds/CCDS6352.1" />
                </rdf:Bag>
              </bqbiol:isEncodedBy>
            </rdf:Description>
          </rdf:RDF>
        </annotation>
      </fbc:geneProduct>
      <fbc:geneProduct fbc:id="G_NDUFB8" fbc:label="G_NDUFB8" fbc:name="NDUFB8" metaid="G_NDUFB8">
        <annotation>
          <rdf:RDF xmlns:rdf="http://www.w3.org/1999/02/22-rdf-syntax-ns#" xmlns:bqbiol="http://biomodels.net/biology-qualifiers/">
            <rdf:Description rdf:about="#G_NDUFB8">
              <bqbiol:isEncodedBy>
                <rdf:Bag>
                  <rdf:li rdf:resource="http://identifiers.org/ncbigene/4714" />
                  <rdf:li rdf:resource="http://identifiers.org/ncbigi/GI:4826854" />
                  <rdf:li rdf:resource="http://identifiers.org/ncbigi/GI:548923784" />
                  <rdf:li rdf:resource="http://identifiers.org/ncbigi/GI:548923801" />
                  <rdf:li rdf:resource="http://identifiers.org/ccds/CCDS65916.1" />
                  <rdf:li rdf:resource="http://identifiers.org/ccds/CCDS65917.1" />
                  <rdf:li rdf:resource="http://identifiers.org/ccds/CCDS7497.1" />
                </rdf:Bag>
              </bqbiol:isEncodedBy>
            </rdf:Description>
          </rdf:RDF>
        </annotation>
      </fbc:geneProduct>
      <fbc:geneProduct fbc:id="G_NDUFC2" fbc:label="G_NDUFC2" fbc:name="NDUFC2" metaid="G_NDUFC2">
        <annotation>
          <rdf:RDF xmlns:rdf="http://www.w3.org/1999/02/22-rdf-syntax-ns#" xmlns:bqbiol="http://biomodels.net/biology-qualifiers/">
            <rdf:Description rdf:about="#G_NDUFC2">
              <bqbiol:isEncodedBy>
                <rdf:Bag>
                  <rdf:li rdf:resource="http://identifiers.org/ncbigi/GI:323098337" />
                  <rdf:li rdf:resource="http://identifiers.org/ncbigi/GI:323276603" />
                  <rdf:li rdf:resource="http://identifiers.org/ncbigene/4718" />
                  <rdf:li rdf:resource="http://identifiers.org/ncbigi/GI:4758784" />
                  <rdf:li rdf:resource="http://identifiers.org/ccds/CCDS55779.1" />
                  <rdf:li rdf:resource="http://identifiers.org/ccds/CCDS55781.1" />
                  <rdf:li rdf:resource="http://identifiers.org/ccds/CCDS8257.1" />
                </rdf:Bag>
              </bqbiol:isEncodedBy>
            </rdf:Description>
          </rdf:RDF>
        </annotation>
      </fbc:geneProduct>
      <fbc:geneProduct fbc:id="G_MTHFR" fbc:label="G_MTHFR" fbc:name="MTHFR" metaid="G_MTHFR">
        <annotation>
          <rdf:RDF xmlns:rdf="http://www.w3.org/1999/02/22-rdf-syntax-ns#" xmlns:bqbiol="http://biomodels.net/biology-qualifiers/">
            <rdf:Description rdf:about="#G_MTHFR">
              <bqbiol:isEncodedBy>
                <rdf:Bag>
                  <rdf:li rdf:resource="http://identifiers.org/ncbigene/4524" />
                  <rdf:li rdf:resource="http://identifiers.org/ncbigi/GI:530360561" />
                  <rdf:li rdf:resource="http://identifiers.org/ncbigi/GI:530360565" />
                  <rdf:li rdf:resource="http://identifiers.org/ncbigi/GI:530360567" />
                  <rdf:li rdf:resource="http://identifiers.org/ncbigi/GI:530360569" />
                  <rdf:li rdf:resource="http://identifiers.org/ncbigi/GI:530360571" />
                  <rdf:li rdf:resource="http://identifiers.org/ncbigi/GI:87240000" />
                  <rdf:li rdf:resource="http://identifiers.org/ccds/CCDS137.1" />
                </rdf:Bag>
              </bqbiol:isEncodedBy>
            </rdf:Description>
          </rdf:RDF>
        </annotation>
      </fbc:geneProduct>
      <fbc:geneProduct fbc:id="G_MTHFD2" fbc:label="G_MTHFD2" fbc:name="MTHFD2" metaid="G_MTHFD2">
        <annotation>
          <rdf:RDF xmlns:rdf="http://www.w3.org/1999/02/22-rdf-syntax-ns#" xmlns:bqbiol="http://biomodels.net/biology-qualifiers/">
            <rdf:Description rdf:about="#G_MTHFD2">
              <bqbiol:isEncodedBy>
                <rdf:Bag>
                  <rdf:li rdf:resource="http://identifiers.org/ncbigene/10797" />
                  <rdf:li rdf:resource="http://identifiers.org/ncbigi/GI:578802672" />
                  <rdf:li rdf:resource="http://identifiers.org/ncbigi/GI:94721354" />
                  <rdf:li rdf:resource="http://identifiers.org/ccds/CCDS1935.2" />
                </rdf:Bag>
              </bqbiol:isEncodedBy>
            </rdf:Description>
          </rdf:RDF>
        </annotation>
      </fbc:geneProduct>
      <fbc:geneProduct fbc:id="G_MTHFD1L" fbc:label="G_MTHFD1L" fbc:name="MTHFD1L" metaid="G_MTHFD1L">
        <annotation>
          <rdf:RDF xmlns:rdf="http://www.w3.org/1999/02/22-rdf-syntax-ns#" xmlns:bqbiol="http://biomodels.net/biology-qualifiers/">
            <rdf:Description rdf:about="#G_MTHFD1L">
              <bqbiol:isEncodedBy>
                <rdf:Bag>
                  <rdf:li rdf:resource="http://identifiers.org/ncbigene/25902" />
                  <rdf:li rdf:resource="http://identifiers.org/ncbigi/GI:337756501" />
                  <rdf:li rdf:resource="http://identifiers.org/ncbigi/GI:337756507" />
                  <rdf:li rdf:resource="http://identifiers.org/ncbigi/GI:337756511" />
                  <rdf:li rdf:resource="http://identifiers.org/ncbigi/GI:36796743" />
                  <rdf:li rdf:resource="http://identifiers.org/ncbigi/GI:530383548" />
                  <rdf:li rdf:resource="http://identifiers.org/ncbigi/GI:530383554" />
                  <rdf:li rdf:resource="http://identifiers.org/ncbigi/GI:530383556" />
                  <rdf:li rdf:resource="http://identifiers.org/ccds/CCDS5228.1" />
                  <rdf:li rdf:resource="http://identifiers.org/ccds/CCDS56457.1" />
                </rdf:Bag>
              </bqbiol:isEncodedBy>
            </rdf:Description>
          </rdf:RDF>
        </annotation>
      </fbc:geneProduct>
      <fbc:geneProduct fbc:id="G_MTHFD1" fbc:label="G_MTHFD1" fbc:name="MTHFD1" metaid="G_MTHFD1">
        <annotation>
          <rdf:RDF xmlns:rdf="http://www.w3.org/1999/02/22-rdf-syntax-ns#" xmlns:bqbiol="http://biomodels.net/biology-qualifiers/">
            <rdf:Description rdf:about="#G_MTHFD1">
              <bqbiol:isEncodedBy>
                <rdf:Bag>
                  <rdf:li rdf:resource="http://identifiers.org/ncbigi/GI:222136639" />
                  <rdf:li rdf:resource="http://identifiers.org/ncbigene/4522" />
                  <rdf:li rdf:resource="http://identifiers.org/ccds/CCDS9763.1" />
                </rdf:Bag>
              </bqbiol:isEncodedBy>
            </rdf:Description>
          </rdf:RDF>
        </annotation>
      </fbc:geneProduct>
      <fbc:geneProduct fbc:id="G_ALDH6A1" fbc:label="G_ALDH6A1" fbc:name="ALDH6A1" metaid="G_ALDH6A1">
        <annotation>
          <rdf:RDF xmlns:rdf="http://www.w3.org/1999/02/22-rdf-syntax-ns#" xmlns:bqbiol="http://biomodels.net/biology-qualifiers/">
            <rdf:Description rdf:about="#G_ALDH6A1">
              <bqbiol:isEncodedBy>
                <rdf:Bag>
                  <rdf:li rdf:resource="http://identifiers.org/ncbigi/GI:11095441" />
                  <rdf:li rdf:resource="http://identifiers.org/ncbigene/4329" />
                  <rdf:li rdf:resource="http://identifiers.org/ncbigi/GI:515870065" />
                  <rdf:li rdf:resource="http://identifiers.org/ncbigi/GI:515870067" />
                  <rdf:li rdf:resource="http://identifiers.org/ccds/CCDS61501.1" />
                  <rdf:li rdf:resource="http://identifiers.org/ccds/CCDS9826.1" />
                </rdf:Bag>
              </bqbiol:isEncodedBy>
            </rdf:Description>
          </rdf:RDF>
        </annotation>
      </fbc:geneProduct>
      <fbc:geneProduct fbc:id="G_MUT" fbc:label="G_MUT" fbc:name="MUT" metaid="G_MUT">
        <annotation>
          <rdf:RDF xmlns:rdf="http://www.w3.org/1999/02/22-rdf-syntax-ns#" xmlns:bqbiol="http://biomodels.net/biology-qualifiers/">
            <rdf:Description rdf:about="#G_MUT">
              <bqbiol:isEncodedBy>
                <rdf:Bag>
                  <rdf:li rdf:resource="http://identifiers.org/ncbigi/GI:156105689" />
                  <rdf:li rdf:resource="http://identifiers.org/ncbigene/4594" />
                  <rdf:li rdf:resource="http://identifiers.org/ncbigi/GI:530382073" />
                  <rdf:li rdf:resource="http://identifiers.org/ccds/CCDS4924.1" />
                </rdf:Bag>
              </bqbiol:isEncodedBy>
            </rdf:Description>
          </rdf:RDF>
        </annotation>
      </fbc:geneProduct>
      <fbc:geneProduct fbc:id="G_GGT1" fbc:label="G_GGT1" fbc:name="GGT1" metaid="G_GGT1">
        <annotation>
          <rdf:RDF xmlns:rdf="http://www.w3.org/1999/02/22-rdf-syntax-ns#" xmlns:bqbiol="http://biomodels.net/biology-qualifiers/">
            <rdf:Description rdf:about="#G_GGT1">
              <bqbiol:isEncodedBy>
                <rdf:Bag>
                  <rdf:li rdf:resource="http://identifiers.org/ncbigene/2678" />
                  <rdf:li rdf:resource="http://identifiers.org/ncbigi/GI:572152963" />
                  <rdf:li rdf:resource="http://identifiers.org/ncbigi/GI:572153074" />
                  <rdf:li rdf:resource="http://identifiers.org/ncbigi/GI:73915092" />
                  <rdf:li rdf:resource="http://identifiers.org/ccds/CCDS42992.1" />
                </rdf:Bag>
              </bqbiol:isEncodedBy>
            </rdf:Description>
          </rdf:RDF>
        </annotation>
      </fbc:geneProduct>
      <fbc:geneProduct fbc:id="G_GSS" fbc:label="G_GSS" fbc:name="GSS" metaid="G_GSS">
        <annotation>
          <rdf:RDF xmlns:rdf="http://www.w3.org/1999/02/22-rdf-syntax-ns#" xmlns:bqbiol="http://biomodels.net/biology-qualifiers/">
            <rdf:Description rdf:about="#G_GSS">
              <bqbiol:isEncodedBy>
                <rdf:Bag>
                  <rdf:li rdf:resource="http://identifiers.org/ncbigene/2937" />
                  <rdf:li rdf:resource="http://identifiers.org/ncbigi/GI:4504169" />
                  <rdf:li rdf:resource="http://identifiers.org/ncbigi/GI:530418095" />
                  <rdf:li rdf:resource="http://identifiers.org/ccds/CCDS13245.1" />
                </rdf:Bag>
              </bqbiol:isEncodedBy>
            </rdf:Description>
          </rdf:RDF>
        </annotation>
      </fbc:geneProduct>
      <fbc:geneProduct fbc:id="G_PRDX3" fbc:label="G_PRDX3" fbc:name="PRDX3" metaid="G_PRDX3">
        <annotation>
          <rdf:RDF xmlns:rdf="http://www.w3.org/1999/02/22-rdf-syntax-ns#" xmlns:bqbiol="http://biomodels.net/biology-qualifiers/">
            <rdf:Description rdf:about="#G_PRDX3">
              <bqbiol:isEncodedBy>
                <rdf:Bag>
                  <rdf:li rdf:resource="http://identifiers.org/ncbigene/10935" />
                  <rdf:li rdf:resource="http://identifiers.org/ncbigi/GI:32483377" />
                  <rdf:li rdf:resource="http://identifiers.org/ncbigi/GI:5802974" />
                  <rdf:li rdf:resource="http://identifiers.org/ccds/CCDS44484.1" />
                  <rdf:li rdf:resource="http://identifiers.org/ccds/CCDS7611.1" />
                </rdf:Bag>
              </bqbiol:isEncodedBy>
            </rdf:Description>
          </rdf:RDF>
        </annotation>
      </fbc:geneProduct>
      <fbc:geneProduct fbc:id="G_GPX4" fbc:label="G_GPX4" fbc:name="GPX4" metaid="G_GPX4">
        <annotation>
          <rdf:RDF xmlns:rdf="http://www.w3.org/1999/02/22-rdf-syntax-ns#" xmlns:bqbiol="http://biomodels.net/biology-qualifiers/">
            <rdf:Description rdf:about="#G_GPX4">
              <bqbiol:isEncodedBy>
                <rdf:Bag>
                  <rdf:li rdf:resource="http://identifiers.org/ncbigene/2879" />
                  <rdf:li rdf:resource="http://identifiers.org/ncbigi/GI:75709200" />
                  <rdf:li rdf:resource="http://identifiers.org/ncbigi/GI:90903238" />
                  <rdf:li rdf:resource="http://identifiers.org/ncbigi/GI:90903240" />
                  <rdf:li rdf:resource="http://identifiers.org/ccds/CCDS42457.1" />
                </rdf:Bag>
              </bqbiol:isEncodedBy>
            </rdf:Description>
          </rdf:RDF>
        </annotation>
      </fbc:geneProduct>
      <fbc:geneProduct fbc:id="G_GPX3" fbc:label="G_GPX3" fbc:name="GPX3" metaid="G_GPX3">
        <annotation>
          <rdf:RDF xmlns:rdf="http://www.w3.org/1999/02/22-rdf-syntax-ns#" xmlns:bqbiol="http://biomodels.net/biology-qualifiers/">
            <rdf:Description rdf:about="#G_GPX3">
              <bqbiol:isEncodedBy>
                <rdf:Bag>
                  <rdf:li rdf:resource="http://identifiers.org/ncbigene/2878" />
                  <rdf:li rdf:resource="http://identifiers.org/ncbigi/GI:6006001" />
                  <rdf:li rdf:resource="http://identifiers.org/ccds/CCDS43389.1" />
                </rdf:Bag>
              </bqbiol:isEncodedBy>
            </rdf:Description>
          </rdf:RDF>
        </annotation>
      </fbc:geneProduct>
      <fbc:geneProduct fbc:id="G_GPX6" fbc:label="G_GPX6" fbc:name="GPX6" metaid="G_GPX6">
        <annotation>
          <rdf:RDF xmlns:rdf="http://www.w3.org/1999/02/22-rdf-syntax-ns#" xmlns:bqbiol="http://biomodels.net/biology-qualifiers/">
            <rdf:Description rdf:about="#G_GPX6">
              <bqbiol:isEncodedBy>
                <rdf:Bag>
                  <rdf:li rdf:resource="http://identifiers.org/ncbigene/257202" />
                  <rdf:li rdf:resource="http://identifiers.org/ncbigi/GI:33186887" />
                  <rdf:li rdf:resource="http://identifiers.org/ccds/CCDS43432.1" />
                </rdf:Bag>
              </bqbiol:isEncodedBy>
            </rdf:Description>
          </rdf:RDF>
        </annotation>
      </fbc:geneProduct>
      <fbc:geneProduct fbc:id="G_PRDX1" fbc:label="G_PRDX1" fbc:name="PRDX1" metaid="G_PRDX1">
        <annotation>
          <rdf:RDF xmlns:rdf="http://www.w3.org/1999/02/22-rdf-syntax-ns#" xmlns:bqbiol="http://biomodels.net/biology-qualifiers/">
            <rdf:Description rdf:about="#G_PRDX1">
              <bqbiol:isEncodedBy>
                <rdf:Bag>
                  <rdf:li rdf:resource="http://identifiers.org/ncbigi/GI:320461711" />
                  <rdf:li rdf:resource="http://identifiers.org/ncbigi/GI:32455264" />
                  <rdf:li rdf:resource="http://identifiers.org/ncbigi/GI:32455266" />
                  <rdf:li rdf:resource="http://identifiers.org/ncbigi/GI:4505591" />
                  <rdf:li rdf:resource="http://identifiers.org/ncbigene/5052" />
                  <rdf:li rdf:resource="http://identifiers.org/ccds/CCDS522.1" />
                </rdf:Bag>
              </bqbiol:isEncodedBy>
            </rdf:Description>
          </rdf:RDF>
        </annotation>
      </fbc:geneProduct>
      <fbc:geneProduct fbc:id="G_GPX1" fbc:label="G_GPX1" fbc:name="GPX1" metaid="G_GPX1">
        <annotation>
          <rdf:RDF xmlns:rdf="http://www.w3.org/1999/02/22-rdf-syntax-ns#" xmlns:bqbiol="http://biomodels.net/biology-qualifiers/">
            <rdf:Description rdf:about="#G_GPX1">
              <bqbiol:isEncodedBy>
                <rdf:Bag>
                  <rdf:li rdf:resource="http://identifiers.org/ncbigene/2876" />
                  <rdf:li rdf:resource="http://identifiers.org/ncbigi/GI:41406082" />
                  <rdf:li rdf:resource="http://identifiers.org/ncbigi/GI:41406084" />
                  <rdf:li rdf:resource="http://identifiers.org/ccds/CCDS43091.1" />
                  <rdf:li rdf:resource="http://identifiers.org/ccds/CCDS54582.1" />
                </rdf:Bag>
              </bqbiol:isEncodedBy>
            </rdf:Description>
          </rdf:RDF>
        </annotation>
      </fbc:geneProduct>
      <fbc:geneProduct fbc:id="G_PRDX2" fbc:label="G_PRDX2" fbc:name="PRDX2" metaid="G_PRDX2">
        <annotation>
          <rdf:RDF xmlns:rdf="http://www.w3.org/1999/02/22-rdf-syntax-ns#" xmlns:bqbiol="http://biomodels.net/biology-qualifiers/">
            <rdf:Description rdf:about="#G_PRDX2">
              <bqbiol:isEncodedBy>
                <rdf:Bag>
                  <rdf:li rdf:resource="http://identifiers.org/ncbigi/GI:32189392" />
                  <rdf:li rdf:resource="http://identifiers.org/ncbigene/7001" />
                  <rdf:li rdf:resource="http://identifiers.org/ccds/CCDS12281.1" />
                </rdf:Bag>
              </bqbiol:isEncodedBy>
            </rdf:Description>
          </rdf:RDF>
        </annotation>
      </fbc:geneProduct>
      <fbc:geneProduct fbc:id="G_GSR" fbc:label="G_GSR" fbc:name="GSR" metaid="G_GSR">
        <annotation>
          <rdf:RDF xmlns:rdf="http://www.w3.org/1999/02/22-rdf-syntax-ns#" xmlns:bqbiol="http://biomodels.net/biology-qualifiers/">
            <rdf:Description rdf:about="#G_GSR">
              <bqbiol:isEncodedBy>
                <rdf:Bag>
                  <rdf:li rdf:resource="http://identifiers.org/ncbigene/2936" />
                  <rdf:li rdf:resource="http://identifiers.org/ncbigi/GI:305410789" />
                  <rdf:li rdf:resource="http://identifiers.org/ncbigi/GI:305410791" />
                  <rdf:li rdf:resource="http://identifiers.org/ncbigi/GI:305410793" />
                  <rdf:li rdf:resource="http://identifiers.org/ncbigi/GI:50301238" />
                  <rdf:li rdf:resource="http://identifiers.org/ccds/CCDS34877.1" />
                  <rdf:li rdf:resource="http://identifiers.org/ccds/CCDS56530.1" />
                  <rdf:li rdf:resource="http://identifiers.org/ccds/CCDS56531.1" />
                  <rdf:li rdf:resource="http://identifiers.org/ccds/CCDS56532.1" />
                </rdf:Bag>
              </bqbiol:isEncodedBy>
            </rdf:Description>
          </rdf:RDF>
        </annotation>
      </fbc:geneProduct>
      <fbc:geneProduct fbc:id="G_PGD" fbc:label="G_PGD" fbc:name="PGD" metaid="G_PGD">
        <annotation>
          <rdf:RDF xmlns:rdf="http://www.w3.org/1999/02/22-rdf-syntax-ns#" xmlns:bqbiol="http://biomodels.net/biology-qualifiers/">
            <rdf:Description rdf:about="#G_PGD">
              <bqbiol:isEncodedBy>
                <rdf:Bag>
                  <rdf:li rdf:resource="http://identifiers.org/ncbigi/GI:40068518" />
                  <rdf:li rdf:resource="http://identifiers.org/ncbigene/5226" />
                  <rdf:li rdf:resource="http://identifiers.org/ccds/CCDS113.1" />
                </rdf:Bag>
              </bqbiol:isEncodedBy>
            </rdf:Description>
          </rdf:RDF>
        </annotation>
      </fbc:geneProduct>
      <fbc:geneProduct fbc:id="G_GMPR" fbc:label="G_GMPR" fbc:name="GMPR" metaid="G_GMPR">
        <annotation>
          <rdf:RDF xmlns:rdf="http://www.w3.org/1999/02/22-rdf-syntax-ns#" xmlns:bqbiol="http://biomodels.net/biology-qualifiers/">
            <rdf:Description rdf:about="#G_GMPR">
              <bqbiol:isEncodedBy>
                <rdf:Bag>
                  <rdf:li rdf:resource="http://identifiers.org/ncbigi/GI:156104880" />
                  <rdf:li rdf:resource="http://identifiers.org/ncbigene/2766" />
                  <rdf:li rdf:resource="http://identifiers.org/ccds/CCDS4537.1" />
                </rdf:Bag>
              </bqbiol:isEncodedBy>
            </rdf:Description>
          </rdf:RDF>
        </annotation>
      </fbc:geneProduct>
      <fbc:geneProduct fbc:id="G_GMPR2" fbc:label="G_GMPR2" fbc:name="GMPR2" metaid="G_GMPR2">
        <annotation>
          <rdf:RDF xmlns:rdf="http://www.w3.org/1999/02/22-rdf-syntax-ns#" xmlns:bqbiol="http://biomodels.net/biology-qualifiers/">
            <rdf:Description rdf:about="#G_GMPR2">
              <bqbiol:isEncodedBy>
                <rdf:Bag>
                  <rdf:li rdf:resource="http://identifiers.org/ncbigi/GI:50541948" />
                  <rdf:li rdf:resource="http://identifiers.org/ncbigi/GI:50541952" />
                  <rdf:li rdf:resource="http://identifiers.org/ncbigi/GI:50541954" />
                  <rdf:li rdf:resource="http://identifiers.org/ncbigi/GI:50541956" />
                  <rdf:li rdf:resource="http://identifiers.org/ncbigene/51292" />
                  <rdf:li rdf:resource="http://identifiers.org/ncbigi/GI:530403943" />
                  <rdf:li rdf:resource="http://identifiers.org/ncbigi/GI:530403945" />
                  <rdf:li rdf:resource="http://identifiers.org/ncbigi/GI:530403947" />
                  <rdf:li rdf:resource="http://identifiers.org/ncbigi/GI:545687487" />
                  <rdf:li rdf:resource="http://identifiers.org/ncbigi/GI:545687541" />
                  <rdf:li rdf:resource="http://identifiers.org/ncbigi/GI:545688070" />
                  <rdf:li rdf:resource="http://identifiers.org/ncbigi/GI:578825871" />
                  <rdf:li rdf:resource="http://identifiers.org/ccds/CCDS41935.1" />
                  <rdf:li rdf:resource="http://identifiers.org/ccds/CCDS45087.1" />
                  <rdf:li rdf:resource="http://identifiers.org/ccds/CCDS61419.1" />
                </rdf:Bag>
              </bqbiol:isEncodedBy>
            </rdf:Description>
          </rdf:RDF>
        </annotation>
      </fbc:geneProduct>
      <fbc:geneProduct fbc:id="G_HAGH" fbc:label="G_HAGH" fbc:name="HAGH" metaid="G_HAGH">
        <annotation>
          <rdf:RDF xmlns:rdf="http://www.w3.org/1999/02/22-rdf-syntax-ns#" xmlns:bqbiol="http://biomodels.net/biology-qualifiers/">
            <rdf:Description rdf:about="#G_HAGH">
              <bqbiol:isEncodedBy>
                <rdf:Bag>
                  <rdf:li rdf:resource="http://identifiers.org/ncbigene/3029" />
                  <rdf:li rdf:resource="http://identifiers.org/ncbigi/GI:555943912" />
                  <rdf:li rdf:resource="http://identifiers.org/ncbigi/GI:94538320" />
                  <rdf:li rdf:resource="http://identifiers.org/ncbigi/GI:94538322" />
                  <rdf:li rdf:resource="http://identifiers.org/ccds/CCDS10447.2" />
                  <rdf:li rdf:resource="http://identifiers.org/ccds/CCDS32366.1" />
                  <rdf:li rdf:resource="http://identifiers.org/ccds/CCDS66900.1" />
                </rdf:Bag>
              </bqbiol:isEncodedBy>
            </rdf:Description>
          </rdf:RDF>
        </annotation>
      </fbc:geneProduct>
      <fbc:geneProduct fbc:id="G_GK2" fbc:label="G_GK2" fbc:name="GK2" metaid="G_GK2">
        <annotation>
          <rdf:RDF xmlns:rdf="http://www.w3.org/1999/02/22-rdf-syntax-ns#" xmlns:bqbiol="http://biomodels.net/biology-qualifiers/">
            <rdf:Description rdf:about="#G_GK2">
              <bqbiol:isEncodedBy>
                <rdf:Bag>
                  <rdf:li rdf:resource="http://identifiers.org/ncbigene/2712" />
                  <rdf:li rdf:resource="http://identifiers.org/ncbigi/GI:41393575" />
                  <rdf:li rdf:resource="http://identifiers.org/ccds/CCDS3585.1" />
                </rdf:Bag>
              </bqbiol:isEncodedBy>
            </rdf:Description>
          </rdf:RDF>
        </annotation>
      </fbc:geneProduct>
      <fbc:geneProduct fbc:id="G_GK" fbc:label="G_GK" fbc:name="GK" metaid="G_GK">
        <annotation>
          <rdf:RDF xmlns:rdf="http://www.w3.org/1999/02/22-rdf-syntax-ns#" xmlns:bqbiol="http://biomodels.net/biology-qualifiers/">
            <rdf:Description rdf:about="#G_GK">
              <bqbiol:isEncodedBy>
                <rdf:Bag>
                  <rdf:li rdf:resource="http://identifiers.org/ncbigi/GI:189409120" />
                  <rdf:li rdf:resource="http://identifiers.org/ncbigene/2710" />
                  <rdf:li rdf:resource="http://identifiers.org/ncbigi/GI:326381123" />
                  <rdf:li rdf:resource="http://identifiers.org/ncbigi/GI:42794763" />
                  <rdf:li rdf:resource="http://identifiers.org/ncbigi/GI:4504007" />
                  <rdf:li rdf:resource="http://identifiers.org/ncbigi/GI:530421048" />
                  <rdf:li rdf:resource="http://identifiers.org/ncbigi/GI:578837869" />
                  <rdf:li rdf:resource="http://identifiers.org/ncbigi/GI:578837871" />
                  <rdf:li rdf:resource="http://identifiers.org/ncbigi/GI:578837873" />
                  <rdf:li rdf:resource="http://identifiers.org/ncbigi/GI:578837875" />
                  <rdf:li rdf:resource="http://identifiers.org/ccds/CCDS14225.1" />
                  <rdf:li rdf:resource="http://identifiers.org/ccds/CCDS35224.1" />
                  <rdf:li rdf:resource="http://identifiers.org/ccds/CCDS48090.1" />
                </rdf:Bag>
              </bqbiol:isEncodedBy>
            </rdf:Description>
          </rdf:RDF>
        </annotation>
      </fbc:geneProduct>
      <fbc:geneProduct fbc:id="G_SLC6A12" fbc:label="G_SLC6A12" fbc:name="SLC6A12" metaid="G_SLC6A12">
        <annotation>
          <rdf:RDF xmlns:rdf="http://www.w3.org/1999/02/22-rdf-syntax-ns#" xmlns:bqbiol="http://biomodels.net/biology-qualifiers/">
            <rdf:Description rdf:about="#G_SLC6A12">
              <bqbiol:isEncodedBy>
                <rdf:Bag>
                  <rdf:li rdf:resource="http://identifiers.org/ncbigi/GI:171184404" />
                  <rdf:li rdf:resource="http://identifiers.org/ncbigi/GI:171184406" />
                  <rdf:li rdf:resource="http://identifiers.org/ncbigi/GI:171184408" />
                  <rdf:li rdf:resource="http://identifiers.org/ncbigi/GI:333033792" />
                  <rdf:li rdf:resource="http://identifiers.org/ncbigi/GI:530398779" />
                  <rdf:li rdf:resource="http://identifiers.org/ncbigi/GI:530398781" />
                  <rdf:li rdf:resource="http://identifiers.org/ncbigi/GI:530398783" />
                  <rdf:li rdf:resource="http://identifiers.org/ncbigi/GI:578822668" />
                  <rdf:li rdf:resource="http://identifiers.org/ncbigene/6539" />
                  <rdf:li rdf:resource="http://identifiers.org/ccds/CCDS8501.1" />
                </rdf:Bag>
              </bqbiol:isEncodedBy>
            </rdf:Description>
          </rdf:RDF>
        </annotation>
      </fbc:geneProduct>
      <fbc:geneProduct fbc:id="G_GATM" fbc:label="G_GATM" fbc:name="GATM" metaid="G_GATM">
        <annotation>
          <rdf:RDF xmlns:rdf="http://www.w3.org/1999/02/22-rdf-syntax-ns#" xmlns:bqbiol="http://biomodels.net/biology-qualifiers/">
            <rdf:Description rdf:about="#G_GATM">
              <bqbiol:isEncodedBy>
                <rdf:Bag>
                  <rdf:li rdf:resource="http://identifiers.org/ncbigene/2628" />
                  <rdf:li rdf:resource="http://identifiers.org/ncbigi/GI:4503933" />
                  <rdf:li rdf:resource="http://identifiers.org/ccds/CCDS10122.1" />
                </rdf:Bag>
              </bqbiol:isEncodedBy>
            </rdf:Description>
          </rdf:RDF>
        </annotation>
      </fbc:geneProduct>
      <fbc:geneProduct fbc:id="G_SLC1A1" fbc:label="G_SLC1A1" fbc:name="SLC1A1" metaid="G_SLC1A1">
        <annotation>
          <rdf:RDF xmlns:rdf="http://www.w3.org/1999/02/22-rdf-syntax-ns#" xmlns:bqbiol="http://biomodels.net/biology-qualifiers/">
            <rdf:Description rdf:about="#G_SLC1A1">
              <bqbiol:isEncodedBy>
                <rdf:Bag>
                  <rdf:li rdf:resource="http://identifiers.org/ncbigene/6505" />
                  <rdf:li rdf:resource="http://identifiers.org/ncbigi/GI:66773030" />
                  <rdf:li rdf:resource="http://identifiers.org/ccds/CCDS6452.1" />
                </rdf:Bag>
              </bqbiol:isEncodedBy>
            </rdf:Description>
          </rdf:RDF>
        </annotation>
      </fbc:geneProduct>
      <fbc:geneProduct fbc:id="G_GCDH" fbc:label="G_GCDH" fbc:name="GCDH" metaid="G_GCDH">
        <annotation>
          <rdf:RDF xmlns:rdf="http://www.w3.org/1999/02/22-rdf-syntax-ns#" xmlns:bqbiol="http://biomodels.net/biology-qualifiers/">
            <rdf:Description rdf:about="#G_GCDH">
              <bqbiol:isEncodedBy>
                <rdf:Bag>
                  <rdf:li rdf:resource="http://identifiers.org/ncbigene/2639" />
                  <rdf:li rdf:resource="http://identifiers.org/ncbigi/GI:4503943" />
                  <rdf:li rdf:resource="http://identifiers.org/ncbigi/GI:578833169" />
                  <rdf:li rdf:resource="http://identifiers.org/ncbigi/GI:578833171" />
                  <rdf:li rdf:resource="http://identifiers.org/ncbigi/GI:7669494" />
                  <rdf:li rdf:resource="http://identifiers.org/ccds/CCDS12286.1" />
                </rdf:Bag>
              </bqbiol:isEncodedBy>
            </rdf:Description>
          </rdf:RDF>
        </annotation>
      </fbc:geneProduct>
      <fbc:geneProduct fbc:id="G_PPAT" fbc:label="G_PPAT" fbc:name="PPAT" metaid="G_PPAT">
        <annotation>
          <rdf:RDF xmlns:rdf="http://www.w3.org/1999/02/22-rdf-syntax-ns#" xmlns:bqbiol="http://biomodels.net/biology-qualifiers/">
            <rdf:Description rdf:about="#G_PPAT">
              <bqbiol:isEncodedBy>
                <rdf:Bag>
                  <rdf:li rdf:resource="http://identifiers.org/ncbigi/GI:29570798" />
                  <rdf:li rdf:resource="http://identifiers.org/ncbigene/5471" />
                  <rdf:li rdf:resource="http://identifiers.org/ccds/CCDS3505.1" />
                </rdf:Bag>
              </bqbiol:isEncodedBy>
            </rdf:Description>
          </rdf:RDF>
        </annotation>
      </fbc:geneProduct>
      <fbc:geneProduct fbc:id="G_GLS2" fbc:label="G_GLS2" fbc:name="GLS2" metaid="G_GLS2">
        <annotation>
          <rdf:RDF xmlns:rdf="http://www.w3.org/1999/02/22-rdf-syntax-ns#" xmlns:bqbiol="http://biomodels.net/biology-qualifiers/">
            <rdf:Description rdf:about="#G_GLS2">
              <bqbiol:isEncodedBy>
                <rdf:Bag>
                  <rdf:li rdf:resource="http://identifiers.org/ncbigi/GI:20336214" />
                  <rdf:li rdf:resource="http://identifiers.org/ncbigene/27165" />
                  <rdf:li rdf:resource="http://identifiers.org/ncbigi/GI:526118214" />
                  <rdf:li rdf:resource="http://identifiers.org/ncbigi/GI:526118222" />
                  <rdf:li rdf:resource="http://identifiers.org/ncbigi/GI:526118241" />
                  <rdf:li rdf:resource="http://identifiers.org/ncbigi/GI:530400087" />
                  <rdf:li rdf:resource="http://identifiers.org/ncbigi/GI:530400089" />
                  <rdf:li rdf:resource="http://identifiers.org/ccds/CCDS8921.1" />
                </rdf:Bag>
              </bqbiol:isEncodedBy>
            </rdf:Description>
          </rdf:RDF>
        </annotation>
      </fbc:geneProduct>
      <fbc:geneProduct fbc:id="G_GLS" fbc:label="G_GLS" fbc:name="GLS" metaid="G_GLS">
        <annotation>
          <rdf:RDF xmlns:rdf="http://www.w3.org/1999/02/22-rdf-syntax-ns#" xmlns:bqbiol="http://biomodels.net/biology-qualifiers/">
            <rdf:Description rdf:about="#G_GLS">
              <bqbiol:isEncodedBy>
                <rdf:Bag>
                  <rdf:li rdf:resource="http://identifiers.org/ncbigi/GI:156104878" />
                  <rdf:li rdf:resource="http://identifiers.org/ncbigene/2744" />
                  <rdf:li rdf:resource="http://identifiers.org/ncbigi/GI:373251164" />
                  <rdf:li rdf:resource="http://identifiers.org/ncbigi/GI:530370171" />
                  <rdf:li rdf:resource="http://identifiers.org/ncbigi/GI:578804102" />
                  <rdf:li rdf:resource="http://identifiers.org/ncbigi/GI:578804104" />
                  <rdf:li rdf:resource="http://identifiers.org/ccds/CCDS2308.1" />
                  <rdf:li rdf:resource="http://identifiers.org/ccds/CCDS58744.1" />
                </rdf:Bag>
              </bqbiol:isEncodedBy>
            </rdf:Description>
          </rdf:RDF>
        </annotation>
      </fbc:geneProduct>
      <fbc:geneProduct fbc:id="G_GLUD1" fbc:label="G_GLUD1" fbc:name="GLUD1" metaid="G_GLUD1">
        <annotation>
          <rdf:RDF xmlns:rdf="http://www.w3.org/1999/02/22-rdf-syntax-ns#" xmlns:bqbiol="http://biomodels.net/biology-qualifiers/">
            <rdf:Description rdf:about="#G_GLUD1">
              <bqbiol:isEncodedBy>
                <rdf:Bag>
                  <rdf:li rdf:resource="http://identifiers.org/ncbigene/2746" />
                  <rdf:li rdf:resource="http://identifiers.org/ncbigi/GI:4885281" />
                  <rdf:li rdf:resource="http://identifiers.org/ccds/CCDS7382.1" />
                </rdf:Bag>
              </bqbiol:isEncodedBy>
            </rdf:Description>
          </rdf:RDF>
        </annotation>
      </fbc:geneProduct>
      <fbc:geneProduct fbc:id="G_GAD1" fbc:label="G_GAD1" fbc:name="GAD1" metaid="G_GAD1">
        <annotation>
          <rdf:RDF xmlns:rdf="http://www.w3.org/1999/02/22-rdf-syntax-ns#" xmlns:bqbiol="http://biomodels.net/biology-qualifiers/">
            <rdf:Description rdf:about="#G_GAD1">
              <bqbiol:isEncodedBy>
                <rdf:Bag>
                  <rdf:li rdf:resource="http://identifiers.org/ncbigi/GI:15451889" />
                  <rdf:li rdf:resource="http://identifiers.org/ncbigene/2571" />
                  <rdf:li rdf:resource="http://identifiers.org/ncbigi/GI:530370121" />
                  <rdf:li rdf:resource="http://identifiers.org/ncbigi/GI:530370123" />
                  <rdf:li rdf:resource="http://identifiers.org/ncbigi/GI:58331246" />
                  <rdf:li rdf:resource="http://identifiers.org/ccds/CCDS2239.1" />
                  <rdf:li rdf:resource="http://identifiers.org/ccds/CCDS2240.1" />
                </rdf:Bag>
              </bqbiol:isEncodedBy>
            </rdf:Description>
          </rdf:RDF>
        </annotation>
      </fbc:geneProduct>
      <fbc:geneProduct fbc:id="G_GAD2" fbc:label="G_GAD2" fbc:name="GAD2" metaid="G_GAD2">
        <annotation>
          <rdf:RDF xmlns:rdf="http://www.w3.org/1999/02/22-rdf-syntax-ns#" xmlns:bqbiol="http://biomodels.net/biology-qualifiers/">
            <rdf:Description rdf:about="#G_GAD2">
              <bqbiol:isEncodedBy>
                <rdf:Bag>
                  <rdf:li rdf:resource="http://identifiers.org/ncbigi/GI:197276620" />
                  <rdf:li rdf:resource="http://identifiers.org/ncbigene/2572" />
                  <rdf:li rdf:resource="http://identifiers.org/ncbigi/GI:4503875" />
                  <rdf:li rdf:resource="http://identifiers.org/ccds/CCDS7149.1" />
                </rdf:Bag>
              </bqbiol:isEncodedBy>
            </rdf:Description>
          </rdf:RDF>
        </annotation>
      </fbc:geneProduct>
      <fbc:geneProduct fbc:id="G_GCLM" fbc:label="G_GCLM" fbc:name="GCLM" metaid="G_GCLM">
        <annotation>
          <rdf:RDF xmlns:rdf="http://www.w3.org/1999/02/22-rdf-syntax-ns#" xmlns:bqbiol="http://biomodels.net/biology-qualifiers/">
            <rdf:Description rdf:about="#G_GCLM">
              <bqbiol:isEncodedBy>
                <rdf:Bag>
                  <rdf:li rdf:resource="http://identifiers.org/ncbigene/2730" />
                  <rdf:li rdf:resource="http://identifiers.org/ncbigi/GI:4504011" />
                  <rdf:li rdf:resource="http://identifiers.org/ncbigi/GI:530362389" />
                  <rdf:li rdf:resource="http://identifiers.org/ccds/CCDS746.1" />
                </rdf:Bag>
              </bqbiol:isEncodedBy>
            </rdf:Description>
          </rdf:RDF>
        </annotation>
      </fbc:geneProduct>
      <fbc:geneProduct fbc:id="G_GCLC" fbc:label="G_GCLC" fbc:name="GCLC" metaid="G_GCLC">
        <annotation>
          <rdf:RDF xmlns:rdf="http://www.w3.org/1999/02/22-rdf-syntax-ns#" xmlns:bqbiol="http://biomodels.net/biology-qualifiers/">
            <rdf:Description rdf:about="#G_GCLC">
              <bqbiol:isEncodedBy>
                <rdf:Bag>
                  <rdf:li rdf:resource="http://identifiers.org/ncbigene/2729" />
                  <rdf:li rdf:resource="http://identifiers.org/ncbigi/GI:308199423" />
                  <rdf:li rdf:resource="http://identifiers.org/ncbigi/GI:4557625" />
                  <rdf:li rdf:resource="http://identifiers.org/ccds/CCDS4952.1" />
                </rdf:Bag>
              </bqbiol:isEncodedBy>
            </rdf:Description>
          </rdf:RDF>
        </annotation>
      </fbc:geneProduct>
      <fbc:geneProduct fbc:id="G_PYGL" fbc:label="G_PYGL" fbc:name="PYGL" metaid="G_PYGL">
        <annotation>
          <rdf:RDF xmlns:rdf="http://www.w3.org/1999/02/22-rdf-syntax-ns#" xmlns:bqbiol="http://biomodels.net/biology-qualifiers/">
            <rdf:Description rdf:about="#G_PYGL">
              <bqbiol:isEncodedBy>
                <rdf:Bag>
                  <rdf:li rdf:resource="http://identifiers.org/ncbigi/GI:255653002" />
                  <rdf:li rdf:resource="http://identifiers.org/ncbigene/5836" />
                  <rdf:li rdf:resource="http://identifiers.org/ncbigi/GI:71037379" />
                  <rdf:li rdf:resource="http://identifiers.org/ccds/CCDS32080.1" />
                  <rdf:li rdf:resource="http://identifiers.org/ccds/CCDS53894.1" />
                </rdf:Bag>
              </bqbiol:isEncodedBy>
            </rdf:Description>
          </rdf:RDF>
        </annotation>
      </fbc:geneProduct>
      <fbc:geneProduct fbc:id="G_PYGM" fbc:label="G_PYGM" fbc:name="PYGM" metaid="G_PYGM">
        <annotation>
          <rdf:RDF xmlns:rdf="http://www.w3.org/1999/02/22-rdf-syntax-ns#" xmlns:bqbiol="http://biomodels.net/biology-qualifiers/">
            <rdf:Description rdf:about="#G_PYGM">
              <bqbiol:isEncodedBy>
                <rdf:Bag>
                  <rdf:li rdf:resource="http://identifiers.org/ncbigi/GI:257900462" />
                  <rdf:li rdf:resource="http://identifiers.org/ncbigi/GI:5032009" />
                  <rdf:li rdf:resource="http://identifiers.org/ncbigene/5837" />
                  <rdf:li rdf:resource="http://identifiers.org/ccds/CCDS53659.1" />
                  <rdf:li rdf:resource="http://identifiers.org/ccds/CCDS8079.1" />
                </rdf:Bag>
              </bqbiol:isEncodedBy>
            </rdf:Description>
          </rdf:RDF>
        </annotation>
      </fbc:geneProduct>
      <fbc:geneProduct fbc:id="G_PYGB" fbc:label="G_PYGB" fbc:name="PYGB" metaid="G_PYGB">
        <annotation>
          <rdf:RDF xmlns:rdf="http://www.w3.org/1999/02/22-rdf-syntax-ns#" xmlns:bqbiol="http://biomodels.net/biology-qualifiers/">
            <rdf:Description rdf:about="#G_PYGB">
              <bqbiol:isEncodedBy>
                <rdf:Bag>
                  <rdf:li rdf:resource="http://identifiers.org/ncbigi/GI:21361370" />
                  <rdf:li rdf:resource="http://identifiers.org/ncbigi/GI:578835493" />
                  <rdf:li rdf:resource="http://identifiers.org/ncbigene/5834" />
                  <rdf:li rdf:resource="http://identifiers.org/ccds/CCDS13171.1" />
                </rdf:Bag>
              </bqbiol:isEncodedBy>
            </rdf:Description>
          </rdf:RDF>
        </annotation>
      </fbc:geneProduct>
      <fbc:geneProduct fbc:id="G_GLUL" fbc:label="G_GLUL" fbc:name="GLUL" metaid="G_GLUL">
        <annotation>
          <rdf:RDF xmlns:rdf="http://www.w3.org/1999/02/22-rdf-syntax-ns#" xmlns:bqbiol="http://biomodels.net/biology-qualifiers/">
            <rdf:Description rdf:about="#G_GLUL">
              <bqbiol:isEncodedBy>
                <rdf:Bag>
                  <rdf:li rdf:resource="http://identifiers.org/ncbigi/GI:19923206" />
                  <rdf:li rdf:resource="http://identifiers.org/ncbigene/2752" />
                  <rdf:li rdf:resource="http://identifiers.org/ncbigi/GI:578800828" />
                  <rdf:li rdf:resource="http://identifiers.org/ncbigi/GI:74271826" />
                  <rdf:li rdf:resource="http://identifiers.org/ncbigi/GI:74271837" />
                  <rdf:li rdf:resource="http://identifiers.org/ccds/CCDS1344.1" />
                </rdf:Bag>
              </bqbiol:isEncodedBy>
            </rdf:Description>
          </rdf:RDF>
        </annotation>
      </fbc:geneProduct>
      <fbc:geneProduct fbc:id="G_GYS1" fbc:label="G_GYS1" fbc:name="GYS1" metaid="G_GYS1">
        <annotation>
          <rdf:RDF xmlns:rdf="http://www.w3.org/1999/02/22-rdf-syntax-ns#" xmlns:bqbiol="http://biomodels.net/biology-qualifiers/">
            <rdf:Description rdf:about="#G_GYS1">
              <bqbiol:isEncodedBy>
                <rdf:Bag>
                  <rdf:li rdf:resource="http://identifiers.org/ncbigi/GI:239049591" />
                  <rdf:li rdf:resource="http://identifiers.org/ncbigene/2997" />
                  <rdf:li rdf:resource="http://identifiers.org/ncbigi/GI:31542868" />
                  <rdf:li rdf:resource="http://identifiers.org/ccds/CCDS12747.1" />
                  <rdf:li rdf:resource="http://identifiers.org/ccds/CCDS54292.1" />
                </rdf:Bag>
              </bqbiol:isEncodedBy>
            </rdf:Description>
          </rdf:RDF>
        </annotation>
      </fbc:geneProduct>
      <fbc:geneProduct fbc:id="G_GYS2" fbc:label="G_GYS2" fbc:name="GYS2" metaid="G_GYS2">
        <annotation>
          <rdf:RDF xmlns:rdf="http://www.w3.org/1999/02/22-rdf-syntax-ns#" xmlns:bqbiol="http://biomodels.net/biology-qualifiers/">
            <rdf:Description rdf:about="#G_GYS2">
              <bqbiol:isEncodedBy>
                <rdf:Bag>
                  <rdf:li rdf:resource="http://identifiers.org/ncbigi/GI:119372286" />
                  <rdf:li rdf:resource="http://identifiers.org/ncbigene/2998" />
                  <rdf:li rdf:resource="http://identifiers.org/ncbigi/GI:530399107" />
                  <rdf:li rdf:resource="http://identifiers.org/ncbigi/GI:530399109" />
                  <rdf:li rdf:resource="http://identifiers.org/ncbigi/GI:530399111" />
                  <rdf:li rdf:resource="http://identifiers.org/ncbigi/GI:578822829" />
                  <rdf:li rdf:resource="http://identifiers.org/ncbigi/GI:578822832" />
                  <rdf:li rdf:resource="http://identifiers.org/ccds/CCDS8690.1" />
                </rdf:Bag>
              </bqbiol:isEncodedBy>
            </rdf:Description>
          </rdf:RDF>
        </annotation>
      </fbc:geneProduct>
      <fbc:geneProduct fbc:id="G_GYG1" fbc:label="G_GYG1" fbc:name="GYG1" metaid="G_GYG1">
        <annotation>
          <rdf:RDF xmlns:rdf="http://www.w3.org/1999/02/22-rdf-syntax-ns#" xmlns:bqbiol="http://biomodels.net/biology-qualifiers/">
            <rdf:Description rdf:about="#G_GYG1">
              <bqbiol:isEncodedBy>
                <rdf:Bag>
                  <rdf:li rdf:resource="http://identifiers.org/ncbigi/GI:20127457" />
                  <rdf:li rdf:resource="http://identifiers.org/ncbigi/GI:296040505" />
                  <rdf:li rdf:resource="http://identifiers.org/ncbigi/GI:296040507" />
                  <rdf:li rdf:resource="http://identifiers.org/ncbigene/2992" />
                  <rdf:li rdf:resource="http://identifiers.org/ccds/CCDS3139.1" />
                  <rdf:li rdf:resource="http://identifiers.org/ccds/CCDS54654.1" />
                  <rdf:li rdf:resource="http://identifiers.org/ccds/CCDS54655.1" />
                </rdf:Bag>
              </bqbiol:isEncodedBy>
            </rdf:Description>
          </rdf:RDF>
        </annotation>
      </fbc:geneProduct>
      <fbc:geneProduct fbc:id="G_GYG2" fbc:label="G_GYG2" fbc:name="GYG2" metaid="G_GYG2">
        <annotation>
          <rdf:RDF xmlns:rdf="http://www.w3.org/1999/02/22-rdf-syntax-ns#" xmlns:bqbiol="http://biomodels.net/biology-qualifiers/">
            <rdf:Description rdf:about="#G_GYG2">
              <bqbiol:isEncodedBy>
                <rdf:Bag>
                  <rdf:li rdf:resource="http://identifiers.org/ncbigi/GI:119943093" />
                  <rdf:li rdf:resource="http://identifiers.org/ncbigi/GI:119964690" />
                  <rdf:li rdf:resource="http://identifiers.org/ncbigi/GI:296040440" />
                  <rdf:li rdf:resource="http://identifiers.org/ncbigi/GI:296040445" />
                  <rdf:li rdf:resource="http://identifiers.org/ncbigi/GI:296040447" />
                  <rdf:li rdf:resource="http://identifiers.org/ncbigi/GI:530421312" />
                  <rdf:li rdf:resource="http://identifiers.org/ncbigi/GI:530421314" />
                  <rdf:li rdf:resource="http://identifiers.org/ncbigi/GI:530421316" />
                  <rdf:li rdf:resource="http://identifiers.org/ncbigi/GI:530421320" />
                  <rdf:li rdf:resource="http://identifiers.org/ncbigi/GI:530421322" />
                  <rdf:li rdf:resource="http://identifiers.org/ncbigi/GI:578837980" />
                  <rdf:li rdf:resource="http://identifiers.org/ncbigi/GI:578837982" />
                  <rdf:li rdf:resource="http://identifiers.org/ncbigene/8908" />
                  <rdf:li rdf:resource="http://identifiers.org/ccds/CCDS14121.1" />
                  <rdf:li rdf:resource="http://identifiers.org/ccds/CCDS48074.1" />
                  <rdf:li rdf:resource="http://identifiers.org/ccds/CCDS55365.1" />
                </rdf:Bag>
              </bqbiol:isEncodedBy>
            </rdf:Description>
          </rdf:RDF>
        </annotation>
      </fbc:geneProduct>
      <fbc:geneProduct fbc:id="G_AGL" fbc:label="G_AGL" fbc:name="AGL" metaid="G_AGL">
        <annotation>
          <rdf:RDF xmlns:rdf="http://www.w3.org/1999/02/22-rdf-syntax-ns#" xmlns:bqbiol="http://biomodels.net/biology-qualifiers/">
            <rdf:Description rdf:about="#G_AGL">
              <bqbiol:isEncodedBy>
                <rdf:Bag>
                  <rdf:li rdf:resource="http://identifiers.org/ncbigi/GI:116734847" />
                  <rdf:li rdf:resource="http://identifiers.org/ncbigi/GI:116734849" />
                  <rdf:li rdf:resource="http://identifiers.org/ncbigi/GI:116734851" />
                  <rdf:li rdf:resource="http://identifiers.org/ncbigi/GI:116734853" />
                  <rdf:li rdf:resource="http://identifiers.org/ncbigi/GI:116734857" />
                  <rdf:li rdf:resource="http://identifiers.org/ncbigi/GI:116734860" />
                  <rdf:li rdf:resource="http://identifiers.org/ncbigene/178" />
                  <rdf:li rdf:resource="http://identifiers.org/ncbigi/GI:530361985" />
                  <rdf:li rdf:resource="http://identifiers.org/ccds/CCDS759.1" />
                  <rdf:li rdf:resource="http://identifiers.org/ccds/CCDS760.1" />
                  <rdf:li rdf:resource="http://identifiers.org/ccds/CCDS761.1" />
                </rdf:Bag>
              </bqbiol:isEncodedBy>
            </rdf:Description>
          </rdf:RDF>
        </annotation>
      </fbc:geneProduct>
      <fbc:geneProduct fbc:id="G_SLC2A3" fbc:label="G_SLC2A3" fbc:name="SLC2A3" metaid="G_SLC2A3">
        <annotation>
          <rdf:RDF xmlns:rdf="http://www.w3.org/1999/02/22-rdf-syntax-ns#" xmlns:bqbiol="http://biomodels.net/biology-qualifiers/">
            <rdf:Description rdf:about="#G_SLC2A3">
              <bqbiol:isEncodedBy>
                <rdf:Bag>
                  <rdf:li rdf:resource="http://identifiers.org/ncbigi/GI:5902090" />
                  <rdf:li rdf:resource="http://identifiers.org/ncbigene/6515" />
                  <rdf:li rdf:resource="http://identifiers.org/ccds/CCDS8586.1" />
                </rdf:Bag>
              </bqbiol:isEncodedBy>
            </rdf:Description>
          </rdf:RDF>
        </annotation>
      </fbc:geneProduct>
      <fbc:geneProduct fbc:id="G_SLC2A9" fbc:label="G_SLC2A9" fbc:name="SLC2A9" metaid="G_SLC2A9">
        <annotation>
          <rdf:RDF xmlns:rdf="http://www.w3.org/1999/02/22-rdf-syntax-ns#" xmlns:bqbiol="http://biomodels.net/biology-qualifiers/">
            <rdf:Description rdf:about="#G_SLC2A9">
              <bqbiol:isEncodedBy>
                <rdf:Bag>
                  <rdf:li rdf:resource="http://identifiers.org/ncbigi/GI:47933387" />
                  <rdf:li rdf:resource="http://identifiers.org/ncbigi/GI:47933389" />
                  <rdf:li rdf:resource="http://identifiers.org/ncbigene/56606" />
                  <rdf:li rdf:resource="http://identifiers.org/ncbigi/GI:578808399" />
                  <rdf:li rdf:resource="http://identifiers.org/ncbigi/GI:578808401" />
                  <rdf:li rdf:resource="http://identifiers.org/ccds/CCDS3406.1" />
                  <rdf:li rdf:resource="http://identifiers.org/ccds/CCDS3407.1" />
                </rdf:Bag>
              </bqbiol:isEncodedBy>
            </rdf:Description>
          </rdf:RDF>
        </annotation>
      </fbc:geneProduct>
      <fbc:geneProduct fbc:id="G_SLC2A6" fbc:label="G_SLC2A6" fbc:name="SLC2A6" metaid="G_SLC2A6">
        <annotation>
          <rdf:RDF xmlns:rdf="http://www.w3.org/1999/02/22-rdf-syntax-ns#" xmlns:bqbiol="http://biomodels.net/biology-qualifiers/">
            <rdf:Description rdf:about="#G_SLC2A6">
              <bqbiol:isEncodedBy>
                <rdf:Bag>
                  <rdf:li rdf:resource="http://identifiers.org/ncbigene/11182" />
                  <rdf:li rdf:resource="http://identifiers.org/ncbigi/GI:223029430" />
                  <rdf:li rdf:resource="http://identifiers.org/ncbigi/GI:223029432" />
                  <rdf:li rdf:resource="http://identifiers.org/ccds/CCDS48052.1" />
                  <rdf:li rdf:resource="http://identifiers.org/ccds/CCDS6975.1" />
                </rdf:Bag>
              </bqbiol:isEncodedBy>
            </rdf:Description>
          </rdf:RDF>
        </annotation>
      </fbc:geneProduct>
      <fbc:geneProduct fbc:id="G_SLC2A14" fbc:label="G_SLC2A14" fbc:name="SLC2A14" metaid="G_SLC2A14">
        <annotation>
          <rdf:RDF xmlns:rdf="http://www.w3.org/1999/02/22-rdf-syntax-ns#" xmlns:bqbiol="http://biomodels.net/biology-qualifiers/">
            <rdf:Description rdf:about="#G_SLC2A14">
              <bqbiol:isEncodedBy>
                <rdf:Bag>
                  <rdf:li rdf:resource="http://identifiers.org/ncbigene/144195" />
                  <rdf:li rdf:resource="http://identifiers.org/ncbigi/GI:23592238" />
                  <rdf:li rdf:resource="http://identifiers.org/ncbigi/GI:530399028" />
                  <rdf:li rdf:resource="http://identifiers.org/ncbigi/GI:530399032" />
                  <rdf:li rdf:resource="http://identifiers.org/ncbigi/GI:555943790" />
                  <rdf:li rdf:resource="http://identifiers.org/ncbigi/GI:555943800" />
                  <rdf:li rdf:resource="http://identifiers.org/ncbigi/GI:555943829" />
                  <rdf:li rdf:resource="http://identifiers.org/ncbigi/GI:555943840" />
                  <rdf:li rdf:resource="http://identifiers.org/ncbigi/GI:555943884" />
                  <rdf:li rdf:resource="http://identifiers.org/ccds/CCDS66300.1" />
                  <rdf:li rdf:resource="http://identifiers.org/ccds/CCDS66301.1" />
                  <rdf:li rdf:resource="http://identifiers.org/ccds/CCDS66302.1" />
                  <rdf:li rdf:resource="http://identifiers.org/ccds/CCDS8585.1" />
                </rdf:Bag>
              </bqbiol:isEncodedBy>
            </rdf:Description>
          </rdf:RDF>
        </annotation>
      </fbc:geneProduct>
      <fbc:geneProduct fbc:id="G_GBE1" fbc:label="G_GBE1" fbc:name="GBE1" metaid="G_GBE1">
        <annotation>
          <rdf:RDF xmlns:rdf="http://www.w3.org/1999/02/22-rdf-syntax-ns#" xmlns:bqbiol="http://biomodels.net/biology-qualifiers/">
            <rdf:Description rdf:about="#G_GBE1">
              <bqbiol:isEncodedBy>
                <rdf:Bag>
                  <rdf:li rdf:resource="http://identifiers.org/ncbigi/GI:189458812" />
                  <rdf:li rdf:resource="http://identifiers.org/ncbigene/2632" />
                  <rdf:li rdf:resource="http://identifiers.org/ccds/CCDS54612.1" />
                </rdf:Bag>
              </bqbiol:isEncodedBy>
            </rdf:Description>
          </rdf:RDF>
        </annotation>
      </fbc:geneProduct>
      <fbc:geneProduct fbc:id="G_GUK1" fbc:label="G_GUK1" fbc:name="GUK1" metaid="G_GUK1">
        <annotation>
          <rdf:RDF xmlns:rdf="http://www.w3.org/1999/02/22-rdf-syntax-ns#" xmlns:bqbiol="http://biomodels.net/biology-qualifiers/">
            <rdf:Description rdf:about="#G_GUK1">
              <bqbiol:isEncodedBy>
                <rdf:Bag>
                  <rdf:li rdf:resource="http://identifiers.org/ncbigi/GI:226874831" />
                  <rdf:li rdf:resource="http://identifiers.org/ncbigi/GI:226874833" />
                  <rdf:li rdf:resource="http://identifiers.org/ncbigene/2987" />
                  <rdf:li rdf:resource="http://identifiers.org/ncbigi/GI:338827696" />
                  <rdf:li rdf:resource="http://identifiers.org/ncbigi/GI:338827698" />
                  <rdf:li rdf:resource="http://identifiers.org/ncbigi/GI:4504221" />
                  <rdf:li rdf:resource="http://identifiers.org/ncbigi/GI:530366143" />
                  <rdf:li rdf:resource="http://identifiers.org/ncbigi/GI:530366145" />
                  <rdf:li rdf:resource="http://identifiers.org/ncbigi/GI:530366147" />
                  <rdf:li rdf:resource="http://identifiers.org/ncbigi/GI:530366149" />
                  <rdf:li rdf:resource="http://identifiers.org/ccds/CCDS1568.1" />
                  <rdf:li rdf:resource="http://identifiers.org/ccds/CCDS53481.1" />
                  <rdf:li rdf:resource="http://identifiers.org/ccds/CCDS55689.1" />
                </rdf:Bag>
              </bqbiol:isEncodedBy>
            </rdf:Description>
          </rdf:RDF>
        </annotation>
      </fbc:geneProduct>
      <fbc:geneProduct fbc:id="G_SHMT1" fbc:label="G_SHMT1" fbc:name="SHMT1" metaid="G_SHMT1">
        <annotation>
          <rdf:RDF xmlns:rdf="http://www.w3.org/1999/02/22-rdf-syntax-ns#" xmlns:bqbiol="http://biomodels.net/biology-qualifiers/">
            <rdf:Description rdf:about="#G_SHMT1">
              <bqbiol:isEncodedBy>
                <rdf:Bag>
                  <rdf:li rdf:resource="http://identifiers.org/ncbigi/GI:22547186" />
                  <rdf:li rdf:resource="http://identifiers.org/ncbigi/GI:22547189" />
                  <rdf:li rdf:resource="http://identifiers.org/ncbigi/GI:528881075" />
                  <rdf:li rdf:resource="http://identifiers.org/ncbigi/GI:530410579" />
                  <rdf:li rdf:resource="http://identifiers.org/ncbigene/6470" />
                  <rdf:li rdf:resource="http://identifiers.org/ccds/CCDS11196.1" />
                  <rdf:li rdf:resource="http://identifiers.org/ccds/CCDS11197.1" />
                  <rdf:li rdf:resource="http://identifiers.org/ccds/CCDS62112.1" />
                </rdf:Bag>
              </bqbiol:isEncodedBy>
            </rdf:Description>
          </rdf:RDF>
        </annotation>
      </fbc:geneProduct>
      <fbc:geneProduct fbc:id="G_GGT5" fbc:label="G_GGT5" fbc:name="GGT5" metaid="G_GGT5">
        <annotation>
          <rdf:RDF xmlns:rdf="http://www.w3.org/1999/02/22-rdf-syntax-ns#" xmlns:bqbiol="http://biomodels.net/biology-qualifiers/">
            <rdf:Description rdf:about="#G_GGT5">
              <bqbiol:isEncodedBy>
                <rdf:Bag>
                  <rdf:li rdf:resource="http://identifiers.org/ncbigi/GI:153266885" />
                  <rdf:li rdf:resource="http://identifiers.org/ncbigi/GI:153266901" />
                  <rdf:li rdf:resource="http://identifiers.org/ncbigi/GI:153266907" />
                  <rdf:li rdf:resource="http://identifiers.org/ncbigene/2687" />
                  <rdf:li rdf:resource="http://identifiers.org/ncbigi/GI:530419986" />
                  <rdf:li rdf:resource="http://identifiers.org/ncbigi/GI:530419988" />
                  <rdf:li rdf:resource="http://identifiers.org/ncbigi/GI:530419990" />
                  <rdf:li rdf:resource="http://identifiers.org/ccds/CCDS13825.1" />
                  <rdf:li rdf:resource="http://identifiers.org/ccds/CCDS42989.1" />
                  <rdf:li rdf:resource="http://identifiers.org/ccds/CCDS42990.1" />
                </rdf:Bag>
              </bqbiol:isEncodedBy>
            </rdf:Description>
          </rdf:RDF>
        </annotation>
      </fbc:geneProduct>
      <fbc:geneProduct fbc:id="G_2655" fbc:label="G_2655" />
      <fbc:geneProduct fbc:id="G_GGH" fbc:label="G_GGH" fbc:name="GGH" metaid="G_GGH">
        <annotation>
          <rdf:RDF xmlns:rdf="http://www.w3.org/1999/02/22-rdf-syntax-ns#" xmlns:bqbiol="http://biomodels.net/biology-qualifiers/">
            <rdf:Description rdf:about="#G_GGH">
              <bqbiol:isEncodedBy>
                <rdf:Bag>
                  <rdf:li rdf:resource="http://identifiers.org/ncbigi/GI:4503987" />
                  <rdf:li rdf:resource="http://identifiers.org/ncbigene/8836" />
                  <rdf:li rdf:resource="http://identifiers.org/ccds/CCDS6177.1" />
                </rdf:Bag>
              </bqbiol:isEncodedBy>
            </rdf:Description>
          </rdf:RDF>
        </annotation>
      </fbc:geneProduct>
      <fbc:geneProduct fbc:id="G_GAPDH" fbc:label="G_GAPDH" fbc:name="GAPDH" metaid="G_GAPDH">
        <annotation>
          <rdf:RDF xmlns:rdf="http://www.w3.org/1999/02/22-rdf-syntax-ns#" xmlns:bqbiol="http://biomodels.net/biology-qualifiers/">
            <rdf:Description rdf:about="#G_GAPDH">
              <bqbiol:isEncodedBy>
                <rdf:Bag>
                  <rdf:li rdf:resource="http://identifiers.org/ncbigene/2597" />
                  <rdf:li rdf:resource="http://identifiers.org/ncbigi/GI:378404908" />
                  <rdf:li rdf:resource="http://identifiers.org/ncbigi/GI:7669492" />
                  <rdf:li rdf:resource="http://identifiers.org/ccds/CCDS58201.1" />
                  <rdf:li rdf:resource="http://identifiers.org/ccds/CCDS8549.1" />
                </rdf:Bag>
              </bqbiol:isEncodedBy>
            </rdf:Description>
          </rdf:RDF>
        </annotation>
      </fbc:geneProduct>
      <fbc:geneProduct fbc:id="G_UGP2" fbc:label="G_UGP2" fbc:name="UGP2" metaid="G_UGP2">
        <annotation>
          <rdf:RDF xmlns:rdf="http://www.w3.org/1999/02/22-rdf-syntax-ns#" xmlns:bqbiol="http://biomodels.net/biology-qualifiers/">
            <rdf:Description rdf:about="#G_UGP2">
              <bqbiol:isEncodedBy>
                <rdf:Bag>
                  <rdf:li rdf:resource="http://identifiers.org/ncbigi/GI:48255966" />
                  <rdf:li rdf:resource="http://identifiers.org/ncbigi/GI:48255968" />
                  <rdf:li rdf:resource="http://identifiers.org/ncbigi/GI:530368056" />
                  <rdf:li rdf:resource="http://identifiers.org/ncbigi/GI:530368058" />
                  <rdf:li rdf:resource="http://identifiers.org/ncbigi/GI:578803134" />
                  <rdf:li rdf:resource="http://identifiers.org/ncbigi/GI:578803136" />
                  <rdf:li rdf:resource="http://identifiers.org/ncbigene/7360" />
                  <rdf:li rdf:resource="http://identifiers.org/ccds/CCDS1875.1" />
                  <rdf:li rdf:resource="http://identifiers.org/ccds/CCDS42690.1" />
                </rdf:Bag>
              </bqbiol:isEncodedBy>
            </rdf:Description>
          </rdf:RDF>
        </annotation>
      </fbc:geneProduct>
      <fbc:geneProduct fbc:id="G_GALK1" fbc:label="G_GALK1" fbc:name="GALK1" metaid="G_GALK1">
        <annotation>
          <rdf:RDF xmlns:rdf="http://www.w3.org/1999/02/22-rdf-syntax-ns#" xmlns:bqbiol="http://biomodels.net/biology-qualifiers/">
            <rdf:Description rdf:about="#G_GALK1">
              <bqbiol:isEncodedBy>
                <rdf:Bag>
                  <rdf:li rdf:resource="http://identifiers.org/ncbigene/2584" />
                  <rdf:li rdf:resource="http://identifiers.org/ncbigi/GI:4503895" />
                  <rdf:li rdf:resource="http://identifiers.org/ccds/CCDS11728.1" />
                </rdf:Bag>
              </bqbiol:isEncodedBy>
            </rdf:Description>
          </rdf:RDF>
        </annotation>
      </fbc:geneProduct>
      <fbc:geneProduct fbc:id="G_GAMT" fbc:label="G_GAMT" fbc:name="GAMT" metaid="G_GAMT">
        <annotation>
          <rdf:RDF xmlns:rdf="http://www.w3.org/1999/02/22-rdf-syntax-ns#" xmlns:bqbiol="http://biomodels.net/biology-qualifiers/">
            <rdf:Description rdf:about="#G_GAMT">
              <bqbiol:isEncodedBy>
                <rdf:Bag>
                  <rdf:li rdf:resource="http://identifiers.org/ncbigi/GI:20336212" />
                  <rdf:li rdf:resource="http://identifiers.org/ncbigene/2593" />
                  <rdf:li rdf:resource="http://identifiers.org/ncbigi/GI:4503909" />
                  <rdf:li rdf:resource="http://identifiers.org/ccds/CCDS12064.1" />
                  <rdf:li rdf:resource="http://identifiers.org/ccds/CCDS45897.1" />
                </rdf:Bag>
              </bqbiol:isEncodedBy>
            </rdf:Description>
          </rdf:RDF>
        </annotation>
      </fbc:geneProduct>
      <fbc:geneProduct fbc:id="G_SLC37A4" fbc:label="G_SLC37A4" fbc:name="SLC37A4" metaid="G_SLC37A4">
        <annotation>
          <rdf:RDF xmlns:rdf="http://www.w3.org/1999/02/22-rdf-syntax-ns#" xmlns:bqbiol="http://biomodels.net/biology-qualifiers/">
            <rdf:Description rdf:about="#G_SLC37A4">
              <bqbiol:isEncodedBy>
                <rdf:Bag>
                  <rdf:li rdf:resource="http://identifiers.org/ncbigene/2542" />
                  <rdf:li rdf:resource="http://identifiers.org/ncbigi/GI:256219483" />
                  <rdf:li rdf:resource="http://identifiers.org/ncbigi/GI:256219543" />
                  <rdf:li rdf:resource="http://identifiers.org/ncbigi/GI:256219564" />
                  <rdf:li rdf:resource="http://identifiers.org/ncbigi/GI:256219598" />
                  <rdf:li rdf:resource="http://identifiers.org/ncbigi/GI:4503847" />
                </rdf:Bag>
              </bqbiol:isEncodedBy>
            </rdf:Description>
          </rdf:RDF>
        </annotation>
      </fbc:geneProduct>
      <fbc:geneProduct fbc:id="G_G6PC" fbc:label="G_G6PC" fbc:name="G6PC" metaid="G_G6PC">
        <annotation>
          <rdf:RDF xmlns:rdf="http://www.w3.org/1999/02/22-rdf-syntax-ns#" xmlns:bqbiol="http://biomodels.net/biology-qualifiers/">
            <rdf:Description rdf:about="#G_G6PC">
              <bqbiol:isEncodedBy>
                <rdf:Bag>
                  <rdf:li rdf:resource="http://identifiers.org/ncbigene/2538" />
                  <rdf:li rdf:resource="http://identifiers.org/ncbigi/GI:393537031" />
                  <rdf:li rdf:resource="http://identifiers.org/ncbigi/GI:393537072" />
                  <rdf:li rdf:resource="http://identifiers.org/ccds/CCDS11446.1" />
                  <rdf:li rdf:resource="http://identifiers.org/ccds/CCDS59291.1" />
                </rdf:Bag>
              </bqbiol:isEncodedBy>
            </rdf:Description>
          </rdf:RDF>
        </annotation>
      </fbc:geneProduct>
      <fbc:geneProduct fbc:id="G_G6PC3" fbc:label="G_G6PC3" fbc:name="G6PC3" metaid="G_G6PC3">
        <annotation>
          <rdf:RDF xmlns:rdf="http://www.w3.org/1999/02/22-rdf-syntax-ns#" xmlns:bqbiol="http://biomodels.net/biology-qualifiers/">
            <rdf:Description rdf:about="#G_G6PC3">
              <bqbiol:isEncodedBy>
                <rdf:Bag>
                  <rdf:li rdf:resource="http://identifiers.org/ncbigi/GI:24308434" />
                  <rdf:li rdf:resource="http://identifiers.org/ncbigi/GI:578831648" />
                  <rdf:li rdf:resource="http://identifiers.org/ncbigene/92579" />
                  <rdf:li rdf:resource="http://identifiers.org/ccds/CCDS11476.1" />
                </rdf:Bag>
              </bqbiol:isEncodedBy>
            </rdf:Description>
          </rdf:RDF>
        </annotation>
      </fbc:geneProduct>
      <fbc:geneProduct fbc:id="G_G6PC2" fbc:label="G_G6PC2" fbc:name="G6PC2" metaid="G_G6PC2">
        <annotation>
          <rdf:RDF xmlns:rdf="http://www.w3.org/1999/02/22-rdf-syntax-ns#" xmlns:bqbiol="http://biomodels.net/biology-qualifiers/">
            <rdf:Description rdf:about="#G_G6PC2">
              <bqbiol:isEncodedBy>
                <rdf:Bag>
                  <rdf:li rdf:resource="http://identifiers.org/ncbigi/GI:10863975" />
                  <rdf:li rdf:resource="http://identifiers.org/ncbigi/GI:126273546" />
                  <rdf:li rdf:resource="http://identifiers.org/ncbigene/57818" />
                  <rdf:li rdf:resource="http://identifiers.org/ccds/CCDS2230.1" />
                  <rdf:li rdf:resource="http://identifiers.org/ccds/CCDS46443.1" />
                </rdf:Bag>
              </bqbiol:isEncodedBy>
            </rdf:Description>
          </rdf:RDF>
        </annotation>
      </fbc:geneProduct>
      <fbc:geneProduct fbc:id="G_G6PD" fbc:label="G_G6PD" fbc:name="G6PD" metaid="G_G6PD">
        <annotation>
          <rdf:RDF xmlns:rdf="http://www.w3.org/1999/02/22-rdf-syntax-ns#" xmlns:bqbiol="http://biomodels.net/biology-qualifiers/">
            <rdf:Description rdf:about="#G_G6PD">
              <bqbiol:isEncodedBy>
                <rdf:Bag>
                  <rdf:li rdf:resource="http://identifiers.org/ncbigi/GI:108773793" />
                  <rdf:li rdf:resource="http://identifiers.org/ncbigi/GI:109389365" />
                  <rdf:li rdf:resource="http://identifiers.org/ncbigene/2539" />
                  <rdf:li rdf:resource="http://identifiers.org/ncbigi/GI:530422747" />
                  <rdf:li rdf:resource="http://identifiers.org/ncbigi/GI:530422749" />
                  <rdf:li rdf:resource="http://identifiers.org/ccds/CCDS14756.2" />
                  <rdf:li rdf:resource="http://identifiers.org/ccds/CCDS44023.1" />
                </rdf:Bag>
              </bqbiol:isEncodedBy>
            </rdf:Description>
          </rdf:RDF>
        </annotation>
      </fbc:geneProduct>
      <fbc:geneProduct fbc:id="G_GPD2" fbc:label="G_GPD2" fbc:name="GPD2" metaid="G_GPD2">
        <annotation>
          <rdf:RDF xmlns:rdf="http://www.w3.org/1999/02/22-rdf-syntax-ns#" xmlns:bqbiol="http://biomodels.net/biology-qualifiers/">
            <rdf:Description rdf:about="#G_GPD2">
              <bqbiol:isEncodedBy>
                <rdf:Bag>
                  <rdf:li rdf:resource="http://identifiers.org/ncbigene/2820" />
                  <rdf:li rdf:resource="http://identifiers.org/ncbigi/GI:285002231" />
                  <rdf:li rdf:resource="http://identifiers.org/ncbigi/GI:285002233" />
                  <rdf:li rdf:resource="http://identifiers.org/ncbigi/GI:530370176" />
                  <rdf:li rdf:resource="http://identifiers.org/ncbigi/GI:530370178" />
                  <rdf:li rdf:resource="http://identifiers.org/ccds/CCDS2202.1" />
                </rdf:Bag>
              </bqbiol:isEncodedBy>
            </rdf:Description>
          </rdf:RDF>
        </annotation>
      </fbc:geneProduct>
      <fbc:geneProduct fbc:id="G_GPD1" fbc:label="G_GPD1" fbc:name="GPD1" metaid="G_GPD1">
        <annotation>
          <rdf:RDF xmlns:rdf="http://www.w3.org/1999/02/22-rdf-syntax-ns#" xmlns:bqbiol="http://biomodels.net/biology-qualifiers/">
            <rdf:Description rdf:about="#G_GPD1">
              <bqbiol:isEncodedBy>
                <rdf:Bag>
                  <rdf:li rdf:resource="http://identifiers.org/ncbigene/2819" />
                  <rdf:li rdf:resource="http://identifiers.org/ncbigi/GI:33695088" />
                  <rdf:li rdf:resource="http://identifiers.org/ncbigi/GI:380714668" />
                  <rdf:li rdf:resource="http://identifiers.org/ccds/CCDS58229.1" />
                  <rdf:li rdf:resource="http://identifiers.org/ccds/CCDS8799.1" />
                </rdf:Bag>
              </bqbiol:isEncodedBy>
            </rdf:Description>
          </rdf:RDF>
        </annotation>
      </fbc:geneProduct>
      <fbc:geneProduct fbc:id="G_FH" fbc:label="G_FH" fbc:name="FH" metaid="G_FH">
        <annotation>
          <rdf:RDF xmlns:rdf="http://www.w3.org/1999/02/22-rdf-syntax-ns#" xmlns:bqbiol="http://biomodels.net/biology-qualifiers/">
            <rdf:Description rdf:about="#G_FH">
              <bqbiol:isEncodedBy>
                <rdf:Bag>
                  <rdf:li rdf:resource="http://identifiers.org/ncbigi/GI:19743875" />
                  <rdf:li rdf:resource="http://identifiers.org/ncbigene/2271" />
                  <rdf:li rdf:resource="http://identifiers.org/ccds/CCDS1617.1" />
                </rdf:Bag>
              </bqbiol:isEncodedBy>
[truncated: 8,354,630 more chars]
