# Supplementary material for: Visualizing metabolic network dynamics through time-series metabolomic data
Source: BMC Bioinformatics. 2020 Jul 7;21:130. doi: 10.1186/s12859-020-3415-z (PMC7119163; doi:10.1186/s12859-020-3415-z)
Supplement: Supplementary file 9 — Additional file 7 The data set iAB-RBC-283_Data.zip used in the iAB-RBC-283 animation (13 kB). [file 12859_2020_3415_MOESM7_ESM.zip]

Archive with 9 entries (8 files):
- 22CTableMedian-reducedToModelIds.csv
- __MACOSX/
- __MACOSX/._22CTableMedian-reducedToModelIds.csv
- 37CTableMedian-reducedToModelIds.csv
- __MACOSX/._37CTableMedian-reducedToModelIds.csv
- 4CTableMedian-reducedToModelIds.csv
- __MACOSX/._4CTableMedian-reducedToModelIds.csv
- 13CTableMedian-reducedToModelIds.csv
- __MACOSX/._13CTableMedian-reducedToModelIds.csv
