# Supplementary material for: Visualizing metabolic network dynamics through time-series metabolomic data
Source: BMC Bioinformatics. 2020 Jul 7;21:130. doi: 10.1186/s12859-020-3415-z (PMC7119163; doi:10.1186/s12859-020-3415-z)
Supplement: Supplementary file 9 — Additional file 7 The data set iAB-RBC-283_Data.zip used in the iAB-RBC-283 animation (13 kB). [file 12859_2020_3415_MOESM7_ESM.zip › 4CTableMedian-reducedToModelIds.csv]

#Time	M_5mta_c	M_5oxpro_c	M_6pgc_c	M_adp_c	M_amp_c	M_ade_c	M_cit_c	M_glc__D_c	M_fdp_c	M_gmp_c	M_g6p_c	M_gthox_c	M_gthrd_c	M_hxan_c	M_imp_c	M_ins_c	M_arg__L_c	M_asn__L_c	M_glu__L_c	M_gln__L_c	M_his__L_c	M_lac__L_c	M_lys__L_c	M_phe__L_c	M_ser__L_c	M_thr__L_c	M_trp__L_c	M_tyr__L_c	M_val__L_c	M_mal__L_c	M_pep_c	M_2pg_c	M_3pg_c	M_ahcys_c	M_amet_c	M_uri_c	M_hxan_c	M_5oxpro_e	M_ade_e	M_cit_e	M_gthox_e	M_gthrd_e	M_hxan_e	M_ins_e	M_crn_e	M_glu__L_c	M_gln__L_e	M_glyc__R_e	M_his__L_e
0	0.00164456	0.897523	0.0808622	1.01377	0.250572	5.92E-01	0.0792449	1.21284	0.0738711	0.0716877	0.120854	3.43123	0.617533	0.0357423	0.119159	0.0025476	0.0352538	0.400656	0.471749	0.214255	0.208399	1.34309	0.405135	0.0982218	0.0236719	0.177671	0.0389736	0.0526094	0.143667	3.06419	0.13684	0.02372511834	0.16229588166	0.00578531	0.00474303	0.0100645	0.113866249504804	0.754548	0.573682	0.386345	0.00515122	0.0151728	5.62E-05	0	0.000456519	0.00262346	0.0749695	0.117658	0.00676797
25	0.00181249	0.927407	0.159859	1.17703	0.254668	0.462413	0.083201	1.18928	0.0815004	0.0872175	0.122188	3.44288	0.593056	0.0433652	0.139279	0.0042876	0.0376983	0.418123	0.492589	0.214927	0.203649	1.31853	0.44087	0.095709	0.0256456	0.195567	0.0495101	0.0407831	0.119224	3.00646	0.165681	0.03791279548	0.25934920452	0.00991299	0.00476932	0.0112629	0.0681648	1.24457	0.506696	0.244796	0.00336848	0.0112487	0.000451044	0	0.000405954	0.00658138	0.094594	0.124495	0.00916062
72	0.00212952	1.38236	0.249042	1.3662	0.234191	0.444183	0.0747871	1.23461	0.0895303	0.0741289	0.19981	3.47607	0.612283	0.0379057	0.169576	0.00462136	0.0367022	0.367925	0.460094	0.187005	0.160276	3.37942	0.399814	0.09889	0.031287	0.232547	0.0729579	0.0398372	0.122219	2.89166	0.233335	0.03870979294	0.26480120706	0.0106033	0.00571233	0.0139832	0.0924989	1.43952	0.44974	0.1998	0.00179661	0.00605762	0.000703742	0	0.000386293	0.014337	0.111951	0.147061	0.0105313
169	0.00235064	1.56581	0.136996	1.48946	0.232664	0.282898	0.0395391	0.907654	0.0588545	0.0501908	0.236966	3.5186	0.605484	0.0391451	0.183735	0.00310192	0.0312608	0.33842	0.343498	0.18017	0.169102	4.06397	0.40565	0.101232	0.0316243	0.211527	0.0570279	0.039755	0.10173	2.89713	0.106182	0.02992560298	0.20471139702	0.00991179	0.00804241	0.0128307	0.181123	1.70416	0.31274	0.169448	0.00144939	0.00412856	0.000431062	0	0.000317214	0.0226357	0.131315	0.267669	0.0146918
240	0.00256903	2.1852	0.114981	1.23904	0.218162	0.260532	0.0254174	0.881457	0.0445656	0.0516646	0.333719	3.68969	0.538085	3.56E-02	0.219809	0.00301717	0.0325824	0.325478	0.322765	0.151235	0.179289	4.78317	0.456016	0.100506	0.020014	0.157247	0.0675451	0.037326	0.114594	2.76893	0.0589565	0.01615128298	0.11048571702	0.00757324	0.0110576	0.0113082	0.295924	1.9335	0.205431	0.142738	0.00112179	0.00202028	0.00908451	5.79E-05	0.000306752	0.0232135	0.139609	0.342932	0.0162445
337	0.002848	2.02412	0.0790672	0.892472	0.185798	0.19324	0.0423347	0.900611	0.0235398	0.0511454	0.300658	3.4968	0.436031	6.69E-02	0.220154	0.00247819	0.0222203	0.278396	0.347578	0.129594	0.188583	6.95783	0.446179	0.0959506	0.023513	0.184646	0.0660653	0.0315831	0.0703416	2.32882	0.0292572	0.009244647622	0.063239652378	0.00601248	0.0121103	0.0130945	0.35122	2.39718	0.158489	0.119605	0.000687178	0.00171502	0.0546332	7.54E-05	0.000273479	0.0337821	0.150321	0.374875	0.0186609
408	0.00290805	3.23038	0.0367252	0.582884	0.171975	0.127071	0.0220791	0.970759	0.0120973	0.0463015	0.174126	3.44067	0.403594	2.57E-01	0.16825	0.00270238	0.0426344	0.300853	0.12393	0.131478	0.175271	8.26902	0.440822	0.0989666	0.0163863	0.101229	0.0606684	0.0434069	0.10369	2.4344	0.0279597	0.005007845346	0.034257054654	0.00526888	0.0125345	0.0185728	0.387878	2.65942	0.113818	0.122596	0.000846948	0.00155652	0.0922319	8.28E-05	0.000282468	0.0318247	0.140885	0.403865	0.0203293
503	0.00282446	3.55485	0.0287919	0.412339	0.153485	0.0682688	0.0256798	0.787013	0.00737244	0.0383862	0.127558	3.13802	0.434207	2.97E-01	0.12742	0.00275973	0.0316514	0.246876	0.0898598	0.131903	0.177363	11.0998	0.436705	0.0996606	0.0126628	0.098264	0.0614681	0.034539	0.089958	2.21373	0.0191343	0.001714175862	0.011726124138	0.0052283	0.0109383	0.016556	0.525127	2.80009	0.106017	0.109986	0.000842771	0.000868806	0.144517	0.000156514	0.000299683	0.0450667	0.131033	0.425973	0.021005
[truncated: 7 more columns]
