# Supplementary material for: Visualizing metabolic network dynamics through time-series metabolomic data
Source: BMC Bioinformatics. 2020 Jul 7;21:130. doi: 10.1186/s12859-020-3415-z (PMC7119163; doi:10.1186/s12859-020-3415-z)
Supplement: Supplementary file 10 — Additional file 8 The pathway map in Escher format iAB-RBC-283_Map_cell-outline.json.gz (94 kB). [file 12859_2020_3415_MOESM8_ESM.gz › iAB-RBC-283_Map_cell-outline.json]

[{"map_name":"new_map","map_id":"wrfAaMuRB3EX","map_description":"\nLast Modified Tue Oct 10 2017 10:39:29 GMT-0700 (PDT)","homepage":"https://escher.github.io","schema":"https://escher.github.io/escher/jsonschema/1-0-0#"},{"reactions":{"0":{"name":"glucose transport (uniport)","bigg_id":"GLCt1r","reversibility":true,"label_x":-892.3527167681982,"label_y":-1207.9839116658488,"gene_reaction_rule":"Slc2a3.1-e | Slc2a1.1-e | Slc2a4.1-e","genes":[{"name":"Slc2a3.1-e","bigg_id":"Slc2a3.1-e"},{"name":"|","bigg_id":"|"},{"name":"Slc2a1.1-e","bigg_id":"Slc2a1.1-e"},{"name":"Slc2a4.1-e","bigg_id":"Slc2a4.1-e"}],"metabolites":[{"bigg_id":"glc-D[c]","coefficient":1},{"bigg_id":"glc-D[e]","coefficient":-1}],"segments":{"0":{"from_node_id":"1","to_node_id":"2","b1":null,"b2":null},"1":{"from_node_id":"3","to_node_id":"2","b1":null,"b2":null},"2":{"from_node_id":"3","to_node_id":"4","b1":{"x":-569.0356422232246,"y":-854.0939462591593},"b2":{"x":-597.7385406494141,"y":-840.3094787597656}},"3":{"from_node_id":"1","to_node_id":"0","b1":{"x":-887.924796195985,"y":-1174.226782345976},"b2":{"x":-896.12929004391,"y":-1181.4944549944464}}}},"1":{"name":"hexokinase (D-glucose:ATP)","bigg_id":"HEX1","reversibility":false,"label_x":-684.6530303955078,"label_y":-467.623046875,"gene_reaction_rule":"Hk2.1 | Hk1.3 | Gck.1 | Hk1.1 | Hk1.2 | Hk3.1 | Flj22761.1 | Gck.3 | Gck.2 | Hk1.4 | Hk1.5","genes":[{"name":"Hk2.1","bigg_id":"Hk2.1"},{"name":"|","bigg_id":"|"},{"name":"Hk1.3","bigg_id":"Hk1.3"},{"name":"Gck.1","bigg_id":"Gck.1"},{"name":"Hk1.1","bigg_id":"Hk1.1"},{"name":"Hk1.2","bigg_id":"Hk1.2"},{"name":"Hk3.1","bigg_id":"Hk3.1"},{"name":"Flj22761.1","bigg_id":"Flj22761.1"},{"name":"Gck.3","bigg_id":"Gck.3"},{"name":"Gck.2","bigg_id":"Gck.2"},{"name":"Hk1.4","bigg_id":"Hk1.4"},{"name":"Hk1.5","bigg_id":"Hk1.5"}],"metabolites":[{"bigg_id":"g6p[c]","coefficient":1},{"bigg_id":"glc-D[c]","coefficient":-1},{"bigg_id":"atp[c]","coefficient":-1},{"bigg_id":"adp[c]","coefficient":1},{"bigg_id":"h[c]","coefficient":1}],"segments":{"4":{"from_node_id":"5","to_node_id":"6","b1":null,"b2":null},"5":{"from_node_id":"7","to_node_id":"6","b1":null,"b2":null},"6":{"from_node_id":"7","to_node_id":"8","b1":{"x":-592.6328887939453,"y":-380.9815368652344},"b2":{"x":-593.4963531494141,"y":-370.884521484375}},"7":{"from_node_id":"5","to_node_id":"4","b1":{"x":-592.6328887939453,"y":-484.9815368652344},"b2":{"x":-592.6328887939453,"y":-530.4815368652344}},"8":{"from_node_id":"5","to_node_id":"9","b1":{"x":-592.6328887939453,"y":-488.9815368652344},"b2":{"x":-571.6328887939453,"y":-507.9815368652344}},"9":{"from_node_id":"7","to_node_id":"10","b1":{"x":-592.6328887939453,"y":-376.9815368652344},"b2":{"x":-603.4081383410032,"y":-368.0632103091837}},"10":{"from_node_id":"7","to_node_id":"11","b1":{"x":-592.6328887939453,"y":-376.9815368652344},"b2":{"x":-604.1345367431641,"y":-364.7007141113281}}}},"2":{"name":"glucose-6-phosphate isomerase","bigg_id":"PGI","reversibility":true,"label_x":-562.6328887939453,"label_y":-122.98153686523438,"gene_reaction_rule":"Gpi.1","genes":[{"name":"Gpi.1","bigg_id":"Gpi.1"}],"metabolites":[{"bigg_id":"f6p[c]","coefficient":1},{"bigg_id":"g6p[c]","coefficient":-1}],"segments":{"11":{"from_node_id":"12","to_node_id":"13","b1":null,"b2":null},"12":{"from_node_id":"14","to_node_id":"13","b1":null,"b2":null},"13":{"from_node_id":"14","to_node_id":"15","b1":{"x":-592.6328887939453,"y":-80.98153686523438},"b2":{"x":-593.4963531494141,"y":-77.79242324829102}},"14":{"from_node_id":"12","to_node_id":"8","b1":{"x":-592.6328887939453,"y":-184.98153686523438},"b2":{"x":-592.6328887939453,"y":-230.48153686523438}}}},"3":{"name":"phosphofructokinase","bigg_id":"PFK","reversibility":false,"label_x":-670.1884307861328,"label_y":193.90736389160156,"gene_reaction_rule":"Pfkl.2 | Pfkm.1 | Pfkl.1","genes":[{"name":"Pfkl.2","bigg_id":"Pfkl.2"},{"name":"|","bigg_id":"|"},{"name":"Pfkm.1","bigg_id":"Pfkm.1"},{"name":"Pfkl.1","bigg_id":"Pfkl.1"}],"metabolites":[{"bigg_id":"f6p[c]","coefficient":-1},{"bigg_id":"h[c]","coefficient":1},{"bigg_id":"atp[c]","coefficient":-1},{"bigg_id":"adp[c]","coefficient":1},{"bigg_id":"fdp[c]","coefficient":1}],"segments":{"15":{"from_node_id":"16","to_node_id":"17","b1":null,"b2":null},"16":{"from_node_id":"18","to_node_id":"17","b1":null,"b2":null},"17":{"from_node_id":"16","to_node_id":"15","b1":{"x":-592.6328887939453,"y":115.01846313476562},"b2":{"x":-592.6328887939453,"y":69.51846313476562}},"18":{"from_node_id":"18","to_node_id":"19","b1":{"x":-592.6328887939453,"y":219.01846313476562},"b2":{"x":-594.8725604808719,"y":226.60803261588092}},"19":{"from_node_id":"16","to_node_id":"20","b1":{"x":-591.7567901611328,"y":125.91209411621094},"b2":{"x":-590.4419135383484,"y":122.61486749602267}},"20":{"from_node_id":"18","to_node_id":"21","b1":{"x":-592.6328887939453,"y":223.01846313476562},"b2":{"x":-591.2017974853516,"y":229.9192657470703}},"21":{"from_node_id":"18","to_node_id":"22","b1":{"x":-592.6328887939453,"y":223.01846313476562},"b2":{"x":-591.7145940038681,"y":219.93497815893193}}}},"4":{"name":"glucose 6-phosphate dehydrogenase","bigg_id":"G6PDH2r","reversibility":true,"label_x":-511.2530059814453,"label_y":-309.6814880371094,"gene_reaction_rule":"G6pd.1","genes":[{"name":"G6pd.1","bigg_id":"G6pd.1"}],"metabolites":[{"bigg_id":"nadph[c]","coefficient":1},{"bigg_id":"6pgl[c]","coefficient":1},{"bigg_id":"g6p[c]","coefficient":-1},{"bigg_id":"h[c]","coefficient":1},{"bigg_id":"nadp[c]","coefficient":-1}],"segments":{"22":{"from_node_id":"23","to_node_id":"24","b1":null,"b2":null},"23":{"from_node_id":"25","to_node_id":"24","b1":null,"b2":null},"24":{"from_node_id":"25","to_node_id":"26","b1":{"x":-390.6328887939453,"y":-282.9815368652344},"b2":{"x":-354.19659184695183,"y":-300.9548478758114}},"25":{"from_node_id":"25","to_node_id":"27","b1":{"x":-386.6328887939453,"y":-282.9815368652344},"b2":{"x":-358.9346594720332,"y":-283.40007378910207}},"26":{"from_node_id":"23","to_node_id":"8","b1":{"x":-494.6328887939453,"y":-282.9815368652344},"b2":{"x":-506.4568634033203,"y":-282.9815368652344}},"27":{"from_node_id":"25","to_node_id":"28","b1":{"x":-386.6328887939453,"y":-282.9815368652344},"b2":{"x":-380.86575320695874,"y":-277.41042083926357}},"28":{"from_node_id":"23","to_node_id":"29","b1":{"x":-498.6328887939453,"y":-282.9815368652344},"b2":{"x":-497.23398183550944,"y":-276.4823075370897}}}},"5":{"name":"6-phosphogluconolactonase","bigg_id":"PGL","reversibility":false,"label_x":-167.38684844970703,"label_y":-311.0494689941406,"gene_reaction_rule":"Pgls.1","genes":[{"name":"Pgls.1","bigg_id":"Pgls.1"}],"metabolites":[{"bigg_id":"6pgl[c]","coefficient":-1},{"bigg_id":"h2o[c]","coefficient":-1},{"bigg_id":"6pgc[c]","coefficient":1},{"bigg_id":"h[c]","coefficient":1}],"segments":{"29":{"from_node_id":"30","to_node_id":"31","b1":null,"b2":null},"30":{"from_node_id":"32","to_node_id":"31","b1":null,"b2":null},"31":{"from_node_id":"30","to_node_id":"27","b1":{"x":-184.01685333251953,"y":-281.68951416015625},"b2":{"x":-229.51685333251953,"y":-281.68951416015625}},"32":{"from_node_id":"30","to_node_id":"33","b1":{"x":-188.01685333251953,"y":-281.68951416015625},"b2":{"x":-207.01685333251953,"y":-302.68951416015625}},"33":{"from_node_id":"32","to_node_id":"34","b1":{"x":-80.01685333251953,"y":-281.68951416015625},"b2":{"x":-57.83102035522461,"y":-281.68951416015625}},"34":{"from_node_id":"32","to_node_id":"35","b1":{"x":-76.01685333251953,"y":-281.68951416015625},"b2":{"x":-69.10567855834961,"y":-288.0102233886719}}}},"6":{"name":"phosphogluconate dehydrogenase","bigg_id":"GND","reversibility":false,"label_x":135.27318572998047,"label_y":-315.03948974609375,"gene_reaction_rule":"Pgd.1","genes":[{"name":"Pgd.1","bigg_id":"Pgd.1"}],"metabolites":[{"bigg_id":"nadph[c]","coefficient":1},{"bigg_id":"nadp[c]","coefficient":-1},{"bigg_id":"6pgc[c]","coefficient":-1},{"bigg_id":"co2[c]","coefficient":1},{"bigg_id":"ru5p-D[c]","coefficient":1}],"segments":{"35":{"from_node_id":"36","to_node_id":"37","b1":null,"b2":null},"36":{"from_node_id":"38","to_node_id":"37","b1":null,"b2":null},"37":{"from_node_id":"38","to_node_id":"39","b1":{"x":219.98314666748047,"y":-281.68951416015625},"b2":{"x":240.62869940787527,"y":-312.39090086789537}},"38":{"from_node_id":"36","to_node_id":"40","b1":{"x":111.98314666748047,"y":-281.68951416015625},"b2":{"x":92.98314666748047,"y":-302.68951416015625}},"39":{"from_node_id":"36","to_node_id":"34","b1":{"x":115.98314666748047,"y":-281.68951416015625},"b2":{"x":70.48314666748047,"y":-281.68951416015625}},"40":{"from_node_id":"38","to_node_id":"41","b1":{"x":223.98314666748047,"y":-281.68951416015625},"b2":{"x":263.5312452568494,"y":-299.55841577248697}},"41":{"from_node_id":"38","to_node_id":"42","b1":{"x":223.98314666748047,"y":-281.68951416015625},"b2":{"x":257.24827415994923,"y":-282.68809955227016}}}},"9":{"name":"ribose-5-phosphate isomerase","bigg_id":"RPI","reversibility":true,"label_x":358.7780842428549,"label_y":-154.2603259467184,"gene_reaction_rule":"Rpia.1","genes":[{"name":"Rpia.1","bigg_id":"Rpia.1"}],"metabolites":[{"bigg_id":"r5p[c]","coefficient":-1},{"bigg_id":"ru5p-D[c]","coefficient":1}],"segments":{"50":{"from_node_id":"51","to_node_id":"52","b1":null,"b2":null},"51":{"from_node_id":"53","to_node_id":"52","b1":null,"b2":null},"52":{"from_node_id":"51","to_node_id":"54","b1":{"x":471.8226526739327,"y":-140.6727870372839},"b2":{"x":475.3544173851101,"y":-139.593264618726}},"53":{"from_node_id":"53","to_node_id":"42","b1":{"x":396.02648456177724,"y":-211.88332628193416},"b2":{"x":384.45284973341234,"y":-224.90469745537487}}}},"12":{"name":"ribulose 5-phosphate 3-epimerase","bigg_id":"RPE","reversibility":true,"label_x":135.69982425768285,"label_y":-188.80497748740402,"gene_reaction_rule":"Rpe.2 | Rpe.1","genes":[{"name":"Rpe.2","bigg_id":"Rpe.2"},{"name":"|","bigg_id":"|"},{"name":"Rpe.1","bigg_id":"Rpe.1"}],"metabolites":[{"bigg_id":"xu5p-D[c]","coefficient":1},{"bigg_id":"ru5p-D[c]","coefficient":-1}],"segments":{"64":{"from_node_id":"65","to_node_id":"66","b1":null,"b2":null},"65":{"from_node_id":"67","to_node_id":"66","b1":null,"b2":null},"66":{"from_node_id":"67","to_node_id":"68","b1":{"x":195.851875597677,"y":-162.6223910453421},"b2":{"x":192.4094619935605,"y":-159.35018016989048}},"67":{"from_node_id":"65","to_node_id":"42","b1":{"x":252.10065988057931,"y":-213.0508573864972},"b2":{"x":270.2197550032505,"y":-229.84760439476133}}}},"13":{"name":"transketolase","bigg_id":"TKT1","reversibility":true,"label_x":196.0066812912446,"label_y":22.505912639938032,"gene_reaction_rule":"Tkt.1","genes":[{"name":"Tkt.1","bigg_id":"Tkt.1"}],"metabolites":[{"bigg_id":"r5p[c]","coefficient":-1},{"bigg_id":"s7p[c]","coefficient":1},{"bigg_id":"xu5p-D[c]","coefficient":-1},{"bigg_id":"g3p[c]","coefficient":1}],"segments":{"68":{"from_node_id":"69","to_node_id":"70","b1":null,"b2":null},"69":{"from_node_id":"71","to_node_id":"70","b1":null,"b2":null},"70":{"from_node_id":"69","to_node_id":"54","b1":{"x":320.3272825389614,"y":-41.374041955239846},"b2":{"x":347.9758926897156,"y":-94.14258916618346}},"71":{"from_node_id":"71","to_node_id":"73","b1":{"x":320.63524530424706,"y":66.62551896486409},"b2":{"x":276.47577743338115,"y":88.59051019677872}},"72":{"from_node_id":"69","to_node_id":"68","b1":{"x":320.3386885673044,"y":-37.37405821745874},"b2":{"x":296.27119239964304,"y":-95.5608903385776}},"73":{"from_node_id":"71","to_node_id":"74","b1":{"x":320.6466513325903,"y":70.62550270264518},"b2":{"x":373.6537307103529,"y":86.0868973725124}}}},"14":{"name":"transaldolase","bigg_id":"TALA","reversibility":true,"label_x":220.44040209011587,"label_y":270.1503070139402,"gene_reaction_rule":"Taldo1.1","genes":[{"name":"Taldo1.1","bigg_id":"Taldo1.1"}],"metabolites":[{"bigg_id":"f6p[c]","coefficient":1},{"bigg_id":"e4p[c]","coefficient":1},{"bigg_id":"s7p[c]","coefficient":-1},{"bigg_id":"g3p[c]","coefficient":-1}],"segments":{"74":{"from_node_id":"75","to_node_id":"76","b1":null,"b2":null},"75":{"from_node_id":"77","to_node_id":"76","b1":null,"b2":null},"76":{"from_node_id":"77","to_node_id":"78","b1":{"x":320.867290942076,"y":311.595893404756},"b2":{"x":345.48226323633526,"y":378.4977541315777}},"77":{"from_node_id":"77","to_node_id":"79","b1":{"x":320.9608866966139,"y":315.5947982341733},"b2":{"x":277.5085562731558,"y":377.56333848755145}},"78":{"from_node_id":"75","to_node_id":"73","b1":{"x":318.43380132409334,"y":207.6243678399208},"b2":{"x":275.0377621353027,"y":192.27429544317766}},"79":{"from_node_id":"75","to_node_id":"74","b1":{"x":318.3402055695557,"y":203.62546301050403},"b2":{"x":370.0342224979797,"y":193.97010239309895}}}},"15":{"name":"transketolase","bigg_id":"TKT2","reversibility":true,"label_x":-316.68829490308735,"label_y":185.10085380912795,"gene_reaction_rule":"Tkt.1","genes":[{"name":"Tkt.1","bigg_id":"Tkt.1"}],"metabolites":[{"bigg_id":"f6p[c]","coefficient":1},{"bigg_id":"e4p[c]","coefficient":-1},{"bigg_id":"xu5p-D[c]","coefficient":-1},{"bigg_id":"g3p[c]","coefficient":1}],"segments":{"80":{"from_node_id":"81","to_node_id":"82","b1":null,"b2":null},"81":{"from_node_id":"83","to_node_id":"82","b1":null,"b2":null},"82":{"from_node_id":"83","to_node_id":"15","b1":{"x":-350.55632719396135,"y":203.7520067698281},"b2":{"x":-519.0352896824347,"y":76.81142832628777}},"83":{"from_node_id":"81","to_node_id":"79","b1":{"x":-86.99335831533836,"y":206.55349113163092},"b2":{"x":-64.93695212964985,"y":371.41930473686233}},"84":{"from_node_id":"81","to_node_id":"68","b1":{"x":-82.99480982030695,"y":206.6612405301618},"b2":{"x":65.5422307628146,"y":-23.439715369704473}},"85":{"from_node_id":"83","to_node_id":"91","b1":{"x":-354.55487568899275,"y":203.64425737129724},"b2":{"x":-536.457984123628,"y":473.3039861155537}}}},"16":{"name":"fructose-bisphosphate aldolase","bigg_id":"FBA","reversibility":true,"label_x":-686.2363739013672,"label_y":446.3770446777344,"gene_reaction_rule":"Aldoc.1 | Aldoa.2 | Aldoa.1 | Aldoa.3","genes":[{"name":"Aldoc.1","bigg_id":"Aldoc.1"},{"name":"|","bigg_id":"|"},{"name":"Aldoa.2","bigg_id":"Aldoa.2"},{"name":"Aldoa.1","bigg_id":"Aldoa.1"},{"name":"Aldoa.3","bigg_id":"Aldoa.3"}],"metabolites":[{"bigg_id":"dhap[c]","coefficient":1},{"bigg_id":"fdp[c]","coefficient":-1},{"bigg_id":"g3p[c]","coefficient":1}],"segments":{"86":{"from_node_id":"87","to_node_id":"88","b1":null,"b2":null},"87":{"from_node_id":"89","to_node_id":"88","b1":null,"b2":null},"88":{"from_node_id":"89","to_node_id":"90","b1":{"x":-591.3408660888672,"y":473.76824951171875},"b2":{"x":-686.9658296453804,"y":449.9656621548729}},"89":{"from_node_id":"87","to_node_id":"22","b1":{"x":-591.3408660888672,"y":398.38214111328125},"b2":{"x":-591.3408660888672,"y":396.8621520996094}},"90":{"from_node_id":"89","to_node_id":"91","b1":{"x":-591.3408660888672,"y":477.76824951171875},"b2":{"x":-592.8498736673848,"y":471.98243471555384}}}},"18":{"name":"triose-phosphate isomerase","bigg_id":"TPI","reversibility":true,"label_x":-713.4463348388672,"label_y":584.9658508300781,"gene_reaction_rule":"Tpi1.1","genes":[{"name":"Tpi1.1","bigg_id":"Tpi1.1"}],"metabolites":[{"bigg_id":"dhap[c]","coefficient":-1},{"bigg_id":"g3p[c]","coefficient":1}],"segments":{"95":{"from_node_id":"96","to_node_id":"97","b1":null,"b2":null},"96":{"from_node_id":"98","to_node_id":"97","b1":null,"b2":null},"97":{"from_node_id":"96","to_node_id":"90","b1":{"x":-707.5765228271484,"y":550.4855651855469},"b2":{"x":-713.8107147216797,"y":550.4855651855469}},"98":{"from_node_id":"98","to_node_id":"91","b1":{"x":-659.7031707763672,"y":550.4855651855469},"b2":{"x":-664.0242767333984,"y":550.4881896972656}}}},"19":{"name":"hexokinase (D-fructose:ATP)","bigg_id":"HEX7","reversibility":false,"label_x":-819.5168314837135,"label_y":-100.9467338186947,"gene_reaction_rule":"Hk1.4 | Hk3.1 | Hk1.1 | Hk1.5 | Gck.1 | Hk2.1 | Gck.3 | Hk1.3 | Gck.2 | Flj22761.1 | Hk1.2","genes":[{"name":"Hk1.4","bigg_id":"Hk1.4"},{"name":"|","bigg_id":"|"},{"name":"Hk3.1","bigg_id":"Hk3.1"},{"name":"Hk1.1","bigg_id":"Hk1.1"},{"name":"Hk1.5","bigg_id":"Hk1.5"},{"name":"Gck.1","bigg_id":"Gck.1"},{"name":"Hk2.1","bigg_id":"Hk2.1"},{"name":"Gck.3","bigg_id":"Gck.3"},{"name":"Hk1.3","bigg_id":"Hk1.3"},{"name":"Gck.2","bigg_id":"Gck.2"},{"name":"Flj22761.1","bigg_id":"Flj22761.1"},{"name":"Hk1.2","bigg_id":"Hk1.2"}],"metabolites":[{"bigg_id":"atp[c]","coefficient":-1},{"bigg_id":"f6p[c]","coefficient":1},{"bigg_id":"fru[c]","coefficient":-1},{"bigg_id":"adp[c]","coefficient":1},{"bigg_id":"h[c]","coefficient":1}],"segments":{"99":{"from_node_id":"100","to_node_id":"101","b1":null,"b2":null},"100":{"from_node_id":"102","to_node_id":"101","b1":null,"b2":null},"101":{"from_node_id":"100","to_node_id":"103","b1":{"x":-757.1987109130414,"y":-170.30243233271068},"b2":{"x":-769.9669313561942,"y":-174.8062022952845}},"102":{"from_node_id":"102","to_node_id":"15","b1":{"x":-689.3864657262604,"y":-91.4513105732334},"b2":{"x":-646.7252612890752,"y":-42.6464039099074}},"103":{"from_node_id":"100","to_node_id":"104","b1":{"x":-759.806874189456,"y":-173.33516778499825},"b2":{"x":-792.4285204744672,"y":-207.42060872387015}},"104":{"from_node_id":"102","to_node_id":"105","b1":{"x":-686.7783024498458,"y":-88.4185751209458},"b2":{"x":-684.853272354731,"y":-88.81666384534842}},"105":{"from_node_id":"102","to_node_id":"106","b1":{"x":-709.889447469377,"y":-114.19635374643408},"b2":{"x":-705.6220736297805,"y":-116.45283426017028}}}},"22":{"name":"glyceraldehyde-3-phosphate dehydrogenase","bigg_id":"GAPD","reversibility":true,"label_x":-577.1877899169922,"label_y":709.0596008300781,"gene_reaction_rule":"Gapdh.1","genes":[{"name":"Gapdh.1","bigg_id":"Gapdh.1"}],"metabolites":[{"bigg_id":"pi[c]","coefficient":-1},{"bigg_id":"nad[c]","coefficient":-1},{"bigg_id":"nadh[c]","coefficient":1},{"bigg_id":"h[c]","coefficient":1},{"bigg_id":"13dpg[c]","coefficient":1},{"bigg_id":"g3p[c]","coefficient":-1}],"segments":{"114":{"from_node_id":"115","to_node_id":"116","b1":null,"b2":null},"115":{"from_node_id":"117","to_node_id":"116","b1":null,"b2":null},"116":{"from_node_id":"115","to_node_id":"118","b1":{"x":-593.9010467529297,"y":644.3882751464844},"b2":{"x":-588.4438323974609,"y":650.4294128417969}},"117":{"from_node_id":"115","to_node_id":"119","b1":{"x":-593.9010467529297,"y":644.3882751464844},"b2":{"x":-596.5726864963467,"y":648.5602672941774}},"118":{"from_node_id":"117","to_node_id":"120","b1":{"x":-593.9010467529297,"y":724.2232971191406},"b2":{"x":-588.087935381714,"y":737.2980980344554}},"119":{"from_node_id":"117","to_node_id":"121","b1":{"x":-593.3262786865234,"y":726.4988708496094},"b2":{"x":-594.1347722050857,"y":747.919619271034}},"120":{"from_node_id":"117","to_node_id":"122","b1":{"x":-594.4758148193359,"y":722.4753112792969},"b2":{"x":-593.5042754266515,"y":764.2621460853378}},"121":{"from_node_id":"115","to_node_id":"91","b1":{"x":-593.9010467529297,"y":648.3882751464844},"b2":{"x":-593.9010467529297,"y":631.6881408691406}}}},"23":{"name":"phosphoglycerate kinase","bigg_id":"PGK","reversibility":true,"label_x":-572.0127410888672,"label_y":1014.2345886230469,"gene_reaction_rule":"Pgk1.1","genes":[{"name":"Pgk1.1","bigg_id":"Pgk1.1"}],"metabolites":[{"bigg_id":"3pg[c]","coefficient":-1},{"bigg_id":"13dpg[c]","coefficient":1},{"bigg_id":"atp[c]","coefficient":-1},{"bigg_id":"adp[c]","coefficient":1}],"segments":{"122":{"from_node_id":"123","to_node_id":"124","b1":null,"b2":null},"123":{"from_node_id":"125","to_node_id":"124","b1":null,"b2":null},"124":{"from_node_id":"123","to_node_id":"126","b1":{"x":-594.0406951904297,"y":1053.5772399902344},"b2":{"x":-594.0406951904297,"y":1073.1725769042969}},"125":{"from_node_id":"125","to_node_id":"122","b1":{"x":-594.0406951904297,"y":949.5772399902344},"b2":{"x":-594.0406951904297,"y":928.2549133300781}},"126":{"from_node_id":"123","to_node_id":"127","b1":{"x":-594.0406951904297,"y":1057.5772399902344},"b2":{"x":-590.5991668701172,"y":1067.6434020996094}},"127":{"from_node_id":"125","to_node_id":"128","b1":{"x":-594.0406951904297,"y":945.5772399902344},"b2":{"x":-592.0373992919922,"y":947.3009338378906}}}},"24":{"name":"Diphosphoglyceromutase","bigg_id":"DPGM","reversibility":true,"label_x":-788.0993413743533,"label_y":913.0648095267633,"gene_reaction_rule":"Bpgm.2 | Bpgm.1","genes":[{"name":"Bpgm.2","bigg_id":"Bpgm.2"},{"name":"|","bigg_id":"|"},{"name":"Bpgm.1","bigg_id":"Bpgm.1"}],"metabolites":[{"bigg_id":"13dpg[c]","coefficient":-1},{"bigg_id":"h[c]","coefficient":1},{"bigg_id":"23dpg[c]","coefficient":1}],"segments":{"128":{"from_node_id":"129","to_node_id":"130","b1":null,"b2":null},"129":{"from_node_id":"131","to_node_id":"130","b1":null,"b2":null},"130":{"from_node_id":"129","to_node_id":"122","b1":{"x":-675.1379625201764,"y":906.5975383504541},"b2":{"x":-656.4823639329279,"y":894.8681957245038}},"131":{"from_node_id":"131","to_node_id":"132","b1":{"x":-761.20036866603,"y":964.9864264061974},"b2":{"x":-776.4276739306756,"y":972.2296900580322}},"132":{"from_node_id":"131","to_node_id":"133","b1":{"x":-764.5104612101013,"y":967.2321528698799},"b2":{"x":-776.8844519234754,"y":974.4552249724404}}}},"25":{"name":"Diphosphoglycerate phosphatase","bigg_id":"DPGase","reversibility":false,"label_x":-759.9202494163414,"label_y":1056.8256788247563,"gene_reaction_rule":"Bpgm.2 | Bpgm.1","genes":[{"name":"Bpgm.2","bigg_id":"Bpgm.2"},{"name":"|","bigg_id":"|"},{"name":"Bpgm.1","bigg_id":"Bpgm.1"}],"metabolites":[{"bigg_id":"3pg[c]","coefficient":1},{"bigg_id":"h2o[c]","coefficient":-1},{"bigg_id":"pi[c]","coefficient":1},{"bigg_id":"23dpg[c]","coefficient":-1}],"segments":{"133":{"from_node_id":"134","to_node_id":"135","b1":null,"b2":null},"134":{"from_node_id":"136","to_node_id":"135","b1":null,"b2":null},"135":{"from_node_id":"136","to_node_id":"126","b1":{"x":-686.4663174480272,"y":1102.7566164237992},"b2":{"x":-662.1765412213576,"y":1116.1241958561648}},"136":{"from_node_id":"134","to_node_id":"138","b1":{"x":-763.915174573925,"y":1063.6521289134073},"b2":{"x":-793.6762167170132,"y":1058.108739049907}},"137":{"from_node_id":"136","to_node_id":"139","b1":{"x":-688.0751655673516,"y":1101.1028664314179},"b2":{"x":-679.0551800844155,"y":1108.586058559306}},"138":{"from_node_id":"134","to_node_id":"133","b1":{"x":-760.3431144901244,"y":1065.452236342901},"b2":{"x":-800.9752979433563,"y":1044.9760143324104}}}},"26":{"name":"phosphoglycerate mutase","bigg_id":"PGM","reversibility":true,"label_x":-573.3414764404297,"label_y":1250.4580993652344,"gene_reaction_rule":"Bpgm.1 | Bpgm.2","genes":[{"name":"Bpgm.1","bigg_id":"Bpgm.1"},{"name":"|","bigg_id":"|"},{"name":"Bpgm.2","bigg_id":"Bpgm.2"}],"metabolites":[{"bigg_id":"3pg[c]","coefficient":1},{"bigg_id":"2pg[c]","coefficient":-1}],"segments":{"139":{"from_node_id":"140","to_node_id":"141","b1":null,"b2":null},"140":{"from_node_id":"142","to_node_id":"141","b1":null,"b2":null},"141":{"from_node_id":"142","to_node_id":"126","b1":{"x":-594.0406951904297,"y":1223.8610534667969},"b2":{"x":-594.0406951904297,"y":1220.4834899902344}},"142":{"from_node_id":"140","to_node_id":"143","b1":{"x":-595.7676239013672,"y":1251.0107116699219},"b2":{"x":-594.0406951904297,"y":1249.9371032714844}}}},"27":{"name":"enolase","bigg_id":"ENO","reversibility":true,"label_x":-580.8210906982422,"label_y":1417.6117858886719,"gene_reaction_rule":"Eno1.1","genes":[{"name":"Eno1.1","bigg_id":"Eno1.1"}],"metabolites":[{"bigg_id":"pep[c]","coefficient":1},{"bigg_id":"h2o[c]","coefficient":1},{"bigg_id":"2pg[c]","coefficient":-1}],"segments":{"143":{"from_node_id":"144","to_node_id":"145","b1":null,"b2":null},"144":{"from_node_id":"146","to_node_id":"145","b1":null,"b2":null},"145":{"from_node_id":"146","to_node_id":"147","b1":{"x":-594.0406951904297,"y":1452.9471130371094},"b2":{"x":-594.0406951904297,"y":1470.8125915527344}},"146":{"from_node_id":"146","to_node_id":"148","b1":{"x":-595.7676849365234,"y":1426.7250671386719},"b2":{"x":-597.795999998001,"y":1448.693354084217}},"147":{"from_node_id":"144","to_node_id":"143","b1":{"x":-594.0406951904297,"y":1395.5755310058594},"b2":{"x":-594.0406951904297,"y":1386.8860778808594}}}},"28":{"name":"PEPCK","bigg_id":"PEPCK","reversibility":false,"label_x":-717.8180389404297,"label_y":1683.1297302246094,"gene_reaction_rule":"","genes":[],"metabolites":[{"bigg_id":"pep[c]","coefficient":1},{"bigg_id":"gtp[c]","coefficient":-1},{"bigg_id":"gdp[c]","coefficient":1},{"bigg_id":"co2[c]","coefficient":1},{"bigg_id":"oaa[c]","coefficient":-1}],"segments":{"148":{"from_node_id":"149","to_node_id":"150","b1":null,"b2":null},"149":{"from_node_id":"151","to_node_id":"150","b1":null,"b2":null},"150":{"from_node_id":"151","to_node_id":"147","b1":{"x":-594.0406951904297,"y":1631.6744079589844},"b2":{"x":-594.0406951904297,"y":1612.0790710449219}},"151":{"from_node_id":"149","to_node_id":"152","b1":{"x":-594.0406951904297,"y":1735.6744079589844},"b2":{"x":-600.8371168626061,"y":1734.9056836272227}},"152":{"from_node_id":"151","to_node_id":"153","b1":{"x":-594.0406951904297,"y":1627.6744079589844},"b2":{"x":-584.2660369873047,"y":1624.2172546386719}},"153":{"from_node_id":"151","to_node_id":"154","b1":{"x":-594.0406951904297,"y":1627.6744079589844},"b2":{"x":-606.4058074951172,"y":1619.8997497558594}},"154":{"from_node_id":"149","to_node_id":"155","b1":{"x":-594.0406951904297,"y":1739.6744079589844},"b2":{"x":-594.483649998077,"y":1795.1170909305783}}}},"29":{"name":"malate dehydrogenase","bigg_id":"MDH","reversibility":true,"label_x":-790.1768867239616,"label_y":1934.6974272481114,"gene_reaction_rule":"Mdh1.1","genes":[{"name":"Mdh1.1","bigg_id":"Mdh1.1"}],"metabolites":[{"bigg_id":"nadh[c]","coefficient":1},{"bigg_id":"mal-L[c]","coefficient":-1},{"bigg_id":"nad[c]","coefficient":-1},{"bigg_id":"oaa[c]","coefficient":1},{"bigg_id":"h[c]","coefficient":1}],"segments":{"155":{"from_node_id":"156","to_node_id":"157","b1":null,"b2":null},"156":{"from_node_id":"158","to_node_id":"157","b1":null,"b2":null},"157":{"from_node_id":"158","to_node_id":"159","b1":{"x":-685.2741945540472,"y":1915.2563756978789},"b2":{"x":-685.6297582346792,"y":1847.7382674370501}},"158":{"from_node_id":"156","to_node_id":"160","b1":{"x":-746.6483755050654,"y":1971.382993531363},"b2":{"x":-768.945983730523,"y":1993.5127254794033}},"159":{"from_node_id":"156","to_node_id":"161","b1":{"x":-749.595448034501,"y":1974.0875754780313},"b2":{"x":-748.5257765096444,"y":1976.8108669153319}},"160":{"from_node_id":"158","to_node_id":"155","b1":{"x":-675.2235864194206,"y":1906.2629595976723},"b2":{"x":-641.6824479205252,"y":1873.7531006965069}},"161":{"from_node_id":"158","to_node_id":"162","b1":{"x":-664.4778688704534,"y":1895.7597936666289},"b2":{"x":-657.5909985427327,"y":1874.5319420103006}}}},"31":{"name":"fumarase","bigg_id":"FUM","reversibility":true,"label_x":-803.4451583356185,"label_y":2159.1716184122383,"gene_reaction_rule":"Fh.1","genes":[{"name":"Fh.1","bigg_id":"Fh.1"}],"metabolites":[{"bigg_id":"h2o[c]","coefficient":-1},{"bigg_id":"mal-L[c]","coefficient":1},{"bigg_id":"fum[c]","coefficient":-1}],"segments":{"166":{"from_node_id":"167","to_node_id":"168","b1":null,"b2":null},"167":{"from_node_id":"169","to_node_id":"168","b1":null,"b2":null},"168":{"from_node_id":"167","to_node_id":"170","b1":{"x":-818.8516524762435,"y":2181.2712277872383},"b2":{"x":-810.6532982424687,"y":2186.3849750710447}},"169":{"from_node_id":"169","to_node_id":"160","b1":{"x":-818.8516524762435,"y":2077.2712277872383},"b2":{"x":-818.8516524762435,"y":2090.1452512247383}},"170":{"from_node_id":"167","to_node_id":"171","b1":{"x":-818.8516524762435,"y":2185.2712277872383},"b2":{"x":-819.2595286962821,"y":2206.841048535014}}}},"33":{"name":"ACITL","bigg_id":"ACITL","reversibility":false,"label_x":-526.6938934326172,"label_y":2013.3750915527344,"gene_reaction_rule":"Acly.1 | Acly.2","genes":[{"name":"Acly.1","bigg_id":"Acly.1"},{"name":"|","bigg_id":"|"},{"name":"Acly.2","bigg_id":"Acly.2"}],"metabolites":[{"bigg_id":"pi[c]","coefficient":1},{"bigg_id":"adp[c]","coefficient":1},{"bigg_id":"oaa[c]","coefficient":1},{"bigg_id":"coa[c]","coefficient":-1},{"bigg_id":"atp[c]","coefficient":-1},{"bigg_id":"cit[c]","coefficient":-1},{"bigg_id":"accoa[c]","coefficient":1}],"segments":{"175":{"from_node_id":"176","to_node_id":"177","b1":null,"b2":null},"176":{"from_node_id":"178","to_node_id":"177","b1":null,"b2":null},"177":{"from_node_id":"178","to_node_id":"179","b1":{"x":-557.726555434589,"y":1962.859713609077},"b2":{"x":-562.15942491435,"y":1938.8376924881363}},"178":{"from_node_id":"178","to_node_id":"180","b1":{"x":-557.726555434589,"y":1962.859713609077},"b2":{"x":-545.2253634199496,"y":1951.6774735317633}},"179":{"from_node_id":"178","to_node_id":"155","b1":{"x":-556.3261162681538,"y":1966.6065482919953},"b2":{"x":-595.2307586669922,"y":1898.5269470214844}},"180":{"from_node_id":"176","to_node_id":"181","b1":{"x":-519.9146979408306,"y":2064.0242500478494},"b2":{"x":-531.2006751345064,"y":2092.2855271901053}},"181":{"from_node_id":"176","to_node_id":"182","b1":{"x":-518.5142587743953,"y":2067.7710847307667},"b2":{"x":-543.8551947548465,"y":2072.5205931188275}},"182":{"from_node_id":"176","to_node_id":"183","b1":{"x":-518.5142587743953,"y":2067.7710847307667},"b2":{"x":-521.0513630603714,"y":2135.904729931431}},"183":{"from_node_id":"178","to_node_id":"184","b1":{"x":-557.726555434589,"y":1962.859713609077},"b2":{"x":-564.9858850106596,"y":1960.1520985115358}}}},"34":{"name":"PC","bigg_id":"PC","reversibility":false,"label_x":-357.1957578060201,"label_y":1726.8702691375534,"gene_reaction_rule":"Pc.2 | Pc.1","genes":[{"name":"Pc.2","bigg_id":"Pc.2"},{"name":"|","bigg_id":"|"},{"name":"Pc.1","bigg_id":"Pc.1"}],"metabolites":[{"bigg_id":"pi[c]","coefficient":1},{"bigg_id":"adp[c]","coefficient":1},{"bigg_id":"oaa[c]","coefficient":1},{"bigg_id":"h[c]","coefficient":1},{"bigg_id":"pyr[c]","coefficient":-1},{"bigg_id":"hco3[c]","coefficient":-1},{"bigg_id":"atp[c]","coefficient":-1}],"segments":{"184":{"from_node_id":"185","to_node_id":"186","b1":null,"b2":null},"185":{"from_node_id":"187","to_node_id":"186","b1":null,"b2":null},"186":{"from_node_id":"187","to_node_id":"188","b1":{"x":-378.6066261821968,"y":1718.280029179627},"b2":{"x":-425.9748953470232,"y":1743.5205973139552}},"187":{"from_node_id":"187","to_node_id":"189","b1":{"x":-380.3640724712593,"y":1719.1588133593145},"b2":{"x":-407.5905571823796,"y":1728.5805968679035}},"188":{"from_node_id":"187","to_node_id":"155","b1":{"x":-381.3405492278721,"y":1718.7036937804169},"b2":{"x":-470.1977996826172,"y":1830.4842224121094}},"189":{"from_node_id":"187","to_node_id":"190","b1":{"x":-378.6066261821968,"y":1715.6439207811895},"b2":{"x":-393.9613663026314,"y":1715.7050351890275}},"190":{"from_node_id":"185","to_node_id":"545","b1":{"x":-340.8248921654176,"y":1669.9627478150028},"b2":{"x":-318.4304656982422,"y":1658.1773376464844}},"191":{"from_node_id":"185","to_node_id":"192","b1":{"x":-338.2864763439063,"y":1671.2649524548551},"b2":{"x":-340.12926721711005,"y":1659.5024202414393}},"192":{"from_node_id":"185","to_node_id":"193","b1":{"x":-341.8013689220313,"y":1673.9013049939176},"b2":{"x":-335.91892953670117,"y":1662.2902071561105}}}},"35":{"name":"ALATA_L","bigg_id":"ALATA_L","reversibility":true,"label_x":-211.13040988170397,"label_y":1672.364146333668,"gene_reaction_rule":"Gpt1.1 | Gpt2.1","genes":[{"name":"Gpt1.1","bigg_id":"Gpt1.1"},{"name":"|","bigg_id":"|"},{"name":"Gpt2.1","bigg_id":"Gpt2.1"}],"metabolites":[{"bigg_id":"akg[c]","coefficient":-1},{"bigg_id":"pyr[c]","coefficient":1},{"bigg_id":"glu-L[c]","coefficient":1},{"bigg_id":"ala-L[c]","coefficient":-1}],"segments":{"193":{"from_node_id":"194","to_node_id":"195","b1":null,"b2":null},"194":{"from_node_id":"196","to_node_id":"195","b1":null,"b2":null},"195":{"from_node_id":"194","to_node_id":"197","b1":{"x":-221.84262479619983,"y":1727.9042250290436},"b2":{"x":-222.66954803466797,"y":1755.2727966308594}},"196":{"from_node_id":"196","to_node_id":"545","b1":{"x":-223.39854164689453,"y":1623.9158645132927},"b2":{"x":-223.41360473632812,"y":1611.4905700683594}},"197":{"from_node_id":"196","to_node_id":"238","b1":{"x":-149.42353352847218,"y":1564.3901891388891},"b2":{"x":641.653753370195,"y":1522.9439836538297}},"198":{"from_node_id":"194","to_node_id":"199","b1":{"x":-221.78278184040397,"y":1731.9037773565728},"b2":{"x":-236.86525185065454,"y":1752.1432687840652}}}},"36":{"name":"isocitrate dehydrogenase (NADP)","bigg_id":"ICDHy","reversibility":false,"label_x":-214.97975761438238,"label_y":2039.398878692774,"gene_reaction_rule":"Idh1.1","genes":[{"name":"Idh1.1","bigg_id":"Idh1.1"}],"metabolites":[{"bigg_id":"akg[c]","coefficient":1},{"bigg_id":"nadph[c]","coefficient":1},{"bigg_id":"icit[c]","coefficient":-1},{"bigg_id":"co2[c]","coefficient":1},{"bigg_id":"nadp[c]","coefficient":-1}],"segments":{"199":{"from_node_id":"200","to_node_id":"201","b1":null,"b2":null},"200":{"from_node_id":"202","to_node_id":"201","b1":null,"b2":null},"201":{"from_node_id":"202","to_node_id":"197","b1":{"x":-226.02972815141072,"y":1993.7954984735095},"b2":{"x":-225.84334564208984,"y":1915.1480407714844}},"202":{"from_node_id":"202","to_node_id":"203","b1":{"x":-226.0065785884753,"y":1989.795565461855},"b2":{"x":-224.43634581379678,"y":1949.4452197743049}},"203":{"from_node_id":"200","to_node_id":"204","b1":{"x":-228.5242273939582,"y":2109.7896848847345},"b2":{"x":-229.36249524464927,"y":2112.4095292588117}},"204":{"from_node_id":"202","to_node_id":"205","b1":{"x":-226.0065785884753,"y":1989.795565461855},"b2":{"x":-219.10910868379005,"y":1971.3174507020615}},"205":{"from_node_id":"200","to_node_id":"206","b1":{"x":-228.54737695689224,"y":2113.78961789639},"b2":{"x":-211.46469530616636,"y":2112.8181172382424}}}},"37":{"name":"ACONT","bigg_id":"ACONT","reversibility":true,"label_x":-399.4773406982422,"label_y":2137.2559509277344,"gene_reaction_rule":"","genes":[],"metabolites":[{"bigg_id":"cit[c]","coefficient":-1},{"bigg_id":"icit[c]","coefficient":1}],"segments":{"206":{"from_node_id":"207","to_node_id":"208","b1":null,"b2":null},"207":{"from_node_id":"209","to_node_id":"208","b1":null,"b2":null},"208":{"from_node_id":"207","to_node_id":"183","b1":{"x":-401.4773406982422,"y":2177.2559509277344},"b2":{"x":-453.61070251464844,"y":2177.2557067871094}},"209":{"from_node_id":"209","to_node_id":"204","b1":{"x":-297.4773406982422,"y":2177.2559509277344},"b2":{"x":-301.04014587402344,"y":2175.9300231933594}}}},"41":{"name":"gamma-glutamylcysteine synthetase","bigg_id":"GLUCYS","reversibility":false,"label_x":206.09692244434314,"label_y":2248.253820019028,"gene_reaction_rule":"Gclm.1 & Gclc.1","genes":[{"name":"Gclm.1","bigg_id":"Gclm.1"},{"name":"&","bigg_id":"&"},{"name":"Gclc.1","bigg_id":"Gclc.1"}],"metabolites":[{"bigg_id":"pi[c]","coefficient":1},{"bigg_id":"cys-L[c]","coefficient":-1},{"bigg_id":"adp[c]","coefficient":1},{"bigg_id":"h[c]","coefficient":1},{"bigg_id":"glucys[c]","coefficient":1},{"bigg_id":"atp[c]","coefficient":-1},{"bigg_id":"glu-L[c]","coefficient":-1}],"segments":{"228":{"from_node_id":"230","to_node_id":"231","b1":null,"b2":null},"229":{"from_node_id":"232","to_node_id":"231","b1":null,"b2":null},"230":{"from_node_id":"232","to_node_id":"233","b1":{"x":345.8295024509566,"y":2278.2678640362683},"b2":{"x":326.2460724678722,"y":2313.1650362392384}},"231":{"from_node_id":"230","to_node_id":"229","b1":{"x":345.4766776428064,"y":2174.268462525225},"b2":{"x":343.29667609092917,"y":2169.9493807187428}},"232":{"from_node_id":"232","to_node_id":"234","b1":{"x":345.8430726358848,"y":2282.2678410174613},"b2":{"x":355.34680824858185,"y":2283.910869678397}},"233":{"from_node_id":"232","to_node_id":"235","b1":{"x":345.8430726358848,"y":2282.2678410174613},"b2":{"x":354.4687118274203,"y":2304.0638756566295}},"234":{"from_node_id":"232","to_node_id":"236","b1":{"x":345.8430726358848,"y":2282.2678410174613},"b2":{"x":343.61228344477877,"y":2317.1247900619483}},"235":{"from_node_id":"230","to_node_id":"237","b1":{"x":345.4631074578789,"y":2170.26848554403},"b2":{"x":369.5515342209551,"y":2163.3546907791997}},"236":{"from_node_id":"230","to_node_id":"238","b1":{"x":345.4631074578789,"y":2170.26848554403},"b2":{"x":345.5335894083511,"y":2089.780898621043}}}},"42":{"name":"glutathione synthetase","bigg_id":"GTHS","reversibility":false,"label_x":250.2078243999283,"label_y":2559.9538236326475,"gene_reaction_rule":"Gss.1","genes":[{"name":"Gss.1","bigg_id":"Gss.1"}],"metabolites":[{"bigg_id":"gthrd[c]","coefficient":1},{"bigg_id":"pi[c]","coefficient":1},{"bigg_id":"adp[c]","coefficient":1},{"bigg_id":"h[c]","coefficient":1},{"bigg_id":"glucys[c]","coefficient":-1},{"bigg_id":"atp[c]","coefficient":-1},{"bigg_id":"gly[c]","coefficient":-1}],"segments":{"237":{"from_node_id":"239","to_node_id":"240","b1":null,"b2":null},"238":{"from_node_id":"241","to_node_id":"240","b1":null,"b2":null},"239":{"from_node_id":"241","to_node_id":"242","b1":{"x":344.8198447141599,"y":2586.009554661607},"b2":{"x":344.3918247100796,"y":2640.8157347296687}},"240":{"from_node_id":"241","to_node_id":"243","b1":{"x":344.8334148990865,"y":2590.009531642802},"b2":{"x":362.17392407443197,"y":2587.7260864207165}},"241":{"from_node_id":"241","to_node_id":"244","b1":{"x":344.8334148990865,"y":2590.009531642802},"b2":{"x":356.61414449794256,"y":2607.5382590584704}},"242":{"from_node_id":"241","to_node_id":"245","b1":{"x":344.8334148990865,"y":2590.009531642802},"b2":{"x":349.53024749162967,"y":2608.1748781182187}},"243":{"from_node_id":"239","to_node_id":"236","b1":{"x":344.46701990601116,"y":2482.010153150565},"b2":{"x":344.31265905244516,"y":2436.510414989486}},"244":{"from_node_id":"239","to_node_id":"246","b1":{"x":344.4534497210832,"y":2478.01017616937},"b2":{"x":365.38887049393884,"y":2458.939042037824}},"245":{"from_node_id":"239","to_node_id":"247","b1":{"x":344.4534497210832,"y":2478.01017616937},"b2":{"x":296.14924618006364,"y":2459.514506114515}}}},"43":{"name":"GGCT","bigg_id":"GGCT","reversibility":false,"label_x":467.11070240492404,"label_y":2418.222201382901,"gene_reaction_rule":"","genes":[],"metabolites":[{"bigg_id":"glucys[c]","coefficient":-1},{"bigg_id":"cys-L[c]","coefficient":1},{"bigg_id":"5oxpro[c]","coefficient":1}],"segments":{"246":{"from_node_id":"248","to_node_id":"249","b1":null,"b2":null},"247":{"from_node_id":"250","to_node_id":"249","b1":null,"b2":null},"248":{"from_node_id":"248","to_node_id":"236","b1":{"x":442.13372393307566,"y":2384.4131869656258},"b2":{"x":396.6341076383742,"y":2384.2263259618403}},"249":{"from_node_id":"250","to_node_id":"251","b1":{"x":546.1328468923995,"y":2384.8402978314252},"b2":{"x":568.3182542027282,"y":2385.0271588352125}},"250":{"from_node_id":"250","to_node_id":"252","b1":{"x":550.1328131600671,"y":2384.8567251724166},"b2":{"x":561.9084009393013,"y":2350.0647962636494}}}},"44":{"name":"5-Oxoproline amidohydrolase (ATP-hydrolysing) (ir)","bigg_id":"OPAHir","reversibility":false,"label_x":538.9135891218617,"label_y":2122.4836982945408,"gene_reaction_rule":"Oplah.1","genes":[{"name":"Oplah.1","bigg_id":"Oplah.1"}],"metabolites":[{"bigg_id":"pi[c]","coefficient":1},{"bigg_id":"5oxpro[c]","coefficient":-1},{"bigg_id":"adp[c]","coefficient":1},{"bigg_id":"h[c]","coefficient":1},{"bigg_id":"h2o[c]","coefficient":-2},{"bigg_id":"atp[c]","coefficient":-1},{"bigg_id":"glu-L[c]","coefficient":1}],"segments":{"251":{"from_node_id":"253","to_node_id":"254","b1":null,"b2":null},"252":{"from_node_id":"255","to_node_id":"254","b1":null,"b2":null},"253":{"from_node_id":"255","to_node_id":"256","b1":{"x":499.4247746850192,"y":2084.3633773520696},"b2":{"x":490.30563481110505,"y":2041.9195974839067}},"254":{"from_node_id":"253","to_node_id":"252","b1":{"x":547.7869228443117,"y":2146.5440406922453},"b2":{"x":580.9053074497609,"y":2228.8326780861107}},"255":{"from_node_id":"255","to_node_id":"257","b1":{"x":497.10879692184824,"y":2081.1020513946546},"b2":{"x":485.675743584767,"y":2067.397205872044}},"256":{"from_node_id":"255","to_node_id":"258","b1":{"x":497.10879692184824,"y":2081.1020513946546},"b2":{"x":502.80479044932724,"y":2046.2411476942598}},"257":{"from_node_id":"253","to_node_id":"259","b1":{"x":540.8550846143144,"y":2139.1485231088573},"b2":{"x":559.5262575404583,"y":2160.565993574191}},"258":{"from_node_id":"253","to_node_id":"260","b1":{"x":543.4824694027643,"y":2145.796088154788},"b2":{"x":563.0621515522881,"y":2179.2841190993468}},"259":{"from_node_id":"255","to_node_id":"238","b1":{"x":497.10879692184824,"y":2081.1020513946546},"b2":{"x":425.06526850368834,"y":2054.478949545477}}}},"45":{"name":"glutamine synthetase","bigg_id":"GLNS","reversibility":false,"label_x":147.9383520047681,"label_y":1996.4744482431197,"gene_reaction_rule":"Glul.1","genes":[{"name":"Glul.1","bigg_id":"Glul.1"}],"metabolites":[{"bigg_id":"pi[c]","coefficient":1},{"bigg_id":"adp[c]","coefficient":1},{"bigg_id":"h[c]","coefficient":1},{"bigg_id":"gln-L[c]","coefficient":1},{"bigg_id":"atp[c]","coefficient":-1},{"bigg_id":"nh4[c]","coefficient":-1},{"bigg_id":"glu-L[c]","coefficient":-1}],"segments":{"260":{"from_node_id":"262","to_node_id":"263","b1":null,"b2":null},"261":{"from_node_id":"264","to_node_id":"263","b1":null,"b2":null},"262":{"from_node_id":"264","to_node_id":"265","b1":{"x":148.29740573001772,"y":1960.5175296254124},"b2":{"x":129.348778300098,"y":1945.6174196807679}},"263":{"from_node_id":"264","to_node_id":"266","b1":{"x":144.29792505108986,"y":1960.453075774411},"b2":{"x":105.40975903180276,"y":1984.4130092011928}},"264":{"from_node_id":"264","to_node_id":"267","b1":{"x":144.29792505108986,"y":1960.453075774411},"b2":{"x":100.49687207201117,"y":1966.7056950886126}},"265":{"from_node_id":"264","to_node_id":"268","b1":{"x":144.29792505108986,"y":1960.453075774411},"b2":{"x":77.70453755311974,"y":1984.6518211585876}},"266":{"from_node_id":"262","to_node_id":"269","b1":{"x":223.41068813813217,"y":1959.5821244227636},"b2":{"x":247.633958198482,"y":1950.6231203163752}},"267":{"from_node_id":"262","to_node_id":"270","b1":{"x":212.70794460785874,"y":1961.4933793055761},"b2":{"x":269.2773041598848,"y":1980.841670568174}},"268":{"from_node_id":"262","to_node_id":"238","b1":{"x":252.66613604807208,"y":1962.9578561186381},"b2":{"x":304.85974857204656,"y":2017.7839731521194}}}},"46":{"name":"GLUN","bigg_id":"GLUN","reversibility":false,"label_x":142.87345229211815,"label_y":2100.7624352242374,"gene_reaction_rule":"Ga.2 | Ga.1 | Gls.1","genes":[{"name":"Ga.2","bigg_id":"Ga.2"},{"name":"|","bigg_id":"|"},{"name":"Ga.1","bigg_id":"Ga.1"},{"name":"Gls.1","bigg_id":"Gls.1"}],"metabolites":[{"bigg_id":"gln-L[c]","coefficient":-1},{"bigg_id":"h2o[c]","coefficient":-1},{"bigg_id":"glu-L[c]","coefficient":1},{"bigg_id":"nh4[c]","coefficient":1}],"segments":{"269":{"from_node_id":"271","to_node_id":"272","b1":null,"b2":null},"270":{"from_node_id":"273","to_node_id":"272","b1":null,"b2":null},"271":{"from_node_id":"271","to_node_id":"268","b1":{"x":140.24962712446415,"y":2115.4931615941946},"b2":{"x":74.47066684773074,"y":2086.702241351712}},"272":{"from_node_id":"271","to_node_id":"275","b1":{"x":136.24974331875006,"y":2115.4626732230136},"b2":{"x":120.54454678540151,"y":2109.411485182103}},"273":{"from_node_id":"273","to_node_id":"238","b1":{"x":234.7482540222765,"y":2116.285859244904},"b2":{"x":280.66427176176114,"y":2101.6992708803027}},"274":{"from_node_id":"273","to_node_id":"276","b1":{"x":228.38627564537626,"y":2114.589540975461},"b2":{"x":233.8012233483712,"y":2111.9703864823027}}}},"47":{"name":"NACase","bigg_id":"NACase","reversibility":false,"label_x":514.0719802089102,"label_y":2531.8725414160544,"gene_reaction_rule":"","genes":[],"metabolites":[{"bigg_id":"cys-L[c]","coefficient":1},{"bigg_id":"ac[c]","coefficient":1},{"bigg_id":"nac[c]","coefficient":-1}],"segments":{"275":{"from_node_id":"277","to_node_id":"278","b1":null,"b2":null},"276":{"from_node_id":"279","to_node_id":"278","b1":null,"b2":null},"277":{"from_node_id":"279","to_node_id":"251","b1":{"x":642.7445555294478,"y":2450.666852518753},"b2":{"x":642.8567536204405,"y":2551.1573865780447}},"278":{"from_node_id":"279","to_node_id":"280","b1":{"x":642.6788374903987,"y":2477.7528416315204},"b2":{"x":642.4362580219529,"y":2460.958392124872}},"279":{"from_node_id":"277","to_node_id":"281","b1":{"x":644.4532245447417,"y":2554.652815274291},"b2":{"x":644.2421874717868,"y":2546.2538837259185}}}},"48":{"name":"GHMT2r","bigg_id":"GHMT2r","reversibility":true,"label_x":33.27915618809237,"label_y":2441.3653038703255,"gene_reaction_rule":"Shmt1.1 | Shmt1.2","genes":[{"name":"Shmt1.1","bigg_id":"Shmt1.1"},{"name":"|","bigg_id":"|"},{"name":"Shmt1.2","bigg_id":"Shmt1.2"}],"metabolites":[{"bigg_id":"h2o[c]","coefficient":1},{"bigg_id":"gly[c]","coefficient":1},{"bigg_id":"ser-L[c]","coefficient":-1},{"bigg_id":"mlthf[c]","coefficient":1},{"bigg_id":"thf[c]","coefficient":-1}],"segments":{"280":{"from_node_id":"282","to_node_id":"283","b1":null,"b2":null},"281":{"from_node_id":"284","to_node_id":"283","b1":null,"b2":null},"282":{"from_node_id":"284","to_node_id":"285","b1":{"x":162.39865616442688,"y":2456.714427269215},"b2":{"x":160.22647166667173,"y":2458.142973487841}},"283":{"from_node_id":"284","to_node_id":"247","b1":{"x":158.39868989675864,"y":2456.697999928225},"b2":{"x":184.03809195806184,"y":2456.8848609320103}},"284":{"from_node_id":"282","to_node_id":"286","b1":{"x":75.12326841448709,"y":2456.2708890624226},"b2":{"x":59.782487657791535,"y":2456.2256176207457}},"285":{"from_node_id":"284","to_node_id":"666","b1":{"x":162.39865616442688,"y":2456.714427269215},"b2":{"x":147.8553927065323,"y":2454.349630263807}},"286":{"from_node_id":"282","to_node_id":"288","b1":{"x":70.25981490316599,"y":2455.3909363308067},"b2":{"x":69.22295428942289,"y":2454.980236513653}}}},"49":{"name":"glutathione oxidoreductase","bigg_id":"GTHO","reversibility":false,"label_x":481.31281843437864,"label_y":2907.8571357558008,"gene_reaction_rule":"Gsr.2","genes":[{"name":"Gsr.2","bigg_id":"Gsr.2"}],"metabolites":[{"bigg_id":"nadph[c]","coefficient":-1},{"bigg_id":"gthox[c]","coefficient":-1},{"bigg_id":"nadp[c]","coefficient":1},{"bigg_id":"gthrd[c]","coefficient":2},{"bigg_id":"h[c]","coefficient":-1}],"segments":{"287":{"from_node_id":"289","to_node_id":"290","b1":null,"b2":null},"288":{"from_node_id":"291","to_node_id":"290","b1":null,"b2":null},"289":{"from_node_id":"289","to_node_id":"292","b1":{"x":475.2788089696247,"y":2944.7323141426073},"b2":{"x":482.2849823316037,"y":2967.592788194653}},"290":{"from_node_id":"289","to_node_id":"293","b1":{"x":475.18203736866053,"y":2947.408877753422},"b2":{"x":494.38757720628416,"y":3041.2261842141625}},"291":{"from_node_id":"291","to_node_id":"294","b1":{"x":476.79286614768944,"y":2836.601571976884},"b2":{"x":495.3778042439244,"y":2820.0498089695207}},"292":{"from_node_id":"291","to_node_id":"242","b1":{"x":474.05199054281525,"y":2832.6680281658287},"b2":{"x":507.8611453928594,"y":2768.470719754066}},"293":{"from_node_id":"289","to_node_id":"295","b1":{"x":472.5379333647543,"y":2947.409121894047},"b2":{"x":485.371644288027,"y":2983.9476192334714}}}},"50":{"name":"glutathione peridoxase","bigg_id":"GTHP","reversibility":false,"label_x":343.7421876252404,"label_y":2918.982279285382,"gene_reaction_rule":"Prdx2.3 | Prdx1.1 | Prdx1.2 | Gpx1.2 | Prdx1.3 | Gpx1.1 | Gpx4.1 | Prdx2.1 | Prdx2.2","genes":[{"name":"Prdx2.3","bigg_id":"Prdx2.3"},{"name":"|","bigg_id":"|"},{"name":"Prdx1.1","bigg_id":"Prdx1.1"},{"name":"Prdx1.2","bigg_id":"Prdx1.2"},{"name":"Gpx1.2","bigg_id":"Gpx1.2"},{"name":"Prdx1.3","bigg_id":"Prdx1.3"},{"name":"Gpx1.1","bigg_id":"Gpx1.1"},{"name":"Gpx4.1","bigg_id":"Gpx4.1"},{"name":"Prdx2.1","bigg_id":"Prdx2.1"},{"name":"Prdx2.2","bigg_id":"Prdx2.2"}],"metabolites":[{"bigg_id":"gthrd[c]","coefficient":-2},{"bigg_id":"gthox[c]","coefficient":1},{"bigg_id":"h2o[c]","coefficient":2},{"bigg_id":"h2o2[c]","coefficient":-1}],"segments":{"294":{"from_node_id":"296","to_node_id":"297","b1":null,"b2":null},"295":{"from_node_id":"298","to_node_id":"297","b1":null,"b2":null},"296":{"from_node_id":"296","to_node_id":"242","b1":{"x":337.1752451765446,"y":2833.4688093975597},"b2":{"x":336.3539931368107,"y":2841.2267595477388}},"297":{"from_node_id":"298","to_node_id":"293","b1":{"x":334.29180510050594,"y":2991.8212603709458},"b2":{"x":331.81656279448293,"y":3035.348311174258}},"298":{"from_node_id":"298","to_node_id":"300","b1":{"x":334.24049258127457,"y":2995.820931235575},"b2":{"x":338.3769171749159,"y":2997.9332601077995}},"299":{"from_node_id":"296","to_node_id":"301","b1":{"x":337.22655769577614,"y":2829.469138532931},"b2":{"x":345.2113097429951,"y":2810.2116261103547}}}},"51":{"name":"XAOrbc","bigg_id":"XAOrbc","reversibility":false,"label_x":823.5582160949707,"label_y":270.6461181640625,"gene_reaction_rule":"","genes":[],"metabolites":[{"bigg_id":"o2[c]","coefficient":-1},{"bigg_id":"h2o[c]","coefficient":-1},{"bigg_id":"h2o2[c]","coefficient":1},{"bigg_id":"xan[c]","coefficient":1},{"bigg_id":"hxan[c]","coefficient":-1}],"segments":{"300":{"from_node_id":"303","to_node_id":"304","b1":null,"b2":null},"301":{"from_node_id":"305","to_node_id":"304","b1":null,"b2":null},"302":{"from_node_id":"303","to_node_id":"302","b1":{"x":840.5818367004395,"y":236.61776733398438},"b2":{"x":837.49741023252,"y":231.16837022920538}},"303":{"from_node_id":"303","to_node_id":"306","b1":{"x":836.5818367004395,"y":236.61776733398438},"b2":{"x":815.3374502367756,"y":224.14276856518052}},"304":{"from_node_id":"305","to_node_id":"307","b1":{"x":955.1794929504395,"y":236.61776733398438},"b2":{"x":978.93436502232,"y":258.3676456378952}},"305":{"from_node_id":"305","to_node_id":"308","b1":{"x":959.1794929504395,"y":236.61776733398438},"b2":{"x":973.0797829905696,"y":237.0590205586234}},"306":{"from_node_id":"303","to_node_id":"511","b1":{"x":836.5818367004395,"y":236.61776733398438},"b2":{"x":785.2369151252792,"y":236.14988266256296}}}},"54":{"name":"hypoxanthine phosphoribosyltransferase (Hypoxanthine)","bigg_id":"HXPRT","reversibility":false,"label_x":734.424732208252,"label_y":391.5780334472656,"gene_reaction_rule":"HprT1.1","genes":[{"name":"HprT1.1","bigg_id":"HprT1.1"}],"metabolites":[{"bigg_id":"ppi[c]","coefficient":1},{"bigg_id":"imp[c]","coefficient":1},{"bigg_id":"prpp[c]","coefficient":-1},{"bigg_id":"hxan[c]","coefficient":-1}],"segments":{"315":{"from_node_id":"318","to_node_id":"319","b1":null,"b2":null},"316":{"from_node_id":"320","to_node_id":"319","b1":null,"b2":null},"317":{"from_node_id":"320","to_node_id":"321","b1":{"x":721.6458015441895,"y":438.8768615722656},"b2":{"x":725.7486287775832,"y":450.6491162514599}},"318":{"from_node_id":"320","to_node_id":"322","b1":{"x":721.6458015441895,"y":442.8768615722656},"b2":{"x":722.3829042455573,"y":450.232725404034}},"319":{"from_node_id":"318","to_node_id":"323","b1":{"x":721.6458015441895,"y":330.8768615722656},"b2":{"x":709.2218303000943,"y":322.28263049066703}},"320":{"from_node_id":"318","to_node_id":"511","b1":{"x":721.6458015441895,"y":334.8768615722656},"b2":{"x":721.6458015441895,"y":281.4524841308594}}}},"60":{"name":"IMP dehydrogenase","bigg_id":"IMPD","reversibility":false,"label_x":626.0586128234863,"label_y":739.008056640625,"gene_reaction_rule":"ImpDH1.1 | ImpDH2.1 | ImpDH1.2","genes":[{"name":"ImpDH1.1","bigg_id":"ImpDH1.1"},{"name":"|","bigg_id":"|"},{"name":"ImpDH2.1","bigg_id":"ImpDH2.1"},{"name":"ImpDH1.2","bigg_id":"ImpDH1.2"}],"metabolites":[{"bigg_id":"nadh[c]","coefficient":1},{"bigg_id":"nad[c]","coefficient":-1},{"bigg_id":"h[c]","coefficient":1},{"bigg_id":"xmp[c]","coefficient":1},{"bigg_id":"h2o[c]","coefficient":-1},{"bigg_id":"imp[c]","coefficient":-1}],"segments":{"348":{"from_node_id":"351","to_node_id":"352","b1":null,"b2":null},"349":{"from_node_id":"353","to_node_id":"352","b1":null,"b2":null},"350":{"from_node_id":"353","to_node_id":"354","b1":{"x":723.2295722961426,"y":784.9821472167969},"b2":{"x":707.0475792994121,"y":787.2212476734146}},"351":{"from_node_id":"351","to_node_id":"355","b1":{"x":723.2295722961426,"y":676.9821472167969},"b2":{"x":715.773603130759,"y":643.2478058559127}},"352":{"from_node_id":"353","to_node_id":"356","b1":{"x":723.2295722961426,"y":788.9821472167969},"b2":{"x":714.0660242816612,"y":801.6424326551221}},"353":{"from_node_id":"353","to_node_id":"357","b1":{"x":723.2295722961426,"y":788.9821472167969},"b2":{"x":722.3649956792278,"y":796.5553937770592}},"354":{"from_node_id":"351","to_node_id":"358","b1":{"x":723.2295722961426,"y":676.9821472167969},"b2":{"x":706.0274683799139,"y":667.7349429088054}},"355":{"from_node_id":"351","to_node_id":"322","b1":{"x":723.2295722961426,"y":680.9821472167969},"b2":{"x":723.2295722961426,"y":591.7671508789062}}}},"61":{"name":"GMP synthase","bigg_id":"GMPS2","reversibility":false,"label_x":594.0068550109863,"label_y":1026.8266906738281,"gene_reaction_rule":"Gmps.1","genes":[{"name":"Gmps.1","bigg_id":"Gmps.1"}],"metabolites":[{"bigg_id":"h[c]","coefficient":2},{"bigg_id":"xmp[c]","coefficient":-1},{"bigg_id":"h2o[c]","coefficient":-1},{"bigg_id":"amp[c]","coefficient":1},{"bigg_id":"gln-L[c]","coefficient":-1},{"bigg_id":"ppi[c]","coefficient":1},{"bigg_id":"gmp[c]","coefficient":1},{"bigg_id":"atp[c]","coefficient":-1},{"bigg_id":"glu-L[c]","coefficient":1}],"segments":{"356":{"from_node_id":"359","to_node_id":"360","b1":null,"b2":null},"357":{"from_node_id":"361","to_node_id":"360","b1":null,"b2":null},"358":{"from_node_id":"361","to_node_id":"362","b1":{"x":722.9704780578613,"y":1078.0995712280273},"b2":{"x":703.2972390281675,"y":1127.848714471043}},"359":{"from_node_id":"359","to_node_id":"357","b1":{"x":722.9704780578613,"y":974.0995712280273},"b2":{"x":722.9704780578613,"y":928.5995712280273}},"360":{"from_node_id":"359","to_node_id":"363","b1":{"x":722.9704780578613,"y":970.0995712280273},"b2":{"x":705.218396517886,"y":951.0926333886323}},"361":{"from_node_id":"361","to_node_id":"364","b1":{"x":722.9704780578613,"y":1082.0995712280273},"b2":{"x":683.0205420153361,"y":1106.635583470871}},"362":{"from_node_id":"359","to_node_id":"365","b1":{"x":722.9704780578613,"y":970.0995712280273},"b2":{"x":708.194263458252,"y":928.0811204910278}},"363":{"from_node_id":"361","to_node_id":"366","b1":{"x":722.9704780578613,"y":1082.0995712280273},"b2":{"x":658.4919172729315,"y":1073.3980991011504}},"364":{"from_node_id":"361","to_node_id":"367","b1":{"x":722.9704780578613,"y":1082.0995712280273},"b2":{"x":721.8078546237343,"y":1143.4329328488677}},"365":{"from_node_id":"359","to_node_id":"368","b1":{"x":722.9704780578613,"y":970.0995712280273},"b2":{"x":705.9791920937773,"y":964.2304701165181}},"366":{"from_node_id":"361","to_node_id":"369","b1":{"x":722.9704780578613,"y":1082.0995712280273},"b2":{"x":706.0976351445197,"y":1083.7319455983823}}}},"63":{"name":"GMP reductase","bigg_id":"GMPR","reversibility":false,"label_x":866.5199990833648,"label_y":886.2296507054235,"gene_reaction_rule":"GmpR.1","genes":[{"name":"GmpR.1","bigg_id":"GmpR.1"}],"metabolites":[{"bigg_id":"h[c]","coefficient":-2},{"bigg_id":"nadp[c]","coefficient":1},{"bigg_id":"imp[c]","coefficient":1},{"bigg_id":"gmp[c]","coefficient":-1},{"bigg_id":"nh4[c]","coefficient":1},{"bigg_id":"nadph[c]","coefficient":-1}],"segments":{"375":{"from_node_id":"378","to_node_id":"379","b1":null,"b2":null},"376":{"from_node_id":"380","to_node_id":"379","b1":null,"b2":null},"377":{"from_node_id":"378","to_node_id":"381","b1":{"x":832.6287901871183,"y":1108.4005633619806},"b2":{"x":851.4156008146001,"y":1121.9825148985346}},"378":{"from_node_id":"380","to_node_id":"382","b1":{"x":837.6729809351255,"y":629.5119849767926},"b2":{"x":840.2714598280063,"y":629.3603657385428}},"379":{"from_node_id":"380","to_node_id":"322","b1":{"x":837.7616718467998,"y":625.5129683573989},"b2":{"x":794.1834017358588,"y":590.6445377487275}},"380":{"from_node_id":"378","to_node_id":"367","b1":{"x":832.7174810987917,"y":1104.401546742587},"b2":{"x":790.2595497218304,"y":1143.4691933140039}},"381":{"from_node_id":"380","to_node_id":"384","b1":{"x":837.7616718467998,"y":625.5129683573989},"b2":{"x":831.6831668234572,"y":601.5934215350289}},"382":{"from_node_id":"378","to_node_id":"385","b1":{"x":832.6287901871183,"y":1108.4005633619806},"b2":{"x":829.5298815151518,"y":1124.79599162176}}}},"64":{"name":"guanylate kinase (GMP:ATP)","bigg_id":"GK1","reversibility":true,"label_x":839.4142036437988,"label_y":1251.0890731811523,"gene_reaction_rule":"Guk1.1","genes":[{"name":"Guk1.1","bigg_id":"Guk1.1"}],"metabolites":[{"bigg_id":"gdp[c]","coefficient":1},{"bigg_id":"atp[c]","coefficient":-1},{"bigg_id":"adp[c]","coefficient":1},{"bigg_id":"gmp[c]","coefficient":-1}],"segments":{"383":{"from_node_id":"386","to_node_id":"387","b1":null,"b2":null},"384":{"from_node_id":"388","to_node_id":"387","b1":null,"b2":null},"385":{"from_node_id":"388","to_node_id":"389","b1":{"x":921.5437812805176,"y":1210.282569885254},"b2":{"x":943.7296333312988,"y":1210.282569885254}},"386":{"from_node_id":"386","to_node_id":"390","b1":{"x":813.5437812805176,"y":1210.282569885254},"b2":{"x":812.546545177307,"y":1211.8501041005584}},"387":{"from_node_id":"388","to_node_id":"391","b1":{"x":925.5437812805176,"y":1210.282569885254},"b2":{"x":928.5980683391394,"y":1215.042562477308}},"388":{"from_node_id":"386","to_node_id":"367","b1":{"x":817.5437812805176,"y":1210.282569885254},"b2":{"x":798.8119087219238,"y":1210.282569885254}}}},"65":{"name":"nucleoside-diphosphate kinase (ATP:GDP)","bigg_id":"NDPK1","reversibility":true,"label_x":1115.5696601867676,"label_y":1187.5036239624023,"gene_reaction_rule":"NME12.2 | NME12.1 | NME3.1 | NME7.2 | NME6.1 | NME7.1","genes":[{"name":"NME12.2","bigg_id":"NME12.2"},{"name":"|","bigg_id":"|"},{"name":"NME12.1","bigg_id":"NME12.1"},{"name":"NME3.1","bigg_id":"NME3.1"},{"name":"NME7.2","bigg_id":"NME7.2"},{"name":"NME6.1","bigg_id":"NME6.1"},{"name":"NME7.1","bigg_id":"NME7.1"}],"metabolites":[{"bigg_id":"gdp[c]","coefficient":-1},{"bigg_id":"gtp[c]","coefficient":1},{"bigg_id":"atp[c]","coefficient":-1},{"bigg_id":"adp[c]","coefficient":1}],"segments":{"389":{"from_node_id":"392","to_node_id":"393","b1":null,"b2":null},"390":{"from_node_id":"394","to_node_id":"393","b1":null,"b2":null},"391":{"from_node_id":"392","to_node_id":"389","b1":{"x":1117.5437812805176,"y":1210.282569885254},"b2":{"x":1091.04048538208,"y":1210.282569885254}},"392":{"from_node_id":"394","to_node_id":"395","b1":{"x":1221.5437812805176,"y":1210.282569885254},"b2":{"x":1244.5930976867676,"y":1210.282569885254}},"393":{"from_node_id":"392","to_node_id":"396","b1":{"x":1113.5437812805176,"y":1210.282569885254},"b2":{"x":1115.079344917303,"y":1225.2576029385357}},"394":{"from_node_id":"394","to_node_id":"397","b1":{"x":1225.5437812805176,"y":1210.282569885254},"b2":{"x":1234.485774122647,"y":1230.6315319291978}}}},"66":{"name":"guanylate cyclase","bigg_id":"GUACYC","reversibility":false,"label_x":1397.81489944458,"label_y":1249.6066207885742,"gene_reaction_rule":"Gucy2D.1 | Gucy1A2B3.1 | Gucy1A2B2.1 | Gucy1A3B2.1 | Gucy2F.1 | Npr2.1 | Gucy1A3B3.1 | Gucy2C.1 | Npr2.2 | Npr1.1","genes":[{"name":"Gucy2D.1","bigg_id":"Gucy2D.1"},{"name":"|","bigg_id":"|"},{"name":"Gucy1A2B3.1","bigg_id":"Gucy1A2B3.1"},{"name":"Gucy1A2B2.1","bigg_id":"Gucy1A2B2.1"},{"name":"Gucy1A3B2.1","bigg_id":"Gucy1A3B2.1"},{"name":"Gucy2F.1","bigg_id":"Gucy2F.1"},{"name":"Npr2.1","bigg_id":"Npr2.1"},{"name":"Gucy1A3B3.1","bigg_id":"Gucy1A3B3.1"},{"name":"Gucy2C.1","bigg_id":"Gucy2C.1"},{"name":"Npr2.2","bigg_id":"Npr2.2"},{"name":"Npr1.1","bigg_id":"Npr1.1"}],"metabolites":[{"bigg_id":"ppi[c]","coefficient":1},{"bigg_id":"gtp[c]","coefficient":-1},{"bigg_id":"35cgmp[c]","coefficient":1}],"segments":{"395":{"from_node_id":"398","to_node_id":"399","b1":null,"b2":null},"396":{"from_node_id":"400","to_node_id":"399","b1":null,"b2":null},"397":{"from_node_id":"400","to_node_id":"401","b1":{"x":1521.5437812805176,"y":1210.282569885254},"b2":{"x":1527.726276397705,"y":1204.2096939086914}},"398":{"from_node_id":"398","to_node_id":"395","b1":{"x":1417.5437812805176,"y":1210.282569885254},"b2":{"x":1372.0437812805176,"y":1210.282569885254}},"399":{"from_node_id":"400","to_node_id":"402","b1":{"x":1525.5437812805176,"y":1210.282569885254},"b2":{"x":1545.0729483430982,"y":1210.5791293956918}}}},"68":{"name":"XAO2rbc","bigg_id":"XAO2rbc","reversibility":false,"label_x":1216.9005012512207,"label_y":276.9985046386719,"gene_reaction_rule":"","genes":[],"metabolites":[{"bigg_id":"o2[c]","coefficient":-1},{"bigg_id":"h2o[c]","coefficient":-1},{"bigg_id":"h2o2[c]","coefficient":1},{"bigg_id":"xan[c]","coefficient":-1},{"bigg_id":"urate[c]","coefficient":1}],"segments":{"409":{"from_node_id":"412","to_node_id":"413","b1":null,"b2":null},"410":{"from_node_id":"414","to_node_id":"413","b1":null,"b2":null},"411":{"from_node_id":"412","to_node_id":"415","b1":{"x":1192.49751663208,"y":239.00802612304688},"b2":{"x":1196.9439820677508,"y":255.96418331107566}},"412":{"from_node_id":"412","to_node_id":"416","b1":{"x":1192.49751663208,"y":239.00802612304688},"b2":{"x":1163.3760476688185,"y":274.982346975676}},"413":{"from_node_id":"414","to_node_id":"417","b1":{"x":1348.0437812805176,"y":239.00802612304688},"b2":{"x":1373.4834815362765,"y":263.0580710285799}},"414":{"from_node_id":"412","to_node_id":"308","b1":{"x":1196.49751663208,"y":239.00802612304688},"b2":{"x":1109.3945198059082,"y":239.00802612304688}},"415":{"from_node_id":"414","to_node_id":"418","b1":{"x":1352.0437812805176,"y":239.00802612304688},"b2":{"x":1466.5947106879753,"y":239.2541888272217}}}},"79":{"name":"phosphoribosylpyrophosphate synthetase","bigg_id":"PRPPS","reversibility":true,"label_x":632.3896599706469,"label_y":-136.15777552538304,"gene_reaction_rule":"Prps1l1.1 | Prps1l1.2 | Prps1.1","genes":[{"name":"Prps1l1.1","bigg_id":"Prps1l1.1"},{"name":"|","bigg_id":"|"},{"name":"Prps1l1.2","bigg_id":"Prps1l1.2"},{"name":"Prps1.1","bigg_id":"Prps1.1"}],"metabolites":[{"bigg_id":"r5p[c]","coefficient":-1},{"bigg_id":"amp[c]","coefficient":1},{"bigg_id":"atp[c]","coefficient":-1},{"bigg_id":"prpp[c]","coefficient":1},{"bigg_id":"h[c]","coefficient":1}],"segments":{"470":{"from_node_id":"474","to_node_id":"475","b1":null,"b2":null},"471":{"from_node_id":"476","to_node_id":"475","b1":null,"b2":null},"472":{"from_node_id":"474","to_node_id":"54","b1":{"x":595.3974195944918,"y":-134.07050951526668},"b2":{"x":584.1124864908504,"y":-129.53519408429574}},"473":{"from_node_id":"476","to_node_id":"477","b1":{"x":660.5676684742434,"y":-215.11888186753063},"b2":{"x":702.8058663756282,"y":-225.28314069355594}},"474":{"from_node_id":"474","to_node_id":"478","b1":{"x":592.8908715606551,"y":-130.953264424795},"b2":{"x":605.5475247658522,"y":-121.75949961512899}},"475":{"from_node_id":"476","to_node_id":"479","b1":{"x":663.0742165080801,"y":-218.23612695800233},"b2":{"x":675.8100286866254,"y":-227.6844282030803}},"476":{"from_node_id":"476","to_node_id":"480","b1":{"x":663.0742165080801,"y":-218.23612695800233},"b2":{"x":685.90073751355,"y":-210.74392372045065}}}},"80":{"name":"adenine phosphoribosyltransferase","bigg_id":"ADPT","reversibility":false,"label_x":890.0750773139414,"label_y":-284.3802961446893,"gene_reaction_rule":"AprT.1","genes":[{"name":"AprT.1","bigg_id":"AprT.1"}],"metabolites":[{"bigg_id":"ppi[c]","coefficient":1},{"bigg_id":"ade[c]","coefficient":-1},{"bigg_id":"prpp[c]","coefficient":-1},{"bigg_id":"amp[c]","coefficient":1}],"segments":{"477":{"from_node_id":"481","to_node_id":"482","b1":null,"b2":null},"478":{"from_node_id":"483","to_node_id":"482","b1":null,"b2":null},"479":{"from_node_id":"483","to_node_id":"484","b1":{"x":919.3259241767344,"y":-272.1572736837518},"b2":{"x":1043.8728754400527,"y":-255.25803543753943}},"480":{"from_node_id":"481","to_node_id":"485","b1":{"x":811.3259241767344,"y":-272.1572736837518},"b2":{"x":798.4391693498684,"y":-290.916993451646}},"481":{"from_node_id":"481","to_node_id":"479","b1":{"x":815.3259241767344,"y":-272.1572736837518},"b2":{"x":769.8259241767344,"y":-272.1572736837518}},"482":{"from_node_id":"483","to_node_id":"486","b1":{"x":923.3259241767344,"y":-272.1572736837518},"b2":{"x":1112.1311820543215,"y":-262.16550579164334}}}},"81":{"name":"Adenosine monophosphate deaminase","bigg_id":"AMPDA","reversibility":false,"label_x":1029.9638788886487,"label_y":-161.68678418179866,"gene_reaction_rule":"AmpD3.1","genes":[{"name":"AmpD3.1","bigg_id":"AmpD3.1"}],"metabolites":[{"bigg_id":"h2o[c]","coefficient":-1},{"bigg_id":"amp[c]","coefficient":-1},{"bigg_id":"imp[c]","coefficient":1},{"bigg_id":"h[c]","coefficient":-1},{"bigg_id":"nh4[c]","coefficient":1}],"segments":{"483":{"from_node_id":"487","to_node_id":"488","b1":null,"b2":null},"484":{"from_node_id":"489","to_node_id":"488","b1":null,"b2":null},"485":{"from_node_id":"487","to_node_id":"490","b1":{"x":1137.2866022773205,"y":-148.14102307340022},"b2":{"x":1133.9730577578105,"y":-117.54086297213847}},"486":{"from_node_id":"487","to_node_id":"486","b1":{"x":1133.2866022773205,"y":-148.14102307340022},"b2":{"x":1178.7866022773203,"y":-148.14102307340022}},"487":{"from_node_id":"489","to_node_id":"491","b1":{"x":1029.2866022773205,"y":-148.1410230734002},"b2":{"x":1034.8776362128674,"y":-147.27754345914238}},"488":{"from_node_id":"487","to_node_id":"492","b1":{"x":1137.2866022773205,"y":-148.14102307340022},"b2":{"x":1155.2367631911197,"y":-138.2856682383814}},"489":{"from_node_id":"489","to_node_id":"493","b1":{"x":1025.2866022773205,"y":-148.1410230734002},"b2":{"x":1022.1123783249343,"y":-145.34267179582838}}}},"82":{"name":"5'-nucleotidase (IMP)","bigg_id":"NTD11","reversibility":false,"label_x":848.8560993857799,"label_y":11.858976926599809,"gene_reaction_rule":"Nt5C2.1","genes":[{"name":"Nt5C2.1","bigg_id":"Nt5C2.1"}],"metabolites":[{"bigg_id":"pi[c]","coefficient":1},{"bigg_id":"h2o[c]","coefficient":-1},{"bigg_id":"ins[c]","coefficient":1},{"bigg_id":"imp[c]","coefficient":-1}],"segments":{"490":{"from_node_id":"494","to_node_id":"495","b1":null,"b2":null},"491":{"from_node_id":"496","to_node_id":"495","b1":null,"b2":null},"492":{"from_node_id":"496","to_node_id":"497","b1":{"x":957.913952130836,"y":17.646846380029984},"b2":{"x":953.5400898234535,"y":29.72641463626799}},"493":{"from_node_id":"494","to_node_id":"498","b1":{"x":959.0635492988048,"y":-54.14102307340019},"b2":{"x":952.646477556902,"y":-62.495766144459296}},"494":{"from_node_id":"496","to_node_id":"499","b1":{"x":959.638317365211,"y":15.3240934274543},"b2":{"x":958.9001581855235,"y":38.50033053377754}},"495":{"from_node_id":"494","to_node_id":"491","b1":{"x":959.0635492988048,"y":-50.14102307340019},"b2":{"x":959.0635492988048,"y":-95.64102307340019}}}},"84":{"name":"purine-nucleoside phosphorylase (Inosine)","bigg_id":"PUNP5","reversibility":true,"label_x":734.2506659217296,"label_y":95.6677842996467,"gene_reaction_rule":"Np.1","genes":[{"name":"Np.1","bigg_id":"Np.1"}],"metabolites":[{"bigg_id":"pi[c]","coefficient":-1},{"bigg_id":"ins[c]","coefficient":-1},{"bigg_id":"r1p[c]","coefficient":1},{"bigg_id":"hxan[c]","coefficient":1}],"segments":{"502":{"from_node_id":"506","to_node_id":"507","b1":null,"b2":null},"503":{"from_node_id":"508","to_node_id":"507","b1":null,"b2":null},"504":{"from_node_id":"506","to_node_id":"509","b1":{"x":862.7367670722423,"y":109.21355303743968},"b2":{"x":862.7096307232712,"y":120.47796749802242}},"505":{"from_node_id":"506","to_node_id":"499","b1":{"x":858.7367670722423,"y":109.21355303743968},"b2":{"x":881.7860834784923,"y":109.21355303743965}},"506":{"from_node_id":"508","to_node_id":"510","b1":{"x":754.7367670722423,"y":109.21355303743968},"b2":{"x":709.2367670722423,"y":109.21355303743968}},"507":{"from_node_id":"508","to_node_id":"511","b1":{"x":750.7367670722423,"y":109.21355303743968},"b2":{"x":722.4777863212047,"y":139.47252520540843}}}},"85":{"name":"phosphopentomutase","bigg_id":"PPM","reversibility":true,"label_x":513.6133692450938,"label_y":42.759325113092785,"gene_reaction_rule":"Pgm1.1","genes":[{"name":"Pgm1.1","bigg_id":"Pgm1.1"}],"metabolites":[{"bigg_id":"r5p[c]","coefficient":1},{"bigg_id":"r1p[c]","coefficient":-1}],"segments":{"508":{"from_node_id":"512","to_node_id":"513","b1":null,"b2":null},"509":{"from_node_id":"514","to_node_id":"513","b1":null,"b2":null},"510":{"from_node_id":"514","to_node_id":"54","b1":{"x":572.0935750606495,"y":-20.64454668359923},"b2":{"x":558.1916773505626,"y":-33.2761596777092}},"511":{"from_node_id":"512","to_node_id":"510","b1":{"x":631.8504485857883,"y":64.47370086944056},"b2":{"x":610.8503229804454,"y":39.109827604090086}}}},"86":{"name":"Adenosine deaminase","bigg_id":"ADA","reversibility":false,"label_x":1079.2228510566174,"label_y":90.37694033602364,"gene_reaction_rule":"Ada.1","genes":[{"name":"Ada.1","bigg_id":"Ada.1"}],"metabolites":[{"bigg_id":"ins[c]","coefficient":1},{"bigg_id":"h2o[c]","coefficient":-1},{"bigg_id":"h[c]","coefficient":-1},{"bigg_id":"adn[c]","coefficient":-1},{"bigg_id":"nh4[c]","coefficient":1}],"segments":{"512":{"from_node_id":"516","to_node_id":"517","b1":null,"b2":null},"513":{"from_node_id":"518","to_node_id":"517","b1":null,"b2":null},"514":{"from_node_id":"518","to_node_id":"499","b1":{"x":1054.7367670722424,"y":109.21355303743965},"b2":{"x":1029.9604609198987,"y":107.48657855013496}},"515":{"from_node_id":"516","to_node_id":"519","b1":{"x":1158.7367670722424,"y":109.21355303743965},"b2":{"x":1158.5240050039906,"y":135.99427126879712}},"516":{"from_node_id":"516","to_node_id":"520","b1":{"x":1162.7367670722424,"y":109.21355303743965},"b2":{"x":1189.0550908993862,"y":129.06076244454601}},"517":{"from_node_id":"516","to_node_id":"521","b1":{"x":1162.7367670722424,"y":109.21355303743965},"b2":{"x":1149.9916498847424,"y":110.37286242464668}},"518":{"from_node_id":"518","to_node_id":"522","b1":{"x":1050.7367670722424,"y":109.21355303743965},"b2":{"x":1044.277616233898,"y":116.99636310285763}}}},"87":{"name":"5'-nucleotidase (AMP)","bigg_id":"NTD7","reversibility":false,"label_x":1241.445904035133,"label_y":-19.8861116506707,"gene_reaction_rule":"Nt5C2.1","genes":[{"name":"Nt5C2.1","bigg_id":"Nt5C2.1"}],"metabolites":[{"bigg_id":"pi[c]","coefficient":1},{"bigg_id":"h2o[c]","coefficient":-1},{"bigg_id":"adn[c]","coefficient":1},{"bigg_id":"amp[c]","coefficient":-1}],"segments":{"519":{"from_node_id":"523","to_node_id":"524","b1":null,"b2":null},"520":{"from_node_id":"525","to_node_id":"524","b1":null,"b2":null},"521":{"from_node_id":"525","to_node_id":"526","b1":{"x":1232.6092646308362,"y":18.177616681848832},"b2":{"x":1242.8411993618397,"y":27.220534991637905}},"522":{"from_node_id":"523","to_node_id":"527","b1":{"x":1232.6092646308362,"y":-89.82238331815117},"b2":{"x":1229.1536599234755,"y":-87.92411538512988}},"523":{"from_node_id":"525","to_node_id":"521","b1":{"x":1232.6092646308362,"y":14.177616681848832},"b2":{"x":1232.6092951484143,"y":23.81539973238594}},"524":{"from_node_id":"523","to_node_id":"486","b1":{"x":1232.6092646308362,"y":-93.82238331815117},"b2":{"x":1232.7726557441174,"y":-74.46373883267754}}}},"88":{"name":"adenosine kinase","bigg_id":"ADNK1","reversibility":false,"label_x":1404.8665090786662,"label_y":-19.01517449920749,"gene_reaction_rule":"Adk.2 | Adk.1","genes":[{"name":"Adk.2","bigg_id":"Adk.2"},{"name":"|","bigg_id":"|"},{"name":"Adk.1","bigg_id":"Adk.1"}],"metabolites":[{"bigg_id":"amp[c]","coefficient":1},{"bigg_id":"adn[c]","coefficient":-1},{"bigg_id":"atp[c]","coefficient":-1},{"bigg_id":"adp[c]","coefficient":1},{"bigg_id":"h[c]","coefficient":1}],"segments":{"525":{"from_node_id":"529","to_node_id":"530","b1":null,"b2":null},"526":{"from_node_id":"531","to_node_id":"530","b1":null,"b2":null},"527":{"from_node_id":"531","to_node_id":"486","b1":{"x":1395.7166283073334,"y":-77.30875511083497},"b2":{"x":1336.6950495429453,"y":-145.4956068136346}},"528":{"from_node_id":"529","to_node_id":"521","b1":{"x":1394.9723224671875,"y":26.68858143590718},"b2":{"x":1369.0015070624765,"y":111.11048754671697}},"529":{"from_node_id":"529","to_node_id":"533","b1":{"x":1394.943695319489,"y":30.688478995396764},"b2":{"x":1397.28923421931,"y":41.90201326090866}},"530":{"from_node_id":"531","to_node_id":"534","b1":{"x":1395.745255455031,"y":-81.30865267032567},"b2":{"x":1389.6112391021175,"y":-78.70395351071608}},"531":{"from_node_id":"531","to_node_id":"535","b1":{"x":1395.745255455031,"y":-81.30865267032567},"b2":{"x":1392.9204198302778,"y":-73.83435570982823}}}},"89":{"name":"guanine phosphoribosyltransferase","bigg_id":"GUAPRT","reversibility":false,"label_x":467.59506607055664,"label_y":1196.6972427368164,"gene_reaction_rule":"HprT1.1","genes":[{"name":"HprT1.1","bigg_id":"HprT1.1"}],"metabolites":[{"bigg_id":"ppi[c]","coefficient":1},{"bigg_id":"gmp[c]","coefficient":1},{"bigg_id":"prpp[c]","coefficient":-1},{"bigg_id":"gua[c]","coefficient":-1}],"segments":{"532":{"from_node_id":"536","to_node_id":"537","b1":null,"b2":null},"533":{"from_node_id":"538","to_node_id":"537","b1":null,"b2":null},"534":{"from_node_id":"538","to_node_id":"539","b1":{"x":594.8190498352051,"y":1210.282569885254},"b2":{"x":615.5325508117676,"y":1227.7448501586914}},"535":{"from_node_id":"538","to_node_id":"367","b1":{"x":592.5747413635254,"y":1210.282569885254},"b2":{"x":652.3644599914551,"y":1210.282569885254}},"536":{"from_node_id":"536","to_node_id":"540","b1":{"x":517.5437812805176,"y":1210.282569885254},"b2":{"x":497.79802322387695,"y":1220.408058166504}},"537":{"from_node_id":"536","to_node_id":"541","b1":{"x":513.5437812805176,"y":1210.282569885254},"b2":{"x":529.7632484436035,"y":1209.270362854004}}}},"90":{"name":"pyruvate kinase","bigg_id":"PYK","reversibility":false,"label_x":-429.89353942871094,"label_y":1570.1238708496094,"gene_reaction_rule":"Pkm2.1 | Pklr.2 | Pklr.1 | Pkm2.3 | Pkm2.2","genes":[{"name":"Pkm2.1","bigg_id":"Pkm2.1"},{"name":"|","bigg_id":"|"},{"name":"Pklr.2","bigg_id":"Pklr.2"},{"name":"Pklr.1","bigg_id":"Pklr.1"},{"name":"Pkm2.3","bigg_id":"Pkm2.3"},{"name":"Pkm2.2","bigg_id":"Pkm2.2"}],"metabolites":[{"bigg_id":"pep[c]","coefficient":-1},{"bigg_id":"pyr[c]","coefficient":1},{"bigg_id":"atp[c]","coefficient":1},{"bigg_id":"adp[c]","coefficient":-1},{"bigg_id":"h[c]","coefficient":-1}],"segments":{"538":{"from_node_id":"542","to_node_id":"543","b1":null,"b2":null},"539":{"from_node_id":"544","to_node_id":"543","b1":null,"b2":null},"540":{"from_node_id":"542","to_node_id":"147","b1":{"x":-466.1639862060547,"y":1533.6744079589844},"b2":{"x":-541.5406951904297,"y":1533.6744079589844}},"541":{"from_node_id":"544","to_node_id":"545","b1":{"x":-319.10630798339844,"y":1533.6744079589844},"b2":{"x":-296.9204559326172,"y":1533.6744079589844}},"542":{"from_node_id":"544","to_node_id":"546","b1":{"x":-365.11354064941406,"y":1533.0995788574219},"b2":{"x":-311.1107635498047,"y":1519.2945251464844}},"543":{"from_node_id":"542","to_node_id":"547","b1":{"x":-470.1639862060547,"y":1533.6744079589844},"b2":{"x":-475.91697692871094,"y":1512.9057312011719}},"544":{"from_node_id":"542","to_node_id":"548","b1":{"x":-470.1639862060547,"y":1533.6744079589844},"b2":{"x":-504.1292245901898,"y":1531.243032442997}}}},"91":{"name":"L-lactate dehydrogenase","bigg_id":"LDH_L","reversibility":true,"label_x":-106.16795349121094,"label_y":1565.7300720214844,"gene_reaction_rule":"Ldhb.1 | Ldha.1","genes":[{"name":"Ldhb.1","bigg_id":"Ldhb.1"},{"name":"|","bigg_id":"|"},{"name":"Ldha.1","bigg_id":"Ldha.1"}],"metabolites":[{"bigg_id":"nadh[c]","coefficient":1},{"bigg_id":"pyr[c]","coefficient":1},{"bigg_id":"lac-L[c]","coefficient":-1},{"bigg_id":"nad[c]","coefficient":-1},{"bigg_id":"h[c]","coefficient":1}],"segments":{"545":{"from_node_id":"549","to_node_id":"550","b1":null,"b2":null},"546":{"from_node_id":"551","to_node_id":"550","b1":null,"b2":null},"547":{"from_node_id":"551","to_node_id":"552","b1":{"x":-124.47013854980469,"y":1533.6744079589844},"b2":{"x":-144.41784955350954,"y":1517.178978121177}},"548":{"from_node_id":"551","to_node_id":"545","b1":{"x":-110.80412292480469,"y":1533.6744079589844},"b2":{"x":-148.74609375,"y":1533.6744079589844}},"549":{"from_node_id":"549","to_node_id":"553","b1":{"x":-19.106307983398438,"y":1533.6744079589844},"b2":{"x":13.441378593444824,"y":1533.6744079589844}},"550":{"from_node_id":"549","to_node_id":"554","b1":{"x":-15.106307983398438,"y":1533.6744079589844},"b2":{"x":4.531520191908726,"y":1515.502397478938}},"551":{"from_node_id":"551","to_node_id":"555","b1":{"x":-103.38066101074219,"y":1531.9169616699219},"b2":{"x":-111.38263058106679,"y":1516.5610594081572}}}},"92":{"name":"5'-nucleotidase (GMP)","bigg_id":"NTD9","reversibility":false,"label_x":731.9867874383926,"label_y":1404.5187759399414,"gene_reaction_rule":"Nt5C2.1","genes":[{"name":"Nt5C2.1","bigg_id":"Nt5C2.1"}],"metabolites":[{"bigg_id":"pi[c]","coefficient":1},{"bigg_id":"h2o[c]","coefficient":-1},{"bigg_id":"gmp[c]","coefficient":-1},{"bigg_id":"gsn[c]","coefficient":1}],"segments":{"552":{"from_node_id":"556","to_node_id":"557","b1":null,"b2":null},"553":{"from_node_id":"558","to_node_id":"557","b1":null,"b2":null},"554":{"from_node_id":"558","to_node_id":"559","b1":{"x":718.6659317016602,"y":1446.5187759399414},"b2":{"x":719.2720313072205,"y":1459.6222915649414}},"555":{"from_node_id":"556","to_node_id":"560","b1":{"x":718.6659317016602,"y":1338.5187759399414},"b2":{"x":719.2037048339844,"y":1326.154640197754}},"556":{"from_node_id":"556","to_node_id":"367","b1":{"x":718.6659317016602,"y":1342.5187759399414},"b2":{"x":719.5437812805176,"y":1262.782569885254}},"557":{"from_node_id":"558","to_node_id":"561","b1":{"x":718.6659317016602,"y":1450.5187759399414},"b2":{"x":719.4753904342651,"y":1449.328224182129}}}},"93":{"name":"purine-nucleoside phosphorylase (Guanosine)","bigg_id":"PUNP3","reversibility":true,"label_x":410.36874640018584,"label_y":1467.347494536703,"gene_reaction_rule":"Np.1","genes":[{"name":"Np.1","bigg_id":"Np.1"}],"metabolites":[{"bigg_id":"pi[c]","coefficient":-1},{"bigg_id":"gua[c]","coefficient":1},{"bigg_id":"r1p[c]","coefficient":1},{"bigg_id":"gsn[c]","coefficient":-1}],"segments":{"558":{"from_node_id":"562","to_node_id":"563","b1":null,"b2":null},"559":{"from_node_id":"564","to_node_id":"563","b1":null,"b2":null},"560":{"from_node_id":"562","to_node_id":"565","b1":{"x":541.6108781611682,"y":1461.2097412919268},"b2":{"x":558.9185755958256,"y":1470.810525623127}},"561":{"from_node_id":"564","to_node_id":"541","b1":{"x":480.75224291193456,"y":1396.698676197295},"b2":{"x":418.06025981903076,"y":1364.8871841430664}},"562":{"from_node_id":"564","to_node_id":"567","b1":{"x":478.0073817301087,"y":1393.7890822234701},"b2":{"x":467.85863283615186,"y":1391.4499716438668}},"563":{"from_node_id":"562","to_node_id":"561","b1":{"x":534.8659332128286,"y":1452.3000585243406},"b2":{"x":550.0112752914429,"y":1493.5156021118164}}}},"95":{"name":"D-sorbitol dehydrogenase (D-fructose producing)","bigg_id":"SBTD_D2","reversibility":false,"label_x":-791.3584710298671,"label_y":-383.999861209742,"gene_reaction_rule":"Sord.1","genes":[{"name":"Sord.1","bigg_id":"Sord.1"}],"metabolites":[{"bigg_id":"sbt-D[c]","coefficient":-1},{"bigg_id":"h[c]","coefficient":1},{"bigg_id":"nad[c]","coefficient":-1},{"bigg_id":"fru[c]","coefficient":1},{"bigg_id":"nadh[c]","coefficient":1}],"segments":{"571":{"from_node_id":"575","to_node_id":"576","b1":null,"b2":null},"572":{"from_node_id":"577","to_node_id":"576","b1":null,"b2":null},"573":{"from_node_id":"575","to_node_id":"578","b1":{"x":-821.3584710298671,"y":-445.999861209742},"b2":{"x":-820.0469475923671,"y":-532.1570267370857}},"574":{"from_node_id":"577","to_node_id":"579","b1":{"x":-821.3584710298671,"y":-337.999861209742},"b2":{"x":-829.4062005220546,"y":-337.13310095583574}},"575":{"from_node_id":"575","to_node_id":"580","b1":{"x":-821.3584710298671,"y":-449.999861209742},"b2":{"x":-821.3321648775234,"y":-448.84965369021074}},"576":{"from_node_id":"577","to_node_id":"104","b1":{"x":-821.3584710298671,"y":-341.999861209742},"b2":{"x":-821.3584710298671,"y":-331.90287634646074}},"577":{"from_node_id":"577","to_node_id":"581","b1":{"x":-821.3584710298671,"y":-337.999861209742},"b2":{"x":-815.9012566743984,"y":-337.13310095583574}}}},"97":{"name":"mannose-6-phosphate isomerase","bigg_id":"MAN6PI","reversibility":true,"label_x":-770.1689853936709,"label_y":2.2026308797124585,"gene_reaction_rule":"Mpi.1","genes":[{"name":"Mpi.1","bigg_id":"Mpi.1"}],"metabolites":[{"bigg_id":"f6p[c]","coefficient":1},{"bigg_id":"man6p[c]","coefficient":-1}],"segments":{"585":{"from_node_id":"589","to_node_id":"590","b1":null,"b2":null},"586":{"from_node_id":"591","to_node_id":"590","b1":null,"b2":null},"587":{"from_node_id":"591","to_node_id":"15","b1":{"x":-654.4233213993388,"y":16.3745305516701},"b2":{"x":-679.3742823694743,"y":14.798527938903693}},"588":{"from_node_id":"589","to_node_id":"592","b1":{"x":-746.8202890364406,"y":13.231961256888104},"b2":{"x":-723.5828900780239,"y":13.906282923304417}}}},"99":{"name":"hexokinase (D-mannose:ATP)","bigg_id":"HEX4","reversibility":false,"label_x":-1016.6489296496466,"label_y":-3.7573730901234086,"gene_reaction_rule":"Hk1.1 | Gck.2 | Hk1.3 | Hk1.4 | Hk1.2 | Hk1.5 | Hk3.1 | Gck.3 | Flj22761.1 | Hk2.1 | Gck.1","genes":[{"name":"Hk1.1","bigg_id":"Hk1.1"},{"name":"|","bigg_id":"|"},{"name":"Gck.2","bigg_id":"Gck.2"},{"name":"Hk1.3","bigg_id":"Hk1.3"},{"name":"Hk1.4","bigg_id":"Hk1.4"},{"name":"Hk1.2","bigg_id":"Hk1.2"},{"name":"Hk1.5","bigg_id":"Hk1.5"},{"name":"Hk3.1","bigg_id":"Hk3.1"},{"name":"Gck.3","bigg_id":"Gck.3"},{"name":"Flj22761.1","bigg_id":"Flj22761.1"},{"name":"Hk2.1","bigg_id":"Hk2.1"},{"name":"Gck.1","bigg_id":"Gck.1"}],"metabolites":[{"bigg_id":"man[c]","coefficient":-1},{"bigg_id":"h[c]","coefficient":1},{"bigg_id":"atp[c]","coefficient":-1},{"bigg_id":"adp[c]","coefficient":1},{"bigg_id":"man6p[c]","coefficient":1}],"segments":{"596":{"from_node_id":"600","to_node_id":"601","b1":null,"b2":null},"597":{"from_node_id":"602","to_node_id":"601","b1":null,"b2":null},"598":{"from_node_id":"600","to_node_id":"603","b1":{"x":-1025.6576576769903,"y":13.464125399256474},"b2":{"x":-1071.1576576769903,"y":13.464125399256481}},"599":{"from_node_id":"602","to_node_id":"604","b1":{"x":-938.3813515246466,"y":13.464125399256467},"b2":{"x":-907.4618377620923,"y":22.593989732363895}},"600":{"from_node_id":"600","to_node_id":"605","b1":{"x":-1029.6576576769903,"y":13.464125399256481},"b2":{"x":-1049.752369570318,"y":29.994521880850137}},"601":{"from_node_id":"602","to_node_id":"606","b1":{"x":-941.8353310168341,"y":12.600637201929807},"b2":{"x":-928.0016515885225,"y":22.66654930442489}},"602":{"from_node_id":"602","to_node_id":"592","b1":{"x":-944.9718056262091,"y":13.464125399256467},"b2":{"x":-904.6527748644903,"y":13.46412539925646}}}},"100":{"name":"D-fructose transport in via uniport","bigg_id":"FRUt1r","reversibility":true,"label_x":-1593.0053216158046,"label_y":-268.90253874575274,"gene_reaction_rule":"Slc2a8.1-e | Slc2a7.1-e | Slc2a11.1-e | Slc2a2.1-e | Slc2a5.1-e","genes":[{"name":"Slc2a8.1-e","bigg_id":"Slc2a8.1-e"},{"name":"|","bigg_id":"|"},{"name":"Slc2a7.1-e","bigg_id":"Slc2a7.1-e"},{"name":"Slc2a11.1-e","bigg_id":"Slc2a11.1-e"},{"name":"Slc2a2.1-e","bigg_id":"Slc2a2.1-e"},{"name":"Slc2a5.1-e","bigg_id":"Slc2a5.1-e"}],"metabolites":[{"bigg_id":"fru[e]","coefficient":-1},{"bigg_id":"fru[c]","coefficient":1}],"segments":{"603":{"from_node_id":"607","to_node_id":"608","b1":null,"b2":null},"604":{"from_node_id":"609","to_node_id":"608","b1":null,"b2":null},"605":{"from_node_id":"607","to_node_id":"610","b1":{"x":-1523.2751580415859,"y":-241.394298999659},"b2":{"x":-1545.4609490572109,"y":-241.394298999659}},"606":{"from_node_id":"609","to_node_id":"104","b1":{"x":-971.8192864595546,"y":-243.999861209742},"b2":{"x":-904.0805169283046,"y":-243.999861209742}}}},"101":{"name":"mannose transport (uniport)","bigg_id":"MANt1r","reversibility":true,"label_x":-1658.1718178332403,"label_y":-9.87920259985848,"gene_reaction_rule":"Slc2a1.1-e | Slc2a3.1-e","genes":[{"name":"Slc2a1.1-e","bigg_id":"Slc2a1.1-e"},{"name":"|","bigg_id":"|"},{"name":"Slc2a3.1-e","bigg_id":"Slc2a3.1-e"}],"metabolites":[{"bigg_id":"man[c]","coefficient":1},{"bigg_id":"man[e]","coefficient":-1}],"segments":{"607":{"from_node_id":"611","to_node_id":"612","b1":null,"b2":null},"608":{"from_node_id":"613","to_node_id":"612","b1":null,"b2":null},"609":{"from_node_id":"613","to_node_id":"603","b1":{"x":-1221.6576576769903,"y":13.464125399256503},"b2":{"x":-1201.1989174426153,"y":13.464125399256496}},"610":{"from_node_id":"611","to_node_id":"614","b1":{"x":-1604.2728920519903,"y":11.922831778193277},"b2":{"x":-1622.1413002551153,"y":11.05934453454094}}}},"104":{"name":"G6PDA","bigg_id":"G6PDA","reversibility":false,"label_x":-843.1313770261853,"label_y":143.01253244596717,"gene_reaction_rule":"Gnpda1.1","genes":[{"name":"Gnpda1.1","bigg_id":"Gnpda1.1"}],"metabolites":[{"bigg_id":"f6p[c]","coefficient":1},{"bigg_id":"h2o[c]","coefficient":-1},{"bigg_id":"gam6p[c]","coefficient":-1},{"bigg_id":"nh4[c]","coefficient":1}],"segments":{"624":{"from_node_id":"628","to_node_id":"629","b1":null,"b2":null},"625":{"from_node_id":"630","to_node_id":"629","b1":null,"b2":null},"626":{"from_node_id":"630","to_node_id":"15","b1":{"x":-665.5511426421338,"y":82.4931013982272},"b2":{"x":-641.1946521556981,"y":60.72903845569788}},"627":{"from_node_id":"628","to_node_id":"631","b1":{"x":-789.1560083828931,"y":196.4208184741759},"b2":{"x":-808.7887439865164,"y":213.48641416206652}},"628":{"from_node_id":"628","to_node_id":"632","b1":{"x":-792.1322636420028,"y":199.09325268901105},"b2":{"x":-838.2165993224988,"y":238.41556614046647}},"629":{"from_node_id":"630","to_node_id":"633","b1":{"x":-696.352719414274,"y":110.93178168534516},"b2":{"x":-687.0519323755314,"y":99.27626431140135}}}},"107":{"name":"HEX10","bigg_id":"HEX10","reversibility":false,"label_x":-1079.3651384877262,"label_y":249.8225679372191,"gene_reaction_rule":"Hk1.3 | Hk1.2 | Hk1.5 | Flj22761.1 | Hk2.1 | Gck.1 | Hk1.4 | Hk3.1 | Gck.3 | Gck.2 | Hk1.1","genes":[{"name":"Hk1.3","bigg_id":"Hk1.3"},{"name":"|","bigg_id":"|"},{"name":"Hk1.2","bigg_id":"Hk1.2"},{"name":"Hk1.5","bigg_id":"Hk1.5"},{"name":"Flj22761.1","bigg_id":"Flj22761.1"},{"name":"Hk2.1","bigg_id":"Hk2.1"},{"name":"Gck.1","bigg_id":"Gck.1"},{"name":"Hk1.4","bigg_id":"Hk1.4"},{"name":"Hk3.1","bigg_id":"Hk3.1"},{"name":"Gck.3","bigg_id":"Gck.3"},{"name":"Gck.2","bigg_id":"Gck.2"},{"name":"Hk1.1","bigg_id":"Hk1.1"}],"metabolites":[{"bigg_id":"gam[c]","coefficient":-1},{"bigg_id":"gam6p[c]","coefficient":1},{"bigg_id":"atp[c]","coefficient":-1},{"bigg_id":"adp[c]","coefficient":1},{"bigg_id":"h[c]","coefficient":1}],"segments":{"641":{"from_node_id":"645","to_node_id":"646","b1":null,"b2":null},"642":{"from_node_id":"647","to_node_id":"646","b1":null,"b2":null},"643":{"from_node_id":"645","to_node_id":"648","b1":{"x":-1070.6984514760074,"y":264.0447816823363},"b2":{"x":-1116.1984514760074,"y":264.04478168233635}},"644":{"from_node_id":"647","to_node_id":"632","b1":{"x":-966.6984514760076,"y":264.0447816823363},"b2":{"x":-942.7856707142888,"y":264.0447816823363}},"645":{"from_node_id":"645","to_node_id":"649","b1":{"x":-1074.6984514760074,"y":264.0447816823363},"b2":{"x":-1092.2349162744335,"y":277.7762839420726}},"646":{"from_node_id":"647","to_node_id":"650","b1":{"x":-962.6984514760076,"y":264.0447816823363},"b2":{"x":-953.7350898960161,"y":272.6385107031424}},"647":{"from_node_id":"647","to_node_id":"651","b1":{"x":-962.6984514760076,"y":264.0447816823363},"b2":{"x":-962.4687902290077,"y":253.0510010098214}}}},"108":{"name":"GAMt1r","bigg_id":"GAMt1r","reversibility":true,"label_x":-1686.793055968195,"label_y":169.42420673116447,"gene_reaction_rule":"Slc2a4.1-e | Slc2a1.1-e","genes":[{"name":"Slc2a4.1-e","bigg_id":"Slc2a4.1-e"},{"name":"|","bigg_id":"|"},{"name":"Slc2a1.1-e","bigg_id":"Slc2a1.1-e"}],"metabolites":[{"bigg_id":"gam[c]","coefficient":1},{"bigg_id":"gam[e]","coefficient":-1}],"segments":{"648":{"from_node_id":"652","to_node_id":"653","b1":null,"b2":null},"649":{"from_node_id":"654","to_node_id":"653","b1":null,"b2":null},"650":{"from_node_id":"654","to_node_id":"648","b1":{"x":-1358.64925714007,"y":191.97578143819572},"b2":{"x":-1272.3310198353824,"y":175.69065570577385}},"651":{"from_node_id":"652","to_node_id":"655","b1":{"x":-1584.5856585072574,"y":188.32533931478264},"b2":{"x":-1679.6657366322574,"y":187.64520168050535}}}},"110":{"name":"MTHFD","bigg_id":"MTHFD","reversibility":true,"label_x":-79.70289986496925,"label_y":2372.313539684727,"gene_reaction_rule":"Mthfd1.1","genes":[{"name":"Mthfd1.1","bigg_id":"Mthfd1.1"}],"metabolites":[{"bigg_id":"nadph[c]","coefficient":1},{"bigg_id":"nadp[c]","coefficient":-1},{"bigg_id":"mlthf[c]","coefficient":-1},{"bigg_id":"methf[c]","coefficient":1}],"segments":{"656":{"from_node_id":"662","to_node_id":"663","b1":null,"b2":null},"657":{"from_node_id":"664","to_node_id":"663","b1":null,"b2":null},"658":{"from_node_id":"664","to_node_id":"665","b1":{"x":-59.74548135462277,"y":2332.6115809315124},"b2":{"x":-65.27453283173469,"y":2329.924788870078}},"659":{"from_node_id":"662","to_node_id":"661","b1":{"x":44.25364160469684,"y":2333.0386917973133},"b2":{"x":55.12706187734909,"y":2331.751427107656}},"660":{"from_node_id":"662","to_node_id":"666","b1":{"x":48.25360787236389,"y":2333.0551191383056},"b2":{"x":126.55162764788548,"y":2327.08158188512}},"661":{"from_node_id":"664","to_node_id":"667","b1":{"x":-63.74544762229107,"y":2332.5951535905215},"b2":{"x":-53.44029805755281,"y":2332.3254611489015}}}},"112":{"name":"FTHFDH","bigg_id":"FTHFDH","reversibility":false,"label_x":-215.2145872116089,"label_y":2772.3624267578125,"gene_reaction_rule":"Fthfdh.1","genes":[{"name":"Fthfdh.1","bigg_id":"Fthfdh.1"}],"metabolites":[{"bigg_id":"h[c]","coefficient":1},{"bigg_id":"nadp[c]","coefficient":-1},{"bigg_id":"h2o[c]","coefficient":-1},{"bigg_id":"co2[c]","coefficient":1},{"bigg_id":"thf[c]","coefficient":1},{"bigg_id":"10fthf[c]","coefficient":-1},{"bigg_id":"nadph[c]","coefficient":1}],"segments":{"668":{"from_node_id":"674","to_node_id":"675","b1":null,"b2":null},"669":{"from_node_id":"676","to_node_id":"675","b1":null,"b2":null},"670":{"from_node_id":"676","to_node_id":"677","b1":{"x":-231.84152507781982,"y":2798.4444580078125},"b2":{"x":-218.95381450653076,"y":2832.8826904296875}},"671":{"from_node_id":"674","to_node_id":"678","b1":{"x":-231.84152507781982,"y":2715.7525634765625},"b2":{"x":-218.83346843719482,"y":2702.0806884765625}},"672":{"from_node_id":"674","to_node_id":"679","b1":{"x":-231.84152507781982,"y":2715.7525634765625},"b2":{"x":-206.88730144500732,"y":2707.4085693359375}},"673":{"from_node_id":"676","to_node_id":"680","b1":{"x":-234.50546550750732,"y":2785.1285400390625},"b2":{"x":-223.7130002975464,"y":2815.6912841796875}},"674":{"from_node_id":"676","to_node_id":"681","b1":{"x":-234.50558757781982,"y":2822.4246826171875},"b2":{"x":-222.9909543991089,"y":2849.1385498046875}},"675":{"from_node_id":"674","to_node_id":"673","b1":{"x":-230.50949382781982,"y":2719.7525634765625},"b2":{"x":-215.97680950164795,"y":2684.9483642578125}},"676":{"from_node_id":"676","to_node_id":"682","b1":{"x":-229.17746257781982,"y":2794.4520263671875},"b2":{"x":-226.2320737838745,"y":2840.2791748046875}}}},"113":{"name":"FTHFL","bigg_id":"FTHFL","reversibility":false,"label_x":-456.4196395962772,"label_y":2774.5219051332956,"gene_reaction_rule":"Mthfd1.1","genes":[{"name":"Mthfd1.1","bigg_id":"Mthfd1.1"}],"metabolites":[{"bigg_id":"pi[c]","coefficient":1},{"bigg_id":"adp[c]","coefficient":1},{"bigg_id":"for[c]","coefficient":-1},{"bigg_id":"thf[c]","coefficient":-1},{"bigg_id":"atp[c]","coefficient":-1},{"bigg_id":"10fthf[c]","coefficient":1}],"segments":{"677":{"from_node_id":"683","to_node_id":"684","b1":null,"b2":null},"678":{"from_node_id":"685","to_node_id":"684","b1":null,"b2":null},"679":{"from_node_id":"685","to_node_id":"686","b1":{"x":-346.76986805333945,"y":2711.268376989097},"b2":{"x":-352.9030160497232,"y":2681.101466952018}},"680":{"from_node_id":"685","to_node_id":"687","b1":{"x":-346.68359318404964,"y":2707.2693075164616},"b2":{"x":-357.06558300089364,"y":2699.0013597956627}},"681":{"from_node_id":"683","to_node_id":"688","b1":{"x":-349.09928952412747,"y":2819.2432527501287},"b2":{"x":-356.21337012804315,"y":2835.277315724376}},"682":{"from_node_id":"683","to_node_id":"681","b1":{"x":-349.01301465484175,"y":2815.244183277501},"b2":{"x":-354.8736906051636,"y":2858.1099853515625}},"683":{"from_node_id":"683","to_node_id":"689","b1":{"x":-349.09928952412747,"y":2819.2432527501287},"b2":{"x":-357.0978235195312,"y":2837.0661684171455}},"684":{"from_node_id":"685","to_node_id":"673","b1":{"x":-346.68359318404964,"y":2707.2693075164616},"b2":{"x":-365.6401971109699,"y":2689.8659018767503}}}},"117":{"name":"acireductone synthase (homo sapiens)","bigg_id":"ARS_hs","reversibility":false,"label_x":-953.9290308063969,"label_y":2815.7025619095234,"gene_reaction_rule":"Enoph1","genes":[{"name":"Enoph1","bigg_id":"Enoph1"}],"metabolites":[{"bigg_id":"dhmtp[c]","coefficient":1},{"bigg_id":"pi[c]","coefficient":1},{"bigg_id":"h2o[c]","coefficient":-1},{"bigg_id":"dkmpp[c]","coefficient":-1}],"segments":{"705":{"from_node_id":"711","to_node_id":"712","b1":null,"b2":null},"706":{"from_node_id":"713","to_node_id":"712","b1":null,"b2":null},"707":{"from_node_id":"713","to_node_id":"708","b1":{"x":-849.2729944294438,"y":2834.4545150345234},"b2":{"x":-816.7253259724125,"y":2834.4545150345234}},"708":{"from_node_id":"713","to_node_id":"714","b1":{"x":-845.2729944294438,"y":2834.4545150345234},"b2":{"x":-836.8971399372563,"y":2842.1744857376484}},"709":{"from_node_id":"711","to_node_id":"715","b1":{"x":-953.2729944294438,"y":2834.4545150345234},"b2":{"x":-946.9805139606938,"y":2849.0626693313984}},"710":{"from_node_id":"711","to_node_id":"716","b1":{"x":-957.2729944294438,"y":2834.4545150345234},"b2":{"x":-929.7925867146,"y":2834.2062240188984}}}},"118":{"name":"5-Methylthio-5-deoxy-D-ribulose 1-phosphate dehydratase","bigg_id":"MDRPD","reversibility":false,"label_x":-1247.1293481892094,"label_y":2814.5343490188984,"gene_reaction_rule":"","genes":[],"metabolites":[{"bigg_id":"h2o[c]","coefficient":1},{"bigg_id":"dkmpp[c]","coefficient":1},{"bigg_id":"5mdru1p[c]","coefficient":-1}],"segments":{"711":{"from_node_id":"717","to_node_id":"718","b1":null,"b2":null},"712":{"from_node_id":"719","to_node_id":"718","b1":null,"b2":null},"713":{"from_node_id":"719","to_node_id":"720","b1":{"x":-1125.193190962647,"y":2831.9581771438984},"b2":{"x":-1110.9797664389685,"y":2839.685084195853}},"714":{"from_node_id":"719","to_node_id":"716","b1":{"x":-1129.193190962647,"y":2831.9581771438984},"b2":{"x":-1105.2804712360844,"y":2832.8217025345234}},"715":{"from_node_id":"717","to_node_id":"721","b1":{"x":-1233.193190962647,"y":2831.9581771438984},"b2":{"x":-1278.693190962647,"y":2831.9581771438984}}}},"121":{"name":"spermidine synthase","bigg_id":"SPMS","reversibility":false,"label_x":-1202.8204002580073,"label_y":3557.643340914652,"gene_reaction_rule":"Srm.1","genes":[{"name":"Srm.1","bigg_id":"Srm.1"}],"metabolites":[{"bigg_id":"5mta[c]","coefficient":1},{"bigg_id":"spmd[c]","coefficient":1},{"bigg_id":"ametam[c]","coefficient":-1},{"bigg_id":"ptrc[c]","coefficient":-1},{"bigg_id":"h[c]","coefficient":1}],"segments":{"726":{"from_node_id":"732","to_node_id":"733","b1":null,"b2":null},"727":{"from_node_id":"734","to_node_id":"733","b1":null,"b2":null},"728":{"from_node_id":"734","to_node_id":"920","b1":{"x":-1211.7382560390206,"y":3518.3341766929343},"b2":{"x":-1283.0341854153994,"y":3502.0063321032167}},"729":{"from_node_id":"734","to_node_id":"735","b1":{"x":-1215.7357824677883,"y":3518.193526590534},"b2":{"x":-1210.284066410325,"y":3522.3756903207723}},"730":{"from_node_id":"732","to_node_id":"736","b1":{"x":-1107.8025688910584,"y":3521.991079355117},"b2":{"x":-1049.1821607822383,"y":3512.930487407075}},"731":{"from_node_id":"732","to_node_id":"737","b1":{"x":-1103.805042462288,"y":3522.131729457509},"b2":{"x":-1092.0697532236052,"y":3513.7493481101747}},"732":{"from_node_id":"734","to_node_id":"738","b1":{"x":-1215.7357824677883,"y":3518.193526590534},"b2":{"x":-1242.8613973276447,"y":3511.066906118004}}}},"122":{"name":"spermine synthase","bigg_id":"SPRMS","reversibility":false,"label_x":-1187.5763744832575,"label_y":3352.855914558242,"gene_reaction_rule":"Sms.1","genes":[{"name":"Sms.1","bigg_id":"Sms.1"}],"metabolites":[{"bigg_id":"5mta[c]","coefficient":1},{"bigg_id":"sprm[c]","coefficient":1},{"bigg_id":"ametam[c]","coefficient":-1},{"bigg_id":"spmd[c]","coefficient":-1},{"bigg_id":"h[c]","coefficient":1}],"segments":{"733":{"from_node_id":"739","to_node_id":"740","b1":null,"b2":null},"734":{"from_node_id":"741","to_node_id":"740","b1":null,"b2":null},"735":{"from_node_id":"741","to_node_id":"920","b1":{"x":-1202.77231363591,"y":3382.0414152166504},"b2":{"x":-1259.353164971445,"y":3379.915724541739}},"736":{"from_node_id":"741","to_node_id":"742","b1":{"x":-1206.772258549693,"y":3382.0624077552798},"b2":{"x":-1220.7195478419426,"y":3386.0157629353143}},"737":{"from_node_id":"739","to_node_id":"736","b1":{"x":-1098.773745877476,"y":3381.495609212333},"b2":{"x":-1071.819566423007,"y":3374.779687783811}},"738":{"from_node_id":"739","to_node_id":"744","b1":{"x":-1094.7738009636912,"y":3381.474616673706},"b2":{"x":-1083.8424414141837,"y":3386.8774416025817}},"739":{"from_node_id":"741","to_node_id":"745","b1":{"x":-1172.484660893443,"y":3382.0624077552798},"b2":{"x":-1192.1779128841363,"y":3378.0830475759394}}}},"123":{"name":"adenosylmethionine decarboxylase","bigg_id":"ADMDC","reversibility":false,"label_x":-905.8914286009453,"label_y":3431.2675830483768,"gene_reaction_rule":"Amd1.1","genes":[{"name":"Amd1.1","bigg_id":"Amd1.1"}],"metabolites":[{"bigg_id":"ametam[c]","coefficient":1},{"bigg_id":"co2[c]","coefficient":1},{"bigg_id":"amet[c]","coefficient":-1},{"bigg_id":"h[c]","coefficient":-1}],"segments":{"740":{"from_node_id":"746","to_node_id":"747","b1":null,"b2":null},"741":{"from_node_id":"748","to_node_id":"747","b1":null,"b2":null},"742":{"from_node_id":"748","to_node_id":"736","b1":{"x":-911.712740313872,"y":3448.604375501918},"b2":{"x":-939.942877930851,"y":3448.5154019065767}},"743":{"from_node_id":"748","to_node_id":"749","b1":{"x":-915.7127326661921,"y":3448.5965536473805},"b2":{"x":-932.9422200760457,"y":3434.8865121561403}},"744":{"from_node_id":"746","to_node_id":"750","b1":{"x":-807.7129391536412,"y":3448.807743719831},"b2":{"x":-762.213026146037,"y":3448.896717315173}},"745":{"from_node_id":"746","to_node_id":"751","b1":{"x":-803.712946801325,"y":3448.8155655743685},"b2":{"x":-784.747006255084,"y":3456.952510576052}}}},"124":{"name":"Band membrane protein-methyltransferase","bigg_id":"BANDMT","reversibility":true,"label_x":-655.7982521771949,"label_y":3483.2856186228946,"gene_reaction_rule":"","genes":[],"metabolites":[{"bigg_id":"bandmt[c]","coefficient":1},{"bigg_id":"band[c]","coefficient":-1},{"bigg_id":"ahcys[c]","coefficient":1},{"bigg_id":"amet[c]","coefficient":-1},{"bigg_id":"h[c]","coefficient":1}],"segments":{"746":{"from_node_id":"752","to_node_id":"753","b1":null,"b2":null},"747":{"from_node_id":"754","to_node_id":"753","b1":null,"b2":null},"748":{"from_node_id":"754","to_node_id":"755","b1":{"x":-507.7135127298943,"y":3449.394382809979},"b2":{"x":-479.4833445953386,"y":3449.483356405317}},"749":{"from_node_id":"752","to_node_id":"756","b1":{"x":-615.7133062424423,"y":3449.183192737524},"b2":{"x":-618.397988389883,"y":3444.0374030340945}},"750":{"from_node_id":"754","to_node_id":"757","b1":{"x":-503.7135203775772,"y":3449.402204664513},"b2":{"x":-493.99483364595767,"y":3436.3347584378116}},"751":{"from_node_id":"752","to_node_id":"750","b1":{"x":-611.7133138901263,"y":3449.19101459206},"b2":{"x":-644.260956389915,"y":3449.1017968561}},"752":{"from_node_id":"754","to_node_id":"758","b1":{"x":-503.7135203775772,"y":3449.402204664513},"b2":{"x":-502.5167495030937,"y":3462.0698146520044}}}},"125":{"name":"adenosylhomocysteinase","bigg_id":"AHC","reversibility":true,"label_x":-350.2727292203326,"label_y":3393.268922987566,"gene_reaction_rule":"Ahcy.1","genes":[{"name":"Ahcy.1","bigg_id":"Ahcy.1"}],"metabolites":[{"bigg_id":"hcys-L[c]","coefficient":1},{"bigg_id":"adn[c]","coefficient":1},{"bigg_id":"h2o[c]","coefficient":-1},{"bigg_id":"ahcys[c]","coefficient":-1}],"segments":{"753":{"from_node_id":"759","to_node_id":"760","b1":null,"b2":null},"754":{"from_node_id":"761","to_node_id":"760","b1":null,"b2":null},"755":{"from_node_id":"761","to_node_id":"762","b1":{"x":-267.46515041756084,"y":3363.383546549651},"b2":{"x":-237.508023054487,"y":3363.47252014499}},"756":{"from_node_id":"761","to_node_id":"763","b1":{"x":-263.46515806524303,"y":3363.3913684041836},"b2":{"x":-260.72251116907705,"y":3357.0591394968746}},"757":{"from_node_id":"759","to_node_id":"764","b1":{"x":-375.46494393010835,"y":3363.172356477203},"b2":{"x":-389.61474596379117,"y":3352.4079901480764}},"758":{"from_node_id":"759","to_node_id":"757","b1":{"x":-371.46495157779077,"y":3363.1801783317355},"b2":{"x":-410.58311259098855,"y":3363.083421790625}}}},"126":{"name":"methionine adenosyltransferase","bigg_id":"METAT","reversibility":false,"label_x":-696.6667552189979,"label_y":3303.6930253190744,"gene_reaction_rule":"Mat2ab1 | Mat1a.1 | Mat2ab2","genes":[{"name":"Mat2ab1","bigg_id":"Mat2ab1"},{"name":"|","bigg_id":"|"},{"name":"Mat1a.1","bigg_id":"Mat1a.1"},{"name":"Mat2ab2","bigg_id":"Mat2ab2"}],"metabolites":[{"bigg_id":"met-L[c]","coefficient":-1},{"bigg_id":"pi[c]","coefficient":1},{"bigg_id":"amet[c]","coefficient":1},{"bigg_id":"h2o[c]","coefficient":-1},{"bigg_id":"ppi[c]","coefficient":1},{"bigg_id":"atp[c]","coefficient":-1}],"segments":{"759":{"from_node_id":"765","to_node_id":"766","b1":null,"b2":null},"760":{"from_node_id":"767","to_node_id":"766","b1":null,"b2":null},"761":{"from_node_id":"765","to_node_id":"768","b1":{"x":-709.318122867852,"y":3246.999765363958},"b2":{"x":-709.2291492725162,"y":3201.499852356355}},"762":{"from_node_id":"767","to_node_id":"769","b1":{"x":-706.7800090705805,"y":3305.9174388553647},"b2":{"x":-708.3155598540125,"y":3351.9604900133104}},"763":{"from_node_id":"767","to_node_id":"750","b1":{"x":-708.1350430202235,"y":3320.48854746331},"b2":{"x":-709.6104646811064,"y":3375.7758467192934}},"764":{"from_node_id":"765","to_node_id":"770","b1":{"x":-709.3103010133173,"y":3242.9997730116424},"b2":{"x":-722.9121028792765,"y":3224.055624154922}},"765":{"from_node_id":"767","to_node_id":"771","b1":{"x":-708.1327588514421,"y":3300.692750206356},"b2":{"x":-712.3136289232357,"y":3334.1848324155635}},"766":{"from_node_id":"765","to_node_id":"772","b1":{"x":-709.3103010133173,"y":3242.9997730116424},"b2":{"x":-695.2519470439677,"y":3220.465761652766}}}},"127":{"name":"2-keto-4-methylthiobutyrate transaminase","bigg_id":"2KMBTA","reversibility":true,"label_x":-600.046268848773,"label_y":3185.931700011646,"gene_reaction_rule":"Tat","genes":[{"name":"Tat","bigg_id":"Tat"}],"metabolites":[{"bigg_id":"2kmb[c]","coefficient":-1},{"bigg_id":"met-L[c]","coefficient":1},{"bigg_id":"glu-L[c]","coefficient":-1},{"bigg_id":"akg[c]","coefficient":1}],"segments":{"767":{"from_node_id":"773","to_node_id":"774","b1":null,"b2":null},"768":{"from_node_id":"775","to_node_id":"774","b1":null,"b2":null},"769":{"from_node_id":"773","to_node_id":"776","b1":{"x":-507.1268736397524,"y":3149.3949563862298},"b2":{"x":-429.97693621808367,"y":3148.164838184691}},"770":{"from_node_id":"775","to_node_id":"768","b1":{"x":-611.12667479998,"y":3149.191588168316},"b2":{"x":-656.6265878075819,"y":3149.102614572976}},"771":{"from_node_id":"773","to_node_id":"777","b1":{"x":-503.1268812874316,"y":3149.4027782407693},"b2":{"x":-506.96679830749326,"y":3150.374953933507}},"772":{"from_node_id":"775","to_node_id":"778","b1":{"x":-615.1266671522988,"y":3149.183766313778},"b2":{"x":-629.7909144309306,"y":3142.352866120257}}}},"132":{"name":"XYLK","bigg_id":"XYLK","reversibility":false,"label_x":-315.22911193088476,"label_y":414.8396354638053,"gene_reaction_rule":"Xylb.1","genes":[{"name":"Xylb.1","bigg_id":"Xylb.1"}],"metabolites":[{"bigg_id":"atp[c]","coefficient":-1},{"bigg_id":"xylu-D[c]","coefficient":-1},{"bigg_id":"xu5p-D[c]","coefficient":1},{"bigg_id":"adp[c]","coefficient":1},{"bigg_id":"h[c]","coefficient":1}],"segments":{"800":{"from_node_id":"808","to_node_id":"809","b1":null,"b2":null},"801":{"from_node_id":"810","to_node_id":"809","b1":null,"b2":null},"802":{"from_node_id":"808","to_node_id":"807","b1":{"x":-224.4800806301655,"y":454.8648314551283},"b2":{"x":-227.23845618529094,"y":465.73766931494333}},"803":{"from_node_id":"808","to_node_id":"811","b1":{"x":-224.52144894995627,"y":458.86461753217236},"b2":{"x":-224.17781170755143,"y":420.5720916942055}},"804":{"from_node_id":"810","to_node_id":"68","b1":{"x":-223.40450431558747,"y":350.8703934519756},"b2":{"x":-209.54845309421353,"y":-95.27562225634472}},"805":{"from_node_id":"810","to_node_id":"813","b1":{"x":-223.3631359957967,"y":346.8706073749307},"b2":{"x":-223.3538449388834,"y":340.69247606059287}},"806":{"from_node_id":"810","to_node_id":"814","b1":{"x":-223.3631359957967,"y":346.8706073749307},"b2":{"x":-223.1542150329642,"y":343.39684306397055}}}},"133":{"name":"XYLTD_Dr","bigg_id":"XYLTD_Dr","reversibility":true,"label_x":-387.63865162784396,"label_y":640.2189883556051,"gene_reaction_rule":"","genes":[],"metabolites":[{"bigg_id":"nadh[c]","coefficient":1},{"bigg_id":"xylu-D[c]","coefficient":1},{"bigg_id":"xylt[c]","coefficient":-1},{"bigg_id":"nad[c]","coefficient":-1},{"bigg_id":"h[c]","coefficient":1}],"segments":{"807":{"from_node_id":"815","to_node_id":"816","b1":null,"b2":null},"808":{"from_node_id":"817","to_node_id":"816","b1":null,"b2":null},"809":{"from_node_id":"817","to_node_id":"818","b1":{"x":-226.48051565857395,"y":596.2259810797188},"b2":{"x":-214.35574553682181,"y":571.221661743826}},"810":{"from_node_id":"817","to_node_id":"811","b1":{"x":-225.19009686899062,"y":597.5617656919194},"b2":{"x":-227.38359473136325,"y":569.3802238458136}},"811":{"from_node_id":"815","to_node_id":"819","b1":{"x":-226.2656731835691,"y":684.2401941735882},"b2":{"x":-226.73623782119648,"y":695.1057417569978}},"812":{"from_node_id":"815","to_node_id":"820","b1":{"x":-226.30704150335987,"y":688.239980250632},"b2":{"x":-221.9835226008954,"y":689.8722760463002}},"813":{"from_node_id":"817","to_node_id":"821","b1":{"x":-226.48075979919895,"y":598.8899825445626},"b2":{"x":-218.22665785540084,"y":585.9424726983661}}}},"134":{"name":"XYLUR","bigg_id":"XYLUR","reversibility":true,"label_x":-342.77569944032484,"label_y":864.2762473565858,"gene_reaction_rule":"Dcxr.1","genes":[{"name":"Dcxr.1","bigg_id":"Dcxr.1"}],"metabolites":[{"bigg_id":"nadph[c]","coefficient":-1},{"bigg_id":"nadp[c]","coefficient":1},{"bigg_id":"xylt[c]","coefficient":1},{"bigg_id":"xylu-L[c]","coefficient":-1},{"bigg_id":"h[c]","coefficient":-1}],"segments":{"814":{"from_node_id":"822","to_node_id":"823","b1":null,"b2":null},"815":{"from_node_id":"824","to_node_id":"823","b1":null,"b2":null},"816":{"from_node_id":"822","to_node_id":"825","b1":{"x":-226.704234667925,"y":909.6321089362864},"b2":{"x":-214.66367614701494,"y":897.0892193741879}},"817":{"from_node_id":"824","to_node_id":"826","b1":{"x":-226.91932128355666,"y":840.2659060963242},"b2":{"x":-224.80409876104613,"y":823.0766652021387}},"818":{"from_node_id":"824","to_node_id":"819","b1":{"x":-226.96068960334742,"y":840.2696899761033},"b2":{"x":-227.82215621572232,"y":800.1001262794111}},"819":{"from_node_id":"822","to_node_id":"827","b1":{"x":-226.74560298771712,"y":913.6318950133314},"b2":{"x":-225.61248057712783,"y":850.0130841341561}},"820":{"from_node_id":"822","to_node_id":"828","b1":{"x":-226.74560298771712,"y":913.6318950133314},"b2":{"x":-219.22421442212317,"y":912.3788178978755}}}},"135":{"name":"ABTD","bigg_id":"ABTD","reversibility":true,"label_x":-324.72317431227293,"label_y":1101.6712634412108,"gene_reaction_rule":"","genes":[],"metabolites":[{"bigg_id":"abt[c]","coefficient":-1},{"bigg_id":"nadh[c]","coefficient":1},{"bigg_id":"xylu-L[c]","coefficient":1},{"bigg_id":"nad[c]","coefficient":-1},{"bigg_id":"h[c]","coefficient":1}],"segments":{"821":{"from_node_id":"829","to_node_id":"830","b1":null,"b2":null},"822":{"from_node_id":"831","to_node_id":"830","b1":null,"b2":null},"823":{"from_node_id":"829","to_node_id":"832","b1":{"x":-228.65408991097001,"y":1132.3763681849741},"b2":{"x":-229.12465454859694,"y":1119.265902584793}},"824":{"from_node_id":"831","to_node_id":"833","b1":{"x":-227.53714527660077,"y":1059.0141631477475},"b2":{"x":-220.2220884739745,"y":1042.0280426480726}},"825":{"from_node_id":"831","to_node_id":"827","b1":{"x":-228.91054484639108,"y":1057.685946295103},"b2":{"x":-227.1079489587646,"y":1046.8203987116935}},"826":{"from_node_id":"829","to_node_id":"834","b1":{"x":-228.69545823076032,"y":1100.4121039690501},"b2":{"x":-227.80551831415096,"y":1114.7680881592785}},"827":{"from_node_id":"831","to_node_id":"835","b1":{"x":-227.53714527660077,"y":1053.68616021806},"b2":{"x":-222.70453539944128,"y":1052.3634117938775}}}},"136":{"name":"ARABR","bigg_id":"ARABR","reversibility":false,"label_x":-90.51359695051838,"label_y":1178.6206350183106,"gene_reaction_rule":"Akr1a1.1 | Akr1a1.2 | Akr1b1.1 | Akr7a2.1","genes":[{"name":"Akr1a1.1","bigg_id":"Akr1a1.1"},{"name":"|","bigg_id":"|"},{"name":"Akr1a1.2","bigg_id":"Akr1a1.2"},{"name":"Akr1b1.1","bigg_id":"Akr1b1.1"},{"name":"Akr7a2.1","bigg_id":"Akr7a2.1"}],"metabolites":[{"bigg_id":"abt[c]","coefficient":1},{"bigg_id":"nadph[c]","coefficient":-1},{"bigg_id":"nadp[c]","coefficient":1},{"bigg_id":"h[c]","coefficient":-1},{"bigg_id":"arab-L[c]","coefficient":-1}],"segments":{"828":{"from_node_id":"836","to_node_id":"837","b1":null,"b2":null},"829":{"from_node_id":"838","to_node_id":"837","b1":null,"b2":null},"830":{"from_node_id":"838","to_node_id":"832","b1":{"x":-200.21104122555568,"y":1187.6174837041226},"b2":{"x":-119.76497052613058,"y":1189.678866208768}},"831":{"from_node_id":"836","to_node_id":"839","b1":{"x":-45.725664752632355,"y":1192.8643020926236},"b2":{"x":-15.294772097394997,"y":1197.039800527089}},"832":{"from_node_id":"838","to_node_id":"840","b1":{"x":-85.78098051792657,"y":1189.6037482038016},"b2":{"x":-133.81523606672147,"y":1192.5146096538408}},"833":{"from_node_id":"836","to_node_id":"841","b1":{"x":-41.72772737938587,"y":1192.9927418045934},"b2":{"x":-26.64896858319358,"y":1193.2436567672735}},"834":{"from_node_id":"836","to_node_id":"842","b1":{"x":-45.69375163819579,"y":1191.5740281286264},"b2":{"x":-32.76841460362978,"y":1192.5332136432705}}}},"141":{"name":"gamma-glutamylcyclotransferase","bigg_id":"GGLUCT","reversibility":false,"label_x":1629.5546311517026,"label_y":2716.1279487432566,"gene_reaction_rule":"Gctg.1","genes":[{"name":"Gctg.1","bigg_id":"Gctg.1"}],"metabolites":[{"bigg_id":"gluala[e]","coefficient":-1},{"bigg_id":"5oxpro[c]","coefficient":1},{"bigg_id":"ala-L[c]","coefficient":1}],"segments":{"859":{"from_node_id":"871","to_node_id":"872","b1":null,"b2":null},"860":{"from_node_id":"873","to_node_id":"872","b1":null,"b2":null},"861":{"from_node_id":"871","to_node_id":"874","b1":{"x":1576.8811630140212,"y":2723.9632024075745},"b2":{"x":1827.6338323259315,"y":2786.369762120774}},"862":{"from_node_id":"873","to_node_id":"252","b1":{"x":870.3875526735021,"y":2392.8060071196983},"b2":{"x":658.2303935576685,"y":2281.547844199753}},"863":{"from_node_id":"873","to_node_id":"875","b1":{"x":866.6630445581127,"y":2391.3472270477223},"b2":{"x":757.8551200463571,"y":2325.405941013238}}}},"142":{"name":"Glutathione dehydrogenase (dehydroascorbate reductase)","bigg_id":"GTHDH","reversibility":false,"label_x":213.07234440174125,"label_y":2913.7065579006944,"gene_reaction_rule":"","genes":[],"metabolites":[{"bigg_id":"gthrd[c]","coefficient":-2},{"bigg_id":"gthox[c]","coefficient":1},{"bigg_id":"ascb-L[c]","coefficient":1},{"bigg_id":"dhdascb[c]","coefficient":-1}],"segments":{"864":{"from_node_id":"876","to_node_id":"877","b1":null,"b2":null},"865":{"from_node_id":"878","to_node_id":"877","b1":null,"b2":null},"866":{"from_node_id":"876","to_node_id":"242","b1":{"x":210.60537685987333,"y":2842.3042182383765},"b2":{"x":241.6927025832057,"y":2748.18493499452}},"867":{"from_node_id":"878","to_node_id":"293","b1":{"x":206.993390228723,"y":2917.377954903869},"b2":{"x":204.49781366287766,"y":3054.6655991823727}},"868":{"from_node_id":"878","to_node_id":"880","b1":{"x":206.72620780933948,"y":2959.3240615379},"b2":{"x":192.72572833254594,"y":2983.946346732274}},"869":{"from_node_id":"876","to_node_id":"881","b1":{"x":208.71976894617808,"y":2848.365457561046},"b2":{"x":213.01314658236765,"y":2823.595102122557}}}},"143":{"name":"CYSt4","bigg_id":"CYSt4","reversibility":true,"label_x":963.9569984187465,"label_y":2615.813796173436,"gene_reaction_rule":"Slc6a14.1","genes":[{"name":"Slc6a14.1","bigg_id":"Slc6a14.1"}],"metabolites":[{"bigg_id":"cys-L[e]","coefficient":-1},{"bigg_id":"cys-L[c]","coefficient":1},{"bigg_id":"na1[c]","coefficient":1},{"bigg_id":"na1[e]","coefficient":-1}],"segments":{"870":{"from_node_id":"882","to_node_id":"883","b1":null,"b2":null},"871":{"from_node_id":"884","to_node_id":"883","b1":null,"b2":null},"872":{"from_node_id":"882","to_node_id":"885","b1":{"x":1370.8681132857096,"y":2727.819266735869},"b2":{"x":1365.6697413963495,"y":2861.9295494126104}},"873":{"from_node_id":"884","to_node_id":"251","b1":{"x":863.3531955635015,"y":2444.1330326422544},"b2":{"x":745.4523839255371,"y":2394.593513054928}},"874":{"from_node_id":"884","to_node_id":"886","b1":{"x":878.6130189090686,"y":2456.2048962348067},"b2":{"x":848.123852655039,"y":2457.4753172345563}},"875":{"from_node_id":"882","to_node_id":"887","b1":{"x":1355.60828994014,"y":2723.651700018317},"b2":{"x":1403.859843581778,"y":2806.643034895142}}}},"144":{"name":"CYSSGS","bigg_id":"CYSSGS","reversibility":false,"label_x":1351.0686792538718,"label_y":3118.890311083758,"gene_reaction_rule":"","genes":[],"metabolites":[{"bigg_id":"cys-L[e]","coefficient":-1},{"bigg_id":"cyssg[e]","coefficient":1},{"bigg_id":"gthox[e]","coefficient":-1},{"bigg_id":"h[e]","coefficient":-1},{"bigg_id":"gthrd[e]","coefficient":1}],"segments":{"876":{"from_node_id":"888","to_node_id":"889","b1":null,"b2":null},"877":{"from_node_id":"890","to_node_id":"889","b1":null,"b2":null},"878":{"from_node_id":"888","to_node_id":"885","b1":{"x":1310.9109626736538,"y":3113.1317341191534},"b2":{"x":1300.2560390895446,"y":3029.7492718672843}},"879":{"from_node_id":"890","to_node_id":"891","b1":{"x":1408.08699153722,"y":3150.183311876481},"b2":{"x":1409.7995756414123,"y":3192.0052248621423}},"880":{"from_node_id":"888","to_node_id":"892","b1":{"x":1307.1734231019782,"y":3111.7066734361815},"b2":{"x":1273.7539781467935,"y":3086.7094532509554}},"881":{"from_node_id":"888","to_node_id":"893","b1":{"x":1334.3560144840872,"y":3125.079975771619},"b2":{"x":1309.3244296076582,"y":3132.6762036262094}},"882":{"from_node_id":"890","to_node_id":"894","b1":{"x":1482.6906849078473,"y":3179.9812434891574},"b2":{"x":1499.397605682615,"y":3188.7832543630393}}}},"145":{"name":"oxidized glutathione irreversible active transport (rbc)","bigg_id":"GTHOXti2","reversibility":false,"label_x":573.5420712597311,"label_y":3104.1766328513672,"gene_reaction_rule":"","genes":[],"metabolites":[{"bigg_id":"pi[c]","coefficient":1},{"bigg_id":"adp[c]","coefficient":1},{"bigg_id":"h[c]","coefficient":1},{"bigg_id":"h2o[c]","coefficient":-1},{"bigg_id":"gthox[e]","coefficient":1},{"bigg_id":"atp[c]","coefficient":-1},{"bigg_id":"gthox[c]","coefficient":-1}],"segments":{"883":{"from_node_id":"895","to_node_id":"896","b1":null,"b2":null},"884":{"from_node_id":"897","to_node_id":"896","b1":null,"b2":null},"885":{"from_node_id":"897","to_node_id":"898","b1":{"x":622.0835176533909,"y":3045.5231609044963},"b2":{"x":702.4253435793113,"y":2991.997010877429}},"886":{"from_node_id":"897","to_node_id":"899","b1":{"x":619.5555025166722,"y":3048.9457683263713},"b2":{"x":643.2139199205433,"y":2963.6037505472477}},"887":{"from_node_id":"897","to_node_id":"900","b1":{"x":618.6780000752659,"y":3049.8581218419963},"b2":{"x":674.3930331382402,"y":2986.1008968358274}},"888":{"from_node_id":"895","to_node_id":"901","b1":{"x":536.420606442574,"y":3089.7926784327983},"b2":{"x":517.8611631543863,"y":3117.9184358223083}},"889":{"from_node_id":"897","to_node_id":"892","b1":{"x":681.5343012675722,"y":3018.7332547433325},"b2":{"x":1075.9950400294254,"y":3237.163804323719}},"890":{"from_node_id":"895","to_node_id":"902","b1":{"x":538.6361846513379,"y":3087.1175379906836},"b2":{"x":501.9997499309683,"y":3118.3483800806434}},"891":{"from_node_id":"895","to_node_id":"293","b1":{"x":538.6361236161816,"y":3088.4337001000586},"b2":{"x":478.0020180195877,"y":3134.1147950804934}}}},"146":{"name":"MTHFC","bigg_id":"MTHFC","reversibility":true,"label_x":-355.16710275584364,"label_y":2452.7847770568246,"gene_reaction_rule":"Mthfd1.1","genes":[{"name":"Mthfd1.1","bigg_id":"Mthfd1.1"}],"metabolites":[{"bigg_id":"h[c]","coefficient":1},{"bigg_id":"methf[c]","coefficient":-1},{"bigg_id":"h2o[c]","coefficient":-1},{"bigg_id":"10fthf[c]","coefficient":1}],"segments":{"892":{"from_node_id":"904","to_node_id":"905","b1":null,"b2":null},"893":{"from_node_id":"906","to_node_id":"905","b1":null,"b2":null},"894":{"from_node_id":"906","to_node_id":"907","b1":{"x":-269.24152966662587,"y":2501.555460883887},"b2":{"x":-275.11592025762764,"y":2500.811230131004}},"895":{"from_node_id":"904","to_node_id":"667","b1":{"x":-210.53215948763963,"y":2415.7113588547622},"b2":{"x":-216.5443045411691,"y":2421.7385485920204}},"896":{"from_node_id":"904","to_node_id":"908","b1":{"x":-208.27410678844785,"y":2412.409662622873},"b2":{"x":-211.91196101549252,"y":2398.0157083640297}},"897":{"from_node_id":"906","to_node_id":"673","b1":{"x":-271.4995823658176,"y":2504.8571571157763},"b2":{"x":-276.7779783728795,"y":2537.6777057317577}}}},"147":{"name":"Acireductone Dixoygenase 1 (homo sapiens)","bigg_id":"ARD1_hs","reversibility":false,"label_x":-676.3417810505375,"label_y":2814.2455306595234,"gene_reaction_rule":"Adi1","genes":[{"name":"Adi1","bigg_id":"Adi1"}],"metabolites":[{"bigg_id":"2kmb[c]","coefficient":1},{"bigg_id":"dhmtp[c]","coefficient":-1},{"bigg_id":"o2[c]","coefficient":-1},{"bigg_id":"for[c]","coefficient":1},{"bigg_id":"h[c]","coefficient":2}],"segments":{"898":{"from_node_id":"910","to_node_id":"911","b1":null,"b2":null},"899":{"from_node_id":"912","to_node_id":"911","b1":null,"b2":null},"900":{"from_node_id":"912","to_node_id":"776","b1":{"x":-586.2164758747563,"y":2833.1351790970234},"b2":{"x":-498.51783695874065,"y":2863.4750228470234}},"901":{"from_node_id":"910","to_node_id":"708","b1":{"x":-653.2729944294438,"y":2834.4545150345234},"b2":{"x":-698.7729944294438,"y":2834.4545150345234}},"902":{"from_node_id":"910","to_node_id":"914","b1":{"x":-657.2729944294438,"y":2834.4545150345234},"b2":{"x":-681.5507043903813,"y":2851.7174544876484}},"903":{"from_node_id":"912","to_node_id":"688","b1":{"x":-583.5358728474125,"y":2834.4545150345234},"b2":{"x":-581.6881860798344,"y":2833.2462630813984}},"904":{"from_node_id":"912","to_node_id":"916","b1":{"x":-574.3000330036625,"y":2833.1349349563984},"b2":{"x":-549.1916650837406,"y":2861.2421126907734}}}},"148":{"name":"5'-methylthioadenosine phosphorylase","bigg_id":"MTAP","reversibility":false,"label_x":-1433.718337447022,"label_y":3291.3136458938984,"gene_reaction_rule":"Mtap.1","genes":[{"name":"Mtap.1","bigg_id":"Mtap.1"}],"metabolites":[{"bigg_id":"5mta[c]","coefficient":-1},{"bigg_id":"ade[c]","coefficient":1},{"bigg_id":"pi[c]","coefficient":-1},{"bigg_id":"5mdr1p[c]","coefficient":1}],"segments":{"905":{"from_node_id":"917","to_node_id":"918","b1":null,"b2":null},"906":{"from_node_id":"919","to_node_id":"918","b1":null,"b2":null},"907":{"from_node_id":"917","to_node_id":"920","b1":{"x":-1333.1554712360844,"y":3342.5463119095234},"b2":{"x":-1333.1554712360844,"y":3388.0463119095234}},"908":{"from_node_id":"919","to_node_id":"921","b1":{"x":-1333.1554712360844,"y":3234.5463119095234},"b2":{"x":-1327.847243697022,"y":3229.4152083938984}},"909":{"from_node_id":"917","to_node_id":"922","b1":{"x":-1333.1554712360844,"y":3346.5463119095234},"b2":{"x":-1337.2194360798344,"y":3362.9071517532734}},"910":{"from_node_id":"919","to_node_id":"725","b1":{"x":-1333.1554712360844,"y":3238.5463119095234},"b2":{"x":-1333.155349165772,"y":3177.3942123001484}}}},"149":{"name":"5-methylthioribose-1-phosphate isomerase","bigg_id":"MTRI","reversibility":true,"label_x":-1424.4804224079594,"label_y":2979.4459701126484,"gene_reaction_rule":"","genes":[],"metabolites":[{"bigg_id":"5mdru1p[c]","coefficient":1},{"bigg_id":"5mdr1p[c]","coefficient":-1}],"segments":{"911":{"from_node_id":"923","to_node_id":"924","b1":null,"b2":null},"912":{"from_node_id":"925","to_node_id":"924","b1":null,"b2":null},"913":{"from_node_id":"925","to_node_id":"721","b1":{"x":-1333.155349165772,"y":2908.2147689407734},"b2":{"x":-1333.155349165772,"y":2920.7396712845234}},"914":{"from_node_id":"923","to_node_id":"725","b1":{"x":-1333.155349165772,"y":3012.2147689407734},"b2":{"x":-1334.018874556397,"y":3027.4926009720234}}}},"151":{"name":"cGMP transport (ATP-dependent)","bigg_id":"CGMPt","reversibility":false,"label_x":1967.3588599853101,"label_y":1368.0277879812659,"gene_reaction_rule":"Abcc4.1-e","genes":[{"name":"Abcc4.1-e","bigg_id":"Abcc4.1-e"}],"metabolites":[{"bigg_id":"pi[c]","coefficient":1},{"bigg_id":"adp[c]","coefficient":1},{"bigg_id":"h[c]","coefficient":1},{"bigg_id":"h2o[c]","coefficient":-1},{"bigg_id":"35cgmp[e]","coefficient":1},{"bigg_id":"35cgmp[c]","coefficient":-1},{"bigg_id":"atp[c]","coefficient":-1}],"segments":{"924":{"from_node_id":"936","to_node_id":"937","b1":null,"b2":null},"925":{"from_node_id":"938","to_node_id":"937","b1":null,"b2":null},"926":{"from_node_id":"938","to_node_id":"939","b1":{"x":1759.47793120561,"y":1278.6306483622495},"b2":{"x":1892.6506571985574,"y":1237.1354364738672}},"927":{"from_node_id":"938","to_node_id":"940","b1":{"x":1763.1164099413077,"y":1280.2924162431184},"b2":{"x":1938.153454068467,"y":1244.2610556323955}},"928":{"from_node_id":"938","to_node_id":"941","b1":{"x":1763.1164099413077,"y":1280.2924162431184},"b2":{"x":1984.172239512135,"y":1238.970553353243}},"929":{"from_node_id":"936","to_node_id":"942","b1":{"x":1726.2627572982412,"y":1264.7080873866212},"b2":{"x":1681.4848160125644,"y":1308.5455693435117}},"930":{"from_node_id":"938","to_node_id":"943","b1":{"x":1763.1164099413077,"y":1280.2924162431184},"b2":{"x":1847.2430233276568,"y":1313.9952270357671}},"931":{"from_node_id":"936","to_node_id":"402","b1":{"x":1688.3726144735117,"y":1245.7857414794516},"b2":{"x":1648.3213682113883,"y":1243.7910286733384}},"932":{"from_node_id":"936","to_node_id":"944","b1":{"x":1726.782119913263,"y":1267.8159541780262},"b2":{"x":1653.1216647047531,"y":1282.7798703335209}}}},"157":{"name":"3',5'-cyclic-nucleotide phosphodiesterase","bigg_id":"PDE1","reversibility":false,"label_x":1196.7119404534278,"label_y":-334.9303413678758,"gene_reaction_rule":"Pde8a.5 | Pde8a.3 | Pde8a.2 | Pde7A.2 | Pde11A.1 | Pde8a.1 | Pde1C.1 | Pde4C.1 | Pde4B.1 | Pde2A.1 | Pde3A.1 | Pde3B.2 | Pde7A.1 | Pde8b.1 | Pde7B.1 | Pde4A.1 | Pde1A.2 | Pde10A | Pde1B.1 | Pde4D.1 | Pde1A.1 | Pde8a.4 | Pde3B.1","genes":[{"name":"Pde8a.5","bigg_id":"Pde8a.5"},{"name":"|","bigg_id":"|"},{"name":"Pde8a.3","bigg_id":"Pde8a.3"},{"name":"Pde8a.2","bigg_id":"Pde8a.2"},{"name":"Pde7A.2","bigg_id":"Pde7A.2"},{"name":"Pde11A.1","bigg_id":"Pde11A.1"},{"name":"Pde8a.1","bigg_id":"Pde8a.1"},{"name":"Pde1C.1","bigg_id":"Pde1C.1"},{"name":"Pde4C.1","bigg_id":"Pde4C.1"},{"name":"Pde4B.1","bigg_id":"Pde4B.1"},{"name":"Pde2A.1","bigg_id":"Pde2A.1"},{"name":"Pde3A.1","bigg_id":"Pde3A.1"},{"name":"Pde3B.2","bigg_id":"Pde3B.2"},{"name":"Pde7A.1","bigg_id":"Pde7A.1"},{"name":"Pde8b.1","bigg_id":"Pde8b.1"},{"name":"Pde7B.1","bigg_id":"Pde7B.1"},{"name":"Pde4A.1","bigg_id":"Pde4A.1"},{"name":"Pde1A.2","bigg_id":"Pde1A.2"},{"name":"Pde10A","bigg_id":"Pde10A"},{"name":"Pde1B.1","bigg_id":"Pde1B.1"},{"name":"Pde4D.1","bigg_id":"Pde4D.1"},{"name":"Pde1A.1","bigg_id":"Pde1A.1"},{"name":"Pde8a.4","bigg_id":"Pde8a.4"},{"name":"Pde3B.1","bigg_id":"Pde3B.1"}],"metabolites":[{"bigg_id":"camp[c]","coefficient":-1},{"bigg_id":"h2o[c]","coefficient":-1},{"bigg_id":"h[c]","coefficient":1},{"bigg_id":"amp[c]","coefficient":1}],"segments":{"959":{"from_node_id":"971","to_node_id":"972","b1":null,"b2":null},"960":{"from_node_id":"973","to_node_id":"972","b1":null,"b2":null},"961":{"from_node_id":"971","to_node_id":"974","b1":{"x":1309.0391078361558,"y":-363.45175070864104},"b2":{"x":1332.938507958152,"y":-369.79381762204565}},"962":{"from_node_id":"971","to_node_id":"975","b1":{"x":1311.5298882898758,"y":-366.58160896922914},"b2":{"x":1316.6827575457082,"y":-367.0382777179533}},"963":{"from_node_id":"973","to_node_id":"976","b1":{"x":1241.7880355857333,"y":-278.94557767277263},"b2":{"x":1235.4833245156053,"y":-275.35883952794495}},"964":{"from_node_id":"973","to_node_id":"486","b1":{"x":1244.27881603945,"y":-282.0754359333603},"b2":{"x":1231.2866022773203,"y":-228.12777844449397}}}},"158":{"name":"adenylate cyclase","bigg_id":"ADNCYC","reversibility":false,"label_x":1499.32336078822,"label_y":-332.9460832688219,"gene_reaction_rule":"Adcy6.2 | Adcy6.1 | Adcy5.1 | Adcy4.1 | Adcy7.1 | Adcy2.1 | Adcy3.1  | Adcy1.1 | Adcy8.1 | Adcy9.1 | Sac.1","genes":[{"name":"Adcy6.2","bigg_id":"Adcy6.2"},{"name":"|","bigg_id":"|"},{"name":"Adcy6.1","bigg_id":"Adcy6.1"},{"name":"Adcy5.1","bigg_id":"Adcy5.1"},{"name":"Adcy4.1","bigg_id":"Adcy4.1"},{"name":"Adcy7.1","bigg_id":"Adcy7.1"},{"name":"Adcy2.1","bigg_id":"Adcy2.1"},{"name":"Adcy3.1","bigg_id":"Adcy3.1"},{"name":"Adcy1.1","bigg_id":"Adcy1.1"},{"name":"Adcy8.1","bigg_id":"Adcy8.1"},{"name":"Adcy9.1","bigg_id":"Adcy9.1"},{"name":"Sac.1","bigg_id":"Sac.1"}],"metabolites":[{"bigg_id":"camp[c]","coefficient":1},{"bigg_id":"ppi[c]","coefficient":1},{"bigg_id":"atp[c]","coefficient":-1}],"segments":{"965":{"from_node_id":"977","to_node_id":"978","b1":null,"b2":null},"966":{"from_node_id":"979","to_node_id":"978","b1":null,"b2":null},"967":{"from_node_id":"979","to_node_id":"974","b1":{"x":1499.9833949679075,"y":-369.19968434304064},"b2":{"x":1483.8420375460325,"y":-370.0631486985094}},"968":{"from_node_id":"979","to_node_id":"980","b1":{"x":1495.9833949679075,"y":-369.19968434304064},"b2":{"x":1491.8945277804075,"y":-374.4250871750719}},"969":{"from_node_id":"977","to_node_id":"981","b1":{"x":1603.9833949679075,"y":-369.19968434304064},"b2":{"x":1649.4833949679075,"y":-369.19968434304064}}}},"159":{"name":"adenylate kinase","bigg_id":"ADK1","reversibility":true,"label_x":1605.18957172572,"label_y":-476.45005055397814,"gene_reaction_rule":"Ak1.1","genes":[{"name":"Ak1.1","bigg_id":"Ak1.1"}],"metabolites":[{"bigg_id":"atp[c]","coefficient":-1},{"bigg_id":"adp[c]","coefficient":2},{"bigg_id":"amp[c]","coefficient":-1}],"segments":{"970":{"from_node_id":"982","to_node_id":"983","b1":null,"b2":null},"971":{"from_node_id":"984","to_node_id":"983","b1":null,"b2":null},"972":{"from_node_id":"982","to_node_id":"981","b1":{"x":1701.098018991345,"y":-451.2635881516344},"b2":{"x":1701.098018991345,"y":-436.75049611061877}},"973":{"from_node_id":"984","to_node_id":"985","b1":{"x":1701.9833949679075,"y":-533.1300432297594},"b2":{"x":1701.9833949679075,"y":-578.6300432297594}},"974":{"from_node_id":"982","to_node_id":"986","b1":{"x":1702.86877094447,"y":-455.2316362473375},"b2":{"x":1699.5969203585325,"y":-438.01691456765}}}},"160":{"name":"cytidylate kinase (CMP)","bigg_id":"CYTK1","reversibility":true,"label_x":1490.473995553845,"label_y":-650.7671892258531,"gene_reaction_rule":"UmpK.1","genes":[{"name":"UmpK.1","bigg_id":"UmpK.1"}],"metabolites":[{"bigg_id":"cdp[c]","coefficient":1},{"bigg_id":"cmp[c]","coefficient":-1},{"bigg_id":"atp[c]","coefficient":-1},{"bigg_id":"adp[c]","coefficient":1}],"segments":{"975":{"from_node_id":"987","to_node_id":"988","b1":null,"b2":null},"976":{"from_node_id":"989","to_node_id":"988","b1":null,"b2":null},"977":{"from_node_id":"989","to_node_id":"990","b1":{"x":1607.9833949679075,"y":-631.1300432297594},"b2":{"x":1619.90050922572,"y":-626.0662004563219}},"978":{"from_node_id":"987","to_node_id":"991","b1":{"x":1499.9833949679075,"y":-631.1300432297594},"b2":{"x":1477.7976039522825,"y":-631.9935686203844}},"979":{"from_node_id":"987","to_node_id":"992","b1":{"x":1495.9833949679075,"y":-631.1300432297594},"b2":{"x":1494.44982563197,"y":-627.6838762375719}},"980":{"from_node_id":"989","to_node_id":"985","b1":{"x":1603.9833949679075,"y":-631.1300432297594},"b2":{"x":1649.4833949679075,"y":-631.1300432297594}}}},"161":{"name":"NTD4","bigg_id":"NTD4","reversibility":false,"label_x":1217.0341762179075,"label_y":-645.4551164719469,"gene_reaction_rule":"Nt5C3.1","genes":[{"name":"Nt5C3.1","bigg_id":"Nt5C3.1"}],"metabolites":[{"bigg_id":"cmp[c]","coefficient":-1},{"bigg_id":"h2o[c]","coefficient":-1},{"bigg_id":"cytd[c]","coefficient":1},{"bigg_id":"pi[c]","coefficient":1}],"segments":{"981":{"from_node_id":"993","to_node_id":"994","b1":null,"b2":null},"982":{"from_node_id":"995","to_node_id":"994","b1":null,"b2":null},"983":{"from_node_id":"993","to_node_id":"991","b1":{"x":1303.9833949679075,"y":-631.1300432297594},"b2":{"x":1349.4833949679075,"y":-631.1300432297594}},"984":{"from_node_id":"993","to_node_id":"996","b1":{"x":1307.9833949679075,"y":-631.1300432297594},"b2":{"x":1326.0981410616575,"y":-619.8688127610094}},"985":{"from_node_id":"995","to_node_id":"997","b1":{"x":1199.9833949679075,"y":-631.1300432297594},"b2":{"x":1175.20714985072,"y":-631.1300432297594}},"986":{"from_node_id":"995","to_node_id":"998","b1":{"x":1195.9833949679075,"y":-631.1300432297594},"b2":{"x":1195.98009906947,"y":-629.1267473313219}}}},"162":{"name":"CYTDt","bigg_id":"CYTDt","reversibility":true,"label_x":994.75548969447,"label_y":-747.2258073899156,"gene_reaction_rule":"Slc29a1.1-e | Slc29a2.1-e","genes":[{"name":"Slc29a1.1-e","bigg_id":"Slc29a1.1-e"},{"name":"|","bigg_id":"|"},{"name":"Slc29a2.1-e","bigg_id":"Slc29a2.1-e"}],"metabolites":[{"bigg_id":"cytd[c]","coefficient":1},{"bigg_id":"cytd[e]","coefficient":-1}],"segments":{"987":{"from_node_id":"999","to_node_id":"1000","b1":null,"b2":null},"988":{"from_node_id":"1001","to_node_id":"1000","b1":null,"b2":null},"989":{"from_node_id":"1001","to_node_id":"997","b1":{"x":1101.9833949679075,"y":-693.7164079758531},"b2":{"x":1101.9833949679075,"y":-703.4902116867906}},"990":{"from_node_id":"999","to_node_id":"1002","b1":{"x":1101.9833949679075,"y":-797.7164079758531},"b2":{"x":1101.9833949679075,"y":-791.3528215500719}}}},"164":{"name":"Na+/K+ exchanging ATPase","bigg_id":"NaKt","reversibility":false,"label_x":2333.9446986788453,"label_y":-306.053779802025,"gene_reaction_rule":"Atp1a1b1 |Atp1a1b2 |Atp1a1b3 |Atp1a1b4","genes":[{"name":"Atp1a1b1","bigg_id":"Atp1a1b1"},{"name":"|Atp1a1b2","bigg_id":"|Atp1a1b2"},{"name":"|Atp1a1b3","bigg_id":"|Atp1a1b3"},{"name":"|Atp1a1b4","bigg_id":"|Atp1a1b4"}],"metabolites":[{"bigg_id":"pi[c]","coefficient":1},{"bigg_id":"adp[c]","coefficient":1},{"bigg_id":"h[c]","coefficient":1},{"bigg_id":"h2o[c]","coefficient":-1},{"bigg_id":"atp[c]","coefficient":-1},{"bigg_id":"na1[e]","coefficient":3},{"bigg_id":"k[e]","coefficient":-2},{"bigg_id":"na1[c]","coefficient":-3},{"bigg_id":"k[c]","coefficient":2}],"segments":{"997":{"from_node_id":"1009","to_node_id":"1010","b1":null,"b2":null},"998":{"from_node_id":"1011","to_node_id":"1010","b1":null,"b2":null},"999":{"from_node_id":"1011","to_node_id":"1012","b1":{"x":1986.5720180147828,"y":-363.4031145188219},"b2":{"x":2174.3300746554078,"y":-458.07944508522814}},"1000":{"from_node_id":"1011","to_node_id":"1013","b1":{"x":1980.6682094210328,"y":-365.17380543679064},"b2":{"x":2115.6179164522828,"y":-444.03736134499377}},"1001":{"from_node_id":"1011","to_node_id":"1014","b1":{"x":1974.8393519991578,"y":-366.05908986061877},"b2":{"x":2040.9661830538453,"y":-428.0168840500719}},"1002":{"from_node_id":"1009","to_node_id":"1015","b1":{"x":1809.5035365694703,"y":-367.43433400124377},"b2":{"x":1792.6503871554075,"y":-360.41513844460314}},"1003":{"from_node_id":"1009","to_node_id":"981","b1":{"x":2306.8985561007203,"y":-350.50583668679064},"b2":{"x":1754.4833949679075,"y":-369.19968434304064}},"1004":{"from_node_id":"1011","to_node_id":"1016","b1":{"x":2055.5314906710328,"y":-365.14902516335314},"b2":{"x":2339.4426234835328,"y":-348.37538929909533}},"1005":{"from_node_id":"1009","to_node_id":"1017","b1":{"x":2197.8859828585328,"y":-393.02149220436877},"b2":{"x":2244.7270473116578,"y":-435.3444292160875}},"1006":{"from_node_id":"1009","to_node_id":"1018","b1":{"x":1839.4576381319703,"y":-365.57724781960314},"b2":{"x":1775.475948678845,"y":-382.59018727272814}},"1007":{"from_node_id":"1011","to_node_id":"1019","b1":{"x":1963.9570277804078,"y":-366.0591203781969},"b2":{"x":1976.3452113741578,"y":-410.85215016335314}}}},"165":{"name":"RBK","bigg_id":"RBK","reversibility":false,"label_x":536.0616387615887,"label_y":-233.93340213757745,"gene_reaction_rule":"Rbks.1","genes":[{"name":"Rbks.1","bigg_id":"Rbks.1"}],"metabolites":[{"bigg_id":"r5p[c]","coefficient":1},{"bigg_id":"h[c]","coefficient":1},{"bigg_id":"atp[c]","coefficient":-1},{"bigg_id":"adp[c]","coefficient":1},{"bigg_id":"rib-D[c]","coefficient":-1}],"segments":{"1008":{"from_node_id":"1020","to_node_id":"1021","b1":null,"b2":null},"1009":{"from_node_id":"1022","to_node_id":"1021","b1":null,"b2":null},"1010":{"from_node_id":"1022","to_node_id":"54","b1":{"x":525.5391778240887,"y":-191.04805667859307},"b2":{"x":525.5391778240887,"y":-145.54805667859307}},"1011":{"from_node_id":"1022","to_node_id":"1023","b1":{"x":525.5391778240887,"y":-187.04805667859307},"b2":{"x":524.0166558514325,"y":-191.95224674206963}},"1012":{"from_node_id":"1020","to_node_id":"1024","b1":{"x":525.5391778240887,"y":-295.04805667859307},"b2":{"x":529.965996671745,"y":-297.16634281140557}},"1013":{"from_node_id":"1022","to_node_id":"1025","b1":{"x":525.5391778240887,"y":-187.04805667859307},"b2":{"x":528.8323907147137,"y":-189.2962561414837}},"1014":{"from_node_id":"1020","to_node_id":"1026","b1":{"x":525.5391778240887,"y":-299.04805667859307},"b2":{"x":525.7873772869793,"y":-305.65325077038995}}}},"166":{"name":"RIBt","bigg_id":"RIBt","reversibility":true,"label_x":543.8701409588543,"label_y":-506.3281470106243,"gene_reaction_rule":"","genes":[],"metabolites":[{"bigg_id":"rib-D[e]","coefficient":-1},{"bigg_id":"rib-D[c]","coefficient":1}],"segments":{"1015":{"from_node_id":"1027","to_node_id":"1028","b1":null,"b2":null},"1016":{"from_node_id":"1029","to_node_id":"1028","b1":null,"b2":null},"1017":{"from_node_id":"1027","to_node_id":"1030","b1":{"x":526.2649163494793,"y":-568.3281470106243},"b2":{"x":526.2649163494793,"y":-587.0600195692181}},"1018":{"from_node_id":"1029","to_node_id":"1026","b1":{"x":526.2649163494793,"y":-464.3281470106243},"b2":{"x":526.2649163494793,"y":-418.8281470106243}}}},"167":{"name":"nucleoside-diphosphate kinase (ATP:CDP)","bigg_id":"NDPK3","reversibility":true,"label_x":1766.8259242647825,"label_y":-595.6186296555406,"gene_reaction_rule":"NME7.2 | NME7.1 | NME3.1 | NME12.2 | NME6.1 | NME12.1","genes":[{"name":"NME7.2","bigg_id":"NME7.2"},{"name":"|","bigg_id":"|"},{"name":"NME7.1","bigg_id":"NME7.1"},{"name":"NME3.1","bigg_id":"NME3.1"},{"name":"NME12.2","bigg_id":"NME12.2"},{"name":"NME6.1","bigg_id":"NME6.1"},{"name":"NME12.1","bigg_id":"NME12.1"}],"metabolites":[{"bigg_id":"ctp[c]","coefficient":1},{"bigg_id":"cdp[c]","coefficient":-1},{"bigg_id":"atp[c]","coefficient":-1},{"bigg_id":"adp[c]","coefficient":1}],"segments":{"1019":{"from_node_id":"1031","to_node_id":"1032","b1":null,"b2":null},"1020":{"from_node_id":"1033","to_node_id":"1032","b1":null,"b2":null},"1021":{"from_node_id":"1033","to_node_id":"1034","b1":{"x":1812.5014613741575,"y":-630.5400774094469},"b2":{"x":1808.8395961397825,"y":-636.7917863938219}},"1022":{"from_node_id":"1031","to_node_id":"1035","b1":{"x":1871.18566547572,"y":-630.5400774094469},"b2":{"x":1879.1108363741575,"y":-629.0802995774156}},"1023":{"from_node_id":"1031","to_node_id":"1036","b1":{"x":1875.18566547572,"y":-630.5400774094469},"b2":{"x":1877.8483852022825,"y":-629.4326555344469}},"1024":{"from_node_id":"1033","to_node_id":"985","b1":{"x":1816.5014613741575,"y":-630.5400774094469},"b2":{"x":1777.7976039522825,"y":-630.2665178391344}}}},"168":{"name":"cAMP transport (ATP-dependent)","bigg_id":"CAMPt","reversibility":false,"label_x":2371.0017055147828,"label_y":-671.4792863938219,"gene_reaction_rule":"Abcc4.1-e","genes":[{"name":"Abcc4.1-e","bigg_id":"Abcc4.1-e"}],"metabolites":[{"bigg_id":"pi[c]","coefficient":1},{"bigg_id":"adp[c]","coefficient":1},{"bigg_id":"h[c]","coefficient":1},{"bigg_id":"h2o[c]","coefficient":-1},{"bigg_id":"camp[e]","coefficient":1},{"bigg_id":"atp[c]","coefficient":-1},{"bigg_id":"camp[c]","coefficient":-1}],"segments":{"1025":{"from_node_id":"1037","to_node_id":"1038","b1":null,"b2":null},"1026":{"from_node_id":"1039","to_node_id":"1038","b1":null,"b2":null},"1027":{"from_node_id":"1039","to_node_id":"1040","b1":{"x":2122.9995082491578,"y":-672.2805559250719},"b2":{"x":2101.1672328585328,"y":-816.8904802414781}},"1028":{"from_node_id":"1039","to_node_id":"1041","b1":{"x":2125.4846156710328,"y":-662.7283708664781},"b2":{"x":2128.5170863741578,"y":-845.3655168625719}},"1029":{"from_node_id":"1039","to_node_id":"1042","b1":{"x":2109.1232875460328,"y":-665.4433977219469},"b2":{"x":2075.5327113741578,"y":-786.6660539719469}},"1030":{"from_node_id":"1037","to_node_id":"1043","b1":{"x":2019.2370570772828,"y":-666.7204973313219},"b2":{"x":1984.2275355929078,"y":-690.8326799485094}},"1031":{"from_node_id":"1039","to_node_id":"1044","b1":{"x":2118.2744105929078,"y":-670.9302751633531},"b2":{"x":2238.9210170382203,"y":-635.4816667649156}},"1032":{"from_node_id":"1037","to_node_id":"1036","b1":{"x":2023.2370570772828,"y":-666.7204973313219},"b2":{"x":1977.7370570772828,"y":-666.7204973313219}},"1033":{"from_node_id":"1037","to_node_id":"1045","b1":{"x":2019.2370570772828,"y":-666.7204973313219},"b2":{"x":2003.1867641085328,"y":-657.5191423508531}}}},"169":{"name":"PGMT","bigg_id":"PGMT","reversibility":true,"label_x":-481.14762578941327,"label_y":-386.7180510630283,"gene_reaction_rule":"Pgm2","genes":[{"name":"Pgm2","bigg_id":"Pgm2"}],"metabolites":[{"bigg_id":"g1p[c]","coefficient":-1},{"bigg_id":"g6p[c]","coefficient":1}],"segments":{"1034":{"from_node_id":"1046","to_node_id":"1047","b1":null,"b2":null},"1035":{"from_node_id":"1048","to_node_id":"1047","b1":null,"b2":null},"1036":{"from_node_id":"1046","to_node_id":"1049","b1":{"x":-470.8759792434151,"y":-444.1623514081073},"b2":{"x":-456.4028682886159,"y":-460.6077014292897}},"1037":{"from_node_id":"1048","to_node_id":"8","b1":{"x":-533.562704952599,"y":-361.1781696632618},"b2":{"x":-537.6739995011482,"y":-355.95816143895445}}}},"170":{"name":"GALU","bigg_id":"GALU","reversibility":true,"label_x":-239.36519409993957,"label_y":-507.3491775993539,"gene_reaction_rule":"Ugp2.2 | Ugp2.1","genes":[{"name":"Ugp2.2","bigg_id":"Ugp2.2"},{"name":"|","bigg_id":"|"},{"name":"Ugp2.1","bigg_id":"Ugp2.1"}],"metabolites":[{"bigg_id":"udpg[c]","coefficient":1},{"bigg_id":"g1p[c]","coefficient":-1},{"bigg_id":"utp[c]","coefficient":-1},{"bigg_id":"ppi[c]","coefficient":1},{"bigg_id":"h[c]","coefficient":-1}],"segments":{"1038":{"from_node_id":"1050","to_node_id":"1051","b1":null,"b2":null},"1039":{"from_node_id":"1052","to_node_id":"1051","b1":null,"b2":null},"1040":{"from_node_id":"1052","to_node_id":"1053","b1":{"x":-172.2320459562057,"y":-574.2468772433418},"b2":{"x":-158.06722818956933,"y":-583.9554448761673}},"1041":{"from_node_id":"1050","to_node_id":"1049","b1":{"x":-262.05223628664237,"y":-521.822327564741},"b2":{"x":-338.5821015544125,"y":-523.2224485616035}},"1042":{"from_node_id":"1050","to_node_id":"1054","b1":{"x":-265.50685899165904,"y":-519.8059987309487},"b2":{"x":-293.8247666065707,"y":-523.0743734522413}},"1043":{"from_node_id":"1052","to_node_id":"1055","b1":{"x":-168.77742325118888,"y":-576.2632060771346},"b2":{"x":-158.98555213133136,"y":-578.8459454421111}},"1044":{"from_node_id":"1050","to_node_id":"1056","b1":{"x":-265.50685899165904,"y":-519.8059987309487},"b2":{"x":-273.9760219816337,"y":-509.2868885163623}}}},"171":{"name":"UGLT","bigg_id":"UGLT","reversibility":true,"label_x":-367.70074006398494,"label_y":-637.8488588166622,"gene_reaction_rule":"Galt.1 | Galt.2 | Galt.3","genes":[{"name":"Galt.1","bigg_id":"Galt.1"},{"name":"|","bigg_id":"|"},{"name":"Galt.2","bigg_id":"Galt.2"},{"name":"Galt.3","bigg_id":"Galt.3"}],"metabolites":[{"bigg_id":"udpg[c]","coefficient":-1},{"bigg_id":"g1p[c]","coefficient":1},{"bigg_id":"gal1p[c]","coefficient":-1},{"bigg_id":"udpgal[c]","coefficient":1}],"segments":{"1045":{"from_node_id":"1057","to_node_id":"1058","b1":null,"b2":null},"1046":{"from_node_id":"1059","to_node_id":"1058","b1":null,"b2":null},"1047":{"from_node_id":"1057","to_node_id":"1053","b1":{"x":-240.72396984709894,"y":-662.7710952255704},"b2":{"x":-239.81373685907664,"y":-670.5465262826917}},"1048":{"from_node_id":"1059","to_node_id":"1049","b1":{"x":-324.525654812121,"y":-601.1815052202534},"b2":{"x":-339.05382061850554,"y":-595.1507430278903}},"1049":{"from_node_id":"1057","to_node_id":"1061","b1":{"x":-237.50082811767498,"y":-665.1399256103911},"b2":{"x":-224.04555360778625,"y":-695.9588107951049}},"1050":{"from_node_id":"1059","to_node_id":"1062","b1":{"x":-327.74879654154483,"y":-598.8126748354329},"b2":{"x":-358.41608807227664,"y":-588.9520572298803}}}},"172":{"name":"UDP4GE","bigg_id":"UDP4GE","reversibility":true,"label_x":-44.47038816065776,"label_y":-625.2882300579734,"gene_reaction_rule":"Gale.2 | Gale.1","genes":[{"name":"Gale.2","bigg_id":"Gale.2"},{"name":"|","bigg_id":"|"},{"name":"Gale.1","bigg_id":"Gale.1"}],"metabolites":[{"bigg_id":"udpg[c]","coefficient":-1},{"bigg_id":"udpgal[c]","coefficient":1}],"segments":{"1051":{"from_node_id":"1063","to_node_id":"1064","b1":null,"b2":null},"1052":{"from_node_id":"1065","to_node_id":"1064","b1":null,"b2":null},"1053":{"from_node_id":"1063","to_node_id":"1053","b1":{"x":-47.79309998602855,"y":-665.9736548626609},"b2":{"x":-70.84242402167308,"y":-666.8371192181296}},"1054":{"from_node_id":"1065","to_node_id":"1066","b1":{"x":56.20690001397145,"y":-665.9736548626609},"b2":{"x":70.62134398369801,"y":-666.8371192181296}}}},"173":{"name":"GALT","bigg_id":"GALT","reversibility":true,"label_x":5.885192369697137,"label_y":-763.2029045008763,"gene_reaction_rule":"Galt.1 | Galt.3 | Galt.2","genes":[{"name":"Galt.1","bigg_id":"Galt.1"},{"name":"|","bigg_id":"|"},{"name":"Galt.3","bigg_id":"Galt.3"},{"name":"Galt.2","bigg_id":"Galt.2"}],"metabolites":[{"bigg_id":"ppi[c]","coefficient":1},{"bigg_id":"utp[c]","coefficient":-1},{"bigg_id":"udpgal[c]","coefficient":1},{"bigg_id":"gal1p[c]","coefficient":-1},{"bigg_id":"h[c]","coefficient":-1}],"segments":{"1055":{"from_node_id":"1067","to_node_id":"1068","b1":null,"b2":null},"1056":{"from_node_id":"1069","to_node_id":"1068","b1":null,"b2":null},"1057":{"from_node_id":"1069","to_node_id":"1070","b1":{"x":70.34404420876928,"y":-739.0795619151208},"b2":{"x":60.99371390725662,"y":-741.1035120616173}},"1058":{"from_node_id":"1067","to_node_id":"1071","b1":{"x":-35.298272044224,"y":-761.5228463606402},"b2":{"x":-48.05991148059388,"y":-790.8188172164497}},"1059":{"from_node_id":"1069","to_node_id":"1066","b1":{"x":66.43136582902869,"y":-739.9107946723624},"b2":{"x":65.69512785820973,"y":-733.0784522259421}},"1060":{"from_node_id":"1067","to_node_id":"1061","b1":{"x":-39.21095042396483,"y":-762.3540791178817},"b2":{"x":-106.20394288153636,"y":-758.7024756634421}},"1061":{"from_node_id":"1067","to_node_id":"1073","b1":{"x":-56.40620570350585,"y":-763.6767719889755},"b2":{"x":-81.20915158839598,"y":-757.7443868334163}}}},"174":{"name":"GALK","bigg_id":"GALK","reversibility":false,"label_x":-317.30245104052625,"label_y":-885.2230506582928,"gene_reaction_rule":"Galk1.1","genes":[{"name":"Galk1.1","bigg_id":"Galk1.1"}],"metabolites":[{"bigg_id":"atp[c]","coefficient":-1},{"bigg_id":"gal1p[c]","coefficient":1},{"bigg_id":"gal[c]","coefficient":-1},{"bigg_id":"adp[c]","coefficient":1},{"bigg_id":"h[c]","coefficient":1}],"segments":{"1062":{"from_node_id":"1074","to_node_id":"1075","b1":null,"b2":null},"1063":{"from_node_id":"1076","to_node_id":"1075","b1":null,"b2":null},"1064":{"from_node_id":"1074","to_node_id":"1077","b1":{"x":-218.999411489745,"y":-932.6732459707928},"b2":{"x":-218.999426748534,"y":-954.3644080801678}},"1065":{"from_node_id":"1076","to_node_id":"1061","b1":{"x":-217.6767033598622,"y":-857.772916380949},"b2":{"x":-217.6767033598622,"y":-848.5393958731365}},"1066":{"from_node_id":"1074","to_node_id":"1078","b1":{"x":-218.99942674853406,"y":-937.9959998770428},"b2":{"x":-217.51332750537,"y":-955.673307005949}},"1067":{"from_node_id":"1076","to_node_id":"1079","b1":{"x":-217.6767033598622,"y":-853.772916380949},"b2":{"x":-219.405173208495,"y":-844.1063514395428}},"1068":{"from_node_id":"1076","to_node_id":"1080","b1":{"x":-217.6767033598622,"y":-853.772916380949},"b2":{"x":-226.23558702685438,"y":-853.934537474699}}}},"175":{"name":"GALOR","bigg_id":"GALOR","reversibility":true,"label_x":-129.8997563383778,"label_y":-983.0557532950115,"gene_reaction_rule":"Akr1a1.2 | Akr1a1.1 | Akr1b1.1","genes":[{"name":"Akr1a1.2","bigg_id":"Akr1a1.2"},{"name":"|","bigg_id":"|"},{"name":"Akr1a1.1","bigg_id":"Akr1a1.1"},{"name":"Akr1b1.1","bigg_id":"Akr1b1.1"}],"metabolites":[{"bigg_id":"galt[c]","coefficient":1},{"bigg_id":"nadph[c]","coefficient":-1},{"bigg_id":"h[c]","coefficient":-1},{"bigg_id":"gal[c]","coefficient":-1},{"bigg_id":"nadp[c]","coefficient":1}],"segments":{"1069":{"from_node_id":"1081","to_node_id":"1082","b1":null,"b2":null},"1070":{"from_node_id":"1083","to_node_id":"1082","b1":null,"b2":null},"1071":{"from_node_id":"1083","to_node_id":"1084","b1":{"x":-15.995352651854375,"y":-1019.7729774161053},"b2":{"x":1.873044822434565,"y":-1019.7729774161053}},"1072":{"from_node_id":"1081","to_node_id":"1085","b1":{"x":-123.99535265185438,"y":-1019.7729774161053},"b2":{"x":-124.47740068652234,"y":-1026.2232947989178}},"1073":{"from_node_id":"1081","to_node_id":"1086","b1":{"x":-123.99535265185438,"y":-1019.7729774161053},"b2":{"x":-133.09272661425672,"y":-1023.2058997793865}},"1074":{"from_node_id":"1081","to_node_id":"1078","b1":{"x":-119.99535265185438,"y":-1019.7729774161053},"b2":{"x":-136.3761662504872,"y":-1021.095670287199}},"1075":{"from_node_id":"1083","to_node_id":"1087","b1":{"x":-11.995352651854375,"y":-1019.7729774161053},"b2":{"x":-8.53812923647962,"y":-1023.5032020254803}}}},"176":{"name":"GALt1r","bigg_id":"GALt1r","reversibility":true,"label_x":-474.02376451708875,"label_y":-1855.5237098379803,"gene_reaction_rule":"Slc2a1.1-e | Slc2a3.1-e","genes":[{"name":"Slc2a1.1-e","bigg_id":"Slc2a1.1-e"},{"name":"|","bigg_id":"|"},{"name":"Slc2a3.1-e","bigg_id":"Slc2a3.1-e"}],"metabolites":[{"bigg_id":"gal[c]","coefficient":1},{"bigg_id":"gal[e]","coefficient":-1}],"segments":{"1076":{"from_node_id":"1088","to_node_id":"1089","b1":null,"b2":null},"1077":{"from_node_id":"1090","to_node_id":"1089","b1":null,"b2":null},"1078":{"from_node_id":"1090","to_node_id":"1078","b1":{"x":-228.43695566477484,"y":-1386.1404199469657},"b2":{"x":-213.8733586332997,"y":-1214.9674354239178}},"1079":{"from_node_id":"1088","to_node_id":"1091","b1":{"x":-308.62958627594253,"y":-1644.147658915429},"b2":{"x":-391.2757297556908,"y":-1773.2769265552984}}}},"177":{"name":"nucleoside-diphosphate kinase (ATP:UDP)","bigg_id":"NDPK2","reversibility":true,"label_x":53.49466066116645,"label_y":-856.2785518427442,"gene_reaction_rule":"NME3.1 | NME6.1 | NME7.2 | NME7.1 | NME12.2 | NME12.1","genes":[{"name":"NME3.1","bigg_id":"NME3.1"},{"name":"|","bigg_id":"|"},{"name":"NME6.1","bigg_id":"NME6.1"},{"name":"NME7.2","bigg_id":"NME7.2"},{"name":"NME7.1","bigg_id":"NME7.1"},{"name":"NME12.2","bigg_id":"NME12.2"},{"name":"NME12.1","bigg_id":"NME12.1"}],"metabolites":[{"bigg_id":"utp[c]","coefficient":1},{"bigg_id":"udp[c]","coefficient":-1},{"bigg_id":"atp[c]","coefficient":-1},{"bigg_id":"adp[c]","coefficient":1}],"segments":{"1080":{"from_node_id":"1092","to_node_id":"1093","b1":null,"b2":null},"1081":{"from_node_id":"1094","to_node_id":"1093","b1":null,"b2":null},"1082":{"from_node_id":"1094","to_node_id":"1071","b1":{"x":51.49466066116645,"y":-894.3185909052442},"b2":{"x":27.581848428195258,"y":-894.3185909052442}},"1083":{"from_node_id":"1092","to_node_id":"1095","b1":{"x":155.49466066116645,"y":-894.3185909052442},"b2":{"x":172.49957399124457,"y":-894.3185909052442}},"1084":{"from_node_id":"1092","to_node_id":"1096","b1":{"x":159.49466066116645,"y":-894.3185909052442},"b2":{"x":170.5583966230805,"y":-894.1551997919629}},"1085":{"from_node_id":"1094","to_node_id":"1097","b1":{"x":47.49466066116645,"y":-894.3185909052442},"b2":{"x":32.462797448581,"y":-894.1552608271192}}}},"178":{"name":"UMP kinase","bigg_id":"UMPK","reversibility":true,"label_x":358.7855236982758,"label_y":-860.2467525263379,"gene_reaction_rule":"UmpK.1","genes":[{"name":"UmpK.1","bigg_id":"UmpK.1"}],"metabolites":[{"bigg_id":"udp[c]","coefficient":1},{"bigg_id":"ump[c]","coefficient":-1},{"bigg_id":"atp[c]","coefficient":-1},{"bigg_id":"adp[c]","coefficient":1}],"segments":{"1086":{"from_node_id":"1098","to_node_id":"1099","b1":null,"b2":null},"1087":{"from_node_id":"1100","to_node_id":"1099","b1":null,"b2":null},"1088":{"from_node_id":"1100","to_node_id":"1095","b1":{"x":351.49466066116645,"y":-894.3185909052442},"b2":{"x":346.5785840010102,"y":-894.3185909052442}},"1089":{"from_node_id":"1098","to_node_id":"1101","b1":{"x":455.49466066116645,"y":-894.3185909052442},"b2":{"x":471.6361096357758,"y":-894.3185909052442}},"1090":{"from_node_id":"1098","to_node_id":"1102","b1":{"x":459.49466066116645,"y":-894.3185909052442},"b2":{"x":461.2994091963227,"y":-894.1552608271192}},"1091":{"from_node_id":"1100","to_node_id":"1103","b1":{"x":347.49466066116645,"y":-894.3185909052442},"b2":{"x":348.11551027054145,"y":-895.4778926630567}}}},"179":{"name":"OMPDC","bigg_id":"OMPDC","reversibility":false,"label_x":631.0085766767914,"label_y":-858.9240596552442,"gene_reaction_rule":"Umps.1","genes":[{"name":"Umps.1","bigg_id":"Umps.1"}],"metabolites":[{"bigg_id":"ump[c]","coefficient":1},{"bigg_id":"co2[c]","coefficient":1},{"bigg_id":"orot5p[c]","coefficient":-1},{"bigg_id":"h[c]","coefficient":-1}],"segments":{"1092":{"from_node_id":"1104","to_node_id":"1105","b1":null,"b2":null},"1093":{"from_node_id":"1106","to_node_id":"1105","b1":null,"b2":null},"1094":{"from_node_id":"1106","to_node_id":"1101","b1":{"x":651.4946606611664,"y":-894.3185909052442},"b2":{"x":629.3088086103852,"y":-894.3185909052442}},"1095":{"from_node_id":"1106","to_node_id":"1107","b1":{"x":647.4946606611664,"y":-894.3185909052442},"b2":{"x":643.1739209150727,"y":-898.0488765497754}},"1096":{"from_node_id":"1104","to_node_id":"1108","b1":{"x":755.4946606611664,"y":-894.3185909052442},"b2":{"x":800.9946606611664,"y":-894.3185909052442}},"1097":{"from_node_id":"1104","to_node_id":"1109","b1":{"x":759.4946606611664,"y":-894.3185909052442},"b2":{"x":766.5903027510102,"y":-891.5097530146192}}}},"180":{"name":"5'-nucleotidase (UMP)","bigg_id":"NTD2","reversibility":false,"label_x":564.9765942549164,"label_y":-1318.7675044794628,"gene_reaction_rule":"Nt5C3.1","genes":[{"name":"Nt5C3.1","bigg_id":"Nt5C3.1"}],"metabolites":[{"bigg_id":"pi[c]","coefficient":1},{"bigg_id":"h2o[c]","coefficient":-1},{"bigg_id":"ump[c]","coefficient":-1},{"bigg_id":"uri[c]","coefficient":1}],"segments":{"1098":{"from_node_id":"1110","to_node_id":"1111","b1":null,"b2":null},"1099":{"from_node_id":"1112","to_node_id":"1111","b1":null,"b2":null},"1100":{"from_node_id":"1112","to_node_id":"1113","b1":{"x":553.4945996260102,"y":-1303.7717769404003},"b2":{"x":552.1914685224946,"y":-1319.328356530244}},"1101":{"from_node_id":"1110","to_node_id":"1114","b1":{"x":553.4945996260102,"y":-967.1550777216504},"b2":{"x":539.1082470869477,"y":-950.8005244989942}},"1102":{"from_node_id":"1110","to_node_id":"1101","b1":{"x":553.4945996260102,"y":-960.5734126825879},"b2":{"x":553.4946606611664,"y":-946.8185909052442}},"1103":{"from_node_id":"1112","to_node_id":"1115","b1":{"x":553.4945996260102,"y":-1315.5431392450878},"b2":{"x":553.6579907392914,"y":-1319.020006920869}}}},"181":{"name":"uridine facilated transport in cytosol","bigg_id":"URIt","reversibility":true,"label_x":-25.059378385926355,"label_y":-2225.0333544192963,"gene_reaction_rule":"Slc29a1.1-e","genes":[{"name":"Slc29a1.1-e","bigg_id":"Slc29a1.1-e"}],"metabolites":[{"bigg_id":"uri[e]","coefficient":-1},{"bigg_id":"uri[c]","coefficient":1}],"segments":{"1104":{"from_node_id":"1116","to_node_id":"1117","b1":null,"b2":null},"1105":{"from_node_id":"1118","to_node_id":"1117","b1":null,"b2":null},"1106":{"from_node_id":"1116","to_node_id":"1119","b1":{"x":-66.43453531909324,"y":-2223.265188651087},"b2":{"x":-58.10000198820111,"y":-2215.521836244198}},"1107":{"from_node_id":"1118","to_node_id":"1115","b1":{"x":527.2514221456116,"y":-1670.033965537968},"b2":{"x":555.2358715986664,"y":-1581.2850215693065}}}},"182":{"name":"ORPT","bigg_id":"ORPT","reversibility":true,"label_x":866.2993481611664,"label_y":-1002.5734737177443,"gene_reaction_rule":"Umps.1","genes":[{"name":"Umps.1","bigg_id":"Umps.1"}],"metabolites":[{"bigg_id":"orot[c]","coefficient":-1},{"bigg_id":"ppi[c]","coefficient":1},{"bigg_id":"orot5p[c]","coefficient":1},{"bigg_id":"prpp[c]","coefficient":-1}],"segments":{"1108":{"from_node_id":"1120","to_node_id":"1121","b1":null,"b2":null},"1109":{"from_node_id":"1122","to_node_id":"1121","b1":null,"b2":null},"1110":{"from_node_id":"1120","to_node_id":"1123","b1":{"x":854.9199536299164,"y":-1344.9824092646193},"b2":{"x":856.2427075361664,"y":-1326.8431270380568}},"1111":{"from_node_id":"1122","to_node_id":"1124","b1":{"x":850.8492138838227,"y":-968.4778316279005},"b2":{"x":852.6846020674164,"y":-964.3221309443067}},"1112":{"from_node_id":"1122","to_node_id":"1108","b1":{"x":852.1719067549164,"y":-969.832445885713},"b2":{"x":853.4946606611664,"y":-964.0138423700879}},"1113":{"from_node_id":"1120","to_node_id":"1125","b1":{"x":858.888093278354,"y":-1345.0142696161818},"b2":{"x":853.760651872104,"y":-1336.2372920771193}}}},"183":{"name":"OROTt","bigg_id":"OROTt","reversibility":true,"label_x":1631.340804340694,"label_y":-1936.6287786597304,"gene_reaction_rule":"","genes":[],"metabolites":[{"bigg_id":"orot[e]","coefficient":-1},{"bigg_id":"orot[c]","coefficient":1}],"segments":{"1114":{"from_node_id":"1126","to_node_id":"1127","b1":null,"b2":null},"1115":{"from_node_id":"1128","to_node_id":"1127","b1":null,"b2":null},"1116":{"from_node_id":"1126","to_node_id":"1129","b1":{"x":1296.0714609173813,"y":-1811.4989040957435},"b2":{"x":1541.03891735134,"y":-1929.101785802859}},"1117":{"from_node_id":"1128","to_node_id":"1123","b1":{"x":924.5425122236666,"y":-1688.5253780146195},"b2":{"x":855.046296403354,"y":-1555.9488399286818}}}},"184":{"name":"adenine reversible transport, cytosol","bigg_id":"ADEt","reversibility":true,"label_x":1688.8554382330572,"label_y":2331.3653594354405,"gene_reaction_rule":"Slc29a2.1-e","genes":[{"name":"Slc29a2.1-e","bigg_id":"Slc29a2.1-e"}],"metabolites":[{"bigg_id":"ade[c]","coefficient":1},{"bigg_id":"ade[e]","coefficient":-1}],"segments":{"1118":{"from_node_id":"1131","to_node_id":"1132","b1":null,"b2":null},"1119":{"from_node_id":"1133","to_node_id":"1132","b1":null,"b2":null},"1120":{"from_node_id":"1133","to_node_id":"1134","b1":{"x":1428.4857177631538,"y":2193.695916106887},"b2":{"x":1384.7181953863442,"y":2181.259920569922}},"1121":{"from_node_id":"1131","to_node_id":"1130","b1":{"x":1731.8932860721807,"y":2284.3894492008967},"b2":{"x":1767.4414480974287,"y":2295.4555716909863}}}},"185":{"name":"adenosine facilated transport in cytosol","bigg_id":"ADNt","reversibility":true,"label_x":-1089.4953858573895,"label_y":-986.340735050599,"gene_reaction_rule":"Slc29a1.1-e","genes":[{"name":"Slc29a1.1-e","bigg_id":"Slc29a1.1-e"}],"metabolites":[{"bigg_id":"adn[e]","coefficient":-1},{"bigg_id":"adn[c]","coefficient":1}],"segments":{"1122":{"from_node_id":"1136","to_node_id":"1137","b1":null,"b2":null},"1123":{"from_node_id":"1138","to_node_id":"1137","b1":null,"b2":null},"1124":{"from_node_id":"1136","to_node_id":"1135","b1":{"x":-1094.6413499336084,"y":-968.4819126236534},"b2":{"x":-1117.5682933538174,"y":-983.0426683418686}},"1125":{"from_node_id":"1138","to_node_id":"1139","b1":{"x":-859.9850980995183,"y":-843.0646609632912},"b2":{"x":-859.7150609026237,"y":-838.9357788249249}}}},"186":{"name":"AKGtr","bigg_id":"AKGtr","reversibility":true,"label_x":-1320.0582054151664,"label_y":-708.1514006311743,"gene_reaction_rule":"Slc13a3.1-e | Slc13a3.2-e","genes":[{"name":"Slc13a3.1-e","bigg_id":"Slc13a3.1-e"},{"name":"|","bigg_id":"|"},{"name":"Slc13a3.2-e","bigg_id":"Slc13a3.2-e"}],"metabolites":[{"bigg_id":"akg[c]","coefficient":1},{"bigg_id":"akg[e]","coefficient":-1}],"segments":{"1126":{"from_node_id":"1141","to_node_id":"1142","b1":null,"b2":null},"1127":{"from_node_id":"1143","to_node_id":"1142","b1":null,"b2":null},"1128":{"from_node_id":"1143","to_node_id":"1144","b1":{"x":-1156.7199344597088,"y":-625.9729066155054},"b2":{"x":-1026.7704352050214,"y":-575.6570077692049}},"1129":{"from_node_id":"1141","to_node_id":"1140","b1":{"x":-1312.7396429842436,"y":-687.2326370077853},"b2":{"x":-1355.2149902126575,"y":-703.5450518451418}}}},"187":{"name":"Alanine-Sodium symporter","bigg_id":"ALAt4","reversibility":true,"label_x":1582.3085596926537,"label_y":2546.6255420633956,"gene_reaction_rule":"Slc7a3.1 | Slc38a4.1 | Slc38a1.1 | Slc7a1.1 | Slc6a14.1 | Slc38a2.1 | Slc7a2.1","genes":[{"name":"Slc7a3.1","bigg_id":"Slc7a3.1"},{"name":"|","bigg_id":"|"},{"name":"Slc38a4.1","bigg_id":"Slc38a4.1"},{"name":"Slc38a1.1","bigg_id":"Slc38a1.1"},{"name":"Slc7a1.1","bigg_id":"Slc7a1.1"},{"name":"Slc6a14.1","bigg_id":"Slc6a14.1"},{"name":"Slc38a2.1","bigg_id":"Slc38a2.1"},{"name":"Slc7a2.1","bigg_id":"Slc7a2.1"}],"metabolites":[{"bigg_id":"ala-L[e]","coefficient":-1},{"bigg_id":"na1[c]","coefficient":1},{"bigg_id":"ala-L[c]","coefficient":1},{"bigg_id":"na1[e]","coefficient":-1}],"segments":{"1130":{"from_node_id":"1146","to_node_id":"1147","b1":null,"b2":null},"1131":{"from_node_id":"1148","to_node_id":"1147","b1":null,"b2":null},"1132":{"from_node_id":"1146","to_node_id":"1145","b1":{"x":1643.769161494459,"y":2492.614651500293},"b2":{"x":1687.786003378656,"y":2504.137135197029}},"1133":{"from_node_id":"1148","to_node_id":"1149","b1":{"x":1323.808638840776,"y":2393.376164510791},"b2":{"x":1316.9464222073407,"y":2392.742214075353}},"1134":{"from_node_id":"1148","to_node_id":"1150","b1":{"x":1319.939026367438,"y":2392.363198911079},"b2":{"x":1321.3304009622857,"y":2392.6019988024814}},"1135":{"from_node_id":"1146","to_node_id":"1151","b1":{"x":1647.6387739677962,"y":2493.6276171000072},"b2":{"x":1687.4331586889064,"y":2529.4103949706537}}}},"188":{"name":"5OXPROt","bigg_id":"5OXPROt","reversibility":true,"label_x":58.9576720978086,"label_y":4261.467622244227,"gene_reaction_rule":"","genes":[],"metabolites":[{"bigg_id":"5oxpro[e]","coefficient":-1},{"bigg_id":"5oxpro[c]","coefficient":1}],"segments":{"1136":{"from_node_id":"1153","to_node_id":"1154","b1":null,"b2":null},"1137":{"from_node_id":"1155","to_node_id":"1154","b1":null,"b2":null},"1138":{"from_node_id":"1153","to_node_id":"1152","b1":{"x":130.46206932600415,"y":4102.721785329685},"b2":{"x":167.19124153141297,"y":4171.793970509936}},"1139":{"from_node_id":"1155","to_node_id":"1156","b1":{"x":89.95571490565789,"y":3889.540644047698},"b2":{"x":60.460763311751094,"y":3699.8501906511706}}}},"189":{"name":"ARAB-Lt","bigg_id":"ARAB-Lt","reversibility":true,"label_x":341.5217254207232,"label_y":4136.494879153669,"gene_reaction_rule":"","genes":[],"metabolites":[{"bigg_id":"arab-L[e]","coefficient":-1},{"bigg_id":"arab-L[c]","coefficient":1}],"segments":{"1140":{"from_node_id":"1158","to_node_id":"1159","b1":null,"b2":null},"1141":{"from_node_id":"1160","to_node_id":"1159","b1":null,"b2":null},"1142":{"from_node_id":"1158","to_node_id":"1157","b1":{"x":417.1776801780363,"y":4019.4950680751117},"b2":{"x":434.1400797691517,"y":4059.657922590357}},"1143":{"from_node_id":"1160","to_node_id":"1161","b1":{"x":290.3415764703533,"y":3738.7459230660684},"b2":{"x":273.3791768792373,"y":3696.525939644577}}}},"190":{"name":"L-arginine transport via diffusion","bigg_id":"ARGt5r","reversibility":true,"label_x":-1807.5505959695083,"label_y":680.3049069324675,"gene_reaction_rule":"","genes":[],"metabolites":[{"bigg_id":"arg-L[e]","coefficient":-1},{"bigg_id":"arg-L[c]","coefficient":1}],"segments":{"1144":{"from_node_id":"1163","to_node_id":"1164","b1":null,"b2":null},"1145":{"from_node_id":"1165","to_node_id":"1164","b1":null,"b2":null},"1146":{"from_node_id":"1163","to_node_id":"1162","b1":{"x":-1729.1951718308433,"y":703.661371370456},"b2":{"x":-1812.796719651083,"y":703.6979207620934}},"1147":{"from_node_id":"1165","to_node_id":"1166","b1":{"x":-1427.1636498557532,"y":703.1228163749511},"b2":{"x":-1381.6636645355138,"y":703.0862669833127}}}},"191":{"name":"arginase","bigg_id":"ARGN","reversibility":false,"label_x":-1245.8356640950283,"label_y":805.6986098936936,"gene_reaction_rule":"Arg1.1","genes":[{"name":"Arg1.1","bigg_id":"Arg1.1"}],"metabolites":[{"bigg_id":"urea[c]","coefficient":1},{"bigg_id":"h2o[c]","coefficient":-1},{"bigg_id":"orn[c]","coefficient":1},{"bigg_id":"arg-L[c]","coefficient":-1}],"segments":{"1148":{"from_node_id":"1167","to_node_id":"1168","b1":null,"b2":null},"1149":{"from_node_id":"1169","to_node_id":"1168","b1":null,"b2":null},"1150":{"from_node_id":"1169","to_node_id":"1170","b1":{"x":-1255.6481566439406,"y":856.9405314506917},"b2":{"x":-1259.4155493546373,"y":875.8644622774323}},"1151":{"from_node_id":"1167","to_node_id":"1171","b1":{"x":-1260.6798735765192,"y":709.1489967859216},"b2":{"x":-1229.6170695095075,"y":643.8537806071454}},"1152":{"from_node_id":"1169","to_node_id":"1172","b1":{"x":-1256.917825779271,"y":870.1422392077893},"b2":{"x":-1258.9690800801204,"y":928.1818334926925}},"1153":{"from_node_id":"1167","to_node_id":"1166","b1":{"x":-1258.4387142227606,"y":710.9074509735492},"b2":{"x":-1276.6636984118845,"y":703.0019222333872}}}},"192":{"name":"Ornithine Decarboxylase","bigg_id":"ORNDC","reversibility":false,"label_x":-1185.6223408598644,"label_y":1124.8078064414753,"gene_reaction_rule":"Odc1.1","genes":[{"name":"Odc1.1","bigg_id":"Odc1.1"}],"metabolites":[{"bigg_id":"ptrc[c]","coefficient":1},{"bigg_id":"orn[c]","coefficient":-1},{"bigg_id":"co2[c]","coefficient":1},{"bigg_id":"h[c]","coefficient":-1}],"segments":{"1154":{"from_node_id":"1173","to_node_id":"1174","b1":null,"b2":null},"1155":{"from_node_id":"1175","to_node_id":"1174","b1":null,"b2":null},"1156":{"from_node_id":"1175","to_node_id":"1176","b1":{"x":-1204.240569649542,"y":1061.8411385334634},"b2":{"x":-1250.0830506984476,"y":1057.553399342194}},"1157":{"from_node_id":"1173","to_node_id":"1172","b1":{"x":-1201.3293680978204,"y":1011.858848723286},"b2":{"x":-1207.48045483539,"y":1001.380243248118}},"1158":{"from_node_id":"1175","to_node_id":"1177","b1":{"x":-1205.268384599021,"y":1061.4388579458814},"b2":{"x":-1200.4484084586843,"y":1200.98732189751}},"1159":{"from_node_id":"1173","to_node_id":"1178","b1":{"x":-1203.793437366547,"y":1003.5222322450609},"b2":{"x":-1185.002987134696,"y":980.7672101194021}}}},"193":{"name":"Urea transport via facilitate diffusion","bigg_id":"UREAt","reversibility":true,"label_x":-1840.454588075695,"label_y":857.5156125551421,"gene_reaction_rule":"Slc14a1.1-e","genes":[{"name":"Slc14a1.1-e","bigg_id":"Slc14a1.1-e"}],"metabolites":[{"bigg_id":"urea[c]","coefficient":1},{"bigg_id":"urea[e]","coefficient":-1}],"segments":{"1160":{"from_node_id":"1179","to_node_id":"1180","b1":null,"b2":null},"1161":{"from_node_id":"1181","to_node_id":"1180","b1":null,"b2":null},"1162":{"from_node_id":"1181","to_node_id":"1170","b1":{"x":-1422.4038236025644,"y":873.3552505132488},"b2":{"x":-1376.9038382823219,"y":873.318701121615}},"1163":{"from_node_id":"1179","to_node_id":"1182","b1":{"x":-1751.8452576870295,"y":873.8938055087579},"b2":{"x":-1858.3074012103898,"y":873.9303549003926}}}},"194":{"name":"puterscine transport (faciliated)","bigg_id":"PTRCt","reversibility":true,"label_x":-1890.7848313113986,"label_y":1044.4120809051046,"gene_reaction_rule":"","genes":[],"metabolites":[{"bigg_id":"ptrc[c]","coefficient":1},{"bigg_id":"ptrc[e]","coefficient":-1}],"segments":{"1164":{"from_node_id":"1183","to_node_id":"1184","b1":null,"b2":null},"1165":{"from_node_id":"1185","to_node_id":"1184","b1":null,"b2":null},"1166":{"from_node_id":"1185","to_node_id":"1176","b1":{"x":-1423.1912201585778,"y":1055.93244396087},"b2":{"x":-1377.691234838342,"y":1055.8958945692361}},"1167":{"from_node_id":"1183","to_node_id":"1186","b1":{"x":-1774.288660102418,"y":1056.4709989563767},"b2":{"x":-1906.1516825320352,"y":1056.5075483480139}}}},"195":{"name":"CO2 transporter via diffusion","bigg_id":"CO2t","reversibility":true,"label_x":-1928.589189059394,"label_y":1180.876868858446,"gene_reaction_rule":"","genes":[],"metabolites":[{"bigg_id":"co2[c]","coefficient":1},{"bigg_id":"co2[e]","coefficient":-1}],"segments":{"1168":{"from_node_id":"1187","to_node_id":"1188","b1":null,"b2":null},"1169":{"from_node_id":"1189","to_node_id":"1188","b1":null,"b2":null},"1170":{"from_node_id":"1189","to_node_id":"1177","b1":{"x":-1421.8584929456392,"y":1198.8861235157738},"b2":{"x":-1376.3585076253958,"y":1198.849574124135}},"1171":{"from_node_id":"1187","to_node_id":"1190","b1":{"x":-1812.1284182410382,"y":1201.3439900347153},"b2":{"x":-1919.8593605925303,"y":1198.8405003638513}}}},"196":{"name":"HCO3 equilibration reaction","bigg_id":"HCO3E","reversibility":true,"label_x":-1294.8254455956962,"label_y":1335.1144289037452,"gene_reaction_rule":"Ca1.1 | Ca2.1 | Ca3.1","genes":[{"name":"Ca1.1","bigg_id":"Ca1.1"},{"name":"|","bigg_id":"|"},{"name":"Ca2.1","bigg_id":"Ca2.1"},{"name":"Ca3.1","bigg_id":"Ca3.1"}],"metabolites":[{"bigg_id":"h2o[c]","coefficient":-1},{"bigg_id":"hco3[c]","coefficient":1},{"bigg_id":"co2[c]","coefficient":-1},{"bigg_id":"h[c]","coefficient":1}],"segments":{"1172":{"from_node_id":"1191","to_node_id":"1192","b1":null,"b2":null},"1173":{"from_node_id":"1193","to_node_id":"1192","b1":null,"b2":null},"1174":{"from_node_id":"1191","to_node_id":"1194","b1":{"x":-1313.6417285805792,"y":1359.9806388601955},"b2":{"x":-1323.9127902795813,"y":1312.4412943575958}},"1175":{"from_node_id":"1193","to_node_id":"1195","b1":{"x":-1312.7458491913344,"y":1394.1789048580458},"b2":{"x":-1311.422929179907,"y":1545.1360710414956}},"1176":{"from_node_id":"1191","to_node_id":"1177","b1":{"x":-1311.9075233840117,"y":1357.0331999292534},"b2":{"x":-1323.8163521886186,"y":1251.3073848109862}},"1177":{"from_node_id":"1193","to_node_id":"1196","b1":{"x":-1311.8833893971942,"y":1374.4643385104173},"b2":{"x":-1359.9552546507052,"y":1394.840691487182}}}},"197":{"name":"bicarbonate transport (Cl-/HCO3- exchange)","bigg_id":"HCO3_CLt","reversibility":true,"label_x":-2075.917964925111,"label_y":1581.789746894622,"gene_reaction_rule":"Slc4a1.1-e","genes":[{"name":"Slc4a1.1-e","bigg_id":"Slc4a1.1-e"}],"metabolites":[{"bigg_id":"hco3[c]","coefficient":1},{"bigg_id":"cl[e]","coefficient":1},{"bigg_id":"cl[c]","coefficient":-1},{"bigg_id":"hco3[e]","coefficient":-1}],"segments":{"1178":{"from_node_id":"1197","to_node_id":"1198","b1":null,"b2":null},"1179":{"from_node_id":"1199","to_node_id":"1198","b1":null,"b2":null},"1180":{"from_node_id":"1199","to_node_id":"1195","b1":{"x":-2019.5240608035456,"y":1606.861501551948},"b2":{"x":-1386.5332307567478,"y":1606.4609384884402}},"1181":{"from_node_id":"1199","to_node_id":"1200","b1":{"x":-2009.3442525237615,"y":1606.8581663483055},"b2":{"x":-1912.4425165066696,"y":1672.698794701002}},"1182":{"from_node_id":"1197","to_node_id":"1201","b1":{"x":-1522.5653484036384,"y":1606.3983475630798},"b2":{"x":-1572.0866111217742,"y":1557.8630891183125}},"1183":{"from_node_id":"1197","to_node_id":"1202","b1":{"x":-1526.565347113105,"y":1606.4015606964085},"b2":{"x":-2053.21909008858,"y":1606.3394986963885}}}},"198":{"name":"H2O transport via diffusion","bigg_id":"H2Ot","reversibility":true,"label_x":-1974.852992310407,"label_y":1260.946501704253,"gene_reaction_rule":"Slc5a1.1-e","genes":[{"name":"Slc5a1.1-e","bigg_id":"Slc5a1.1-e"}],"metabolites":[{"bigg_id":"h2o[c]","coefficient":1},{"bigg_id":"h2o[e]","coefficient":-1}],"segments":{"1184":{"from_node_id":"1203","to_node_id":"1204","b1":null,"b2":null},"1185":{"from_node_id":"1205","to_node_id":"1204","b1":null,"b2":null},"1186":{"from_node_id":"1205","to_node_id":"1194","b1":{"x":-1758.7432678763416,"y":1282.0894233537674},"b2":{"x":-1440.8754233163322,"y":1281.0484219566588}},"1187":{"from_node_id":"1203","to_node_id":"1206","b1":{"x":-1862.7432343226037,"y":1282.1729648203673},"b2":{"x":-1953.3292998987463,"y":1282.1580116109162}}}},"199":{"name":"proton diffusion","bigg_id":"Ht","reversibility":true,"label_x":-2017.353928152786,"label_y":1380.6095427813289,"gene_reaction_rule":"","genes":[],"metabolites":[{"bigg_id":"h[e]","coefficient":1},{"bigg_id":"h[c]","coefficient":-1}],"segments":{"1188":{"from_node_id":"1207","to_node_id":"1208","b1":null,"b2":null},"1189":{"from_node_id":"1209","to_node_id":"1208","b1":null,"b2":null},"1190":{"from_node_id":"1209","to_node_id":"1210","b1":{"x":-1997.5474058559662,"y":1399.4164672896786},"b2":{"x":-2015.820471249549,"y":1399.4311457432832}},"1191":{"from_node_id":"1207","to_node_id":"1196","b1":{"x":-1933.948671492155,"y":1399.3653794699067},"b2":{"x":-1465.4714519321515,"y":1399.185462057169}}}},"200":{"name":"ASNt4","bigg_id":"ASNt4","reversibility":true,"label_x":-2240.9353506218176,"label_y":2582.110187751158,"gene_reaction_rule":"Slc38a4.1 | Slc38a2.1 | Slc38a1.1 | Slc6a14.1","genes":[{"name":"Slc38a4.1","bigg_id":"Slc38a4.1"},{"name":"|","bigg_id":"|"},{"name":"Slc38a2.1","bigg_id":"Slc38a2.1"},{"name":"Slc38a1.1","bigg_id":"Slc38a1.1"},{"name":"Slc6a14.1","bigg_id":"Slc6a14.1"}],"metabolites":[{"bigg_id":"asn-L[e]","coefficient":-1},{"bigg_id":"asn-L[c]","coefficient":1},{"bigg_id":"na1[c]","coefficient":1},{"bigg_id":"na1[e]","coefficient":-1}],"segments":{"1192":{"from_node_id":"1212","to_node_id":"1213","b1":null,"b2":null},"1193":{"from_node_id":"1214","to_node_id":"1213","b1":null,"b2":null},"1194":{"from_node_id":"1212","to_node_id":"1211","b1":{"x":-2215.0351873605728,"y":2599.1605034063336},"b2":{"x":-2260.5351726808117,"y":2599.1970527979693}},"1195":{"from_node_id":"1214","to_node_id":"1215","b1":{"x":-1664.960940776109,"y":2598.621948410825},"b2":{"x":-1619.4609554558715,"y":2598.5853990191913}},"1196":{"from_node_id":"1214","to_node_id":"1216","b1":{"x":-1660.9609420666388,"y":2598.6187352774978},"b2":{"x":-1655.945182677117,"y":2596.048665333329}},"1197":{"from_node_id":"1212","to_node_id":"1217","b1":{"x":-2219.0351860700457,"y":2599.1637165396633},"b2":{"x":-2237.246219316793,"y":2601.211556259283}}}},"201":{"name":"calcium (Ca+2) transport via diffusion (extracellular to periplasm)","bigg_id":"CA2t","reversibility":true,"label_x":-2289.592195000306,"label_y":2722.1115640246558,"gene_reaction_rule":"","genes":[],"metabolites":[{"bigg_id":"ca2[e]","coefficient":-1},{"bigg_id":"ca2[c]","coefficient":1}],"segments":{"1198":{"from_node_id":"1219","to_node_id":"1220","b1":null,"b2":null},"1199":{"from_node_id":"1221","to_node_id":"1220","b1":null,"b2":null},"1200":{"from_node_id":"1219","to_node_id":"1218","b1":{"x":-2237.893691895314,"y":2734.2616111251414},"b2":{"x":-2283.393677215555,"y":2734.2981605167784}},"1201":{"from_node_id":"1221","to_node_id":"1222","b1":{"x":-1671.731310545223,"y":2739.7560151140096},"b2":{"x":-1626.2313252249842,"y":2739.7194657223745}}}},"202":{"name":"catalase","bigg_id":"CAT","reversibility":false,"label_x":-1218.7284916681401,"label_y":457.16993867566725,"gene_reaction_rule":"Cat.1","genes":[{"name":"Cat.1","bigg_id":"Cat.1"}],"metabolites":[{"bigg_id":"o2[c]","coefficient":1},{"bigg_id":"h2o[c]","coefficient":2},{"bigg_id":"h2o2[c]","coefficient":-2}],"segments":{"1202":{"from_node_id":"1223","to_node_id":"1224","b1":null,"b2":null},"1203":{"from_node_id":"1225","to_node_id":"1224","b1":null,"b2":null},"1204":{"from_node_id":"1225","to_node_id":"1226","b1":{"x":-1228.1463412788585,"y":531.9461775914651},"b2":{"x":-1246.9840359626478,"y":527.8833187860441}},"1205":{"from_node_id":"1225","to_node_id":"1171","b1":{"x":-1228.0237036837243,"y":527.9480580309382},"b2":{"x":-1228.5947234537548,"y":528.3695236771687}},"1206":{"from_node_id":"1223","to_node_id":"1227","b1":{"x":-1226.5566882829917,"y":446.0269039200798},"b2":{"x":-1236.9373611376018,"y":358.0805585534695}}}},"203":{"name":"o2 transport (diffusion)","bigg_id":"O2t","reversibility":true,"label_x":-1756.4812310138168,"label_y":503.79079501896604,"gene_reaction_rule":"","genes":[],"metabolites":[{"bigg_id":"o2[c]","coefficient":1},{"bigg_id":"o2[e]","coefficient":-1}],"segments":{"1207":{"from_node_id":"1228","to_node_id":"1229","b1":null,"b2":null},"1208":{"from_node_id":"1230","to_node_id":"1229","b1":null,"b2":null},"1209":{"from_node_id":"1230","to_node_id":"1226","b1":{"x":-1417.6949929078773,"y":526.5599984067617},"b2":{"x":-1372.1950075876366,"y":526.5234490151265}},"1210":{"from_node_id":"1228","to_node_id":"1231","b1":{"x":-1688.4394055079638,"y":523.0765197108631},"b2":{"x":-1764.4205920000786,"y":523.1130691025}}}},"204":{"name":"hydrogen peroxide transport via diffusion","bigg_id":"H2O2t","reversibility":true,"label_x":-1715.2411750762126,"label_y":335.8363647516885,"gene_reaction_rule":"","genes":[],"metabolites":[{"bigg_id":"h2o2[c]","coefficient":1},{"bigg_id":"h2o2[e]","coefficient":-1}],"segments":{"1211":{"from_node_id":"1232","to_node_id":"1233","b1":null,"b2":null},"1212":{"from_node_id":"1234","to_node_id":"1233","b1":null,"b2":null},"1213":{"from_node_id":"1234","to_node_id":"1227","b1":{"x":-1417.48960493902,"y":359.9795000242498},"b2":{"x":-1371.9896196187779,"y":359.94295063261325}},"1214":{"from_node_id":"1232","to_node_id":"1235","b1":{"x":-1677.9495937109846,"y":356.49602132834934},"b2":{"x":-1723.4495790312244,"y":356.5325707199886}}}},"206":{"name":"dehydroascorbate transport (uniport)","bigg_id":"DHAAt1r","reversibility":true,"label_x":-2303.021855957014,"label_y":2852.3273069011893,"gene_reaction_rule":"Glut1","genes":[{"name":"Glut1","bigg_id":"Glut1"}],"metabolites":[{"bigg_id":"dhdascb[c]","coefficient":1},{"bigg_id":"dhdascb[e]","coefficient":-1}],"segments":{"1221":{"from_node_id":"1243","to_node_id":"1244","b1":null,"b2":null},"1222":{"from_node_id":"1245","to_node_id":"1244","b1":null,"b2":null},"1223":{"from_node_id":"1245","to_node_id":"1246","b1":{"x":-1665.010947087867,"y":2865.5525685374178},"b2":{"x":-1619.5109617676299,"y":2865.5160191457826}},"1224":{"from_node_id":"1243","to_node_id":"1242","b1":{"x":-2257.3168831254575,"y":2868.102109861048},"b2":{"x":-2302.8168684456946,"y":2868.1386592526846}}}},"208":{"name":"Homocysteine transport (extracellular)","bigg_id":"HCYSte","reversibility":true,"label_x":-153.35135752557574,"label_y":4384.082536196705,"gene_reaction_rule":"","genes":[],"metabolites":[{"bigg_id":"hcys-L[e]","coefficient":-1},{"bigg_id":"hcys-L[c]","coefficient":1}],"segments":{"1232":{"from_node_id":"1254","to_node_id":"1255","b1":null,"b2":null},"1233":{"from_node_id":"1256","to_node_id":"1255","b1":null,"b2":null},"1234":{"from_node_id":"1254","to_node_id":"1257","b1":{"x":-34.82788068200527,"y":4288.49266062316},"b2":{"x":-38.49061871469124,"y":4342.240681331399}},"1235":{"from_node_id":"1256","to_node_id":"762","b1":{"x":-36.42542583795614,"y":4184.504931301499},"b2":{"x":-59.58418086441134,"y":3502.978990579514}}}},"209":{"name":"DASCBR","bigg_id":"DASCBR","reversibility":false,"label_x":-51.261317365590116,"label_y":2900.5169289177425,"gene_reaction_rule":"Grx1.1 | Grx2.1 | Grx2.2","genes":[{"name":"Grx1.1","bigg_id":"Grx1.1"},{"name":"|","bigg_id":"|"},{"name":"Grx2.1","bigg_id":"Grx2.1"},{"name":"Grx2.2","bigg_id":"Grx2.2"}],"metabolites":[{"bigg_id":"nadph[c]","coefficient":-1},{"bigg_id":"nadp[c]","coefficient":1},{"bigg_id":"ascb-L[c]","coefficient":1},{"bigg_id":"dhdascb[c]","coefficient":-1},{"bigg_id":"h[c]","coefficient":-1}],"segments":{"1236":{"from_node_id":"1258","to_node_id":"1259","b1":null,"b2":null},"1237":{"from_node_id":"1260","to_node_id":"1259","b1":null,"b2":null},"1238":{"from_node_id":"1258","to_node_id":"1261","b1":{"x":85.54706233825542,"y":2841.1867366410543},"b2":{"x":83.57884552610523,"y":2831.9008384607314}},"1239":{"from_node_id":"1260","to_node_id":"1262","b1":{"x":84.32964865449844,"y":2949.1798748671577},"b2":{"x":73.83670496983174,"y":2955.199093305548}},"1240":{"from_node_id":"1260","to_node_id":"880","b1":{"x":84.3747380501936,"y":2945.18012900693},"b2":{"x":87.2318537118308,"y":2971.354454921628}},"1241":{"from_node_id":"1258","to_node_id":"881","b1":{"x":85.5921517339506,"y":2837.186990780827},"b2":{"x":84.63355487253102,"y":2818.046690769522}},"1242":{"from_node_id":"1258","to_node_id":"1264","b1":{"x":85.5921517339506,"y":2837.186990780827},"b2":{"x":86.307317746803,"y":2830.2788563268114}}}},"210":{"name":"AMPTASECGe","bigg_id":"AMPTASECGe","reversibility":false,"label_x":1519.7499012924932,"label_y":2905.6125689682663,"gene_reaction_rule":"Anpep.1-e","genes":[{"name":"Anpep.1-e","bigg_id":"Anpep.1-e"}],"metabolites":[{"bigg_id":"cys-L[e]","coefficient":1},{"bigg_id":"cgly[e]","coefficient":-1},{"bigg_id":"h2o[e]","coefficient":-1},{"bigg_id":"gly[e]","coefficient":1}],"segments":{"1243":{"from_node_id":"1265","to_node_id":"1266","b1":null,"b2":null},"1244":{"from_node_id":"1267","to_node_id":"1266","b1":null,"b2":null},"1245":{"from_node_id":"1267","to_node_id":"885","b1":{"x":1492.0135536947253,"y":2928.061415730621},"b2":{"x":1432.708063482725,"y":2935.567872416604}},"1246":{"from_node_id":"1265","to_node_id":"1268","b1":{"x":1591.4888399635959,"y":2966.552507429517},"b2":{"x":1609.6268091542343,"y":2991.6530400763545}},"1247":{"from_node_id":"1265","to_node_id":"1269","b1":{"x":1595.219307639316,"y":2967.995979258268},"b2":{"x":1601.2389412994758,"y":2970.6757474976193}},"1248":{"from_node_id":"1267","to_node_id":"1270","b1":{"x":1463.500259996848,"y":2917.0284462009226},"b2":{"x":1453.43063726121,"y":2883.0043364167573}}}},"212":{"name":"GTMLTe","bigg_id":"GTMLTe","reversibility":false,"label_x":1550.880004299426,"label_y":3151.1759242347234,"gene_reaction_rule":"Ggt1.1-e | Ggt1.2-e | Ggt1.3-e | Ggt2.1-e","genes":[{"name":"Ggt1.1-e","bigg_id":"Ggt1.1-e"},{"name":"|","bigg_id":"|"},{"name":"Ggt1.2-e","bigg_id":"Ggt1.2-e"},{"name":"Ggt1.3-e","bigg_id":"Ggt1.3-e"},{"name":"Ggt2.1-e","bigg_id":"Ggt2.1-e"}],"metabolites":[{"bigg_id":"gthrd[c]","coefficient":-1},{"bigg_id":"cgly[e]","coefficient":1},{"bigg_id":"gluala[e]","coefficient":1},{"bigg_id":"ala-L[c]","coefficient":-1}],"segments":{"1257":{"from_node_id":"1279","to_node_id":"1280","b1":null,"b2":null},"1258":{"from_node_id":"1281","to_node_id":"1280","b1":null,"b2":null},"1259":{"from_node_id":"1279","to_node_id":"242","b1":{"x":607.189058427526,"y":2721.0121548081443},"b2":{"x":484.51642726776913,"y":2702.088462762501}},"1260":{"from_node_id":"1281","to_node_id":"1268","b1":{"x":1516.9352874160725,"y":3088.849857917673},"b2":{"x":1555.7516402726849,"y":3089.8991990435593}},"1261":{"from_node_id":"1281","to_node_id":"874","b1":{"x":1576.1287518123006,"y":3111.743186998599},"b2":{"x":1687.5397768210826,"y":3140.7719780107614}},"1262":{"from_node_id":"1279","to_node_id":"1284","b1":{"x":653.7797089436228,"y":2720.1345338990277},"b2":{"x":631.0950530084983,"y":2700.4736779874984}}}},"213":{"name":"Ca ATPase","bigg_id":"CAATPS","reversibility":false,"label_x":-2221.112562050536,"label_y":3050.360761024188,"gene_reaction_rule":"Atp2b1.1 | Atp2b4.1","genes":[{"name":"Atp2b1.1","bigg_id":"Atp2b1.1"},{"name":"|","bigg_id":"|"},{"name":"Atp2b4.1","bigg_id":"Atp2b4.1"}],"metabolites":[{"bigg_id":"pi[c]","coefficient":1},{"bigg_id":"ca2[e]","coefficient":2},{"bigg_id":"adp[c]","coefficient":1},{"bigg_id":"h2o[c]","coefficient":-1},{"bigg_id":"atp[c]","coefficient":-1},{"bigg_id":"h[e]","coefficient":1},{"bigg_id":"ca2[c]","coefficient":-2}],"segments":{"1263":{"from_node_id":"1286","to_node_id":"1287","b1":null,"b2":null},"1264":{"from_node_id":"1288","to_node_id":"1287","b1":null,"b2":null},"1265":{"from_node_id":"1288","to_node_id":"1289","b1":{"x":-1798.8840713635232,"y":3063.348943365885},"b2":{"x":-1759.870280282681,"y":3017.0891974819915}},"1266":{"from_node_id":"1288","to_node_id":"1290","b1":{"x":-1751.455611487453,"y":3065.1009557497637},"b2":{"x":-2279.349671991903,"y":3066.290082235415}},"1267":{"from_node_id":"1288","to_node_id":"1291","b1":{"x":-1815.2963909695513,"y":3064.2656410346826},"b2":{"x":-1805.6055351131918,"y":2978.923727286787}},"1268":{"from_node_id":"1286","to_node_id":"1285","b1":{"x":-1643.4569625733989,"y":3064.5607402940723},"b2":{"x":-1614.794112541692,"y":3076.760008155523}},"1269":{"from_node_id":"1286","to_node_id":"1292","b1":{"x":-1639.4570126136164,"y":3064.5407323142344},"b2":{"x":-1634.5413321779374,"y":3081.9100755151558}},"1270":{"from_node_id":"1288","to_node_id":"1293","b1":{"x":-2225.6813154903293,"y":3063.0999408427974},"b2":{"x":-2256.187871221494,"y":3065.531587456036}},"1271":{"from_node_id":"1286","to_node_id":"1294","b1":{"x":-1639.4570126136164,"y":3064.5407323142344},"b2":{"x":-1630.3000376026876,"y":3062.96049945293}}}},"214":{"name":"demand NADH","bigg_id":"DM_nadh","reversibility":false,"label_x":-914.7364829230551,"label_y":1626.1424611448942,"gene_reaction_rule":"","genes":[],"metabolites":[{"bigg_id":"nadh[c]","coefficient":-1},{"bigg_id":"nad[c]","coefficient":1},{"bigg_id":"h[c]","coefficient":1}],"segments":{"1272":{"from_node_id":"1296","to_node_id":"1297","b1":null,"b2":null},"1273":{"from_node_id":"1298","to_node_id":"1297","b1":null,"b2":null},"1274":{"from_node_id":"1296","to_node_id":"159","b1":{"x":-762.9443089108204,"y":1652.2891735385965},"b2":{"x":-763.7580536227711,"y":1697.7818962483202}},"1275":{"from_node_id":"1298","to_node_id":"1299","b1":{"x":-761.08432099779,"y":1548.305807344943},"b2":{"x":-759.4071119303703,"y":1515.7653551430312}},"1276":{"from_node_id":"1298","to_node_id":"1300","b1":{"x":-761.0127830011363,"y":1544.3064471067248},"b2":{"x":-764.2037639307248,"y":1527.3874067497209}}}},"215":{"name":"L-glutamine reversible transport via sodium symport","bigg_id":"GLNt4","reversibility":true,"label_x":551.9441671911804,"label_y":3929.4265935000217,"gene_reaction_rule":"Slc38a4.1 | Slc38a1.1 | Slc6a14.1 | Slc38a2.1","genes":[{"name":"Slc38a4.1","bigg_id":"Slc38a4.1"},{"name":"|","bigg_id":"|"},{"name":"Slc38a1.1","bigg_id":"Slc38a1.1"},{"name":"Slc6a14.1","bigg_id":"Slc6a14.1"},{"name":"Slc38a2.1","bigg_id":"Slc38a2.1"}],"metabolites":[{"bigg_id":"gln-L[c]","coefficient":1},{"bigg_id":"gln-L[e]","coefficient":-1},{"bigg_id":"na1[c]","coefficient":1},{"bigg_id":"na1[e]","coefficient":-1}],"segments":{"1277":{"from_node_id":"1302","to_node_id":"1303","b1":null,"b2":null},"1278":{"from_node_id":"1304","to_node_id":"1303","b1":null,"b2":null},"1279":{"from_node_id":"1304","to_node_id":"1305","b1":{"x":440.3669936640831,"y":3615.4663097844164},"b2":{"x":415.09335952258414,"y":3577.6312279517924}},"1280":{"from_node_id":"1302","to_node_id":"1301","b1":{"x":614.3750734254381,"y":3838.142395030836},"b2":{"x":652.123045496536,"y":3881.992759658737}},"1281":{"from_node_id":"1304","to_node_id":"1306","b1":{"x":438.1451357175763,"y":3612.14014874419},"b2":{"x":433.07177547298875,"y":3604.6553388766074}},"1282":{"from_node_id":"1302","to_node_id":"1307","b1":{"x":616.5969313719443,"y":3841.4685560710677},"b2":{"x":678.1555044361853,"y":3909.602429913464}}}},"216":{"name":"glycine reversible transport via sodium and chloride symport (2:1:1)","bigg_id":"GLYt7(211)r","reversibility":true,"label_x":-1175.6192577771149,"label_y":4465.912875189728,"gene_reaction_rule":"Slc6a9.1 | Slc6a9.2","genes":[{"name":"Slc6a9.1","bigg_id":"Slc6a9.1"},{"name":"|","bigg_id":"|"},{"name":"Slc6a9.2","bigg_id":"Slc6a9.2"}],"metabolites":[{"bigg_id":"cl[c]","coefficient":1},{"bigg_id":"gly[c]","coefficient":1},{"bigg_id":"na1[c]","coefficient":2},{"bigg_id":"cl[e]","coefficient":-1},{"bigg_id":"na1[e]","coefficient":-2},{"bigg_id":"gly[e]","coefficient":-1}],"segments":{"1283":{"from_node_id":"1309","to_node_id":"1310","b1":null,"b2":null},"1284":{"from_node_id":"1311","to_node_id":"1310","b1":null,"b2":null},"1285":{"from_node_id":"1311","to_node_id":"1312","b1":{"x":-956.2805320444236,"y":4052.826112257119},"b2":{"x":-969.8983911943097,"y":4024.0575516262697}},"1286":{"from_node_id":"1311","to_node_id":"1313","b1":{"x":-956.0894554763508,"y":4048.8306786454627},"b2":{"x":-954.1414162787612,"y":4013.0697999400436}},"1287":{"from_node_id":"1311","to_node_id":"1314","b1":{"x":-957.0019207281894,"y":4067.9104348573665},"b2":{"x":-957.7715220426262,"y":4054.9196324162826}},"1288":{"from_node_id":"1309","to_node_id":"1308","b1":{"x":-985.989147937474,"y":4435.373165461542},"b2":{"x":-945.7891099322605,"y":4457.828300992165}},"1289":{"from_node_id":"1309","to_node_id":"1315","b1":{"x":-986.1802245055483,"y":4439.368599073194},"b2":{"x":-978.9405954681753,"y":4445.767752235922}},"1290":{"from_node_id":"1309","to_node_id":"1316","b1":{"x":-986.1802245055483,"y":4439.368599073194},"b2":{"x":-986.7755957779425,"y":4446.845031662617}}}},"217":{"name":"GSNt","bigg_id":"GSNt","reversibility":true,"label_x":-2126.85140358406,"label_y":1825.4774195045816,"gene_reaction_rule":"Slc29a1.1-e","genes":[{"name":"Slc29a1.1-e","bigg_id":"Slc29a1.1-e"}],"metabolites":[{"bigg_id":"gsn[c]","coefficient":1},{"bigg_id":"gsn[e]","coefficient":-1}],"segments":{"1291":{"from_node_id":"1318","to_node_id":"1319","b1":null,"b2":null},"1292":{"from_node_id":"1320","to_node_id":"1319","b1":null,"b2":null},"1293":{"from_node_id":"1320","to_node_id":"1321","b1":{"x":-1311.9178362341868,"y":1843.137728559423},"b2":{"x":-1266.4179362911837,"y":1843.2331496092845}},"1294":{"from_node_id":"1318","to_node_id":"1317","b1":{"x":-2084.536714037893,"y":1841.1039625792932},"b2":{"x":-2130.036613980897,"y":1841.0085415294302}}}},"218":{"name":"HISt4","bigg_id":"HISt4","reversibility":true,"label_x":1200.869729772096,"label_y":-2280.3711058588233,"gene_reaction_rule":"Slc38a2.1 | Slc6a14.1","genes":[{"name":"Slc38a2.1","bigg_id":"Slc38a2.1"},{"name":"|","bigg_id":"|"},{"name":"Slc6a14.1","bigg_id":"Slc6a14.1"}],"metabolites":[{"bigg_id":"his-L[c]","coefficient":1},{"bigg_id":"his-L[e]","coefficient":-1},{"bigg_id":"na1[c]","coefficient":1},{"bigg_id":"na1[e]","coefficient":-1}],"segments":{"1295":{"from_node_id":"1323","to_node_id":"1324","b1":null,"b2":null},"1296":{"from_node_id":"1325","to_node_id":"1324","b1":null,"b2":null},"1297":{"from_node_id":"1325","to_node_id":"1326","b1":{"x":1006.0898458817027,"y":-1945.7219340881334},"b2":{"x":986.5699535811244,"y":-1904.621766149623}},"1298":{"from_node_id":"1323","to_node_id":"1322","b1":{"x":1186.4326695361171,"y":-2325.4433088050782},"b2":{"x":1205.9525618366943,"y":-2366.543476743589}},"1299":{"from_node_id":"1325","to_node_id":"1327","b1":{"x":1004.3738113937403,"y":-1942.108732511123},"b2":{"x":1003.9960615407746,"y":-1937.7420928044216}},"1300":{"from_node_id":"1323","to_node_id":"1328","b1":{"x":1188.14870402408,"y":-2329.056510382089},"b2":{"x":1233.1576706418891,"y":-2334.539783134056}}}},"219":{"name":"Hypoxanthine transport","bigg_id":"HYXNt","reversibility":true,"label_x":2087.921702016199,"label_y":969.3670232051428,"gene_reaction_rule":"Slc29a2.1-e","genes":[{"name":"Slc29a2.1-e","bigg_id":"Slc29a2.1-e"}],"metabolites":[{"bigg_id":"hxan[e]","coefficient":-1},{"bigg_id":"hxan[c]","coefficient":1}],"segments":{"1301":{"from_node_id":"1330","to_node_id":"1331","b1":null,"b2":null},"1302":{"from_node_id":"1332","to_node_id":"1331","b1":null,"b2":null},"1303":{"from_node_id":"1330","to_node_id":"1329","b1":{"x":2131.990238540825,"y":920.8075632791541},"b2":{"x":2163.78678867024,"y":921.4543522962106}},"1304":{"from_node_id":"1332","to_node_id":"1333","b1":{"x":1762.6770781796731,"y":916.3830847805165},"b2":{"x":1717.1816755111895,"y":915.7362957634608}}}},"220":{"name":"ILEtec","bigg_id":"ILEtec","reversibility":true,"label_x":2120.2070420846453,"label_y":796.4985215136535,"gene_reaction_rule":"Slc43a1.1 | Slc43a2.1","genes":[{"name":"Slc43a1.1","bigg_id":"Slc43a1.1"},{"name":"|","bigg_id":"|"},{"name":"Slc43a2.1","bigg_id":"Slc43a2.1"}],"metabolites":[{"bigg_id":"ile-L[c]","coefficient":1},{"bigg_id":"ile-L[e]","coefficient":-1}],"segments":{"1305":{"from_node_id":"1335","to_node_id":"1336","b1":null,"b2":null},"1306":{"from_node_id":"1337","to_node_id":"1336","b1":null,"b2":null},"1307":{"from_node_id":"1337","to_node_id":"1338","b1":{"x":1759.2049347231402,"y":741.7148769349437},"b2":{"x":1713.706188316007,"y":741.3771264661697}},"1308":{"from_node_id":"1335","to_node_id":"1334","b1":{"x":2172.3448670578236,"y":748.7463307244807},"b2":{"x":2202.7750099493323,"y":749.0840811932565}}}},"221":{"name":"Inosine transport (diffusion)","bigg_id":"INSt","reversibility":true,"label_x":2171.901940721194,"label_y":576.0832828250007,"gene_reaction_rule":"Slc29a1.1-e","genes":[{"name":"Slc29a1.1-e","bigg_id":"Slc29a1.1-e"}],"metabolites":[{"bigg_id":"ins[c]","coefficient":1},{"bigg_id":"ins[e]","coefficient":-1}],"segments":{"1309":{"from_node_id":"1340","to_node_id":"1341","b1":null,"b2":null},"1310":{"from_node_id":"1342","to_node_id":"1341","b1":null,"b2":null},"1311":{"from_node_id":"1342","to_node_id":"1343","b1":{"x":1790.01460681167,"y":525.4673743364335},"b2":{"x":1744.5264586838016,"y":524.4289236167015}},"1312":{"from_node_id":"1340","to_node_id":"1339","b1":{"x":2191.5533166615774,"y":530.7884630012367},"b2":{"x":2217.8629979925718,"y":531.8269137209677}}}},"222":{"name":"KCC2t","bigg_id":"KCC2t","reversibility":false,"label_x":395.08819318848623,"label_y":-2377.028388425764,"gene_reaction_rule":"Slc12a6.1 | Slc12a7.1","genes":[{"name":"Slc12a6.1","bigg_id":"Slc12a6.1"},{"name":"|","bigg_id":"|"},{"name":"Slc12a7.1","bigg_id":"Slc12a7.1"}],"metabolites":[{"bigg_id":"cl[e]","coefficient":-1},{"bigg_id":"cl[c]","coefficient":1},{"bigg_id":"nh4[c]","coefficient":1},{"bigg_id":"nh4[e]","coefficient":-1}],"segments":{"1313":{"from_node_id":"1345","to_node_id":"1346","b1":null,"b2":null},"1314":{"from_node_id":"1347","to_node_id":"1346","b1":null,"b2":null},"1315":{"from_node_id":"1345","to_node_id":"1344","b1":{"x":371.31716395810395,"y":-2369.4390914990317},"b2":{"x":369.3395065756842,"y":-2384.9791794104513}},"1316":{"from_node_id":"1347","to_node_id":"1348","b1":{"x":499.2347707854176,"y":-1945.2187564532037},"b2":{"x":506.58915248674975,"y":-1933.3698617399791}},"1317":{"from_node_id":"1347","to_node_id":"1349","b1":{"x":500.4172402084381,"y":-1941.3975307252977},"b2":{"x":509.9924847005341,"y":-1909.6509458362034}},"1318":{"from_node_id":"1345","to_node_id":"1350","b1":{"x":370.1346945350831,"y":-2373.2603172269346},"b2":{"x":358.85812542465374,"y":-2411.8908529905707}}}},"223":{"name":"K+-Cl- cotransport","bigg_id":"KCCt","reversibility":true,"label_x":2209.9072425755658,"label_y":129.8280073403783,"gene_reaction_rule":"Slc12a7.1-e","genes":[{"name":"Slc12a7.1-e","bigg_id":"Slc12a7.1-e"}],"metabolites":[{"bigg_id":"k[e]","coefficient":-1},{"bigg_id":"cl[e]","coefficient":-1},{"bigg_id":"cl[c]","coefficient":1},{"bigg_id":"k[c]","coefficient":1}],"segments":{"1319":{"from_node_id":"1352","to_node_id":"1353","b1":null,"b2":null},"1320":{"from_node_id":"1354","to_node_id":"1353","b1":null,"b2":null},"1321":{"from_node_id":"1352","to_node_id":"1351","b1":{"x":2273.914719056389,"y":83.98679121375442},"b2":{"x":2319.414637195492,"y":84.07310074259412}},"1322":{"from_node_id":"1352","to_node_id":"1355","b1":{"x":2277.914711859824,"y":83.99437886464194},"b2":{"x":2292.452399953066,"y":86.40587106155691}},"1323":{"from_node_id":"1354","to_node_id":"1356","b1":{"x":1792.9627560527458,"y":70.30801930707007},"b2":{"x":1779.212351001867,"y":73.85481834655238}},"1324":{"from_node_id":"1354","to_node_id":"1357","b1":{"x":1788.9627632493102,"y":70.3004316561831},"b2":{"x":1770.8500567247838,"y":69.14369586333962}}}},"224":{"name":"Kt","bigg_id":"Kt1r","reversibility":false,"label_x":2261.8873853336377,"label_y":-69.80699106910723,"gene_reaction_rule":"","genes":[],"metabolites":[{"bigg_id":"k[e]","coefficient":1},{"bigg_id":"k[c]","coefficient":-1}],"segments":{"1325":{"from_node_id":"1359","to_node_id":"1360","b1":null,"b2":null},"1326":{"from_node_id":"1361","to_node_id":"1360","b1":null,"b2":null},"1327":{"from_node_id":"1361","to_node_id":"1362","b1":{"x":2294.374602438817,"y":-122.38596481826892},"b2":{"x":2339.8249652574113,"y":-120.2612249145819}},"1328":{"from_node_id":"1359","to_node_id":"1358","b1":{"x":1829.255804063745,"y":-142.01627772480256},"b2":{"x":1783.8054412451547,"y":-144.1410176284914}}}},"225":{"name":"L-lactate reversible transport via proton symport","bigg_id":"L-LACt2r","reversibility":true,"label_x":-279.0529918879406,"label_y":-2071.40561933125,"gene_reaction_rule":"Slc16a1.1","genes":[{"name":"Slc16a1.1","bigg_id":"Slc16a1.1"}],"metabolites":[{"bigg_id":"lac-L[e]","coefficient":-1},{"bigg_id":"h[e]","coefficient":-1},{"bigg_id":"lac-L[c]","coefficient":1},{"bigg_id":"h[c]","coefficient":1}],"segments":{"1329":{"from_node_id":"1364","to_node_id":"1365","b1":null,"b2":null},"1330":{"from_node_id":"1366","to_node_id":"1365","b1":null,"b2":null},"1331":{"from_node_id":"1364","to_node_id":"1363","b1":{"x":-293.334704029515,"y":-2047.9488457065563},"b2":{"x":-342.48676587234263,"y":-2094.3873007076886}},"1332":{"from_node_id":"1364","to_node_id":"1367","b1":{"x":-296.22987486043303,"y":-2050.708915607808},"b2":{"x":-321.0243304864328,"y":-2092.634373622249}},"1333":{"from_node_id":"1366","to_node_id":"1368","b1":{"x":0.22531930706662706,"y":-1784.923453290751},"b2":{"x":33.157887508764134,"y":-1753.5276581640037}},"1334":{"from_node_id":"1366","to_node_id":"1369","b1":{"x":3.1204901379848025,"y":-1782.1633833894984},"b2":{"x":20.230023098715435,"y":-1775.9308296700613}}}},"226":{"name":"LEUtec","bigg_id":"LEUtec","reversibility":true,"label_x":2248.9349698126452,"label_y":-1178.9570876884823,"gene_reaction_rule":"Slc43a1.1 | Slc43a2.1","genes":[{"name":"Slc43a1.1","bigg_id":"Slc43a1.1"},{"name":"|","bigg_id":"|"},{"name":"Slc43a2.1","bigg_id":"Slc43a2.1"}],"metabolites":[{"bigg_id":"leu-L[e]","coefficient":-1},{"bigg_id":"leu-L[c]","coefficient":1}],"segments":{"1335":{"from_node_id":"1371","to_node_id":"1372","b1":null,"b2":null},"1336":{"from_node_id":"1373","to_node_id":"1372","b1":null,"b2":null},"1337":{"from_node_id":"1371","to_node_id":"1370","b1":{"x":2136.3297904522724,"y":-1186.3443579642985},"b2":{"x":2251.8074438532626,"y":-1215.925887556565}},"1338":{"from_node_id":"1373","to_node_id":"1374","b1":{"x":1938.2733930110435,"y":-1137.5017117514187},"b2":{"x":1893.7689151651164,"y":-1128.0359074189157}}}},"227":{"name":"LYSt5r","bigg_id":"LYSt5r","reversibility":true,"label_x":2155.1045838622713,"label_y":-1387.0110244990199,"gene_reaction_rule":"Slc6a14.1 | Slc22a5.1","genes":[{"name":"Slc6a14.1","bigg_id":"Slc6a14.1"},{"name":"|","bigg_id":"|"},{"name":"Slc22a5.1","bigg_id":"Slc22a5.1"}],"metabolites":[{"bigg_id":"lys-L[e]","coefficient":-1},{"bigg_id":"lys-L[c]","coefficient":1}],"segments":{"1339":{"from_node_id":"1376","to_node_id":"1377","b1":null,"b2":null},"1340":{"from_node_id":"1378","to_node_id":"1377","b1":null,"b2":null},"1341":{"from_node_id":"1376","to_node_id":"1375","b1":{"x":2124.3980326935025,"y":-1419.112161546039},"b2":{"x":2142.104341044075,"y":-1423.8388857782354}},"1342":{"from_node_id":"1378","to_node_id":"1379","b1":{"x":1860.9111599211096,"y":-1306.4519718806866},"b2":{"x":1865.2047172670445,"y":-1304.7965633475824}}}},"228":{"name":"L-methionine transport via diffusion (extracellular to cytosol)","bigg_id":"METtec","reversibility":true,"label_x":-2256.2061557395136,"label_y":3302.9872320579548,"gene_reaction_rule":"Slc43a1.1 | Slc43a2.1","genes":[{"name":"Slc43a1.1","bigg_id":"Slc43a1.1"},{"name":"|","bigg_id":"|"},{"name":"Slc43a2.1","bigg_id":"Slc43a2.1"}],"metabolites":[{"bigg_id":"met-L[c]","coefficient":1},{"bigg_id":"met-L[e]","coefficient":-1}],"segments":{"1343":{"from_node_id":"1381","to_node_id":"1382","b1":null,"b2":null},"1344":{"from_node_id":"1383","to_node_id":"1382","b1":null,"b2":null},"1345":{"from_node_id":"1383","to_node_id":"1384","b1":{"x":-1677.186673868004,"y":3257.662108694549},"b2":{"x":-1632.3752241542602,"y":3249.776427078313}},"1346":{"from_node_id":"1381","to_node_id":"1380","b1":{"x":-2186.7711279962314,"y":3326.8536851912563},"b2":{"x":-2231.5825777099776,"y":3334.739366807489}}}},"229":{"name":"MNLtec","bigg_id":"MNLtec","reversibility":true,"label_x":-2215.2680646899385,"label_y":3465.646539804531,"gene_reaction_rule":"","genes":[],"metabolites":[{"bigg_id":"mnl[c]","coefficient":1},{"bigg_id":"mnl[e]","coefficient":-1}],"segments":{"1347":{"from_node_id":"1386","to_node_id":"1387","b1":null,"b2":null},"1348":{"from_node_id":"1388","to_node_id":"1387","b1":null,"b2":null},"1349":{"from_node_id":"1388","to_node_id":"1389","b1":{"x":-1663.6985713554704,"y":3351.667053906391},"b2":{"x":-1620.145287270821,"y":3338.500374543633}},"1350":{"from_node_id":"1386","to_node_id":"1385","b1":{"x":-2123.893406248036,"y":3489.5939915421886},"b2":{"x":-2149.3473250983134,"y":3498.7386982487}}}},"230":{"name":"NACt","bigg_id":"NACt","reversibility":true,"label_x":-2164.8257972156352,"label_y":3663.115377904827,"gene_reaction_rule":"","genes":[],"metabolites":[{"bigg_id":"nac[e]","coefficient":-1},{"bigg_id":"nac[c]","coefficient":1}],"segments":{"1351":{"from_node_id":"1391","to_node_id":"1392","b1":null,"b2":null},"1352":{"from_node_id":"1393","to_node_id":"1392","b1":null,"b2":null},"1353":{"from_node_id":"1391","to_node_id":"1390","b1":{"x":-2076.8872361112503,"y":3669.7447368489443},"b2":{"x":-2100.7716219209624,"y":3681.2510166790853}},"1354":{"from_node_id":"1393","to_node_id":"1394","b1":{"x":-1636.4421632098981,"y":3473.9897134617627},"b2":{"x":-1594.4585342361258,"y":3456.4504746472458}}}},"231":{"name":"NAt3","bigg_id":"NAt3_1","reversibility":true,"label_x":-558.5792484584456,"label_y":4446.189546036094,"gene_reaction_rule":"Slc9a3.1-e | Slc9a4.1-e | Slc9a5.1-e | Slc9a2.1-e | Slc9a1.1-e","genes":[{"name":"Slc9a3.1-e","bigg_id":"Slc9a3.1-e"},{"name":"|","bigg_id":"|"},{"name":"Slc9a4.1-e","bigg_id":"Slc9a4.1-e"},{"name":"Slc9a5.1-e","bigg_id":"Slc9a5.1-e"},{"name":"Slc9a2.1-e","bigg_id":"Slc9a2.1-e"},{"name":"Slc9a1.1-e","bigg_id":"Slc9a1.1-e"}],"metabolites":[{"bigg_id":"na1[e]","coefficient":1},{"bigg_id":"h[e]","coefficient":-1},{"bigg_id":"na1[c]","coefficient":-1},{"bigg_id":"h[c]","coefficient":1}],"segments":{"1355":{"from_node_id":"1396","to_node_id":"1397","b1":null,"b2":null},"1356":{"from_node_id":"1398","to_node_id":"1397","b1":null,"b2":null},"1357":{"from_node_id":"1398","to_node_id":"1399","b1":{"x":-465.38045718097544,"y":4111.081417310239},"b2":{"x":-438.5928591904034,"y":4464.078927185075}},"1358":{"from_node_id":"1396","to_node_id":"1395","b1":{"x":-435.63206373149876,"y":4430.885083682853},"b2":{"x":-398.12345984136607,"y":4369.757480006905}},"1359":{"from_node_id":"1396","to_node_id":"1400","b1":{"x":-435.8145461697362,"y":4426.889248330923},"b2":{"x":-471.4815261337203,"y":4054.5880434222618}},"1360":{"from_node_id":"1398","to_node_id":"1401","b1":{"x":-462.5940239051238,"y":4129.082687223919},"b2":{"x":-560.8898248691945,"y":4121.777465045829}}}},"232":{"name":"sodium transport (uniport)","bigg_id":"NAt","reversibility":false,"label_x":1515.7774294736134,"label_y":-2131.5962204593616,"gene_reaction_rule":"Slc5a3.1-e | Slc5a1.1-e | Slc5a5.1-e","genes":[{"name":"Slc5a3.1-e","bigg_id":"Slc5a3.1-e"},{"name":"|","bigg_id":"|"},{"name":"Slc5a1.1-e","bigg_id":"Slc5a1.1-e"},{"name":"Slc5a5.1-e","bigg_id":"Slc5a5.1-e"}],"metabolites":[{"bigg_id":"na1[c]","coefficient":1},{"bigg_id":"na1[e]","coefficient":-1}],"segments":{"1361":{"from_node_id":"1403","to_node_id":"1404","b1":null,"b2":null},"1362":{"from_node_id":"1405","to_node_id":"1404","b1":null,"b2":null},"1363":{"from_node_id":"1405","to_node_id":"1406","b1":{"x":1220.6917504104867,"y":-1946.949365122242},"b2":{"x":1185.2047625885657,"y":-1918.4726431316913}},"1364":{"from_node_id":"1403","to_node_id":"1402","b1":{"x":1471.0529811250042,"y":-2153.0793085308733},"b2":{"x":1506.539968946918,"y":-2181.5560305214212}}}},"233":{"name":"NH3e","bigg_id":"NH3e","reversibility":true,"label_x":2526.4456787109375,"label_y":-1028.0208129882812,"gene_reaction_rule":"","genes":[],"metabolites":[{"bigg_id":"nh3[e]","coefficient":-1},{"bigg_id":"h[e]","coefficient":-1},{"bigg_id":"nh4[e]","coefficient":1}],"segments":{"1365":{"from_node_id":"1408","to_node_id":"1409","b1":null,"b2":null},"1366":{"from_node_id":"1410","to_node_id":"1409","b1":null,"b2":null},"1367":{"from_node_id":"1408","to_node_id":"1407","b1":{"x":2626.0198251950446,"y":-1004.7660370451504},"b2":{"x":2541.5255126953125,"y":-973.3812561035156}},"1368":{"from_node_id":"1408","to_node_id":"1411","b1":{"x":2627.7754833661734,"y":-1005.1570015073443},"b2":{"x":2623.1453857421875,"y":-973.8436126708984}},"1369":{"from_node_id":"1410","to_node_id":"1412","b1":{"x":2626.5888173830804,"y":-1066.564453067154},"b2":{"x":2626.3914794921875,"y":-1081.3819274902344}}}},"234":{"name":"NH3t","bigg_id":"NH3t","reversibility":true,"label_x":2327.4676513671875,"label_y":-932.9847183227539,"gene_reaction_rule":"","genes":[],"metabolites":[{"bigg_id":"nh3[e]","coefficient":-1},{"bigg_id":"nh3[c]","coefficient":1}],"segments":{"1370":{"from_node_id":"1413","to_node_id":"1414","b1":null,"b2":null},"1371":{"from_node_id":"1415","to_node_id":"1414","b1":null,"b2":null},"1372":{"from_node_id":"1413","to_node_id":"1407","b1":{"x":2362.3970947265625,"y":-973.3812561035156},"b2":{"x":2410.5294189453125,"y":-973.3812561035156}},"1373":{"from_node_id":"1415","to_node_id":"1416","b1":{"x":1869.8018798828125,"y":-964.8752746582031},"b2":{"x":1824.3018798828125,"y":-964.8752746582031}}}},"235":{"name":"NH3c","bigg_id":"NH3c","reversibility":true,"label_x":1552.1038559770182,"label_y":-921.2158918826376,"gene_reaction_rule":"","genes":[],"metabolites":[{"bigg_id":"nh4[c]","coefficient":1},{"bigg_id":"nh3[c]","coefficient":-1},{"bigg_id":"h[c]","coefficient":-1}],"segments":{"1374":{"from_node_id":"1417","to_node_id":"1418","b1":null,"b2":null},"1375":{"from_node_id":"1419","to_node_id":"1418","b1":null,"b2":null},"1376":{"from_node_id":"1419","to_node_id":"1420","b1":{"x":1589.98735127446,"y":-878.5300157050191},"b2":{"x":1565.996020621634,"y":-861.3456932176927}},"1377":{"from_node_id":"1417","to_node_id":"1416","b1":{"x":1676.2303704452036,"y":-936.6517985778349},"b2":{"x":1703.98486328125,"y":-957.2168273925781}},"1378":{"from_node_id":"1417","to_node_id":"1421","b1":{"x":1679.547409644078,"y":-938.8872517652508},"b2":{"x":1685.4311314694855,"y":-944.7312881572922}}}},"236":{"name":"NKCCt","bigg_id":"NKCCt","reversibility":true,"label_x":771.1552217719777,"label_y":-2379.171767065126,"gene_reaction_rule":"Slc12a1.1 | Slc12a2.1","genes":[{"name":"Slc12a1.1","bigg_id":"Slc12a1.1"},{"name":"|","bigg_id":"|"},{"name":"Slc12a2.1","bigg_id":"Slc12a2.1"}],"metabolites":[{"bigg_id":"cl[c]","coefficient":2},{"bigg_id":"cl[e]","coefficient":-2},{"bigg_id":"na1[e]","coefficient":-1},{"bigg_id":"k[e]","coefficient":-1},{"bigg_id":"na1[c]","coefficient":1},{"bigg_id":"k[c]","coefficient":1}],"segments":{"1379":{"from_node_id":"1423","to_node_id":"1424","b1":null,"b2":null},"1380":{"from_node_id":"1425","to_node_id":"1424","b1":null,"b2":null},"1381":{"from_node_id":"1425","to_node_id":"1426","b1":{"x":739.8843582107019,"y":-1928.6102345267502},"b2":{"x":736.8616159803864,"y":-1892.4447924865472}},"1382":{"from_node_id":"1423","to_node_id":"1422","b1":{"x":740.132180236595,"y":-2434.7426164722046},"b2":{"x":738.1659284357647,"y":-2459.1733288906494}},"1383":{"from_node_id":"1423","to_node_id":"1427","b1":{"x":739.9657302642211,"y":-2438.7391517725205},"b2":{"x":747.1637402902779,"y":-2453.6558474295653}},"1384":{"from_node_id":"1423","to_node_id":"1428","b1":{"x":739.9657302642211,"y":-2438.7391517725205},"b2":{"x":749.4500370729186,"y":-2466.949756648773}},"1385":{"from_node_id":"1425","to_node_id":"1429","b1":{"x":740.0508081830717,"y":-1924.6136992264328},"b2":{"x":751.3438687046144,"y":-1893.9781534937572}},"1386":{"from_node_id":"1425","to_node_id":"1430","b1":{"x":740.0508081830717,"y":-1924.6136992264328},"b2":{"x":726.9025984177894,"y":-1895.5817326661952}}}},"238":{"name":"phenylalanine transaminase","bigg_id":"PHETA1","reversibility":true,"label_x":-117.49102020263672,"label_y":1867.6824645996094,"gene_reaction_rule":"Got1.1","genes":[{"name":"Got1.1","bigg_id":"Got1.1"}],"metabolites":[{"bigg_id":"akg[c]","coefficient":-1},{"bigg_id":"phe-L[c]","coefficient":-1},{"bigg_id":"phpyr[c]","coefficient":1},{"bigg_id":"glu-L[c]","coefficient":1}],"segments":{"1393":{"from_node_id":"1438","to_node_id":"1439","b1":null,"b2":null},"1394":{"from_node_id":"1440","to_node_id":"1439","b1":null,"b2":null},"1395":{"from_node_id":"1438","to_node_id":"197","b1":{"x":-126.51732635498047,"y":1832.1496276855469},"b2":{"x":-155.6110610961914,"y":1832.1496276855469}},"1396":{"from_node_id":"1438","to_node_id":"1441","b1":{"x":-130.51732635498047,"y":1832.1496276855469},"b2":{"x":-134.58639526367188,"y":1827.8371276855469}},"1397":{"from_node_id":"1440","to_node_id":"1442","b1":{"x":-22.51732635498047,"y":1832.1496276855469},"b2":{"x":-1.19497811794281,"y":1831.2861022949219}},"1398":{"from_node_id":"1440","to_node_id":"238","b1":{"x":-4.4647089540958405,"y":1833.0279235839844},"b2":{"x":335.1106262207031,"y":1508.1398620605469}}}},"239":{"name":"L-phenylalanine transport via diffusion (extracellular to cytosol)","bigg_id":"PHEtec","reversibility":true,"label_x":-1506.7488473413928,"label_y":-491.0460465318042,"gene_reaction_rule":"Slc43a2.1","genes":[{"name":"Slc43a2.1","bigg_id":"Slc43a2.1"}],"metabolites":[{"bigg_id":"phe-L[c]","coefficient":1},{"bigg_id":"phe-L[e]","coefficient":-1}],"segments":{"1399":{"from_node_id":"1445","to_node_id":"1446","b1":null,"b2":null},"1400":{"from_node_id":"1447","to_node_id":"1446","b1":null,"b2":null},"1401":{"from_node_id":"1447","to_node_id":"1448","b1":{"x":-1097.728937295284,"y":-415.86281529940607},"b2":{"x":-1052.6186417148938,"y":-409.92048977399116}},"1402":{"from_node_id":"1445","to_node_id":"1444","b1":{"x":-1439.3641398071488,"y":-457.745921333586},"b2":{"x":-1461.5220428094144,"y":-461.1379538902512}}}},"241":{"name":"Inorganic phosphate exchange, diffusion","bigg_id":"PIt","reversibility":true,"label_x":-677.9850629988861,"label_y":-1554.7328819249024,"gene_reaction_rule":"","genes":[],"metabolites":[{"bigg_id":"pi[c]","coefficient":-1},{"bigg_id":"pi[e]","coefficient":1}],"segments":{"1407":{"from_node_id":"1455","to_node_id":"1456","b1":null,"b2":null},"1408":{"from_node_id":"1457","to_node_id":"1456","b1":null,"b2":null},"1409":{"from_node_id":"1455","to_node_id":"1454","b1":{"x":-523.5377227670682,"y":-1238.8076058996096},"b2":{"x":-511.7857272329155,"y":-1168.7565564335537}},"1410":{"from_node_id":"1457","to_node_id":"1458","b1":{"x":-581.1256692553765,"y":-1377.1524193644727},"b2":{"x":-623.0498064678591,"y":-1458.1672955294275}}}},"242":{"name":"pyruvate reversible transport via proton symport","bigg_id":"PYRt2r","reversibility":true,"label_x":-2094.389549255762,"label_y":3809.966769145821,"gene_reaction_rule":"Slc16a1.1","genes":[{"name":"Slc16a1.1","bigg_id":"Slc16a1.1"}],"metabolites":[{"bigg_id":"pyr[c]","coefficient":1},{"bigg_id":"pyr[e]","coefficient":-1},{"bigg_id":"h[e]","coefficient":-1},{"bigg_id":"h[c]","coefficient":1}],"segments":{"1411":{"from_node_id":"1460","to_node_id":"1461","b1":null,"b2":null},"1412":{"from_node_id":"1462","to_node_id":"1461","b1":null,"b2":null},"1413":{"from_node_id":"1462","to_node_id":"1463","b1":{"x":-1567.7224679843976,"y":3608.9901620910623},"b2":{"x":-1525.7388390106248,"y":3591.4509232765445}},"1414":{"from_node_id":"1460","to_node_id":"1459","b1":{"x":-1990.3480785446732,"y":3844.8704207125206},"b2":{"x":-2004.9803783739371,"y":3846.4373685449377}},"1415":{"from_node_id":"1460","to_node_id":"1464","b1":{"x":-1975.4666643555574,"y":3831.0315769908843},"b2":{"x":-2012.382015444461,"y":3852.5139788643028}},"1416":{"from_node_id":"1462","to_node_id":"1465","b1":{"x":-1564.031599503187,"y":3607.4482509864874},"b2":{"x":-1543.6494719048949,"y":3593.290583407465}}}},"243":{"name":"SERt4","bigg_id":"SERt4","reversibility":true,"label_x":-1918.2608529561608,"label_y":4010.9430072862497,"gene_reaction_rule":"Slc38a4.1 | Slc38a2.1 | Slc38a1.1 | Slc6a14.1","genes":[{"name":"Slc38a4.1","bigg_id":"Slc38a4.1"},{"name":"|","bigg_id":"|"},{"name":"Slc38a2.1","bigg_id":"Slc38a2.1"},{"name":"Slc38a1.1","bigg_id":"Slc38a1.1"},{"name":"Slc6a14.1","bigg_id":"Slc6a14.1"}],"metabolites":[{"bigg_id":"ser-L[e]","coefficient":-1},{"bigg_id":"ser-L[c]","coefficient":1},{"bigg_id":"na1[c]","coefficient":1},{"bigg_id":"na1[e]","coefficient":-1}],"segments":{"1417":{"from_node_id":"1467","to_node_id":"1468","b1":null,"b2":null},"1418":{"from_node_id":"1469","to_node_id":"1468","b1":null,"b2":null},"1419":{"from_node_id":"1467","to_node_id":"1466","b1":{"x":-1828.628359690751,"y":4041.0212533895146},"b2":{"x":-1859.365566811211,"y":4074.5693397497525}},"1420":{"from_node_id":"1469","to_node_id":"1470","b1":{"x":-1490.9156973017548,"y":3698.9072688008864},"b2":{"x":-1460.1784901812957,"y":3665.3591824406517}},"1421":{"from_node_id":"1469","to_node_id":"1471","b1":{"x":-1488.2135252472099,"y":3695.957986483503},"b2":{"x":-1474.2044179380316,"y":3679.4545470719518}},"1422":{"from_node_id":"1467","to_node_id":"1472","b1":{"x":-1831.3305317452982,"y":4043.9705357068988},"b2":{"x":-1885.6191050823456,"y":4057.8694858920235}}}},"245":{"name":"SPMDt","bigg_id":"SPMDt","reversibility":true,"label_x":-1552.7582603460694,"label_y":4271.502875608092,"gene_reaction_rule":"","genes":[],"metabolites":[{"bigg_id":"spmd[e]","coefficient":-1},{"bigg_id":"spmd[c]","coefficient":1},{"bigg_id":"na1[c]","coefficient":1},{"bigg_id":"na1[e]","coefficient":-1}],"segments":{"1429":{"from_node_id":"1480","to_node_id":"1481","b1":null,"b2":null},"1430":{"from_node_id":"1482","to_node_id":"1481","b1":null,"b2":null},"1431":{"from_node_id":"1480","to_node_id":"1479","b1":{"x":-1432.6640864478536,"y":4293.300866239178},"b2":{"x":-1444.883143419095,"y":4337.129448770831}},"1432":{"from_node_id":"1482","to_node_id":"1483","b1":{"x":-1319.4698933387547,"y":3945.2222711020563},"b2":{"x":-1307.2508363675147,"y":3901.393688570409}},"1433":{"from_node_id":"1482","to_node_id":"1484","b1":{"x":-1318.395690528098,"y":3941.3692089014703},"b2":{"x":-1316.9045320349771,"y":3929.307285326502}},"1434":{"from_node_id":"1480","to_node_id":"1485","b1":{"x":-1433.7382892585078,"y":4297.153928439764},"b2":{"x":-1436.2216688503693,"y":4302.597884508477}}}},"247":{"name":"SPODM","bigg_id":"SPODM","reversibility":false,"label_x":-683.2969202106938,"label_y":3021.5709701126484,"gene_reaction_rule":"Sod1.1","genes":[{"name":"Sod1.1","bigg_id":"Sod1.1"}],"metabolites":[{"bigg_id":"h2o2[c]","coefficient":1},{"bigg_id":"o2[c]","coefficient":1},{"bigg_id":"o2s[c]","coefficient":-1},{"bigg_id":"h[c]","coefficient":-1}],"segments":{"1441":{"from_node_id":"1492","to_node_id":"1493","b1":null,"b2":null},"1442":{"from_node_id":"1494","to_node_id":"1493","b1":null,"b2":null},"1443":{"from_node_id":"1494","to_node_id":"1495","b1":{"x":-691.4819177692875,"y":2989.6024642532734},"b2":{"x":-687.933944136475,"y":2982.8185287063984}},"1444":{"from_node_id":"1494","to_node_id":"914","b1":{"x":-691.4819177692875,"y":2990.1117415970234},"b2":{"x":-691.4819177692875,"y":2966.2264876907734}},"1445":{"from_node_id":"1492","to_node_id":"1496","b1":{"x":-696.7175134724125,"y":3074.0419173782734},"b2":{"x":-687.119002730225,"y":3073.2943587845234}},"1446":{"from_node_id":"1492","to_node_id":"1497","b1":{"x":-684.5011438435063,"y":3059.7174544876484},"b2":{"x":-680.9530481403813,"y":3061.2653060501484}}}},"249":{"name":"spermine transport via proton antiport","bigg_id":"SPRMt2r","reversibility":true,"label_x":914.1634755547364,"label_y":3572.670615264765,"gene_reaction_rule":"","genes":[],"metabolites":[{"bigg_id":"sprm[e]","coefficient":-1},{"bigg_id":"sprm[c]","coefficient":1},{"bigg_id":"h[e]","coefficient":1},{"bigg_id":"h[c]","coefficient":-1}],"segments":{"1453":{"from_node_id":"1506","to_node_id":"1507","b1":null,"b2":null},"1454":{"from_node_id":"1508","to_node_id":"1507","b1":null,"b2":null},"1455":{"from_node_id":"1506","to_node_id":"1505","b1":{"x":720.9067985715835,"y":3328.5817671492946},"b2":{"x":1050.485756931539,"y":3548.624599999432}},"1456":{"from_node_id":"1508","to_node_id":"1509","b1":{"x":973.6232432147315,"y":3498.713336038805},"b2":{"x":685.1326027258701,"y":3307.27890162617}},"1457":{"from_node_id":"1508","to_node_id":"1510","b1":{"x":970.1807120196252,"y":3496.6764317772554},"b2":{"x":983.5040291222099,"y":3419.6140110161564}},"1458":{"from_node_id":"1506","to_node_id":"1511","b1":{"x":724.3493297666882,"y":3330.6186714108458},"b2":{"x":698.7161348190261,"y":3394.4400129943074}}}},"250":{"name":"THRt4","bigg_id":"THRt4","reversibility":true,"label_x":801.6246762285945,"label_y":3771.7026148325363,"gene_reaction_rule":"Slc38a2.1 | Slc38a1.1 | Slc6a14.1","genes":[{"name":"Slc38a2.1","bigg_id":"Slc38a2.1"},{"name":"|","bigg_id":"|"},{"name":"Slc38a1.1","bigg_id":"Slc38a1.1"},{"name":"Slc6a14.1","bigg_id":"Slc6a14.1"}],"metabolites":[{"bigg_id":"thr-L[e]","coefficient":-1},{"bigg_id":"thr-L[c]","coefficient":1},{"bigg_id":"na1[c]","coefficient":1},{"bigg_id":"na1[e]","coefficient":-1}],"segments":{"1459":{"from_node_id":"1513","to_node_id":"1514","b1":null,"b2":null},"1460":{"from_node_id":"1515","to_node_id":"1514","b1":null,"b2":null},"1461":{"from_node_id":"1513","to_node_id":"1512","b1":{"x":851.7100300599344,"y":3775.960535339899},"b2":{"x":884.3413927235156,"y":3807.6692749981994}},"1462":{"from_node_id":"1515","to_node_id":"1516","b1":{"x":540.004663960169,"y":3466.08832280118},"b2":{"x":507.3733012965838,"y":3434.379583142882}},"1463":{"from_node_id":"1515","to_node_id":"1517","b1":{"x":537.1359727369954,"y":3463.3007412927577},"b2":{"x":525.1637916069843,"y":3457.507664719456}},"1464":{"from_node_id":"1513","to_node_id":"1518","b1":{"x":854.5787212831058,"y":3778.748116848321},"b2":{"x":861.9805581391005,"y":3803.42136090195}}}},"251":{"name":"TRPt","bigg_id":"TRPt","reversibility":true,"label_x":2008.8182863680595,"label_y":-1583.3222536657888,"gene_reaction_rule":"Slc16a10.1-e","genes":[{"name":"Slc16a10.1-e","bigg_id":"Slc16a10.1-e"}],"metabolites":[{"bigg_id":"trp-L[c]","coefficient":1},{"bigg_id":"trp-L[e]","coefficient":-1}],"segments":{"1465":{"from_node_id":"1520","to_node_id":"1521","b1":null,"b2":null},"1466":{"from_node_id":"1522","to_node_id":"1521","b1":null,"b2":null},"1467":{"from_node_id":"1522","to_node_id":"1523","b1":{"x":1752.1786449673796,"y":-1498.5122256236368},"b2":{"x":1712.002137452723,"y":-1477.1557688968112}},"1468":{"from_node_id":"1520","to_node_id":"1519","b1":{"x":1999.9133104814064,"y":-1629.8866698975942},"b2":{"x":2040.0898179960623,"y":-1651.2431266244214}}}},"252":{"name":"TYRt","bigg_id":"TYRt","reversibility":true,"label_x":1844.3033461536415,"label_y":-1798.2179175236652,"gene_reaction_rule":"Slc16a10.1-e","genes":[{"name":"Slc16a10.1-e","bigg_id":"Slc16a10.1-e"}],"metabolites":[{"bigg_id":"tyr-L[c]","coefficient":1},{"bigg_id":"tyr-L[e]","coefficient":-1}],"segments":{"1469":{"from_node_id":"1525","to_node_id":"1526","b1":null,"b2":null},"1470":{"from_node_id":"1527","to_node_id":"1526","b1":null,"b2":null},"1471":{"from_node_id":"1527","to_node_id":"1528","b1":{"x":1529.113761621919,"y":-1676.0071023091105},"b2":{"x":1489.000258579512,"y":-1654.5325388987196}},"1472":{"from_node_id":"1525","to_node_id":"1524","b1":{"x":1817.7460576653725,"y":-1830.8447867836721},"b2":{"x":1857.8595607077823,"y":-1852.3193501940648}}}},"253":{"name":"URATEt","bigg_id":"URATEt","reversibility":true,"label_x":2140.503742823964,"label_y":368.3923899961852,"gene_reaction_rule":"","genes":[],"metabolites":[{"bigg_id":"urate[e]","coefficient":-1},{"bigg_id":"urate[c]","coefficient":1}],"segments":{"1473":{"from_node_id":"1530","to_node_id":"1531","b1":null,"b2":null},"1474":{"from_node_id":"1532","to_node_id":"1531","b1":null,"b2":null},"1475":{"from_node_id":"1530","to_node_id":"1529","b1":{"x":1982.9203191868933,"y":250.67814474445333},"b2":{"x":2239.9519262560684,"y":313.97035358324484}},"1476":{"from_node_id":"1532","to_node_id":"418","b1":{"x":1740.499879134658,"y":247.48634314194533},"b2":{"x":1693.671234429462,"y":244.72463620515282}}}},"254":{"name":"VALtec","bigg_id":"VALtec","reversibility":true,"label_x":1923.3403012050721,"label_y":1544.6688539415159,"gene_reaction_rule":"Slc43a1.1 | Slc43a2.1","genes":[{"name":"Slc43a1.1","bigg_id":"Slc43a1.1"},{"name":"|","bigg_id":"|"},{"name":"Slc43a2.1","bigg_id":"Slc43a2.1"}],"metabolites":[{"bigg_id":"val-L[c]","coefficient":1},{"bigg_id":"val-L[e]","coefficient":-1}],"segments":{"1477":{"from_node_id":"1535","to_node_id":"1536","b1":null,"b2":null},"1478":{"from_node_id":"1537","to_node_id":"1536","b1":null,"b2":null},"1479":{"from_node_id":"1537","to_node_id":"1538","b1":{"x":1821.3188292159357,"y":1465.2412435495692},"b2":{"x":1651.5988198103714,"y":1439.9363311014563}},"1480":{"from_node_id":"1535","to_node_id":"1534","b1":{"x":1959.353978462231,"y":1489.0032121273214},"b2":{"x":2026.2439062673234,"y":1495.916594631698}}}},"255":{"name":"XANt","bigg_id":"XANt","reversibility":true,"label_x":1758.8181246984284,"label_y":2147.88925644918,"gene_reaction_rule":"","genes":[],"metabolites":[{"bigg_id":"xan[e]","coefficient":-1},{"bigg_id":"xan[c]","coefficient":1}],"segments":{"1481":{"from_node_id":"1540","to_node_id":"1541","b1":null,"b2":null},"1482":{"from_node_id":"1542","to_node_id":"1541","b1":null,"b2":null},"1483":{"from_node_id":"1540","to_node_id":"1539","b1":{"x":1768.0365787491885,"y":2080.4771978595},"b2":{"x":1828.4309921701288,"y":2100.787784320381}},"1484":{"from_node_id":"1542","to_node_id":"1543","b1":{"x":1647.1555052195497,"y":2051.086330589864},"b2":{"x":1546.275292686916,"y":2026.659400997839}}}},"256":{"name":"XYLTt","bigg_id":"XYLTt","reversibility":true,"label_x":1834.3020367657841,"label_y":1940.325535350835,"gene_reaction_rule":"","genes":[],"metabolites":[{"bigg_id":"xylt[c]","coefficient":1},{"bigg_id":"xylt[e]","coefficient":-1}],"segments":{"1485":{"from_node_id":"1545","to_node_id":"1546","b1":null,"b2":null},"1486":{"from_node_id":"1547","to_node_id":"1546","b1":null,"b2":null},"1487":{"from_node_id":"1547","to_node_id":"1548","b1":{"x":1572.872872858285,"y":1802.8723632314216},"b2":{"x":1528.6306094441093,"y":1792.2482337145816}},"1488":{"from_node_id":"1545","to_node_id":"1544","b1":{"x":1877.976788951633,"y":1883.0246694750856},"b2":{"x":1906.754982291044,"y":1889.4115991925385}}}},"257":{"name":"XYLUt","bigg_id":"XYLUt","reversibility":true,"label_x":1850.0714647177415,"label_y":1739.7314175059148,"gene_reaction_rule":"","genes":[],"metabolites":[{"bigg_id":"xylu-D[c]","coefficient":1},{"bigg_id":"xylu-D[e]","coefficient":-1}],"segments":{"1489":{"from_node_id":"1550","to_node_id":"1551","b1":null,"b2":null},"1490":{"from_node_id":"1552","to_node_id":"1551","b1":null,"b2":null},"1491":{"from_node_id":"1552","to_node_id":"1553","b1":{"x":1644.0232893580119,"y":1623.055281990644},"b2":{"x":1599.527434076491,"y":1613.5490281140555}},"1492":{"from_node_id":"1550","to_node_id":"1549","b1":{"x":1919.7429487199963,"y":1683.6312518008608},"b2":{"x":1964.2388040015142,"y":1693.1375056774484}}}},"258":{"name":"inorganic diphosphatase","bigg_id":"PPA","reversibility":false,"label_x":-565.76338830374,"label_y":-951.2868311574427,"gene_reaction_rule":"Ppa2.1 | Ppa2.2 | Ppa2.3 | Ppa2.4","genes":[{"name":"Ppa2.1","bigg_id":"Ppa2.1"},{"name":"|","bigg_id":"|"},{"name":"Ppa2.2","bigg_id":"Ppa2.2"},{"name":"Ppa2.3","bigg_id":"Ppa2.3"},{"name":"Ppa2.4","bigg_id":"Ppa2.4"}],"metabolites":[{"bigg_id":"pi[c]","coefficient":2},{"bigg_id":"h2o[c]","coefficient":-1},{"bigg_id":"ppi[c]","coefficient":-1},{"bigg_id":"h[c]","coefficient":1}],"segments":{"1493":{"from_node_id":"1554","to_node_id":"1555","b1":null,"b2":null},"1494":{"from_node_id":"1556","to_node_id":"1555","b1":null,"b2":null},"1495":{"from_node_id":"1556","to_node_id":"1454","b1":{"x":-489.6965373418898,"y":-968.8486379650574},"b2":{"x":-498.6877024792759,"y":-1013.4514287911077}},"1496":{"from_node_id":"1554","to_node_id":"1557","b1":{"x":-469.1453027421528,"y":-866.8994017912307},"b2":{"x":-460.1541376047693,"y":-822.2966109651816}},"1497":{"from_node_id":"1554","to_node_id":"1558","b1":{"x":-468.35487064216227,"y":-862.9782773230083},"b2":{"x":-464.73118491914954,"y":-852.5233433323976}},"1498":{"from_node_id":"1556","to_node_id":"1559","b1":{"x":-490.48696944188066,"y":-972.769762433282},"b2":{"x":-489.83582849116,"y":-977.0606819693484}}}},"259":{"name":"CITt4","bigg_id":"CITt4","reversibility":true,"label_x":-2246.7007387702365,"label_y":2382.947717872875,"gene_reaction_rule":"","genes":[],"metabolites":[{"bigg_id":"cit[c]","coefficient":1},{"bigg_id":"cit[e]","coefficient":-1}],"segments":{"1499":{"from_node_id":"1561","to_node_id":"1562","b1":null,"b2":null},"1500":{"from_node_id":"1563","to_node_id":"1562","b1":null,"b2":null},"1501":{"from_node_id":"1563","to_node_id":"183","b1":{"x":-1629.876543142568,"y":2412.0910470086687},"b2":{"x":-521.2363351031215,"y":2566.415724528857}},"1502":{"from_node_id":"1561","to_node_id":"1560","b1":{"x":-2174.436799632281,"y":2409.2836367839554},"b2":{"x":-2228.6728939021946,"y":2408.0553948106444}}}},"260":{"name":"FUMtr","bigg_id":"FUMtr","reversibility":true,"label_x":-2199.6702880859375,"label_y":2225.488525390625,"gene_reaction_rule":"","genes":[],"metabolites":[{"bigg_id":"fum[c]","coefficient":1},{"bigg_id":"fum[e]","coefficient":-1}],"segments":{"1503":{"from_node_id":"1566","to_node_id":"1567","b1":null,"b2":null},"1504":{"from_node_id":"1568","to_node_id":"1567","b1":null,"b2":null},"1505":{"from_node_id":"1568","to_node_id":"171","b1":{"x":-2020.3789062584397,"y":2250.2633520111162},"b2":{"x":-1116.2562866369149,"y":2262.987635728852}},"1506":{"from_node_id":"1566","to_node_id":"1565","b1":{"x":-2144.37890624156,"y":2250.2613061920088},"b2":{"x":-2198.6289062341784,"y":2250.260411146148}}}},"261":{"name":"MALt","bigg_id":"MALt","reversibility":true,"label_x":-2158.506902831326,"label_y":2007.3685663068145,"gene_reaction_rule":"","genes":[],"metabolites":[{"bigg_id":"mal-L[e]","coefficient":-1},{"bigg_id":"mal-L[c]","coefficient":1}],"segments":{"1507":{"from_node_id":"1571","to_node_id":"1572","b1":null,"b2":null},"1508":{"from_node_id":"1573","to_node_id":"1572","b1":null,"b2":null},"1509":{"from_node_id":"1571","to_node_id":"1570","b1":{"x":-2107.877652033334,"y":2028.1756722982323},"b2":{"x":-2162.125321134892,"y":2027.672783595403}},"1510":{"from_node_id":"1573","to_node_id":"160","b1":{"x":-1983.8829798011907,"y":2029.3251321903945},"b2":{"x":-925.5811114808826,"y":2037.1484554635335}}}},"262":{"name":"SBTR","bigg_id":"SBTR","reversibility":false,"label_x":-746.6800079345703,"label_y":-546.7511291503906,"gene_reaction_rule":"Akr7a2.1 | Akr1a1.1 | Akr1a1.2 | Akr1b1.1","genes":[{"name":"Akr7a2.1","bigg_id":"Akr7a2.1"},{"name":"|","bigg_id":"|"},{"name":"Akr1a1.1","bigg_id":"Akr1a1.1"},{"name":"Akr1a1.2","bigg_id":"Akr1a1.2"},{"name":"Akr1b1.1","bigg_id":"Akr1b1.1"}],"metabolites":[{"bigg_id":"nadph[c]","coefficient":-1},{"bigg_id":"sbt-D[c]","coefficient":1},{"bigg_id":"glc-D[c]","coefficient":-1},{"bigg_id":"nadp[c]","coefficient":1},{"bigg_id":"h[c]","coefficient":-1}],"segments":{"1511":{"from_node_id":"1575","to_node_id":"1576","b1":null,"b2":null},"1512":{"from_node_id":"1577","to_node_id":"1576","b1":null,"b2":null},"1513":{"from_node_id":"1575","to_node_id":"1578","b1":{"x":-646.5124664306641,"y":-582.9815368652344},"b2":{"x":-655.9221343994141,"y":-614.238037109375}},"1514":{"from_node_id":"1577","to_node_id":"578","b1":{"x":-750.9522247314453,"y":-582.9815368652344},"b2":{"x":-715.1551055908203,"y":-582.8034973144531}},"1515":{"from_node_id":"1575","to_node_id":"4","b1":{"x":-679.2454376220703,"y":-583.5679016113281},"b2":{"x":-680.1159210205078,"y":-582.9815368652344}},"1516":{"from_node_id":"1577","to_node_id":"1580","b1":{"x":-732.8789825439453,"y":-584.1543273925781},"b2":{"x":-741.3906402587891,"y":-595.2957458496094}},"1517":{"from_node_id":"1575","to_node_id":"1581","b1":{"x":-667.0360260009766,"y":-584.1543273925781},"b2":{"x":-647.1262969970703,"y":-588.6674499511719}}}}},"nodes":{"0":{"node_type":"metabolite","x":-961.2827310430619,"y":-1239.208421252454,"bigg_id":"glc-D[e]","name":"D-Glucose","label_x":-1038.5011148321244,"label_y":-1275.1592269165164,"node_is_primary":true},"1":{"node_type":"multimarker","x":-863.9711848173463,"y":-1153.008288009167},"2":{"node_type":"midmarker","x":-805.001093233042,"y":-1100.7614995564738},"3":{"node_type":"multimarker","x":-730.841548523737,"y":-1028.4816300490934},"4":{"node_type":"metabolite","x":-592.6328887939453,"y":-582.9815368652344,"bigg_id":"glc-D[c]","name":"D-Glucose","label_x":-562.6328887939453,"label_y":-572.9815368652344,"node_is_primary":true},"5":{"node_type":"multimarker","x":-592.6328887939453,"y":-452.9815368652344},"6":{"node_type":"midmarker","x":-592.6328887939453,"y":-432.9815368652344},"7":{"node_type":"multimarker","x":-592.6328887939453,"y":-412.9815368652344},"8":{"node_type":"metabolite","x":-592.6328887939453,"y":-282.9815368652344,"bigg_id":"g6p[c]","name":"D-Glucose 6-phosphate","label_x":-677.1849822998047,"label_y":-253.00149536132812,"node_is_primary":true},"9":{"node_type":"metabolite","x":-552.6328887939453,"y":-542.9815368652344,"bigg_id":"atp[c]","name":"ATP","label_x":-522.6328887939453,"label_y":-532.9815368652344,"node_is_primary":false},"10":{"node_type":"metabolite","x":-665.6833038330078,"y":-357.59820556640625,"bigg_id":"adp[c]","name":"ADP","label_x":-743.4019012451172,"label_y":-354.2017517089844,"node_is_primary":false},"11":{"node_type":"metabolite","x":-632.6328887939453,"y":-315.02142333984375,"bigg_id":"h[c]","name":"H+","label_x":-682.5309906005859,"label_y":-306.350830078125,"node_is_primary":false},"12":{"node_type":"multimarker","x":-592.6328887939453,"y":-152.98153686523438},"13":{"node_type":"midmarker","x":-592.6328887939453,"y":-132.98153686523438},"14":{"node_type":"multimarker","x":-592.6328887939453,"y":-112.98153686523438},"15":{"node_type":"metabolite","x":-592.6328887939453,"y":17.018463134765625,"bigg_id":"f6p[c]","name":"D-Fructose 6-phosphate","label_x":-575.7546539306641,"label_y":-7.4368603229522705,"node_is_primary":true},"16":{"node_type":"multimarker","x":-592.6328887939453,"y":147.01846313476562},"17":{"node_type":"midmarker","x":-592.6328887939453,"y":167.01846313476562},"18":{"node_type":"multimarker","x":-592.6328887939453,"y":187.01846313476562},"19":{"node_type":"metabolite","x":-657.8288116455078,"y":270.6084899902344,"bigg_id":"h[c]","name":"H+","label_x":-711.7448883056641,"label_y":256.6324157714844,"node_is_primary":false},"20":{"node_type":"metabolite","x":-535.9977569580078,"y":114.02043533325195,"bigg_id":"atp[c]","name":"ATP","label_x":-550.1991424560547,"label_y":139.1495475769043,"node_is_primary":false},"21":{"node_type":"metabolite","x":-533.0897979736328,"y":274.14447021484375,"bigg_id":"adp[c]","name":"ADP","label_x":-513.7458038330078,"label_y":272.15643310546875,"node_is_primary":false},"22":{"node_type":"metabolite","x":-591.3408660888672,"y":323.6384582519531,"bigg_id":"fdp[c]","name":"D-Fructose 1,6-bisphosphate","label_x":-561.3408660888672,"label_y":333.6384582519531,"node_is_primary":true},"23":{"node_type":"multimarker","x":-462.6328887939453,"y":-282.9815368652344},"24":{"node_type":"midmarker","x":-442.6328887939453,"y":-282.9815368652344},"25":{"node_type":"multimarker","x":-422.6328887939453,"y":-282.9815368652344},"26":{"node_type":"metabolite","x":-317.94091033935547,"y":-338.9255676269531,"bigg_id":"nadph[c]","name":"Nicotinamide adenine dinucleotide phosphate - reduced","label_x":-354.5969696044922,"label_y":-354.9534912109375,"node_is_primary":false},"27":{"node_type":"metabolite","x":-282.01685333251953,"y":-281.68951416015625,"bigg_id":"6pgl[c]","name":"6-phospho-D-glucono-1,5-lactone","label_x":-301.3808250427246,"label_y":-233.77743530273438,"node_is_primary":true},"28":{"node_type":"metabolite","x":-335.29689025878906,"y":-229.66152954101562,"bigg_id":"h[c]","name":"H+","label_x":-385.29689025878906,"label_y":-211.05349731445312,"node_is_primary":false},"29":{"node_type":"metabolite","x":-527.3627471923828,"y":-228.5511932373047,"bigg_id":"nadp[c]","name":"Nicotinamide adenine dinucleotide phosphate","label_x":-530.8125762939453,"label_y":-204.7109375,"node_is_primary":false},"30":{"node_type":"multimarker","x":-152.01685333251953,"y":-281.68951416015625},"31":{"node_type":"midmarker","x":-132.01685333251953,"y":-281.68951416015625},"32":{"node_type":"multimarker","x":-112.01685333251953,"y":-281.68951416015625},"33":{"node_type":"metabolite","x":-242.01685333251953,"y":-321.68951416015625,"bigg_id":"h2o[c]","name":"H2O","label_x":-250.78675079345703,"label_y":-341.73944091796875,"node_is_primary":false},"34":{"node_type":"metabolite","x":17.98314666748047,"y":-281.68951416015625,"bigg_id":"6pgc[c]","name":"6-Phospho-D-gluconate","label_x":-14.726814270019531,"label_y":-236.56919860839844,"node_is_primary":true},"35":{"node_type":"metabolite","x":-22.01685333251953,"y":-321.68951416015625,"bigg_id":"h[c]","name":"H+","label_x":-60.04676055908203,"label_y":-345.7294616699219,"node_is_primary":false},"36":{"node_type":"multimarker","x":147.98314666748047,"y":-281.68951416015625},"37":{"node_type":"midmarker","x":167.98314666748047,"y":-281.68951416015625},"38":{"node_type":"multimarker","x":187.98314666748047,"y":-281.68951416015625},"39":{"node_type":"metabolite","x":259.40111541748047,"y":-361.41993713378906,"bigg_id":"nadph[c]","name":"Nicotinamide adenine dinucleotide phosphate - reduced","label_x":246.55748748779297,"label_y":-384.0440216064453,"node_is_primary":false},"40":{"node_type":"metabolite","x":57.98314666748047,"y":-321.68951416015625,"bigg_id":"nadp[c]","name":"Nicotinamide adenine dinucleotide phosphate","label_x":11.973258972167969,"label_y":-343.0694580078125,"node_is_primary":false},"41":{"node_type":"metabolite","x":312.3110580444336,"y":-339.027099609375,"bigg_id":"co2[c]","name":"CO2","label_x":312.8651657104492,"label_y":-353.73504638671875,"node_is_primary":false},"42":{"node_type":"metabolite","x":324.6031723022461,"y":-278.9855651855469,"bigg_id":"ru5p-D[c]","name":"D-Ribulose 5-phosphate","label_x":357.0107650756836,"label_y":-271.2750549316406,"node_is_primary":true},"51":{"node_type":"multimarker","x":448.5007547932694,"y":-162.58372218948398},"52":{"node_type":"midmarker","x":433.9245686178549,"y":-176.27805665960904},"53":{"node_type":"multimarker","x":419.3483824424404,"y":-189.9723911297341},"54":{"node_type":"metabolite","x":525.5391778240887,"y":-93.04805667859307,"bigg_id":"r5p[c]","name":"alpha-D-Ribose 5-phosphate","label_x":466.0360497723309,"label_y":-50.98886783581963,"node_is_primary":true},"65":{"node_type":"multimarker","x":228.4263701102392,"y":-191.52115688068506},"66":{"node_type":"midmarker","x":213.6299390037766,"y":-178.06509406455245},"67":{"node_type":"multimarker","x":198.833507897314,"y":-164.60903124841988},"68":{"node_type":"metabolite","x":111.85343727268992,"y":-93.23889937178072,"bigg_id":"xu5p-D[c]","name":"D-Xylulose 5-phosphate","label_x":12.625339357040502,"label_y":-124.02703871504244,"node_is_primary":true},"69":{"node_type":"multimarker","x":320.4299367940564,"y":-5.374188315205359},"70":{"node_type":"midmarker","x":320.48696693577585,"y":14.62573037370268},"71":{"node_type":"multimarker","x":320.5439970774953,"y":34.625649062610734},"73":{"node_type":"metabolite","x":103.40554603733835,"y":150.28623948319975,"bigg_id":"s7p[c]","name":"Sedoheptulose 7-phosphate","label_x":12.401517717025854,"label_y":153.93572221025053,"node_is_primary":true},"74":{"node_type":"metabolite","x":543.5373819748384,"y":150.1864012263638,"bigg_id":"g3p[c]","name":"Glyceraldehyde 3-phosphate","label_x":570.4807718674165,"label_y":155.18777451737944,"node_is_primary":true},"75":{"node_type":"multimarker","x":319.18256736039564,"y":239.6156064752546},"76":{"node_type":"midmarker","x":319.6505461330846,"y":259.61013062233866},"77":{"node_type":"multimarker","x":320.1185249057738,"y":279.6046547694222},"78":{"node_type":"metabolite","x":539.8855974983621,"y":384.89410476929004,"bigg_id":"f6p[c]","name":"D-Fructose 6-phosphate","label_x":562.8827288460184,"label_y":391.2327888513213,"node_is_primary":true},"79":{"node_type":"metabolite","x":106.7857651555064,"y":375.3933953130342,"bigg_id":"e4p[c]","name":"D-Erythrose 4-phosphate","label_x":76.76507423753765,"label_y":343.3077935063936,"node_is_primary":true},"81":{"node_type":"multimarker","x":-118.98174627558751,"y":205.6914959433839},"82":{"node_type":"midmarker","x":-209.4648451960561,"y":205.15274895072952},"83":{"node_type":"multimarker","x":-318.5679392337122,"y":204.61400195807514},"87":{"node_type":"multimarker","x":-591.3408660888672,"y":389.7982177734375},"88":{"node_type":"midmarker","x":-591.3408660888672,"y":415.11822509765625},"89":{"node_type":"multimarker","x":-591.3408660888672,"y":441.76824951171875},"90":{"node_type":"metabolite","x":-777.5360565185547,"y":550.4855651855469,"bigg_id":"dhap[c]","name":"Dihydroxyacetone phosphate","label_x":-807.2864227294922,"label_y":589.9319763183594,"node_is_primary":true},"91":{"node_type":"metabolite","x":-593.9010467529297,"y":550.3882751464844,"bigg_id":"g3p[c]","name":"Glyceraldehyde 3-phosphate","label_x":-565.2269744873047,"label_y":556.3955993652344,"node_is_primary":true},"96":{"node_type":"multimarker","x":-712.7064666748047,"y":550.4855651855469},"97":{"node_type":"midmarker","x":-692.7064666748047,"y":550.4855651855469},"98":{"node_type":"multimarker","x":-672.7064666748047,"y":550.4855651855469},"100":{"node_type":"multimarker","x":-736.3334047017242,"y":-146.04054871440997},"101":{"node_type":"midmarker","x":-723.292588319651,"y":-130.87687145297204},"102":{"node_type":"multimarker","x":-710.2517719375776,"y":-115.71319419153411},"103":{"node_type":"metabolite","x":-822.4274465367628,"y":-176.84196922430345,"bigg_id":"atp[c]","name":"ATP","label_x":-886.7635061070753,"label_y":-152.22653648504564,"node_is_primary":false},"104":{"node_type":"metabolite","x":-821.3584710298671,"y":-243.999861209742,"bigg_id":"fru[c]","name":"D-Fructose","label_x":-794.4664422212734,"label_y":-237.10771033083574,"node_is_primary":true},"105":{"node_type":"metabolite","x":-630.5753233465928,"y":-75.7009410275282,"bigg_id":"adp[c]","name":"ADP","label_x":-665.748235944249,"label_y":-92.41319936645642,"node_is_primary":false},"106":{"node_type":"metabolite","x":-653.1932583438097,"y":-126.0819473895805,"bigg_id":"h[c]","name":"H+","label_x":-678.9217739688097,"label_y":-144.5097577232497,"node_is_primary":false},"115":{"node_type":"multimarker","x":-593.9010467529297,"y":680.3882751464844},"116":{"node_type":"midmarker","x":-593.9010467529297,"y":700.3882751464844},"117":{"node_type":"multimarker","x":-593.9010467529297,"y":720.3882751464844},"118":{"node_type":"metabolite","x":-553.9010467529297,"y":590.3882751464844,"bigg_id":"pi[c]","name":"Phosphate","label_x":-535.8591766357422,"label_y":600.3882751464844,"node_is_primary":false},"119":{"node_type":"metabolite","x":-637.8871307373047,"y":610.3184509277344,"bigg_id":"nad[c]","name":"Nicotinamide adenine dinucleotide","label_x":-708.8665008544922,"label_y":636.2625427246094,"node_is_primary":false},"120":{"node_type":"metabolite","x":-509.36558532714844,"y":749.6169128417969,"bigg_id":"nadh[c]","name":"Nicotinamide adenine dinucleotide - reduced","label_x":-492.65232849121094,"label_y":754.3022155761719,"node_is_primary":false},"121":{"node_type":"metabolite","x":-526.3484344482422,"y":794.9438781738281,"bigg_id":"h[c]","name":"H+","label_x":-505.6490936279297,"label_y":803.6152038574219,"node_is_primary":false},"122":{"node_type":"metabolite","x":-594.0406951904297,"y":851.5772399902344,"bigg_id":"13dpg[c]","name":"3-Phospho-D-glyceroyl phosphate","label_x":-569.3553924560547,"label_y":858.9198913574219,"node_is_primary":true},"123":{"node_type":"multimarker","x":-594.0406951904297,"y":1021.5772399902344},"124":{"node_type":"midmarker","x":-594.0406951904297,"y":1001.5772399902344},"125":{"node_type":"multimarker","x":-594.0406951904297,"y":981.5772399902344},"126":{"node_type":"metabolite","x":-594.0406951904297,"y":1151.5772399902344,"bigg_id":"3pg[c]","name":"3-Phospho-D-glycerate","label_x":-564.0406951904297,"label_y":1161.5772399902344,"node_is_primary":true},"127":{"node_type":"metabolite","x":-532.7732391357422,"y":1112.7268981933594,"bigg_id":"atp[c]","name":"ATP","label_x":-516.0599822998047,"label_y":1118.4953308105469,"node_is_primary":false},"128":{"node_type":"metabolite","x":-554.0406951904297,"y":891.5772399902344,"bigg_id":"adp[c]","name":"ADP","label_x":-538.6561737060547,"label_y":906.8919372558594,"node_is_primary":false},"129":{"node_type":"multimarker","x":-701.6187028727468,"y":924.5633500599135},"130":{"node_type":"midmarker","x":-718.1691655931033,"y":935.7919823783258},"131":{"node_type":"multimarker","x":-734.7196283134597,"y":947.020614696738},"132":{"node_type":"metabolite","x":-838.3115520114018,"y":944.2721666609484,"bigg_id":"h[c]","name":"H+","label_x":-856.4233684176518,"label_y":925.5309557234484,"node_is_primary":false},"133":{"node_type":"metabolite","x":-847.8585865432394,"y":1021.3496043203058,"bigg_id":"23dpg[c]","name":"2,3-Disphospho-D-glycerate","label_x":-957.6489918166769,"label_y":1029.181940746087,"node_is_primary":true},"134":{"node_type":"multimarker","x":-731.7666338197193,"y":1079.8530957788505},"135":{"node_type":"midmarker","x":-713.9063334007164,"y":1088.8536329263188},"136":{"node_type":"multimarker","x":-696.0460329817133,"y":1097.8541700737871},"138":{"node_type":"metabolite","x":-827.353830355609,"y":1079.3647579530177,"bigg_id":"h2o[c]","name":"H2O","label_x":-868.0531711759215,"label_y":1112.4420284608302,"node_is_primary":false},"139":{"node_type":"metabolite","x":-664.1074446918876,"y":1161.0980225322014,"bigg_id":"pi[c]","name":"Phosphate","label_x":-720.7507552387626,"label_y":1166.2730713603264,"node_is_primary":false},"140":{"node_type":"multimarker","x":-594.0406951904297,"y":1260.4580993652344},"141":{"node_type":"midmarker","x":-594.0406951904297,"y":1240.4580993652344},"142":{"node_type":"multimarker","x":-594.0406951904297,"y":1220.4580993652344},"143":{"node_type":"metabolite","x":-594.0406951904297,"y":1324.0242614746094,"bigg_id":"2pg[c]","name":"D-Glycerate 2-phosphate","label_x":-564.0406951904297,"label_y":1334.0242614746094,"node_is_primary":true},"144":{"node_type":"multimarker","x":-594.0406951904297,"y":1380.9471130371094},"145":{"node_type":"midmarker","x":-594.0406951904297,"y":1400.9471130371094},"146":{"node_type":"multimarker","x":-594.0406951904297,"y":1420.9471130371094},"147":{"node_type":"metabolite","x":-594.0406951904297,"y":1533.6744079589844,"bigg_id":"pep[c]","name":"Phosphoenolpyruvate","label_x":-676.8088836669922,"label_y":1523.7741394042969,"node_is_primary":true},"148":{"node_type":"metabolite","x":-647.4539031982422,"y":1477.2356872558594,"bigg_id":"h2o[c]","name":"H2O","label_x":-723.0395965576172,"label_y":1481.8675231933594,"node_is_primary":false},"149":{"node_type":"multimarker","x":-594.0406951904297,"y":1703.6744079589844},"150":{"node_type":"midmarker","x":-594.0406951904297,"y":1683.6744079589844},"151":{"node_type":"multimarker","x":-594.0406951904297,"y":1663.6744079589844},"152":{"node_type":"metabolite","x":-643.1282196044922,"y":1766.0137634277344,"bigg_id":"gtp[c]","name":"GTP","label_x":-707.3226776123047,"label_y":1749.4799499511719,"node_is_primary":false},"153":{"node_type":"metabolite","x":-554.0406951904297,"y":1573.6744079589844,"bigg_id":"gdp[c]","name":"GDP","label_x":-545.6639862060547,"label_y":1588.9467468261719,"node_is_primary":false},"154":{"node_type":"metabolite","x":-634.0406951904297,"y":1573.6744079589844,"bigg_id":"co2[c]","name":"CO2","label_x":-707.5221405029297,"label_y":1571.7343444824219,"node_is_primary":false},"155":{"node_type":"metabolite","x":-597.8212127685547,"y":1834.8016052246094,"bigg_id":"oaa[c]","name":"Oxaloacetate","label_x":-575.7814178466797,"label_y":1812.9611511230469,"node_is_primary":true},"156":{"node_type":"multimarker","x":-723.0717952695784,"y":1949.7463379580158},"157":{"node_type":"midmarker","x":-708.3364326223991,"y":1936.2234282246739},"158":{"node_type":"multimarker","x":-693.6010699752198,"y":1922.7005184913319},"159":{"node_type":"metabolite","x":-764.8707523852918,"y":1752.3851665872144,"bigg_id":"nadh[c]","name":"Nicotinamide adenine dinucleotide - reduced","label_x":-870.1070194751355,"label_y":1761.0417827981519,"node_is_primary":true},"160":{"node_type":"metabolite","x":-818.8516524762435,"y":2037.6452512247383,"bigg_id":"mal-L[c]","name":"L-Malate","label_x":-907.1883834332748,"label_y":2002.9520139200508,"node_is_primary":true},"161":{"node_type":"metabolite","x":-742.4349612308263,"y":2033.4367342008509,"bigg_id":"nad[c]","name":"Nicotinamide adenine dinucleotide","label_x":-742.0208987308263,"label_y":2062.4244050992884,"node_is_primary":false},"162":{"node_type":"metabolite","x":-667.6044811624097,"y":1821.7631740063098,"bigg_id":"h[c]","name":"H+","label_x":-700.3575329202222,"label_y":1802.9901027172473,"node_is_primary":false},"167":{"node_type":"multimarker","x":-818.8516524762435,"y":2149.2712277872383},"168":{"node_type":"midmarker","x":-818.8516524762435,"y":2129.2712277872383},"169":{"node_type":"multimarker","x":-818.8516524762435,"y":2109.2712277872383},"170":{"node_type":"metabolite","x":-771.091032359056,"y":2220.8969602091133,"bigg_id":"h2o[c]","name":"H2O","label_x":-755.684538218431,"label_y":2220.2834348184883,"node_is_primary":false},"171":{"node_type":"metabolite","x":-819.9788497418685,"y":2277.7448605997383,"bigg_id":"fum[c]","name":"Fumarate","label_x":-792.6321700543685,"label_y":2278.4579953653633,"node_is_primary":true},"176":{"node_type":"multimarker","x":-531.1182112723143,"y":2034.0495725845085},"177":{"node_type":"midmarker","x":-538.1204071044922,"y":2015.3153991699219},"178":{"node_type":"multimarker","x":-545.1226029366701,"y":1996.5812257553353},"179":{"node_type":"metabolite","x":-548.5342254638672,"y":1880.1082458496094,"bigg_id":"pi[c]","name":"Phosphate","label_x":-529.1477508544922,"label_y":1868.8813171386719,"node_is_primary":false},"180":{"node_type":"metabolite","x":-522.3995819091797,"y":1900.0087585449219,"bigg_id":"adp[c]","name":"ADP","label_x":-505.6664276123047,"label_y":1920.6221618652344,"node_is_primary":false},"181":{"node_type":"metabolite","x":-562.0009002685547,"y":2134.8013610839844,"bigg_id":"coa[c]","name":"coa[c]","label_x":-636.8090057373047,"label_y":2140.8211364746094,"node_is_primary":false},"182":{"node_type":"metabolite","x":-577.7214813232422,"y":2093.4747009277344,"bigg_id":"atp[c]","name":"ATP","label_x":-648.5496063232422,"label_y":2095.5147399902344,"node_is_primary":false},"183":{"node_type":"metabolite","x":-521.0729217529297,"y":2175.7293395996094,"bigg_id":"cit[c]","name":"cit[c]","label_x":-597.2078094482422,"label_y":2189.7090759277344,"node_is_primary":true},"184":{"node_type":"metabolite","x":-624.9532928466797,"y":1930.5225524902344,"bigg_id":"accoa[c]","name":"accoa[c]","label_x":-694.4546356201172,"label_y":1960.4228210449219,"node_is_primary":false},"185":{"node_type":"multimarker","x":-349.7087568234572,"y":1685.0275325711873},"186":{"node_type":"midmarker","x":-358.8859433528951,"y":1694.3332818328659},"187":{"node_type":"multimarker","x":-363.6694531245196,"y":1701.002678555481},"188":{"node_type":"metabolite","x":-507.9667981503544,"y":1762.937913252805,"bigg_id":"pi[c]","name":"Phosphate","label_x":-554.4689954159794,"label_y":1745.0608380574924,"node_is_primary":false},"189":{"node_type":"metabolite","x":-491.6290045035021,"y":1724.854375491031,"bigg_id":"adp[c]","name":"ADP","label_x":-556.0678472769396,"label_y":1708.700566897281,"node_is_primary":false},"190":{"node_type":"metabolite","x":-470.6391689627919,"y":1695.7401467203408,"bigg_id":"h[c]","name":"H+","label_x":-508.0105068534169,"label_y":1678.7418557047158,"node_is_primary":false},"192":{"node_type":"metabolite","x":-356.8439178466797,"y":1615.3671569824219,"bigg_id":"hco3[c]","name":"Bicarbonate","label_x":-445.6625213623047,"label_y":1619.3196716308594,"node_is_primary":false},"193":{"node_type":"metabolite","x":-322.6366325287677,"y":1584.1408452579296,"bigg_id":"atp[c]","name":"ATP","label_x":-350.87601241157995,"label_y":1567.0208501407421,"node_is_primary":false},"194":{"node_type":"multimarker","x":-222.3213684425675,"y":1695.907806408813},"195":{"node_type":"midmarker","x":-222.62058322154772,"y":1675.910044771168},"196":{"node_type":"multimarker","x":-222.9197980005269,"y":1655.9122831335228},"197":{"node_type":"metabolite","x":-224.51732635498047,"y":1832.1496276855469,"bigg_id":"akg[c]","name":"2-Oxoglutarate","label_x":-309.11827850341797,"label_y":1837.2950134277344,"node_is_primary":true},"199":{"node_type":"metabolite","x":-286.19853560021437,"y":1794.33742183423,"bigg_id":"ala-L[c]","name":"L-Alanine","label_x":-374.84170118859333,"label_y":1798.1478466389176,"node_is_primary":false},"200":{"node_type":"multimarker","x":-228.33903089049235,"y":2077.7902207914863},"201":{"node_type":"midmarker","x":-227.71559745813238,"y":2043.9632097474619},"202":{"node_type":"multimarker","x":-226.21492465487583,"y":2025.7949625667577},"203":{"node_type":"metabolite","x":-174.48348854537548,"y":1896.3294599187573,"bigg_id":"nadph[c]","name":"Nicotinamide adenine dinucleotide phosphate - reduced","label_x":-160.4003434037739,"label_y":1894.3925702703198,"node_is_primary":false},"204":{"node_type":"metabolite","x":-229.97584533691406,"y":2175.9300231933594,"bigg_id":"icit[c]","name":"Isocitrate","label_x":-247.7152557373047,"label_y":2219.0784606933594,"node_is_primary":true},"205":{"node_type":"metabolite","x":-162.79265036148317,"y":1943.584803591299,"bigg_id":"co2[c]","name":"CO2","label_x":-146.06147207779168,"label_y":1942.9772596459866,"node_is_primary":false},"206":{"node_type":"metabolite","x":-180.38662391605584,"y":2137.720998169394,"bigg_id":"nadp[c]","name":"Nicotinamide adenine dinucleotide phosphate","label_x":-163.6534085840246,"label_y":2151.700734497519,"node_is_primary":false},"207":{"node_type":"multimarker","x":-369.4773406982422,"y":2177.2559509277344},"208":{"node_type":"midmarker","x":-349.4773406982422,"y":2177.2559509277344},"209":{"node_type":"multimarker","x":-329.4773406982422,"y":2177.2559509277344},"229":{"node_type":"metabolite","x":383.7411695292483,"y":2136.4756156105595,"bigg_id":"cys-L[c]","name":"L-Cysteine","label_x":397.586781101513,"label_y":2130.531645883997,"node_is_primary":false},"230":{"node_type":"multimarker","x":345.5852391222396,"y":2206.268278374775},"231":{"node_type":"midmarker","x":345.6530900468822,"y":2226.2681632807466},"232":{"node_type":"multimarker","x":345.7209409715259,"y":2246.268048186715},"233":{"node_type":"metabolite","x":276.9767181239923,"y":2331.2973478000185,"bigg_id":"pi[c]","name":"Phosphate","label_x":220.89247434957826,"label_y":2334.7545621554873,"node_is_primary":false},"234":{"node_type":"metabolite","x":412.5090659749144,"y":2306.7181406242717,"bigg_id":"adp[c]","name":"ADP","label_x":423.6787742268675,"label_y":2315.368165038334,"node_is_primary":false},"235":{"node_type":"metabolite","x":402.8577155661517,"y":2338.614618707881,"bigg_id":"h[c]","name":"H+","label_x":419.51414867162043,"label_y":2341.912958551631,"node_is_primary":false},"236":{"node_type":"metabolite","x":344.1345503752558,"y":2384.010717111315,"bigg_id":"glucys[c]","name":"gamma-L-Glutamyl-L-cysteine","label_x":233.126539510998,"label_y":2382.9029900605337,"node_is_primary":true},"237":{"node_type":"metabolite","x":409.09297203109395,"y":2158.613942324928,"bigg_id":"atp[c]","name":"ATP","label_x":420.4413301853908,"label_y":2160.5943500397716,"node_is_primary":false},"238":{"node_type":"metabolite","x":346.3406615926323,"y":2049.9644618833136,"bigg_id":"glu-L[c]","name":"L-Glutamate","label_x":245.10421139731977,"label_y":2054.576949676282,"node_is_primary":true},"239":{"node_type":"multimarker","x":344.57558138544334,"y":2514.0099690001134},"240":{"node_type":"midmarker","x":344.64343231008456,"y":2534.009853906085},"241":{"node_type":"multimarker","x":344.7112832347276,"y":2554.009738812057},"242":{"node_type":"metabolite","x":343.706469031801,"y":2713.175784170338,"bigg_id":"gthrd[c]","name":"Reduced glutathione","label_x":360.13635489605883,"label_y":2687.2872954008067,"node_is_primary":true},"243":{"node_type":"metabolite","x":418.373554067583,"y":2593.621232686607,"bigg_id":"pi[c]","name":"Phosphate","label_x":432.33421690937985,"label_y":2595.5895554405133,"node_is_primary":false},"244":{"node_type":"metabolite","x":417.787648398128,"y":2630.0216920803136,"bigg_id":"adp[c]","name":"ADP","label_x":431.81981392547175,"label_y":2635.9721315334386,"node_is_primary":false},"245":{"node_type":"metabolite","x":292.6493146277476,"y":2643.368051838902,"bigg_id":"h[c]","name":"H+","label_x":241.88906072149757,"label_y":2648.147592854527,"node_is_primary":false},"246":{"node_type":"metabolite","x":384.2700220364817,"y":2423.8747850739655,"bigg_id":"atp[c]","name":"ATP","label_x":399.61630499546607,"label_y":2433.799223550528,"node_is_primary":false},"247":{"node_type":"metabolite","x":256.3978634545817,"y":2457.100469782533,"bigg_id":"gly[c]","name":"Glycine","label_x":234.8457661340251,"label_y":2430.071172907533,"node_is_primary":true},"248":{"node_type":"multimarker","x":474.1334540744066,"y":2384.5446056935643},"249":{"node_type":"midmarker","x":494.13328541273654,"y":2384.626742398526},"250":{"node_type":"multimarker","x":514.1331167510691,"y":2384.7088791034857},"251":{"node_type":"metabolite","x":644.1320204502222,"y":2385.242767685736,"bigg_id":"cys-L[c]","name":"L-Cysteine","label_x":619.4829115635034,"label_y":2352.7675479591735,"node_is_primary":true},"252":{"node_type":"metabolite","x":580.6896985992364,"y":2281.3322353492313,"bigg_id":"5oxpro[c]","name":"5-Oxoproline","label_x":460.8411878570489,"label_y":2288.5435390601688,"node_is_primary":true},"253":{"node_type":"multimarker","x":541.1123744220909,"y":2143.0672445855134},"254":{"node_type":"midmarker","x":529.5324856062367,"y":2126.760614798447},"255":{"node_type":"multimarker","x":517.9525967903851,"y":2110.453985011379},"256":{"node_type":"metabolite","x":493.1117282807696,"y":1973.0137902207864,"bigg_id":"pi[c]","name":"Phosphate","label_x":478.783206552254,"label_y":1954.2977868028177,"node_is_primary":false},"257":{"node_type":"metabolite","x":455.5943012501583,"y":2014.1861703790023,"bigg_id":"adp[c]","name":"ADP","label_x":413.44311716812706,"label_y":1996.8000619805648,"node_is_primary":false},"258":{"node_type":"metabolite","x":538.354619454423,"y":1988.0052637375202,"bigg_id":"h[c]","name":"H+","label_x":541.2246756067667,"label_y":1975.8954004562702,"node_is_primary":false},"259":{"node_type":"metabolite","x":503.7407734212444,"y":2201.2203161497287,"bigg_id":"h2o[c]","name":"H2O","label_x":432.60786936851,"label_y":2206.4243566770724,"node_is_primary":false},"260":{"node_type":"metabolite","x":531.9605550442168,"y":2230.5129708428667,"bigg_id":"atp[c]","name":"ATP","label_x":463.5617818508574,"label_y":2237.0190133233355,"node_is_primary":false},"262":{"node_type":"multimarker","x":220.28805795066182,"y":1961.6776989434386},"263":{"node_type":"midmarker","x":200.29065455603762,"y":1961.3554296884327},"264":{"node_type":"multimarker","x":180.29325116141473,"y":1961.033160433425},"265":{"node_type":"metabolite","x":94.70228301346214,"y":1883.3305591542623,"bigg_id":"pi[c]","name":"Phosphate","label_x":110.44406615555198,"label_y":1888.8366626698873,"node_is_primary":false},"266":{"node_type":"metabolite","x":12.330397037776947,"y":1937.0417675859953,"bigg_id":"adp[c]","name":"ADP","label_x":-64.03962859698868,"label_y":1940.6565136797453,"node_is_primary":false},"267":{"node_type":"metabolite","x":44.811044948727954,"y":1897.156092824203,"bigg_id":"h[c]","name":"H+","label_x":-6.34069798645271,"label_y":1900.758876027328,"node_is_primary":false},"268":{"node_type":"metabolite","x":44.20344653003434,"y":2042.5454900720638,"bigg_id":"gln-L[c]","name":"L-Glutamine","label_x":-58.18824849254867,"label_y":2043.3903387048767,"node_is_primary":true},"269":{"node_type":"metabolite","x":249.25738615661191,"y":1894.8587353966232,"bigg_id":"atp[c]","name":"ATP","label_x":199.23297209411191,"label_y":1874.407990767717,"node_is_primary":false},"270":{"node_type":"metabolite","x":313.02848399387005,"y":1910.3209458049394,"bigg_id":"nh4[c]","name":"Ammonium","label_x":262.20557749972943,"label_y":1892.3903427775956,"node_is_primary":false},"271":{"node_type":"multimarker","x":172.24869757018553,"y":2115.7370685636433},"272":{"node_type":"midmarker","x":192.24811659875877,"y":2115.889510419551},"273":{"node_type":"multimarker","x":212.24753562733736,"y":2116.0419522754555},"275":{"node_type":"metabolite","x":103.52616487612005,"y":2145.4166886559024,"bigg_id":"h2o[c]","name":"H2O","label_x":64.74377046694036,"label_y":2168.62506267934,"node_is_primary":false},"276":{"node_type":"metabolite","x":269.8424728668956,"y":2159.9567468759196,"bigg_id":"nh4[c]","name":"Ammonium","label_x":244.28064425361424,"label_y":2189.7875574227946,"node_is_primary":false},"277":{"node_type":"multimarker","x":643.927480232343,"y":2522.6571344264344},"278":{"node_type":"midmarker","x":643.5988900370962,"y":2502.659833896523},"279":{"node_type":"multimarker","x":643.2702998418458,"y":2482.6625333666116},"280":{"node_type":"metabolite","x":587.5047294205588,"y":2436.5981840780914,"bigg_id":"ac[c]","name":"ac[c]","label_x":527.4609366959494,"label_y":2440.0860380819963,"node_is_primary":false},"281":{"node_type":"metabolite","x":645.1047367343132,"y":2598.7467976169332,"bigg_id":"nac[c]","name":"nac[c]","label_x":561.1955570468132,"label_y":2599.8836384372457,"node_is_primary":true},"282":{"node_type":"multimarker","x":86.39929707876627,"y":2456.4023077903616},"283":{"node_type":"midmarker","x":106.39912841709616,"y":2456.484444495325},"284":{"node_type":"multimarker","x":126.39895975542805,"y":2456.5665812002844},"285":{"node_type":"metabolite","x":198.97400847186736,"y":2502.169108130931,"bigg_id":"h2o[c]","name":"H2O","label_x":174.80347624530498,"label_y":2533.932291724681,"node_is_primary":false},"286":{"node_type":"metabolite","x":-9.12333486411643,"y":2456.0100087702194,"bigg_id":"ser-L[c]","name":"ser-L[c]","label_x":-110.00637624595225,"label_y":2460.7216786920944,"node_is_primary":true},"288":{"node_type":"metabolite","x":35.96707504260843,"y":2508.1298236578923,"bigg_id":"thf[c]","name":"thf[c]","label_x":15.729144744756866,"label_y":2537.9606342047673,"node_is_primary":false},"289":{"node_type":"multimarker","x":474.73092977538386,"y":2939.1825982247947},"290":{"node_type":"midmarker","x":475.34004011406614,"y":2916.453388197207},"291":{"node_type":"multimarker","x":475.921921739009,"y":2872.5910350992635},"292":{"node_type":"metabolite","x":527.3766041862816,"y":2979.175394412463,"bigg_id":"nadph[c]","name":"Nicotinamide adenine dinucleotide phosphate - reduced","label_x":542.6803151237816,"label_y":2983.7800086702755,"node_is_primary":false},"293":{"node_type":"metabolite","x":331.3933040555189,"y":3126.720576367367,"bigg_id":"gthox[c]","name":"Oxidized glutathione","label_x":270.17177695590954,"label_y":3171.093867382992,"node_is_primary":true},"294":{"node_type":"metabolite","x":532.2023688610981,"y":2789.7678973622947,"bigg_id":"nadp[c]","name":"Nicotinamide adenine dinucleotide phosphate","label_x":548.7713996228168,"label_y":2790.4302508779197,"node_is_primary":false},"295":{"node_type":"metabolite","x":525.5536131710703,"y":3011.2676507420956,"bigg_id":"h[c]","name":"H+","label_x":540.8257689327891,"label_y":3021.1858025975644,"node_is_primary":false},"296":{"node_type":"multimarker","x":336.7647450226814,"y":2865.466176314603},"297":{"node_type":"midmarker","x":335.0786744416466,"y":2910.6532997931945},"298":{"node_type":"multimarker","x":334.7023052543682,"y":2959.8238934539063},"300":{"node_type":"metabolite","x":385.81004283215316,"y":3033.499945815046,"bigg_id":"h2o[c]","name":"H2O","label_x":353.0198664405516,"label_y":3063.089301283796,"node_is_primary":false},"301":{"node_type":"metabolite","x":385.4506401164999,"y":2790.270362028118,"bigg_id":"h2o2[c]","name":"Hydrogen peroxide","label_x":373.62980118827727,"label_y":2817.6752692546806,"node_is_primary":false},"302":{"node_type":"metabolite","x":827.362476348877,"y":179.65591430664062,"bigg_id":"o2[c]","name":"O2","label_x":807.0239753723145,"label_y":157.86318969726562,"node_is_primary":false},"303":{"node_type":"multimarker","x":872.5818367004395,"y":236.61776733398438},"304":{"node_type":"midmarker","x":903.1794929504395,"y":236.61776733398438},"305":{"node_type":"multimarker","x":923.1794929504395,"y":236.61776733398438},"306":{"node_type":"metabolite","x":786.5559577941895,"y":196.61776733398438,"bigg_id":"h2o[c]","name":"H2O","label_x":737.8806648254395,"label_y":175.16354370117188,"node_is_primary":false},"307":{"node_type":"metabolite","x":1006.815113067627,"y":302.8526306152344,"bigg_id":"h2o2[c]","name":"Hydrogen peroxide","label_x":963.4385871887207,"label_y":333.0616149902344,"node_is_primary":false},"308":{"node_type":"metabolite","x":1056.8945198059082,"y":239.00802612304688,"bigg_id":"xan[c]","name":"xan[c]","label_x":1034.7131233215332,"label_y":277.1650695800781,"node_is_primary":true},"318":{"node_type":"multimarker","x":721.6458015441895,"y":366.8768615722656},"319":{"node_type":"midmarker","x":721.6458015441895,"y":386.8768615722656},"320":{"node_type":"multimarker","x":721.6458015441895,"y":406.8768615722656},"321":{"node_type":"metabolite","x":769.3349189758301,"y":479.9148864746094,"bigg_id":"ppi[c]","name":"Diphosphate","label_x":786.0879707336426,"label_y":485.9407958984375,"node_is_primary":false},"322":{"node_type":"metabolite","x":723.2295722961426,"y":539.2671508789062,"bigg_id":"imp[c]","name":"IMP","label_x":743.956714630127,"label_y":524.0979309082031,"node_is_primary":true},"323":{"node_type":"metabolite","x":677.127055644989,"y":298.7045593261719,"bigg_id":"prpp[c]","name":"5-Phospho-alpha-D-ribose 1-diphosphate","label_x":591.5195517539978,"label_y":297.4624938964844,"node_is_primary":false},"351":{"node_type":"multimarker","x":723.2295722961426,"y":712.9821472167969},"352":{"node_type":"midmarker","x":723.2295722961426,"y":732.9821472167969},"353":{"node_type":"multimarker","x":723.2295722961426,"y":752.9821472167969},"354":{"node_type":"metabolite","x":639.7508125305176,"y":802.7998733520508,"bigg_id":"nadh[c]","name":"Nicotinamide adenine dinucleotide - reduced","label_x":550.5280342102051,"label_y":814.1245651245117,"node_is_primary":false},"355":{"node_type":"metabolite","x":686.3971748352051,"y":616.3586730957031,"bigg_id":"nad[c]","name":"Nicotinamide adenine dinucleotide","label_x":613.0708198547363,"label_y":617.0858154296875,"node_is_primary":false},"356":{"node_type":"metabolite","x":658.5556831359863,"y":844.9044494628906,"bigg_id":"h[c]","name":"H+","label_x":605.6745796203613,"label_y":850.256591796875,"node_is_primary":false},"357":{"node_type":"metabolite","x":722.9704780578613,"y":876.0995712280273,"bigg_id":"xmp[c]","name":"Xanthosine 5'-phosphate","label_x":748.9962959289551,"label_y":883.4501800537109,"node_is_primary":true},"358":{"node_type":"metabolite","x":669.9825630187988,"y":650.8008117675781,"bigg_id":"h2o[c]","name":"H2O","label_x":594.0067939758301,"label_y":655.5020141601562,"node_is_primary":false},"359":{"node_type":"multimarker","x":722.9704780578613,"y":1006.0995712280273},"360":{"node_type":"midmarker","x":722.9704780578613,"y":1026.0995712280273},"361":{"node_type":"multimarker","x":722.9704780578613,"y":1046.0995712280273},"362":{"node_type":"metabolite","x":652.7615547180176,"y":1173.1494369506836,"bigg_id":"h[c]","name":"H+","label_x":599.3056831359863,"label_y":1179.1753463745117,"node_is_primary":false},"363":{"node_type":"metabolite","x":651.8977241516113,"y":920.0241317749023,"bigg_id":"h2o[c]","name":"H2O","label_x":578.5713691711426,"label_y":922.0759515762329,"node_is_primary":false},"364":{"node_type":"metabolite","x":629.6519355773926,"y":1141.9731979370117,"bigg_id":"amp[c]","name":"AMP","label_x":548.3773994445801,"label_y":1146.6744003295898,"node_is_primary":false},"365":{"node_type":"metabolite","x":677.6983528137207,"y":893.6558885574341,"bigg_id":"gln-L[c]","name":"L-Glutamine","label_x":591.1250495910645,"label_y":890.4089193344116,"node_is_primary":false},"366":{"node_type":"metabolite","x":599.7163276672363,"y":1071.4901504516602,"bigg_id":"ppi[c]","name":"Diphosphate","label_x":530.3640632629395,"label_y":1077.5160598754883,"node_is_primary":false},"367":{"node_type":"metabolite","x":719.5437812805176,"y":1210.282569885254,"bigg_id":"gmp[c]","name":"GMP","label_x":643.2636833190918,"label_y":1246.8134536743164,"node_is_primary":true},"368":{"node_type":"metabolite","x":646.5864448547363,"y":953.0654535293579,"bigg_id":"atp[c]","name":"ATP","label_x":578.5588569641113,"label_y":955.117271900177,"node_is_primary":false},"369":{"node_type":"metabolite","x":608.5771369934082,"y":1110.9303359985352,"bigg_id":"glu-L[c]","name":"L-Glutamate","label_x":519.3543891906738,"label_y":1116.9562454223633,"node_is_primary":false},"378":{"node_type":"multimarker","x":833.4270083921838,"y":1072.4094137874379},"379":{"node_type":"midmarker","x":836.5199990833648,"y":876.2296507054235},"380":{"node_type":"multimarker","x":836.9634536417348,"y":661.5041179319417},"381":{"node_type":"metabolite","x":889.1998383349774,"y":1126.1258586624197,"bigg_id":"h[c]","name":"H+","label_x":902.1538788623211,"label_y":1133.202366230779,"node_is_primary":false},"382":{"node_type":"metabolite","x":898.1553565133231,"y":585.475618664686,"bigg_id":"nadp[c]","name":"Nicotinamide adenine dinucleotide phosphate","label_x":914.3602515328544,"label_y":590.3024008912485,"node_is_primary":false},"384":{"node_type":"metabolite","x":866.9773635905199,"y":544.2976250056346,"bigg_id":"nh4[c]","name":"Ammonium","label_x":880.8831253092699,"label_y":546.2505058650096,"node_is_primary":false},"385":{"node_type":"metabolite","x":845.7405620834297,"y":1166.3388497180342,"bigg_id":"nadph[c]","name":"Nicotinamide adenine dinucleotide phosphate - reduced","label_x":860.2438579818672,"label_y":1172.216230089128,"node_is_primary":false},"386":{"node_type":"multimarker","x":849.5437812805176,"y":1210.282569885254},"387":{"node_type":"midmarker","x":869.5437812805176,"y":1210.282569885254},"388":{"node_type":"multimarker","x":889.5437812805176,"y":1210.282569885254},"389":{"node_type":"metabolite","x":1019.5437812805176,"y":1210.282569885254,"bigg_id":"gdp[c]","name":"GDP","label_x":993.3883247375488,"label_y":1176.9060592651367,"node_is_primary":true},"390":{"node_type":"metabolite","x":786.0377388000488,"y":1261.686653137207,"bigg_id":"atp[c]","name":"ATP","label_x":767.3044023513794,"label_y":1289.2937393188477,"node_is_primary":false},"391":{"node_type":"metabolite","x":963.6473579406738,"y":1261.686653137207,"bigg_id":"adp[c]","name":"ADP","label_x":938.7848854064941,"label_y":1287.9690322875977,"node_is_primary":false},"392":{"node_type":"multimarker","x":1149.5437812805176,"y":1210.282569885254},"393":{"node_type":"midmarker","x":1169.5437812805176,"y":1210.282569885254},"394":{"node_type":"multimarker","x":1189.5437812805176,"y":1210.282569885254},"395":{"node_type":"metabolite","x":1319.5437812805176,"y":1210.282569885254,"bigg_id":"gtp[c]","name":"GTP","label_x":1289.4141426086426,"label_y":1176.9060440063477,"node_is_primary":true},"396":{"node_type":"metabolite","x":1086.0377388000488,"y":1266.9854354858398,"bigg_id":"atp[c]","name":"ATP","label_x":1054.5835151672363,"label_y":1295.8696823120117,"node_is_primary":false},"397":{"node_type":"metabolite","x":1264.9720039367676,"y":1269.6348495483398,"bigg_id":"adp[c]","name":"ADP","label_x":1241.4659004211426,"label_y":1301.1684799194336,"node_is_primary":false},"398":{"node_type":"multimarker","x":1449.5437812805176,"y":1210.282569885254},"399":{"node_type":"midmarker","x":1469.5437812805176,"y":1210.282569885254},"400":{"node_type":"multimarker","x":1489.5437812805176,"y":1210.282569885254},"401":{"node_type":"metabolite","x":1551.95650100708,"y":1153.1855850219727,"bigg_id":"ppi[c]","name":"Diphosphate","label_x":1481.7654609680176,"label_y":1154.5830764770508,"node_is_primary":false},"402":{"node_type":"metabolite","x":1606.0376777648926,"y":1212.6728744506836,"bigg_id":"35cgmp[c]","name":"3',5'-Cyclic GMP","label_x":1583.8035469055176,"label_y":1183.475196838379,"node_is_primary":true},"412":{"node_type":"multimarker","x":1228.49751663208,"y":239.00802612304688},"413":{"node_type":"midmarker","x":1248.49751663208,"y":239.00802612304688},"414":{"node_type":"multimarker","x":1316.0437812805176,"y":239.00802612304688},"415":{"node_type":"metabolite","x":1187.5113105773926,"y":314.2566833496094,"bigg_id":"o2[c]","name":"O2","label_x":1194.473346710205,"label_y":339.1668395996094,"node_is_primary":false},"416":{"node_type":"metabolite","x":1153.0691719055176,"y":313.4501037597656,"bigg_id":"h2o[c]","name":"H2O","label_x":1111.0174140930176,"label_y":341.0096740722656,"node_is_primary":false},"417":{"node_type":"metabolite","x":1389.0699653625488,"y":313.1910095214844,"bigg_id":"h2o2[c]","name":"Hydrogen peroxide","label_x":1354.9663276672363,"label_y":346.0493469238281,"node_is_primary":false},"418":{"node_type":"metabolite","x":1528.7877388000488,"y":242.72305297851562,"bigg_id":"urate[c]","name":"urate[c]","label_x":1495.5804634094238,"label_y":207.11085510253906,"node_is_primary":true},"474":{"node_type":"multimarker","x":615.4498038651845,"y":-159.0084702390402},"475":{"node_type":"midmarker","x":627.9825440343676,"y":-174.59469569139867},"476":{"node_type":"multimarker","x":640.5152842035507,"y":-190.1809211437571},"477":{"node_type":"metabolite","x":755.0458939177422,"y":-220.0649492061574,"bigg_id":"amp[c]","name":"AMP","label_x":773.1414883238701,"label_y":-212.71038072471208,"node_is_primary":false},"478":{"node_type":"metabolite","x":617.8244191718004,"y":-74.25457770439085,"bigg_id":"atp[c]","name":"ATP","label_x":634.5972997259996,"label_y":-68.22270972343382,"node_is_primary":false},"479":{"node_type":"metabolite","x":717.3259241767344,"y":-272.1572736837518,"bigg_id":"prpp[c]","name":"5-Phospho-alpha-D-ribose 1-diphosphate","label_x":634.8954203315195,"label_y":-296.5477766134393,"node_is_primary":true},"480":{"node_type":"metabolite","x":739.9894714634631,"y":-190.281256854676,"bigg_id":"h[c]","name":"H+","label_x":752.7942174952243,"label_y":-185.57210463299631,"node_is_primary":false},"481":{"node_type":"multimarker","x":847.3259241767344,"y":-272.1572736837518},"482":{"node_type":"midmarker","x":867.3259241767344,"y":-272.1572736837518},"483":{"node_type":"multimarker","x":887.3259241767344,"y":-272.1572736837518},"484":{"node_type":"metabolite","x":1079.4933741279062,"y":-309.1931928732049,"bigg_id":"ppi[c]","name":"Diphosphate","label_x":1053.302181500953,"label_y":-328.02980175992366,"node_is_primary":false},"485":{"node_type":"metabolite","x":779.8120246119913,"y":-341.25694409390803,"bigg_id":"ade[c]","name":"Adenine","label_x":754.9435496516642,"label_y":-360.0935529806268,"node_is_primary":false},"486":{"node_type":"metabolite","x":1231.2866022773203,"y":-148.14102307340022,"bigg_id":"amp[c]","name":"AMP","label_x":1252.016002912086,"label_y":-174.85556164761897,"node_is_primary":true},"487":{"node_type":"multimarker","x":1101.2866022773205,"y":-148.1410230734002},"488":{"node_type":"midmarker","x":1081.2866022773205,"y":-148.1410230734002},"489":{"node_type":"multimarker","x":1061.2866022773205,"y":-148.1410230734002},"490":{"node_type":"metabolite","x":1139.700847882789,"y":-86.97763196011897,"bigg_id":"h2o[c]","name":"H2O","label_x":1100.2825586982187,"label_y":-58.19661847134944,"node_is_primary":false},"491":{"node_type":"metabolite","x":959.0635492988048,"y":-148.1410230734002,"bigg_id":"imp[c]","name":"IMP","label_x":874.6730406470714,"label_y":-141.84611645718925,"node_is_primary":true},"492":{"node_type":"metabolite","x":1168.8005182929453,"y":-100.84204998990413,"bigg_id":"h[c]","name":"H+","label_x":1167.740856427711,"label_y":-73.38375226041194,"node_is_primary":false},"493":{"node_type":"metabolite","x":999.6520044990002,"y":-87.49698773404472,"bigg_id":"nh4[c]","name":"Ammonium","label_x":986.6879389472423,"label_y":-57.39325848599785,"node_is_primary":false},"494":{"node_type":"multimarker","x":959.0635492988048,"y":-18.14102307340019},"495":{"node_type":"midmarker","x":959.0635492988048,"y":1.8589769265998086},"496":{"node_type":"multimarker","x":959.0635492988048,"y":21.85897692659981},"497":{"node_type":"metabolite","x":904.7214482016979,"y":58.126375760828324,"bigg_id":"pi[c]","name":"Phosphate","label_x":848.2257740683971,"label_y":58.638834562097855,"node_is_primary":false},"498":{"node_type":"metabolite","x":917.0554182715831,"y":-80.36407605191582,"bigg_id":"h2o[c]","name":"H2O","label_x":842.5611841865001,"label_y":-74.33221570035332,"node_is_primary":false},"499":{"node_type":"metabolite","x":956.7367670722423,"y":109.21355303743965,"bigg_id":"ins[c]","name":"Inosine","label_x":984.0913431830821,"label_y":86.14575823763496,"node_is_primary":true},"506":{"node_type":"multimarker","x":826.7367670722423,"y":109.21355303743968},"507":{"node_type":"midmarker","x":806.7367670722423,"y":109.21355303743968},"508":{"node_type":"multimarker","x":786.7367670722423,"y":109.21355303743968},"509":{"node_type":"metabolite","x":900.8642161078868,"y":169.0542360208381,"bigg_id":"pi[c]","name":"Phosphate","label_x":875.9957316108165,"label_y":205.77152880648262,"node_is_primary":false},"510":{"node_type":"metabolite","x":656.7367670722423,"y":109.21355303743968,"bigg_id":"r1p[c]","name":"alpha-D-Ribose 1-phosphate","label_x":576.3144037909923,"label_y":112.863043393885,"node_is_primary":true},"511":{"node_type":"metabolite","x":721.8682940192638,"y":233.86710223177562,"bigg_id":"hxan[c]","name":"Hypoxanthine","label_x":626.8960955329356,"label_y":236.19388445833812,"node_is_primary":true},"512":{"node_type":"multimarker","x":613.4637182703609,"y":38.28347085312063},"513":{"node_type":"midmarker","x":601.9720118232188,"y":21.914577092920666},"514":{"node_type":"multimarker","x":590.4803053760768,"y":5.545683332720699},"516":{"node_type":"multimarker","x":1126.7367670722424,"y":109.21355303743965},"517":{"node_type":"midmarker","x":1106.7367670722424,"y":109.21355303743965},"518":{"node_type":"multimarker","x":1086.7367670722424,"y":109.21355303743965},"519":{"node_type":"metabolite","x":1174.728588361305,"y":185.93084582308418,"bigg_id":"h2o[c]","name":"H2O","label_x":1148.5373957343518,"label_y":216.03457507113106,"node_is_primary":false},"520":{"node_type":"metabolite","x":1200.8642389960705,"y":167.09422167757637,"bigg_id":"h[c]","name":"H+","label_x":1207.7408564277112,"label_y":193.22981127718575,"node_is_primary":false},"521":{"node_type":"metabolite","x":1232.6092951484143,"y":110.85490282992012,"bigg_id":"adn[c]","name":"Adenosine","label_x":1242.1313288398205,"label_y":148.8948999307502,"node_is_primary":true},"522":{"node_type":"metabolite","x":1015.2547419257579,"y":173.70779284456856,"bigg_id":"nh4[c]","name":"Ammonium","label_x":985.0954249091563,"label_y":213.07050951937325,"node_is_primary":false},"523":{"node_type":"multimarker","x":1232.6092646308362,"y":-57.82238331815117},"524":{"node_type":"midmarker","x":1232.6092646308362,"y":-37.82238331815117},"525":{"node_type":"multimarker","x":1232.6092646308362,"y":-17.822383318151168},"526":{"node_type":"metabolite","x":1295.7807734198987,"y":58.95049532869942,"bigg_id":"pi[c]","name":"Phosphate","label_x":1270.2269404120862,"label_y":87.46845873812325,"node_is_primary":false},"527":{"node_type":"metabolite","x":1277.5814631171643,"y":-112.42781964322441,"bigg_id":"h2o[c]","name":"H2O","label_x":1273.1909601874768,"label_y":-83.90985241910332,"node_is_primary":false},"529":{"node_type":"multimarker","x":1395.2013396487705,"y":-5.3105990400138126},"530":{"node_type":"midmarker","x":1395.34447538726,"y":-25.310086837464425},"531":{"node_type":"multimarker","x":1395.4876111257497,"y":-45.30957463491481},"533":{"node_type":"metabolite","x":1416.0382600845305,"y":77.03709585801178,"bigg_id":"atp[c]","name":"ATP","label_x":1424.2375398696868,"label_y":60.845907045755936,"node_is_primary":false},"534":{"node_type":"metabolite","x":1377.1161838997084,"y":-147.95758876377099,"bigg_id":"adp[c]","name":"ADP","label_x":1327.1161838997084,"label_y":-165.47147426181806,"node_is_primary":false},"535":{"node_type":"metabolite","x":1415.4567007932935,"y":-143.12558826932127,"bigg_id":"h[c]","name":"H+","label_x":1405.1380362425123,"label_y":-163.28492054471198,"node_is_primary":false},"536":{"node_type":"multimarker","x":549.5437812805176,"y":1210.282569885254},"537":{"node_type":"midmarker","x":569.5437812805176,"y":1210.282569885254},"538":{"node_type":"multimarker","x":589.5437812805176,"y":1210.282569885254},"539":{"node_type":"metabolite","x":617.1531715393066,"y":1280.2243423461914,"bigg_id":"ppi[c]","name":"Diphosphate","label_x":583.0019264221191,"label_y":1312.4242935180664,"node_is_primary":false},"540":{"node_type":"metabolite","x":479.6369819641113,"y":1275.878761291504,"bigg_id":"prpp[c]","name":"5-Phospho-alpha-D-ribose 1-diphosphate","label_x":444.6052436828613,"label_y":1306.317726135254,"node_is_primary":false},"541":{"node_type":"metabolite","x":413.7585029602051,"y":1209.780128479004,"bigg_id":"gua[c]","name":"Guanine","label_x":384.89018630981445,"label_y":1178.5849380493164,"node_is_primary":true},"542":{"node_type":"multimarker","x":-434.1639862060547,"y":1533.6744079589844},"543":{"node_type":"midmarker","x":-371.10630798339844,"y":1533.6744079589844},"544":{"node_type":"multimarker","x":-351.10630798339844,"y":1533.6744079589844},"545":{"node_type":"metabolite","x":-221.10630798339844,"y":1533.6744079589844,"bigg_id":"pyr[c]","name":"Pyruvate","label_x":-245.6232147216797,"label_y":1504.2190856933594,"node_is_primary":true},"546":{"node_type":"metabolite","x":-285.8098602294922,"y":1461.4590759277344,"bigg_id":"atp[c]","name":"ATP","label_x":-312.9629364013672,"label_y":1441.6698913574219,"node_is_primary":false},"547":{"node_type":"metabolite","x":-488.07005310058594,"y":1470.1800231933594,"bigg_id":"adp[c]","name":"ADP","label_x":-499.40599060058594,"label_y":1450.3908386230469,"node_is_primary":false},"548":{"node_type":"metabolite","x":-533.4992523193359,"y":1480.2253112792969,"bigg_id":"h[c]","name":"H+","label_x":-557.1373138427734,"label_y":1459.5573425292969,"node_is_primary":false},"549":{"node_type":"multimarker","x":-51.10630798339844,"y":1533.6744079589844},"550":{"node_type":"midmarker","x":-71.10630798339844,"y":1533.6744079589844},"551":{"node_type":"multimarker","x":-91.10630798339844,"y":1533.6744079589844},"552":{"node_type":"metabolite","x":-165.12387084960938,"y":1465.3173522949219,"bigg_id":"nadh[c]","name":"Nicotinamide adenine dinucleotide - reduced","label_x":-230.636962890625,"label_y":1444.9862976074219,"node_is_primary":false},"553":{"node_type":"metabolite","x":78.89369201660156,"y":1533.6744079589844,"bigg_id":"lac-L[c]","name":"L-Lactate","label_x":107.10047912597656,"label_y":1542.0044860839844,"node_is_primary":true},"554":{"node_type":"metabolite","x":33.62135314941406,"y":1476.9786071777344,"bigg_id":"nad[c]","name":"Nicotinamide adenine dinucleotide","label_x":-3.1977386474609375,"label_y":1456.3106384277344,"node_is_primary":false},"555":{"node_type":"metabolite","x":-123.98899841308594,"y":1464.7122497558594,"bigg_id":"h[c]","name":"H+","label_x":-137.0824432373047,"label_y":1445.8017272949219,"node_is_primary":false},"556":{"node_type":"multimarker","x":718.6659317016602,"y":1374.5187759399414},"557":{"node_type":"midmarker","x":718.6659317016602,"y":1394.5187759399414},"558":{"node_type":"multimarker","x":718.6659317016602,"y":1414.5187759399414},"559":{"node_type":"metabolite","x":782.9580993652344,"y":1485.1493911743164,"bigg_id":"pi[c]","name":"Phosphate","label_x":797.4912185668945,"label_y":1489.0983657836914,"node_is_primary":false},"560":{"node_type":"metabolite","x":760.5368309020996,"y":1306.558937072754,"bigg_id":"h2o[c]","name":"H2O","label_x":775.7911920547485,"label_y":1316.778175354004,"node_is_primary":false},"561":{"node_type":"metabolite","x":717.4069967269897,"y":1522.075782775879,"bigg_id":"gsn[c]","name":"Guanosine","label_x":742.1398987174034,"label_y":1526.808692932129,"node_is_primary":true},"562":{"node_type":"multimarker","x":530.1597441847625,"y":1449.0713677261383},"563":{"node_type":"midmarker","x":516.4354382756436,"y":1434.5233978570154},"564":{"node_type":"multimarker","x":502.71113236652457,"y":1419.975427987892},"565":{"node_type":"metabolite","x":573.3827498639887,"y":1554.7198654870363,"bigg_id":"pi[c]","name":"Phosphate","label_x":502.52995140207463,"label_y":1563.0063645104738,"node_is_primary":false},"567":{"node_type":"metabolite","x":410.27552421942323,"y":1378.3879270869368,"bigg_id":"r1p[c]","name":"alpha-D-Ribose 1-phosphate","label_x":340.2006569708881,"label_y":1383.1208372431868,"node_is_primary":false},"575":{"node_type":"multimarker","x":-821.3584710298671,"y":-413.999861209742},"576":{"node_type":"midmarker","x":-821.3584710298671,"y":-393.999861209742},"577":{"node_type":"multimarker","x":-821.3584710298671,"y":-373.999861209742},"578":{"node_type":"metabolite","x":-820.0469475923671,"y":-584.6570267370857,"bigg_id":"sbt-D[c]","name":"D-Sorbitol","label_x":-885.7240105806484,"label_y":-614.428083865992,"node_is_primary":true},"579":{"node_type":"metabolite","x":-861.3584710298671,"y":-283.999861209742,"bigg_id":"h[c]","name":"H+","label_x":-915.2957268892421,"label_y":-284.49201819216387,"node_is_primary":false},"580":{"node_type":"metabolite","x":-856.9779778658046,"y":-501.3715653113045,"bigg_id":"nad[c]","name":"Nicotinamide adenine dinucleotide","label_x":-936.4900017915859,"label_y":-496.62812659060137,"node_is_primary":false},"581":{"node_type":"metabolite","x":-781.3584710298671,"y":-283.999861209742,"bigg_id":"nadh[c]","name":"Nicotinamide adenine dinucleotide - reduced","label_x":-768.4082757173671,"label_y":-279.24592444216387,"node_is_primary":false},"589":{"node_type":"multimarker","x":-726.390443450385,"y":14.198905655282577},"590":{"node_type":"midmarker","x":-706.3995762139834,"y":14.803245904279109},"591":{"node_type":"multimarker","x":-686.4087089775819,"y":15.407586153275645},"592":{"node_type":"metabolite","x":-823.6576576769903,"y":13.464125399256453,"bigg_id":"man6p[c]","name":"D-Mannose 6-phosphate","label_x":-876.2859535754278,"label_y":-16.898816342686906,"node_is_primary":true},"600":{"node_type":"multimarker","x":-993.6576576769903,"y":13.464125399256474},"601":{"node_type":"midmarker","x":-973.6576576769903,"y":13.464125399256474},"602":{"node_type":"multimarker","x":-953.6576576769903,"y":13.464125399256467},"603":{"node_type":"metabolite","x":-1123.6576576769903,"y":13.464125399256488,"bigg_id":"man[c]","name":"D-Mannose","label_x":-1151.7551918566778,"label_y":-18.65100883994029,"node_is_primary":true},"604":{"node_type":"metabolite","x":-881.1795692980841,"y":77.11872745003771,"bigg_id":"h[c]","name":"H+","label_x":-884.7464638293341,"label_y":105.45423770394396,"node_is_primary":false},"605":{"node_type":"metabolite","x":-1073.1444740832403,"y":62.225088839197895,"bigg_id":"atp[c]","name":"ATP","label_x":-1098.6137123644903,"label_y":94.06498218026235,"node_is_primary":false},"606":{"node_type":"metabolite","x":-915.3473549426153,"y":90.86101127114367,"bigg_id":"adp[c]","name":"ADP","label_x":-954.8341713488653,"label_y":122.70090842690539,"node_is_primary":false},"607":{"node_type":"multimarker","x":-1491.2751580415859,"y":-241.394298999659},"608":{"node_type":"midmarker","x":-1471.2751580415859,"y":-241.394298999659},"609":{"node_type":"multimarker","x":-1003.8192864595546,"y":-243.99986120974197},"610":{"node_type":"metabolite","x":-1621.2751580415859,"y":-241.394298999659,"bigg_id":"fru[e]","name":"D-Fructose","label_x":-1712.166271322836,"label_y":-236.01777312075274,"node_is_primary":true},"611":{"node_type":"multimarker","x":-1572.2728920519903,"y":11.922831778193277},"612":{"node_type":"midmarker","x":-1552.2728920519903,"y":11.922831778193277},"613":{"node_type":"multimarker","x":-1253.6576576769903,"y":13.464125399256503},"614":{"node_type":"metabolite","x":-1702.2728920519903,"y":11.922831778193292,"bigg_id":"man[e]","name":"D-Mannose","label_x":-1807.9065590441778,"label_y":18.97609558399993,"node_is_primary":true},"628":{"node_type":"multimarker","x":-765.3459663100152,"y":175.04134475549455},"629":{"node_type":"midmarker","x":-704.2424610105603,"y":117.23474619108435},"630":{"node_type":"multimarker","x":-689.3611847150116,"y":103.87257511690852},"631":{"node_type":"metabolite","x":-858.5187812740503,"y":205.89545673763746,"bigg_id":"h2o[c]","name":"H2O","label_x":-888.074384301394,"label_y":188.11767811214918,"node_is_primary":false},"632":{"node_type":"metabolite","x":-868.6984514760076,"y":264.0447816823363,"bigg_id":"gam6p[c]","name":"gam6p[c]","label_x":-870.6984514760076,"label_y":304.0448121999144,"node_is_primary":true},"633":{"node_type":"metabolite","x":-681.0044122249723,"y":45.06091512519119,"bigg_id":"nh4[c]","name":"Ammonium","label_x":-760.3377252132535,"label_y":49.505355013191675,"node_is_primary":false},"645":{"node_type":"multimarker","x":-1038.6984514760074,"y":264.0447816823363},"646":{"node_type":"midmarker","x":-1018.6984514760076,"y":264.0447816823363},"647":{"node_type":"multimarker","x":-998.6984514760076,"y":264.0447816823363},"648":{"node_type":"metabolite","x":-1168.6984514760074,"y":264.04478168233635,"bigg_id":"gam[c]","name":"gam[c]","label_x":-1262.34798760882,"label_y":281.13079547628166,"node_is_primary":true},"649":{"node_type":"metabolite","x":-1115.36507745257,"y":327.1558961842894,"bigg_id":"atp[c]","name":"ATP","label_x":-1140.476161436945,"label_y":356.4892396901488,"node_is_primary":false},"650":{"node_type":"metabolite","x":-936.2540545033513,"y":339.6003236745238,"bigg_id":"adp[c]","name":"ADP","label_x":-964.0318254994451,"label_y":369.8225221608519,"node_is_primary":false},"651":{"node_type":"metabolite","x":-924.6984514760076,"y":203.60033893331286,"bigg_id":"h[c]","name":"H+","label_x":-948.9206804799138,"label_y":184.0447816823363,"node_is_primary":false},"652":{"node_type":"multimarker","x":-1527.9740862416324,"y":189.24056911214592},"653":{"node_type":"midmarker","x":-1449.0622210072574,"y":190.46088886007072},"654":{"node_type":"multimarker","x":-1424.99056573382,"y":190.01592731221916},"655":{"node_type":"metabolite","x":-1751.16244073382,"y":187.64520168050535,"bigg_id":"gam[e]","name":"gam[e]","label_x":-1853.9748186635074,"label_y":193.0486288045288,"node_is_primary":true},"661":{"node_type":"metabolite","x":131.70083488440815,"y":2308.0896292170546,"bigg_id":"nadp[c]","name":"Nicotinamide adenine dinucleotide phosphate","label_x":91.10476554847065,"label_y":2288.785552068617,"node_is_primary":false},"662":{"node_type":"multimarker","x":12.253911463366421,"y":2332.907273069375},"663":{"node_type":"midmarker","x":-7.745919874963761,"y":2332.8251363644144},"664":{"node_type":"multimarker","x":-27.74575121329582,"y":2332.7429996594524},"665":{"node_type":"metabolite","x":-114.91858942190379,"y":2283.100518918454,"bigg_id":"nadph[c]","name":"Nicotinamide adenine dinucleotide phosphate - reduced","label_x":-149.42941553274363,"label_y":2266.640557980954,"node_is_primary":false},"666":{"node_type":"metabolite","x":202.57907795057133,"y":2391.6824448198117,"bigg_id":"mlthf[c]","name":"mlthf[c]","label_x":98.55960773572758,"label_y":2397.6966049760617,"node_is_primary":true},"667":{"node_type":"metabolite","x":-175.02079670216767,"y":2332.1781996109717,"bigg_id":"methf[c]","name":"methf[c]","label_x":-269.24072925832,"label_y":2309.1969984390967,"node_is_primary":true},"673":{"node_type":"metabolite","x":-276.9043302536011,"y":2623.0711669921875,"bigg_id":"10fthf[c]","name":"10fthf[c]","label_x":-248.2475461959839,"label_y":2613.2374267578125,"node_is_primary":true},"674":{"node_type":"multimarker","x":-231.84152507781982,"y":2751.7525634765625},"675":{"node_type":"midmarker","x":-231.84152507781982,"y":2771.7525634765625},"676":{"node_type":"multimarker","x":-231.84152507781982,"y":2791.7525634765625},"677":{"node_type":"metabolite","x":-159.47549724578857,"y":2879.1468505859375,"bigg_id":"h[c]","name":"H+","label_x":-149.01506328582764,"label_y":2903.3690185546875,"node_is_primary":false},"678":{"node_type":"metabolite","x":-170.52939128875732,"y":2659.0885009765625,"bigg_id":"nadp[c]","name":"Nicotinamide adenine dinucleotide phosphate","label_x":-153.84933757781982,"label_y":2662.4285888671875,"node_is_primary":false},"679":{"node_type":"metabolite","x":-155.29135417938232,"y":2685.7286376953125,"bigg_id":"h2o[c]","name":"H2O","label_x":-141.27536296844482,"label_y":2689.0684814453125,"node_is_primary":false},"680":{"node_type":"metabolite","x":-153.67248821258545,"y":2847.1361083984375,"bigg_id":"co2[c]","name":"CO2","label_x":-140.10224437713623,"label_y":2861.5885009765625,"node_is_primary":false},"681":{"node_type":"metabolite","x":-289.5985441207886,"y":2913.7073974609375,"bigg_id":"thf[c]","name":"thf[c]","label_x":-310.2652006149292,"label_y":2954.8184814453125,"node_is_primary":true},"682":{"node_type":"metabolite","x":-190.24995708465576,"y":2891.5277099609375,"bigg_id":"nadph[c]","name":"Nicotinamide adenine dinucleotide phosphate - reduced","label_x":-234.9032392501831,"label_y":2922.4151611328125,"node_is_primary":false},"683":{"node_type":"multimarker","x":-348.3228157005301,"y":2783.2516274964505},"684":{"node_type":"midmarker","x":-347.8914413540897,"y":2763.2562801332956},"685":{"node_type":"multimarker","x":-347.46006700764883,"y":2743.260932770143},"686":{"node_type":"metabolite","x":-399.6750318343247,"y":2627.0648757319937,"bigg_id":"pi[c]","name":"Phosphate","label_x":-456.2551099593252,"label_y":2627.7409011226187,"node_is_primary":false},"687":{"node_type":"metabolite","x":-409.0107794448022,"y":2660.5781534239095,"bigg_id":"adp[c]","name":"ADP","label_x":-486.9028692885522,"label_y":2665.2502725645345,"node_is_primary":false},"688":{"node_type":"metabolite","x":-470.22122898754924,"y":2839.9061751907734,"bigg_id":"for[c]","name":"Formate","label_x":-494.35269871411174,"label_y":2813.3658919876484,"node_is_primary":true},"689":{"node_type":"metabolite","x":-383.11124510908166,"y":2876.0442701239326,"bigg_id":"atp[c]","name":"ATP","label_x":-453.01139159345666,"label_y":2880.7166334051826,"node_is_primary":false},"708":{"node_type":"metabolite","x":-751.2729944294438,"y":2834.4545150345234,"bigg_id":"dhmtp[c]","name":"1,2-Dihydroxy-5-(methylthio)pent-1-en-3-one","label_x":-798.6169885700688,"label_y":2803.7506576126484,"node_is_primary":true},"711":{"node_type":"multimarker","x":-921.2729944294438,"y":2834.4545150345234},"712":{"node_type":"midmarker","x":-901.2729944294438,"y":2834.4545150345234},"713":{"node_type":"multimarker","x":-881.2729944294438,"y":2834.4545150345234},"714":{"node_type":"metabolite","x":-801.8971399372563,"y":2886.4066634720234,"bigg_id":"pi[c]","name":"Phosphate","label_x":-827.9929651325688,"label_y":2918.1193099563984,"node_is_primary":false},"715":{"node_type":"metabolite","x":-970.2642664021,"y":2887.5751205032734,"bigg_id":"h2o[c]","name":"H2O","label_x":-992.3760217731938,"label_y":2919.2877669876484,"node_is_primary":false},"716":{"node_type":"metabolite","x":-1031.193190962647,"y":2831.9581771438984,"bigg_id":"dkmpp[c]","name":"2,3-diketo-5-methylthio-1-phosphopentane","label_x":-1075.8811487263188,"label_y":2803.9103255813984,"node_is_primary":true},"717":{"node_type":"multimarker","x":-1201.193190962647,"y":2831.9581771438984},"718":{"node_type":"midmarker","x":-1181.193190962647,"y":2831.9581771438984},"719":{"node_type":"multimarker","x":-1161.193190962647,"y":2831.9581771438984},"720":{"node_type":"metabolite","x":-1083.1452783649906,"y":2891.8783431595234,"bigg_id":"h2o[c]","name":"H2O","label_x":-1110.5690759724125,"label_y":2922.2631087845234,"node_is_primary":false},"721":{"node_type":"metabolite","x":-1331.193190962647,"y":2831.9581771438984,"bigg_id":"5mdru1p[c]","name":"5-Methylthio-5-deoxy-D-ribulose 1-phosphate","label_x":-1385.1772264545903,"label_y":2802.5824447220234,"node_is_primary":true},"725":{"node_type":"metabolite","x":-1333.155349165772,"y":3110.2147689407734,"bigg_id":"5mdr1p[c]","name":"5-Methylthio-5-deoxy-D-ribose 1-phosphate","label_x":-1454.3122552937016,"label_y":3113.7982650345234,"node_is_primary":true},"732":{"node_type":"multimarker","x":-1139.782780321199,"y":3520.865878535983},"733":{"node_type":"midmarker","x":-1159.7704124650386,"y":3520.162628024027},"734":{"node_type":"multimarker","x":-1179.758044608881,"y":3519.459377512063},"735":{"node_type":"metabolite","x":-1271.1485008654322,"y":3559.2682183140287,"bigg_id":"spmd[c]","name":"Spermidine","label_x":-1362.7977318224634,"label_y":3578.2772515171537,"node_is_primary":false},"736":{"node_type":"metabolite","x":-1009.7125529456307,"y":3448.4127400658053,"bigg_id":"ametam[c]","name":"S-Adenosylmethioninamine","label_x":-1008.3045939612566,"label_y":3485.8099568626803,"node_is_primary":true},"737":{"node_type":"metabolite","x":-1032.5970862041763,"y":3535.8787855736664,"bigg_id":"ptrc[c]","name":"Putrescine","label_x":-1045.2045691143328,"label_y":3566.7843031517914,"node_is_primary":false},"738":{"node_type":"metabolite","x":-1315.5625834811617,"y":3533.4148011096368,"bigg_id":"h[c]","name":"H+","label_x":-1370.0645366061617,"label_y":3540.6567444690118,"node_is_primary":false},"739":{"node_type":"multimarker","x":-1130.77330518776,"y":3381.6635495213527},"740":{"node_type":"midmarker","x":-1150.7730297566955,"y":3381.7685122144917},"741":{"node_type":"multimarker","x":-1170.7727543256237,"y":3381.8734749076316},"742":{"node_type":"metabolite","x":-1280.2876896898697,"y":3327.029882837405,"bigg_id":"sprm[c]","name":"Spermine","label_x":-1324.8459782640884,"label_y":3309.893164087403,"node_is_primary":false},"744":{"node_type":"metabolite","x":-1027.8106366832287,"y":3343.735846909752,"bigg_id":"spmd[c]","name":"Spermidine","label_x":-1067.1865522105725,"label_y":3326.636237534753,"node_is_primary":false},"745":{"node_type":"metabolite","x":-1234.4172119275709,"y":3324.8131626910363,"bigg_id":"h[c]","name":"H+","label_x":-1243.3044189588209,"label_y":3303.785086519161,"node_is_primary":false},"746":{"node_type":"multimarker","x":-839.712877972177,"y":3448.74516888355},"747":{"node_type":"midmarker","x":-859.7128397337578,"y":3448.7060596108768},"748":{"node_type":"multimarker","x":-879.7128014953432,"y":3448.6669503381945},"749":{"node_type":"metabolite","x":-954.9968299578215,"y":3385.9659043413935,"bigg_id":"co2[c]","name":"CO2","label_x":-979.8136634539153,"label_y":3366.167808638267,"node_is_primary":false},"750":{"node_type":"metabolite","x":-709.7131265218827,"y":3448.999379155949,"bigg_id":"amet[c]","name":"S-Adenosyl-L-methionine","label_x":-743.7770913656327,"label_y":3493.447133062199,"node_is_primary":true},"751":{"node_type":"metabolite","x":-777.4846303051581,"y":3497.1914745994172,"bigg_id":"h[c]","name":"H+","label_x":-795.4458729809394,"label_y":3531.303291005669,"node_is_primary":false},"752":{"node_type":"multimarker","x":-579.7133750715911,"y":3449.253589428342},"753":{"node_type":"midmarker","x":-559.7134133100074,"y":3449.2926987010196},"754":{"node_type":"multimarker","x":-539.713451548424,"y":3449.3318079736982},"755":{"node_type":"metabolite","x":-409.71370009813654,"y":3449.58601824609,"bigg_id":"bandmt[c]","name":"Band membrane protein (methylated, universal, erythrocyte -> 2.1,3,4.1)","label_x":-381.90739516649546,"label_y":3455.74226824609,"node_is_primary":true},"756":{"node_type":"metabolite","x":-648.500476134667,"y":3397.2376131785986,"bigg_id":"band[c]","name":"Band membrane protein (universal, erythrocyte --> 2.1,3,4.1)","label_x":-660.486804259667,"label_y":3380.0056795848486,"node_is_primary":false},"757":{"node_type":"metabolite","x":-473.4448591389714,"y":3362.980759949844,"bigg_id":"ahcys[c]","name":"S-Adenosyl-L-homocysteine","label_x":-549.510441414362,"label_y":3331.3772443248463,"node_is_primary":true},"758":{"node_type":"metabolite","x":-481.72327386332336,"y":3506.7238798394983,"bigg_id":"h[c]","name":"H+","label_x":-497.23740350199523,"label_y":3535.4257841363733,"node_is_primary":false},"759":{"node_type":"multimarker","x":-339.465012759259,"y":3363.242753168019},"760":{"node_type":"midmarker","x":-319.46505099767637,"y":3363.281862440691},"761":{"node_type":"multimarker","x":-299.4650892360919,"y":3363.320971713369},"762":{"node_type":"metabolite","x":-169.46533778579806,"y":3363.575181985764,"bigg_id":"hcys-L[c]","name":"L-Homocysteine","label_x":-167.4195003834543,"label_y":3336.416002298264,"node_is_primary":true},"763":{"node_type":"metabolite","x":-237.21620975364158,"y":3307.5224244354154,"bigg_id":"adn[c]","name":"Adenosine","label_x":-258.08467899192283,"label_y":3289.0585572479154,"node_is_primary":false},"764":{"node_type":"metabolite","x":-406.78897391038254,"y":3300.5575169642143,"bigg_id":"h2o[c]","name":"H2O","label_x":-447.46243582444504,"label_y":3282.1017064173384,"node_is_primary":false},"765":{"node_type":"multimarker","x":-709.3806977041363,"y":3278.9997041824877},"766":{"node_type":"midmarker","x":-709.4198069768104,"y":3298.9996659440744},"767":{"node_type":"multimarker","x":-709.4589162494899,"y":3318.9996277056584},"768":{"node_type":"metabolite","x":-709.1264874317387,"y":3148.9999527322007,"bigg_id":"met-L[c]","name":"L-Methionine","label_x":-783.3712994434575,"label_y":3120.8356460915757,"node_is_primary":true},"769":{"node_type":"metabolite","x":-760.1920081369219,"y":3379.5814528148258,"bigg_id":"pi[c]","name":"Phosphate","label_x":-817.3009558908282,"label_y":3382.9481520335758,"node_is_primary":false},"770":{"node_type":"metabolite","x":-753.2027624868363,"y":3198.2007224815657,"bigg_id":"h2o[c]","name":"H2O","label_x":-828.7979773305863,"label_y":3204.2046287315657,"node_is_primary":false},"771":{"node_type":"metabolite","x":-781.6484952973938,"y":3345.531854133409,"bigg_id":"ppi[c]","name":"Diphosphate","label_x":-853.8032804536438,"label_y":3350.2252135084095,"node_is_primary":false},"772":{"node_type":"metabolite","x":-661.2654690280901,"y":3199.707165551965,"bigg_id":"atp[c]","name":"ATP","label_x":-642.4104885593401,"label_y":3208.348767114465,"node_is_primary":false},"773":{"node_type":"multimarker","x":-539.126812458283,"y":3149.3323815499507},"774":{"node_type":"midmarker","x":-559.1267742198663,"y":3149.293272277271},"775":{"node_type":"multimarker","x":-579.1267359814483,"y":3149.2541630045926},"776":{"node_type":"metabolite","x":-428.9083415255691,"y":2996.6112500254717,"bigg_id":"2kmb[c]","name":"2-keto-4-methylthiobutyrate","label_x":-397.1141825900222,"label_y":3001.4886914317217,"node_is_primary":true},"777":{"node_type":"metabolite","x":-391.079563984317,"y":3151.637215983865,"bigg_id":"glu-L[c]","name":"L-Glutamate","label_x":-363.19391334955117,"label_y":3156.918954265115,"node_is_primary":true},"778":{"node_type":"metabolite","x":-656.4146702464632,"y":3095.8687459357443,"bigg_id":"akg[c]","name":"2-Oxoglutarate","label_x":-641.2456028636507,"label_y":3102.7102986701193,"node_is_primary":false},"807":{"node_type":"metabolite","x":-172.87707101942124,"y":468.07877060935016,"bigg_id":"atp[c]","name":"ATP","label_x":-150.92101633192124,"label_y":472.77075287863727,"node_is_primary":false},"808":{"node_type":"multimarker","x":-224.1491340718344,"y":422.8665428387719},"809":{"node_type":"midmarker","x":-223.94229247287694,"y":402.8676124535514},"810":{"node_type":"multimarker","x":-223.7354508739204,"y":382.8686820683306},"811":{"node_type":"metabolite","x":-226.84063553409987,"y":516.883031584607,"bigg_id":"xylu-D[c]","name":"xylu-D[c]","label_x":-340.77121567326003,"label_y":522.1843697804078,"node_is_primary":true},"813":{"node_type":"metabolite","x":-272.39184940022733,"y":299.8494605744186,"bigg_id":"adp[c]","name":"ADP","label_x":-351.66406619710233,"label_y":302.4947852814498,"node_is_primary":false},"814":{"node_type":"metabolite","x":-166.01866086098062,"y":302.75420504481815,"bigg_id":"h[c]","name":"H+","label_x":-148.05064328285562,"label_y":308.1141751375916,"node_is_primary":false},"815":{"node_type":"multimarker","x":-225.93472662523573,"y":652.2419055572336},"816":{"node_type":"midmarker","x":-225.72788502628146,"y":632.2429751720114},"817":{"node_type":"multimarker","x":-225.52104342732218,"y":612.2440447867897},"818":{"node_type":"metabolite","x":-160.7582463880408,"y":557.5716485572261,"bigg_id":"nadh[c]","name":"Nicotinamide adenine dinucleotide - reduced","label_x":-146.78479668100954,"label_y":562.9249505591793,"node_is_primary":false},"819":{"node_type":"metabolite","x":-227.2791970184594,"y":747.6029340182046,"bigg_id":"xylt[c]","name":"xylt[c]","label_x":-313.22591332705315,"label_y":751.5736371432046,"node_is_primary":true},"820":{"node_type":"metabolite","x":-162.5857156803977,"y":696.1835258353435,"bigg_id":"nad[c]","name":"Nicotinamide adenine dinucleotide","label_x":-141.9658426335227,"label_y":702.8754814017498,"node_is_primary":false},"821":{"node_type":"metabolite","x":-155.81464949078872,"y":582.9287946056289,"bigg_id":"h[c]","name":"H+","label_x":-140.51850691266372,"label_y":586.9567639659805,"node_is_primary":false},"822":{"node_type":"multimarker","x":-226.3732881095939,"y":877.6338203199323},"823":{"node_type":"midmarker","x":-226.16644651063734,"y":857.6348899347108},"824":{"node_type":"multimarker","x":-225.95960491168034,"y":837.6359595494896},"825":{"node_type":"metabolite","x":-152.21911671100543,"y":896.3788773880146,"bigg_id":"nadph[c]","name":"Nicotinamide adenine dinucleotide phosphate - reduced","label_x":-138.2487492793648,"label_y":901.7335526809834,"node_is_primary":false},"826":{"node_type":"metabolite","x":-169.20738281939475,"y":792.2336982511956,"bigg_id":"nadp[c]","name":"Nicotinamide adenine dinucleotide phosphate","label_x":-151.25938477251975,"label_y":798.9243720793206,"node_is_primary":false},"827":{"node_type":"metabolite","x":-226.5649897615017,"y":974.3432259817378,"bigg_id":"xylu-L[c]","name":"xylu-L[c]","label_x":-336.4971186677517,"label_y":980.9739632864253,"node_is_primary":true},"828":{"node_type":"metabolite","x":-154.0512604411606,"y":925.6869622547968,"bigg_id":"h[c]","name":"H+","label_x":-138.7631745036606,"label_y":933.7095452626093,"node_is_primary":false},"829":{"node_type":"multimarker","x":-228.32314335263845,"y":1100.3780795686214},"830":{"node_type":"midmarker","x":-228.11630175367918,"y":1080.3791491833983},"831":{"node_type":"multimarker","x":-227.90946015472264,"y":1060.3802187981767},"832":{"node_type":"metabolite","x":-229.6676137458594,"y":1187.747103635061,"bigg_id":"abt[c]","name":"abt[c]","label_x":-312.9411427985938,"label_y":1193.0457486545922,"node_is_primary":true},"833":{"node_type":"metabolite","x":-160.45223445732654,"y":1019.0529124602176,"bigg_id":"nadh[c]","name":"Nicotinamide adenine dinucleotide - reduced","label_x":-145.15218562920154,"label_y":1024.4075877531864,"node_is_primary":false},"834":{"node_type":"metabolite","x":-172.86561311478727,"y":1139.0242565296141,"bigg_id":"nad[c]","name":"Nicotinamide adenine dinucleotide","label_x":-157.57362092728727,"label_y":1143.0508678577394,"node_is_primary":false},"835":{"node_type":"metabolite","x":-160.79818130812737,"y":1051.038683310662,"bigg_id":"h[c]","name":"H+","label_x":-145.51687027297112,"label_y":1055.0627311622245,"node_is_primary":false},"836":{"node_type":"multimarker","x":-43.08529237799431,"y":1192.590775472686},"837":{"node_type":"midmarker","x":-63.07497924421952,"y":1191.9485769128419},"838":{"node_type":"multimarker","x":-83.06466611044452,"y":1191.3063783529983},"839":{"node_type":"metabolite","x":25.11691233334878,"y":1257.0143784006568,"bigg_id":"nadph[c]","name":"Nicotinamide adenine dinucleotide phosphate - reduced","label_x":13.746360270360498,"label_y":1290.3211410959693,"node_is_primary":false},"840":{"node_type":"metabolite","x":-164.6694945772004,"y":1243.8670735000228,"bigg_id":"nadp[c]","name":"Nicotinamide adenine dinucleotide phosphate","label_x":-195.95896143511058,"label_y":1273.1778034804915,"node_is_primary":false},"841":{"node_type":"metabolite","x":-15.051815345516147,"y":1253.33587406575,"bigg_id":"h[c]","name":"H+","label_x":-43.650553062190895,"label_y":1279.9877295345,"node_is_primary":false},"842":{"node_type":"metabolite","x":92.2004928354983,"y":1192.5072435561265,"bigg_id":"arab-L[c]","name":"arab-L[c]","label_x":123.30767819926783,"label_y":1199.1312669936265,"node_is_primary":true},"871":{"node_type":"multimarker","x":1529.059939121885,"y":2700.1710492521174},"872":{"node_type":"midmarker","x":1203.5819749017026,"y":2559.994525891694},"873":{"node_type":"multimarker","x":900.1836175966264,"y":2404.4762476954916},"874":{"node_type":"metabolite","x":1771.525611215729,"y":2951.4205222273117,"bigg_id":"gluala[e]","name":"5-L-Glutamyl-L-alanine","label_x":1799.4994271336977,"label_y":2950.4151511335617,"node_is_primary":true},"875":{"node_type":"metabolite","x":729.1849013151646,"y":2245.6151535567096,"bigg_id":"ala-L[c]","name":"L-Alanine","label_x":685.5415297331333,"label_y":2221.8072922285846,"node_is_primary":false},"876":{"node_type":"multimarker","x":207.01107137769475,"y":2889.9613652342396},"877":{"node_type":"midmarker","x":206.92893467273734,"y":2909.9611965725694},"878":{"node_type":"multimarker","x":206.84679796777482,"y":2929.9610279109015},"880":{"node_type":"metabolite","x":132.83073825691815,"y":3030.335591219394,"bigg_id":"ascb-L[c]","name":"L-Ascorbate","label_x":70.84969730232831,"label_y":3074.364155672519,"node_is_primary":true},"881":{"node_type":"metabolite","x":146.2257147762241,"y":2783.2792924314554,"bigg_id":"dhdascb[c]","name":"Dehydroascorbate","label_x":105.60565099448581,"label_y":2754.849238720518,"node_is_primary":true},"882":{"node_type":"multimarker","x":1323.0028523940223,"y":2709.7821149294186},"883":{"node_type":"midmarker","x":1046.3612952937465,"y":2544.088454376562},"884":{"node_type":"multimarker","x":897.3858758887834,"y":2470.074481323703},"885":{"node_type":"metabolite","x":1335.902282627841,"y":2941.8872219995624,"bigg_id":"cys-L[e]","name":"L-Cysteine","label_x":1233.164001377841,"label_y":2945.3244778589374,"node_is_primary":true},"886":{"node_type":"metabolite","x":769.8607953960932,"y":2462.5931912243777,"bigg_id":"na1[c]","name":"Sodium","label_x":751.7814496929682,"label_y":2493.9293728650027,"node_is_primary":false},"887":{"node_type":"metabolite","x":1415.0265526946241,"y":2887.0488782210796,"bigg_id":"na1[e]","name":"Sodium","label_x":1378.2222924407179,"label_y":2916.983570603892,"node_is_primary":false},"888":{"node_type":"multimarker","x":1340.8112792470558,"y":3124.532219582951},"889":{"node_type":"midmarker","x":1359.4989771054343,"y":3131.657522997821},"890":{"node_type":"multimarker","x":1378.1866749638118,"y":3138.782826412689},"891":{"node_type":"metabolite","x":1384.4665308597582,"y":3258.56408808004,"bigg_id":"cyssg[e]","name":"cyssg[e]","label_x":1338.184243262102,"label_y":3297.4211437441027,"node_is_primary":true},"892":{"node_type":"metabolite","x":1232.3949528644516,"y":3194.198989052882,"bigg_id":"gthox[e]","name":"Oxidized glutathione","label_x":1227.2592106769516,"label_y":3230.7237693263196,"node_is_primary":true},"893":{"node_type":"metabolite","x":1296.8135040748443,"y":3166.1797277857886,"bigg_id":"h[e]","name":"H+","label_x":1311.4376495826568,"label_y":3175.540567629539,"node_is_primary":false},"894":{"node_type":"metabolite","x":1459.4732542528545,"y":3289.886534148227,"bigg_id":"gthrd[e]","name":"gthrd[e]","label_x":1436.099963237229,"label_y":3329.766661101352,"node_is_primary":true},"895":{"node_type":"multimarker","x":543.7021758408073,"y":3084.8720246259354},"896":{"node_type":"midmarker","x":579.2227353222311,"y":3067.8021211326172},"897":{"node_type":"multimarker","x":622.352972524768,"y":3046.4323160009244},"898":{"node_type":"metabolite","x":713.7260262048458,"y":2880.5403221801366,"bigg_id":"pi[c]","name":"Phosphate","label_x":706.7857796228141,"label_y":2864.090493078574,"node_is_primary":false},"899":{"node_type":"metabolite","x":629.3325156692218,"y":2878.3577427289824,"bigg_id":"adp[c]","name":"ADP","label_x":579.9015464309401,"label_y":2861.4517368696074,"node_is_primary":false},"900":{"node_type":"metabolite","x":671.2966368221198,"y":2878.6914306508884,"bigg_id":"h[c]","name":"H+","label_x":654.9350645564948,"label_y":2860.493554674326,"node_is_primary":false},"901":{"node_type":"metabolite","x":509.63277641234856,"y":3173.35092293607,"bigg_id":"h2o[c]","name":"H2O","label_x":485.91060844359856,"label_y":3204.144135826695,"node_is_primary":false},"902":{"node_type":"metabolite","x":457.3851441710848,"y":3167.9426005231026,"bigg_id":"atp[c]","name":"ATP","label_x":414.6645936339751,"label_y":3198.2657206402905,"node_is_primary":false},"904":{"node_type":"multimarker","x":-228.59658108117384,"y":2442.1249287098776},"905":{"node_type":"midmarker","x":-239.8868445771327,"y":2458.6334098693246},"906":{"node_type":"multimarker","x":-251.17710807309163,"y":2475.1418910287716},"907":{"node_type":"metabolite","x":-332.48818297944155,"y":2524.3349580183026,"bigg_id":"h[c]","name":"H+","label_x":-387.0148858603009,"label_y":2527.7311982526776,"node_is_primary":false},"908":{"node_type":"metabolite","x":-243.8281510480429,"y":2348.1541068905335,"bigg_id":"h2o[c]","name":"H2O","label_x":-318.1657975324179,"label_y":2347.5879447811585,"node_is_primary":false},"910":{"node_type":"multimarker","x":-621.2729944294438,"y":2834.4545150345234},"911":{"node_type":"midmarker","x":-601.2729944294438,"y":2834.4545150345234},"912":{"node_type":"multimarker","x":-581.2729944294438,"y":2834.4545150345234},"914":{"node_type":"metabolite","x":-691.4819177692875,"y":2894.7296615188984,"bigg_id":"o2[c]","name":"O2","label_x":-668.37803593335,"label_y":2903.7579818313984,"node_is_primary":true},"916":{"node_type":"metabolite","x":-513.0405420368656,"y":2922.9520736282734,"bigg_id":"h[c]","name":"H+","label_x":-530.0553125446781,"label_y":2956.8390365188984,"node_is_primary":false},"917":{"node_type":"multimarker","x":-1333.1554712360844,"y":3310.5463119095234},"918":{"node_type":"midmarker","x":-1333.1554712360844,"y":3290.5463119095234},"919":{"node_type":"multimarker","x":-1333.1554712360844,"y":3270.5463119095234},"920":{"node_type":"metabolite","x":-1333.1554712360844,"y":3440.5463119095234,"bigg_id":"5mta[c]","name":"5-Methylthioadenosine","label_x":-1432.4577173298344,"label_y":3445.2687240188984,"node_is_primary":true},"921":{"node_type":"metabolite","x":-1286.562331587647,"y":3189.7867904251484,"bigg_id":"ade[c]","name":"Adenine","label_x":-1268.4369653767094,"label_y":3195.8285384720234,"node_is_primary":false},"922":{"node_type":"metabolite","x":-1385.470534712647,"y":3386.0345931595234,"bigg_id":"pi[c]","name":"Phosphate","label_x":-1445.1527856892094,"label_y":3390.7570052688984,"node_is_primary":false},"923":{"node_type":"multimarker","x":-1333.155349165772,"y":2980.2147689407734},"924":{"node_type":"midmarker","x":-1333.155349165772,"y":2960.2147689407734},"925":{"node_type":"multimarker","x":-1333.155349165772,"y":2940.2147689407734},"936":{"node_type":"multimarker","x":1736.3326040021439,"y":1270.4286653737956},"937":{"node_type":"midmarker","x":1734.4495582274974,"y":1268.0876024343909},"938":{"node_type":"multimarker","x":1730.3701013200402,"y":1265.3365053152975},"939":{"node_type":"metabolite","x":1753.3631554709327,"y":1146.2093588420757,"bigg_id":"pi[c]","name":"Phosphate","label_x":1690.7644005881202,"label_y":1149.2622152873882,"node_is_primary":false},"940":{"node_type":"metabolite","x":1752.0917434773992,"y":1114.7889749226251,"bigg_id":"adp[c]","name":"ADP","label_x":1676.7312698445864,"label_y":1115.7301370320001,"node_is_primary":false},"941":{"node_type":"metabolite","x":1750.6582642216717,"y":1077.8142453618486,"bigg_id":"h[c]","name":"H+","label_x":1697.6078491826095,"label_y":1072.4883176274736,"node_is_primary":false},"942":{"node_type":"metabolite","x":1635.718507985287,"y":1302.2103548965815,"bigg_id":"h2o[c]","name":"H2O","label_x":1561.249025563412,"label_y":1307.653592201269,"node_is_primary":false},"943":{"node_type":"metabolite","x":2104.826768489357,"y":1325.2694729743812,"bigg_id":"35cgmp[e]","name":"3',5'-Cyclic GMP","label_x":2136.199327083107,"label_y":1338.3906887946937,"node_is_primary":true},"944":{"node_type":"metabolite","x":1611.0491475143072,"y":1261.6067564288905,"bigg_id":"atp[c]","name":"ATP","label_x":1540.9492939986822,"label_y":1266.175970296078,"node_is_primary":false},"971":{"node_type":"multimarker","x":1289.1128642064018,"y":-338.41288462393885},"972":{"node_type":"midmarker","x":1276.6589619378028,"y":-322.7635933210008},"973":{"node_type":"multimarker","x":1264.2050596692063,"y":-307.1143020180628},"974":{"node_type":"metabolite","x":1401.9833949679075,"y":-369.19968434304064,"bigg_id":"camp[c]","name":"cAMP","label_x":1356.61632953822,"label_y":-330.8262102219469,"node_is_primary":true},"975":{"node_type":"metabolite","x":1323.6102597779611,"y":-406.2557446532645,"bigg_id":"h2o[c]","name":"H2O","label_x":1293.3166806763986,"label_y":-424.62918825678014,"node_is_primary":false},"976":{"node_type":"metabolite","x":1183.0707039640174,"y":-270.46699491078164,"bigg_id":"h[c]","name":"H+","label_x":1132.3836922452674,"label_y":-266.67365994984414,"node_is_primary":false},"977":{"node_type":"multimarker","x":1571.9833949679075,"y":-369.19968434304064},"978":{"node_type":"midmarker","x":1551.9833949679075,"y":-369.19968434304064},"979":{"node_type":"multimarker","x":1531.9833949679075,"y":-369.19968434304064},"980":{"node_type":"metabolite","x":1459.71691547572,"y":-421.6130754563219,"bigg_id":"ppi[c]","name":"Diphosphate","label_x":1438.976925241345,"label_y":-440.33298512429064,"node_is_primary":false},"981":{"node_type":"metabolite","x":1701.9833949679075,"y":-369.19968434304064,"bigg_id":"atp[c]","name":"ATP","label_x":1657.955440866345,"label_y":-324.96604176491564,"node_is_primary":true},"982":{"node_type":"multimarker","x":1701.9833949679075,"y":-461.1300432297594},"983":{"node_type":"midmarker","x":1701.9833949679075,"y":-481.1300432297594},"984":{"node_type":"multimarker","x":1701.9833949679075,"y":-501.1300432297594},"985":{"node_type":"metabolite","x":1701.9833949679075,"y":-631.1300432297594,"bigg_id":"adp[c]","name":"ADP","label_x":1676.12316547572,"label_y":-661.9169084641344,"node_is_primary":true},"986":{"node_type":"metabolite","x":1658.4340785616575,"y":-405.67029591530627,"bigg_id":"amp[c]","name":"AMP","label_x":1577.60021625697,"label_y":-400.990303239525,"node_is_primary":false},"987":{"node_type":"multimarker","x":1531.9833949679075,"y":-631.1300432297594},"988":{"node_type":"midmarker","x":1551.9833949679075,"y":-631.1300432297594},"989":{"node_type":"multimarker","x":1571.9833949679075,"y":-631.1300432297594},"990":{"node_type":"metabolite","x":1646.932491647595,"y":-585.8180315110094,"bigg_id":"cdp[c]","name":"CDP","label_x":1597.8178676241575,"label_y":-557.6467668625719,"node_is_primary":false},"991":{"node_type":"metabolite","x":1401.9833949679075,"y":-631.1300432297594,"bigg_id":"cmp[c]","name":"CMP","label_x":1375.0021937960325,"label_y":-664.9326555344469,"node_is_primary":true},"992":{"node_type":"metabolite","x":1452.60754047572,"y":-587.5886613938219,"bigg_id":"atp[c]","name":"ATP","label_x":1423.8557094210325,"label_y":-551.4493181321031,"node_is_primary":false},"993":{"node_type":"multimarker","x":1271.9833949679075,"y":-631.1300432297594},"994":{"node_type":"midmarker","x":1251.9833949679075,"y":-631.1300432297594},"995":{"node_type":"multimarker","x":1231.9833949679075,"y":-631.1300432297594},"996":{"node_type":"metabolite","x":1339.849972116345,"y":-590.2447282883531,"bigg_id":"h2o[c]","name":"H2O","label_x":1305.7861293429075,"label_y":-561.1881486985094,"node_is_primary":false},"997":{"node_type":"metabolite","x":1101.9833949679075,"y":-631.1300432297594,"bigg_id":"cytd[c]","name":"cytd[c]","label_x":1005.0602992647825,"label_y":-625.9776384446031,"node_is_primary":true},"998":{"node_type":"metabolite","x":1141.9833949679075,"y":-591.1300432297594,"bigg_id":"pi[c]","name":"Phosphate","label_x":1124.741085397595,"label_y":-561.1880876633531,"node_is_primary":false},"999":{"node_type":"multimarker","x":1101.9833949679075,"y":-765.7164079758531},"1000":{"node_type":"midmarker","x":1101.9833949679075,"y":-745.7164079758531},"1001":{"node_type":"multimarker","x":1101.9833949679075,"y":-725.7164079758531},"1002":{"node_type":"metabolite","x":1101.9833949679075,"y":-858.5320818039781,"bigg_id":"cytd[e]","name":"cytd[e]","label_x":1130.2126430147825,"label_y":-852.9587785813219,"node_is_primary":true},"1009":{"node_type":"multimarker","x":2321.7067836397828,"y":-350.9903947922594},"1010":{"node_type":"midmarker","x":1943.7299769991578,"y":-366.0591203781969},"1011":{"node_type":"multimarker","x":1963.7299769991578,"y":-366.0591203781969},"1012":{"node_type":"metabolite","x":1982.3083461397828,"y":-495.15918751686877,"bigg_id":"pi[c]","name":"Phosphate","label_x":1929.8173793429078,"label_y":-508.5737688156969,"node_is_primary":false},"1013":{"node_type":"metabolite","x":1934.5202602022828,"y":-477.95497914284533,"bigg_id":"adp[c]","name":"ADP","label_x":1858.7622035616578,"label_y":-480.8743822190172,"node_is_primary":false},"1014":{"node_type":"metabolite","x":1892.6489223116578,"y":-455.08628102272814,"bigg_id":"h[c]","name":"H+","label_x":1837.4304164522828,"label_y":-448.38648243874377,"node_is_primary":false},"1015":{"node_type":"metabolite","x":1759.25353656947,"y":-414.0271684739,"bigg_id":"h2o[c]","name":"H2O","label_x":1734.9284633272825,"label_y":-436.3203508469469,"node_is_primary":false},"1016":{"node_type":"metabolite","x":2447.2280238741578,"y":-347.7501909348375,"bigg_id":"na1[e]","name":"Sodium","label_x":2482.0485805147828,"label_y":-343.36379261940783,"node_is_primary":true},"1017":{"node_type":"metabolite","x":2453.2980922335328,"y":-430.79981251686877,"bigg_id":"k[e]","name":"potassium","label_x":2483.7287562960328,"label_y":-423.77861805886096,"node_is_primary":true},"1018":{"node_type":"metabolite","x":1743.80187641322,"y":-317.1196672531969,"bigg_id":"na1[c]","name":"Sodium","label_x":1712.142940866345,"label_y":-286.29233571022814,"node_is_primary":false},"1019":{"node_type":"metabolite","x":1860.1911586397828,"y":-416.8357317063219,"bigg_id":"k[c]","name":"potassium","label_x":1807.7874721163453,"label_y":-413.26160450905627,"node_is_primary":false},"1020":{"node_type":"multimarker","x":525.5391778240887,"y":-263.04805667859307},"1021":{"node_type":"midmarker","x":525.5391778240887,"y":-243.04805667859307},"1022":{"node_type":"multimarker","x":525.5391778240887,"y":-223.04805667859307},"1023":{"node_type":"metabolite","x":481.9977654705731,"y":-169.3470373914837,"bigg_id":"h[c]","name":"H+","label_x":453.56523983580746,"label_y":-188.5633002088665,"node_is_primary":false},"1024":{"node_type":"metabolite","x":558.2968682537762,"y":-316.02336795788995,"bigg_id":"atp[c]","name":"ATP","label_x":558.19524471862,"label_y":-329.0422583387493,"node_is_primary":false},"1025":{"node_type":"metabolite","x":572.6218804608075,"y":-164.03501041394463,"bigg_id":"adp[c]","name":"ADP","label_x":561.8962334881512,"label_y":-181.48059757214776,"node_is_primary":false},"1026":{"node_type":"metabolite","x":526.2649163494793,"y":-366.3281470106243,"bigg_id":"rib-D[c]","name":"rib-D[c]","label_x":427.0051202069012,"label_y":-362.5255347059368,"node_is_primary":true},"1027":{"node_type":"multimarker","x":526.2649163494793,"y":-536.3281470106243},"1028":{"node_type":"midmarker","x":526.2649163494793,"y":-516.3281470106243},"1029":{"node_type":"multimarker","x":526.2649163494793,"y":-496.3281470106243},"1030":{"node_type":"metabolite","x":526.2649163494793,"y":-666.3281470106243,"bigg_id":"rib-D[e]","name":"rib-D[e]","label_x":556.2649163494793,"label_y":-656.3281470106243,"node_is_primary":true},"1031":{"node_type":"multimarker","x":1839.18566547572,"y":-630.5400774094469},"1032":{"node_type":"midmarker","x":1819.18566547572,"y":-630.5400774094469},"1033":{"node_type":"multimarker","x":1848.5014613741575,"y":-630.5400774094469},"1034":{"node_type":"metabolite","x":1778.5590785616575,"y":-678.2092058274156,"bigg_id":"ctp[c]","name":"CTP","label_x":1757.465694772595,"label_y":-698.7413713547594,"node_is_primary":false},"1035":{"node_type":"metabolite","x":1916.27257953822,"y":-568.9072038742906,"bigg_id":"cdp[c]","name":"CDP","label_x":1887.510128366345,"label_y":-540.4749528977281,"node_is_primary":false},"1036":{"node_type":"metabolite","x":1925.2370570772825,"y":-666.7204973313219,"bigg_id":"atp[c]","name":"ATP","label_x":1850.781124460095,"label_y":-683.5788957688219,"node_is_primary":true},"1037":{"node_type":"multimarker","x":2055.2370570772828,"y":-666.7204973313219},"1038":{"node_type":"midmarker","x":2055.5078090304078,"y":-666.7762834641344},"1039":{"node_type":"multimarker","x":2067.2885707491578,"y":-666.7762834641344},"1040":{"node_type":"metabolite","x":1961.9958461397828,"y":-814.3547746750719,"bigg_id":"pi[c]","name":"Phosphate","label_x":1899.7878383272828,"label_y":-807.9714128586656,"node_is_primary":false},"1041":{"node_type":"metabolite","x":1989.7111781710328,"y":-847.4625627610094,"bigg_id":"adp[c]","name":"ADP","label_x":1910.1572230929078,"label_y":-841.8259050461656,"node_is_primary":false},"1042":{"node_type":"metabolite","x":1927.6555141085328,"y":-779.5091325852281,"bigg_id":"h[c]","name":"H+","label_x":1876.8107875460328,"label_y":-778.0984270188219,"node_is_primary":false},"1043":{"node_type":"metabolite","x":1958.6665004366575,"y":-719.8615495774156,"bigg_id":"h2o[c]","name":"H2O","label_x":1886.082882272595,"label_y":-724.5715715500719,"node_is_primary":false},"1044":{"node_type":"metabolite","x":2468.0416225069703,"y":-739.9739763352281,"bigg_id":"camp[e]","name":"cAMP","label_x":2503.8734096163453,"label_y":-733.3978044602281,"node_is_primary":true},"1045":{"node_type":"metabolite","x":1981.7551234835328,"y":-616.6916277024156,"bigg_id":"camp[c]","name":"cAMP","label_x":1947.6833461397825,"label_y":-587.6695329758531,"node_is_primary":false},"1046":{"node_type":"multimarker","x":-490.1642025385486,"y":-418.6287570250779},"1047":{"node_type":"midmarker","x":-502.219342098007,"y":-402.6702605356846},"1048":{"node_type":"multimarker","x":-514.2744816574655,"y":-386.71176404629125},"1049":{"node_type":"metabolite","x":-411.8057954020687,"y":-522.3589842061348,"bigg_id":"g1p[c]","name":"g1p[c]","label_x":-417.5190217204281,"label_y":-479.62189314168165,"node_is_primary":true},"1050":{"node_type":"multimarker","x":-234.4152546465079,"y":-537.9529582350796},"1051":{"node_type":"midmarker","x":-217.14214112142386,"y":-548.0346024040414},"1052":{"node_type":"multimarker","x":-199.86902759633986,"y":-558.1162465730033},"1053":{"node_type":"metabolite","x":-145.79309998602855,"y":-665.9736548626609,"bigg_id":"udpg[c]","name":"udpg[c]","label_x":-169.33885727972972,"label_y":-696.7146216595359,"node_is_primary":true},"1054":{"node_type":"metabolite","x":-327.0167213277782,"y":-464.9643060561698,"bigg_id":"utp[c]","name":"UTP","label_x":-355.85333021449696,"label_y":-430.8924371596853,"node_is_primary":false},"1055":{"node_type":"metabolite","x":-105.26737062314334,"y":-567.9261126178744,"bigg_id":"ppi[c]","name":"Diphosphate","label_x":-115.58601228574099,"label_y":-539.1451067584994,"node_is_primary":false},"1056":{"node_type":"metabolite","x":-282.7219897447047,"y":-456.71663955349004,"bigg_id":"h[c]","name":"H+","label_x":-291.71793090681405,"label_y":-425.2902174343498,"node_is_primary":false},"1057":{"node_type":"multimarker","x":-266.5091036824904,"y":-643.8204521470116},"1058":{"node_type":"midmarker","x":-282.62481232960994,"y":-631.9763002229122},"1059":{"node_type":"multimarker","x":-298.7405209767295,"y":-620.1321482988124},"1061":{"node_type":"metabolite","x":-217.6767033598622,"y":-759.772916380949,"bigg_id":"gal1p[c]","name":"gal1p[c]","label_x":-319.94789781787,"label_y":-741.8365760489178,"node_is_primary":true},"1062":{"node_type":"metabolite","x":-439.5299765047353,"y":-611.0609422785651,"bigg_id":"udpgal[c]","name":"udpgal[c]","label_x":-500.79709686606344,"label_y":-630.1606126887214,"node_is_primary":false},"1063":{"node_type":"multimarker","x":-15.793099986028551,"y":-665.9736548626609},"1064":{"node_type":"midmarker","x":4.206900013971449,"y":-665.9736548626609},"1065":{"node_type":"multimarker","x":24.20690001397145,"y":-665.9736548626609},"1066":{"node_type":"metabolite","x":154.20690001397145,"y":-665.9736548626609,"bigg_id":"udpgal[c]","name":"udpgal[c]","label_x":116.11130370049489,"label_y":-619.9973365032859,"node_is_primary":true},"1067":{"node_type":"multimarker","x":-3.996845006300177,"y":-754.8729843027087},"1068":{"node_type":"midmarker","x":15.566546892402215,"y":-750.7168205165013},"1069":{"node_type":"multimarker","x":35.12993879110483,"y":-746.5606567302942},"1070":{"node_type":"metabolite","x":113.29094867510838,"y":-759.9602885753568,"bigg_id":"ppi[c]","name":"Diphosphate","label_x":130.06382159991313,"label_y":-755.251121094888,"node_is_primary":false},"1071":{"node_type":"metabolite","x":-46.50533933883355,"y":-894.3185909052442,"bigg_id":"utp[c]","name":"UTP","label_x":-132.90398283248595,"label_y":-893.5775630732129,"node_is_primary":true},"1073":{"node_type":"metabolite","x":-114.14215188869139,"y":-806.0889797474218,"bigg_id":"h[c]","name":"H+","label_x":-126.46892839320805,"label_y":-823.8658962513281,"node_is_primary":false},"1074":{"node_type":"multimarker","x":-217.6767033598622,"y":-929.772916380949},"1075":{"node_type":"midmarker","x":-217.6767033598622,"y":-909.772916380949},"1076":{"node_type":"multimarker","x":-217.6767033598622,"y":-889.772916380949},"1077":{"node_type":"metabolite","x":-266.6170414946278,"y":-971.1512122793865,"bigg_id":"atp[c]","name":"ATP","label_x":-338.4658650419911,"label_y":-969.0874915762615,"node_is_primary":false},"1078":{"node_type":"metabolite","x":-217.99535265185438,"y":-1019.7729774161053,"bigg_id":"gal[c]","name":"gal[c]","label_x":-303.07129564501844,"label_y":-1019.0318885489178,"node_is_primary":true},"1079":{"node_type":"metabolite","x":-270.90381517626844,"y":-799.772916380949,"bigg_id":"adp[c]","name":"ADP","label_x":-346.7207707426747,"label_y":-795.0637489004803,"node_is_primary":false},"1080":{"node_type":"metabolite","x":-276.88008775927625,"y":-831.5179725332928,"bigg_id":"h[c]","name":"H+","label_x":-330.21094408251844,"label_y":-825.4861121817303,"node_is_primary":false},"1081":{"node_type":"multimarker","x":-87.99535265185438,"y":-1019.7729774161053},"1082":{"node_type":"midmarker","x":-67.99535265185438,"y":-1019.7729774161053},"1083":{"node_type":"multimarker","x":-47.995352651854375,"y":-1019.7729774161053},"1084":{"node_type":"metabolite","x":82.00464734814562,"y":-1019.7729774161053,"bigg_id":"galt[c]","name":"galt[c]","label_x":50.52260694287219,"label_y":-975.1194129629803,"node_is_primary":true},"1085":{"node_type":"metabolite","x":-129.05501451708875,"y":-1088.8725867911053,"bigg_id":"nadph[c]","name":"Nicotinamide adenine dinucleotide phosphate - reduced","label_x":-148.63264360644422,"label_y":-1107.7092567129803,"node_is_primary":false},"1086":{"node_type":"metabolite","x":-163.44552507617078,"y":-1075.0082069082928,"bigg_id":"h[c]","name":"H+","label_x":-196.25025835253797,"label_y":-1095.1675086661053,"node_is_primary":false},"1087":{"node_type":"metabolite","x":42.004647348145625,"y":-1059.7729774161053,"bigg_id":"nadp[c]","name":"Nicotinamide adenine dinucleotide phosphate","label_x":-18.577046301146368,"label_y":-1081.2550330801678,"node_is_primary":false},"1088":{"node_type":"multimarker","x":-270.60972962930686,"y":-1529.4479375454623},"1089":{"node_type":"midmarker","x":-265.0017308256825,"y":-1510.2502723379803},"1090":{"node_type":"multimarker","x":-259.39373202205815,"y":-1491.0526071304982},"1091":{"node_type":"metabolite","x":-543.8287266752918,"y":-1902.2014442129803,"bigg_id":"gal[e]","name":"gal[e]","label_x":-515.1514500639637,"label_y":-1900.1377235098553,"node_is_primary":true},"1092":{"node_type":"multimarker","x":123.49466066116645,"y":-894.3185909052442},"1093":{"node_type":"midmarker","x":103.49466066116645,"y":-894.3185909052442},"1094":{"node_type":"multimarker","x":83.49466066116645,"y":-894.3185909052442},"1095":{"node_type":"metabolite","x":253.49466066116645,"y":-894.3185909052442,"bigg_id":"udp[c]","name":"UDP","label_x":222.01263551468207,"label_y":-853.6331661005567,"node_is_primary":true},"1096":{"node_type":"metabolite","x":188.36314515823676,"y":-942.2548702021192,"bigg_id":"atp[c]","name":"ATP","label_x":156.88110475296332,"label_y":-965.0596797724317,"node_is_primary":false},"1097":{"node_type":"metabolite","x":4.076355264132758,"y":-940.9321773310254,"bigg_id":"adp[c]","name":"ADP","label_x":-31.373814775997857,"label_y":-958.4460323114942,"node_is_primary":false},"1098":{"node_type":"multimarker","x":423.49466066116645,"y":-894.3185909052442},"1099":{"node_type":"midmarker","x":403.49466066116645,"y":-894.3185909052442},"1100":{"node_type":"multimarker","x":383.49466066116645,"y":-894.3185909052442},"1101":{"node_type":"metabolite","x":553.4946606611664,"y":-894.3185909052442,"bigg_id":"ump[c]","name":"UMP","label_x":519.3672192549164,"label_y":-849.6650264521192,"node_is_primary":true},"1102":{"node_type":"metabolite","x":487.0404065107758,"y":-847.0197017450879,"bigg_id":"atp[c]","name":"ATP","label_x":459.52652101272895,"label_y":-814.2705562372754,"node_is_primary":false},"1103":{"node_type":"metabolite","x":313.33535890335395,"y":-939.6094234247754,"bigg_id":"adp[c]","name":"ADP","label_x":281.85330323929145,"label_y":-957.1233394404004,"node_is_primary":false},"1104":{"node_type":"multimarker","x":723.4946606611664,"y":-894.3185909052442},"1105":{"node_type":"midmarker","x":703.4946606611664,"y":-894.3185909052442},"1106":{"node_type":"multimarker","x":683.4946606611664,"y":-894.3185909052442},"1107":{"node_type":"metabolite","x":593.4946606611664,"y":-934.3185909052442,"bigg_id":"co2[c]","name":"CO2","label_x":584.498688981479,"label_y":-951.8325069208692,"node_is_primary":false},"1108":{"node_type":"metabolite","x":853.4946606611664,"y":-894.3185909052442,"bigg_id":"orot5p[c]","name":"orot5p[c]","label_x":816.7217724775727,"label_y":-854.9559200068067,"node_is_primary":true},"1109":{"node_type":"metabolite","x":788.3631298994477,"y":-852.3104732294629,"bigg_id":"h[c]","name":"H+","label_x":770.1082470869477,"label_y":-819.5613277216504,"node_is_primary":false},"1110":{"node_type":"multimarker","x":553.4945996260102,"y":-974.055407311494},"1111":{"node_type":"midmarker","x":553.4945996260102,"y":-1300.9905879755565},"1112":{"node_type":"multimarker","x":553.4945996260102,"y":-1320.9905879755565},"1113":{"node_type":"metabolite","x":506.30081300491645,"y":-1350.005358483369,"bigg_id":"pi[c]","name":"Phosphate","label_x":449.0018322920258,"label_y":-1346.6190059443065,"node_is_primary":false},"1114":{"node_type":"metabolite","x":504.2356884931977,"y":-938.2866695185254,"bigg_id":"h2o[c]","name":"H2O","label_x":425.7733166670258,"label_y":-934.9001949091504,"node_is_primary":false},"1115":{"node_type":"metabolite","x":553.175935075229,"y":-1413.635973717744,"bigg_id":"uri[c]","name":"Uridine","label_x":576.5623486494477,"label_y":-1411.572253014619,"node_is_primary":true},"1116":{"node_type":"multimarker","x":-58.495551592502906,"y":-2215.889328923021},"1117":{"node_type":"midmarker","x":-43.843313932801365,"y":-2202.276396411484},"1118":{"node_type":"multimarker","x":373.0486145075394,"y":-1816.6021846030721},"1119":{"node_type":"metabolite","x":-114.97373920347519,"y":-2268.36143415215,"bigg_id":"uri[e]","name":"Uridine","label_x":-143.68858295347522,"label_y":-2301.7593833709,"node_is_primary":true},"1120":{"node_type":"multimarker","x":854.9199536299164,"y":-1312.9824092646193},"1121":{"node_type":"midmarker","x":852.1719067549164,"y":-992.7327754755568},"1122":{"node_type":"multimarker","x":852.1719067549164,"y":-984.6371944208693},"1123":{"node_type":"metabolite","x":856.2427075361664,"y":-1413.8826778193068,"bigg_id":"orot[c]","name":"orot[c]","label_x":884.9199536299164,"label_y":-1410.4962032099318,"node_is_primary":true},"1124":{"node_type":"metabolite","x":801.590241715854,"y":-934.3185909052442,"bigg_id":"ppi[c]","name":"Diphosphate","label_x":728.4187329267914,"label_y":-932.2548702021192,"node_is_primary":false},"1125":{"node_type":"metabolite","x":818.888093278354,"y":-1377.8508174677443,"bigg_id":"prpp[c]","name":"5-Phospho-alpha-D-ribose 1-diphosphate","label_x":729.8440258955414,"label_y":-1371.8189571161818,"node_is_primary":false},"1126":{"node_type":"multimarker","x":1190.4099878606228,"y":-1779.7292267670255},"1127":{"node_type":"midmarker","x":1196.5187218211627,"y":-1780.854730808168},"1128":{"node_type":"multimarker","x":1191.2810986494478,"y":-1779.7580440302445},"1129":{"node_type":"metabolite","x":1696.624180993121,"y":-2021.627430374917,"bigg_id":"orot[e]","name":"orot[e]","label_x":1666.586583336871,"label_y":-2053.8878063514794,"node_is_primary":true},"1130":{"node_type":"metabolite","x":1839.8606483459153,"y":2318.0240355918095,"bigg_id":"ade[e]","name":"Adenine","label_x":1864.5803749084146,"label_y":2321.4236937949345,"node_is_primary":true},"1131":{"node_type":"multimarker","x":1701.1117318731065,"y":2275.643254537545},"1132":{"node_type":"midmarker","x":1681.8732604986822,"y":2270.1768828729405},"1133":{"node_type":"multimarker","x":1459.2672719622287,"y":2202.442110770242},"1134":{"node_type":"metabolite","x":1334.2172080284831,"y":2166.9106949503475,"bigg_id":"ade[c]","name":"Adenine","label_x":1244.6150351769206,"label_y":2173.1130875284725,"node_is_primary":true},"1135":{"node_type":"metabolite","x":-1179.4641655694384,"y":-1017.5643936898095,"bigg_id":"adn[e]","name":"Adenosine","label_x":-1257.7421196710004,"label_y":-1042.3777481819973,"node_is_primary":true},"1136":{"node_type":"multimarker","x":-1066.9441040117072,"y":-952.4549800306182},"1137":{"node_type":"midmarker","x":-1049.6333253105145,"y":-942.4381471599739},"1138":{"node_type":"multimarker","x":-888.8846395279376,"y":-856.805712787188},"1139":{"node_type":"metabolite","x":-767.2448621189236,"y":-791.6108787211958,"bigg_id":"adn[c]","name":"Adenosine","label_x":-732.6974988376736,"label_y":-779.8210837993208,"node_is_primary":true},"1140":{"node_type":"metabolite","x":-1404.2250062454382,"y":-722.3670689651635,"bigg_id":"akg[e]","name":"akg[e]","label_x":-1496.7474671829382,"label_y":-716.9105259964135,"node_is_primary":true},"1141":{"node_type":"multimarker","x":-1282.8668713071197,"y":-675.7601694298668},"1142":{"node_type":"midmarker","x":-1264.1963890089164,"y":-668.5898771936743},"1143":{"node_type":"multimarker","x":-1186.5927061368313,"y":-637.4453741934218},"1144":{"node_type":"metabolite","x":-977.7604191722373,"y":-556.834990649185,"bigg_id":"akg[c]","name":"2-Oxoglutarate","label_x":-942.4762394847373,"label_y":-547.1021415280912,"node_is_primary":true},"1145":{"node_type":"metabolite","x":1738.5746670911903,"y":2517.432308693267,"bigg_id":"ala-L[e]","name":"L-Alanine","label_x":1765.9345303724403,"label_y":2520.831966896392,"node_is_primary":true},"1146":{"node_type":"multimarker","x":1612.81226170777,"y":2484.510926702587},"1147":{"node_type":"midmarker","x":1593.4641993410912,"y":2479.4460987040206},"1148":{"node_type":"multimarker","x":1354.765538627465,"y":2401.4798893084994},"1149":{"node_type":"metabolite","x":1269.2373370762468,"y":2424.2511110569158,"bigg_id":"na1[c]","name":"Sodium","label_x":1193.8215655918718,"label_y":2429.8673219944158,"node_is_primary":false},"1150":{"node_type":"metabolite","x":1228.930385237317,"y":2367.586021215092,"bigg_id":"ala-L[c]","name":"L-Alanine","label_x":1127.4475971513796,"label_y":2369.828208715092,"node_is_primary":true},"1151":{"node_type":"metabolite","x":1716.3425709047326,"y":2575.3836026551157,"bigg_id":"na1[e]","name":"Sodium","label_x":1700.965251568795,"label_y":2604.3945889832407,"node_is_primary":false},"1152":{"node_type":"metabolite","x":242.48112089872131,"y":4286.776656384974,"bigg_id":"5oxpro[e]","name":"5oxpro[e]","label_x":229.2883413577057,"label_y":4332.669722791224,"node_is_primary":true},"1153":{"node_type":"multimarker","x":117.26569057236725,"y":4032.421766249453},"1154":{"node_type":"midmarker","x":112.87460325015235,"y":4012.9097609161017},"1155":{"node_type":"multimarker","x":96.98145462120667,"y":3920.7598525810554},"1156":{"node_type":"metabolite","x":48.93415909092812,"y":3648.6311766511317,"bigg_id":"5oxpro[c]","name":"5-Oxoproline","label_x":-25.552527615614792,"label_y":3606.6087157136317,"node_is_primary":true},"1157":{"node_type":"metabolite","x":521.5891239750963,"y":4153.624752920444,"bigg_id":"arab-L[e]","name":"arab-L[e]","label_x":491.5542118657213,"label_y":4196.636715811068,"node_is_primary":true},"1158":{"node_type":"multimarker","x":388.7930328581806,"y":3963.0623909684045},"1159":{"node_type":"midmarker","x":381.3370330379107,"y":3944.504156497419},"1160":{"node_type":"multimarker","x":302.27117618278714,"y":3768.439098219647},"1161":{"node_type":"metabolite","x":253.80717735102752,"y":3647.8105741582317,"bigg_id":"arab-L[c]","name":"arab-L[c]","label_x":178.43103294184783,"label_y":3615.9179960332317,"node_is_primary":true},"1162":{"node_type":"metabolite","x":-1865.2967027128943,"y":703.7400931370535,"bigg_id":"arg-L[e]","name":"L-Arginine","label_x":-1976.2517808378943,"label_y":707.1397513401785,"node_is_primary":true},"1163":{"node_type":"multimarker","x":-1697.1951821550692,"y":703.6356663038123},"1164":{"node_type":"midmarker","x":-1479.1636330788833,"y":703.1645871082487},"1165":{"node_type":"multimarker","x":-1459.1636395315245,"y":703.148521441597},"1166":{"node_type":"metabolite","x":-1329.163681473699,"y":703.0440946083459,"bigg_id":"arg-L[c]","name":"L-Arginine","label_x":-1367.283066239324,"label_y":745.7684598427209,"node_is_primary":true},"1167":{"node_type":"multimarker","x":-1258.9855141046137,"y":729.3888532027258},"1168":{"node_type":"midmarker","x":-1257.5122998372158,"y":823.4998794249436},"1169":{"node_type":"multimarker","x":-1256.8564176090345,"y":844.6206972705581},"1170":{"node_type":"metabolite","x":-1324.4038552205093,"y":873.2765287466505,"bigg_id":"urea[c]","name":"Urea","label_x":-1347.1223610798843,"label_y":843.8370756216505,"node_is_primary":true},"1171":{"node_type":"metabolite","x":-1230.184675414067,"y":585.373993078676,"bigg_id":"h2o[c]","name":"H2O","label_x":-1319.230817992192,"label_y":592.393280188051,"node_is_primary":true},"1172":{"node_type":"metabolite","x":-1259.1219163691985,"y":989.2662044869394,"bigg_id":"orn[c]","name":"Ornithine","label_x":-1252.264860705136,"label_y":958.7607723580331,"node_is_primary":true},"1173":{"node_type":"multimarker","x":-1202.506309588658,"y":1014.3175634462164},"1174":{"node_type":"midmarker","x":-1203.2270771879894,"y":1034.304571578194},"1175":{"node_type":"multimarker","x":-1203.9603990311066,"y":1038.6629226431032},"1176":{"node_type":"metabolite","x":-1325.1912517765254,"y":1055.853722194267,"bigg_id":"ptrc[c]","name":"Putrescine","label_x":-1354.5213299015254,"label_y":1099.2698598895795,"node_is_primary":true},"1177":{"node_type":"metabolite","x":-1323.8585245635827,"y":1198.8074017491713,"bigg_id":"co2[c]","name":"CO2","label_x":-1344.5445597198327,"label_y":1162.9563275304213,"node_is_primary":true},"1178":{"node_type":"metabolite","x":-1129.6410635603588,"y":985.1333847488472,"bigg_id":"h[c]","name":"H+","label_x":-1115.0064200056713,"label_y":992.4856796707222,"node_is_primary":false},"1179":{"node_type":"multimarker","x":-1719.8452680112546,"y":873.8681004421132},"1180":{"node_type":"midmarker","x":-1474.403806825695,"y":873.3970212465483},"1181":{"node_type":"multimarker","x":-1454.4038132783344,"y":873.3809555798935},"1182":{"node_type":"metabolite","x":-1910.807384272206,"y":873.9725272753558,"bigg_id":"urea[e]","name":"Urea","label_x":-2015.710460444081,"label_y":878.9830253222308,"node_is_primary":true},"1183":{"node_type":"multimarker","x":-1742.2886704266473,"y":1056.4452938897307},"1184":{"node_type":"midmarker","x":-1475.1912033817111,"y":1055.9742146941671},"1185":{"node_type":"multimarker","x":-1455.1912098343514,"y":1055.958149027514},"1186":{"node_type":"metabolite","x":-1958.651665593845,"y":1056.5497207229764,"bigg_id":"ptrc[e]","name":"Putrescine","label_x":-2054.1307915704083,"label_y":1063.8797988479766,"node_is_primary":true},"1187":{"node_type":"multimarker","x":-1780.128428565265,"y":1201.3182849680707},"1188":{"node_type":"midmarker","x":-1473.858476168769,"y":1198.927894249071},"1189":{"node_type":"multimarker","x":-1453.8584826214087,"y":1198.911828582416},"1190":{"node_type":"metabolite","x":-1996.4916678730915,"y":1198.8826727388155,"bigg_id":"co2[e]","name":"CO2","label_x":-2088.7072440449665,"label_y":1205.5252508638155,"node_is_primary":true},"1191":{"node_type":"multimarker","x":-1313.6428007363374,"y":1358.6459224939445},"1192":{"node_type":"midmarker","x":-1313.6441711816337,"y":1356.9398683568702},"1193":{"node_type":"multimarker","x":-1312.7715542579776,"y":1362.178915182276},"1194":{"node_type":"metabolite","x":-1388.375440254522,"y":1281.006249581695,"bigg_id":"h2o[c]","name":"H2O","label_x":-1430.5440193560844,"label_y":1327.7053462613826,"node_is_primary":true},"1195":{"node_type":"metabolite","x":-1311.3737017964932,"y":1606.4187661134733,"bigg_id":"hco3[c]","name":"Bicarbonate","label_x":-1341.9756305074307,"label_y":1576.8958168947233,"node_is_primary":true},"1196":{"node_type":"metabolite","x":-1412.9714688703361,"y":1399.143289682207,"bigg_id":"h[c]","name":"H+","label_x":-1433.9122647687736,"label_y":1439.883279916582,"node_is_primary":true},"1197":{"node_type":"multimarker","x":-1490.5653587278616,"y":1606.3726424964375},"1198":{"node_type":"midmarker","x":-1498.6842002766734,"y":1604.843213691497},"1199":{"node_type":"multimarker","x":-1993.8449733308785,"y":1606.8872066185936},"1200":{"node_type":"metabolite","x":-2091.786039720093,"y":1667.5279693287061,"bigg_id":"cl[e]","name":"Chloride","label_x":-2158.0757125716555,"label_y":1674.0772857349561,"node_is_primary":false},"1201":{"node_type":"metabolite","x":-1439.8616947367059,"y":1540.36357316884,"bigg_id":"cl[c]","name":"Chloride","label_x":-1420.6314701273309,"label_y":1558.78447160634,"node_is_primary":false},"1202":{"node_type":"metabolite","x":-2125.1075095556116,"y":1606.0747356145139,"bigg_id":"hco3[e]","name":"Bicarbonate","label_x":-2226.4844626806116,"label_y":1610.8674602238889,"node_is_primary":true},"1203":{"node_type":"multimarker","x":-1830.7432446468283,"y":1282.1472597537204},"1204":{"node_type":"midmarker","x":-1810.7432510994695,"y":1282.1311940870655},"1205":{"node_type":"multimarker","x":-1790.743257552113,"y":1282.1151284204138},"1206":{"node_type":"metabolite","x":-2021.0927106949375,"y":1282.2001839858813,"bigg_id":"h2o[e]","name":"H2O","label_x":-2113.275938234,"label_y":1286.9929085952563,"node_is_primary":true},"1207":{"node_type":"multimarker","x":-1965.948661167929,"y":1399.39108453655},"1208":{"node_type":"midmarker","x":-1985.948654715286,"y":1399.4071502032039},"1209":{"node_type":"multimarker","x":-2005.9486482626448,"y":1399.423215869855},"1210":{"node_type":"metabolite","x":-2068.3204543113657,"y":1399.4733181182478,"bigg_id":"h[e]","name":"H+","label_x":-2131.6910597801157,"label_y":1396.7404079619978,"node_is_primary":true},"1211":{"node_type":"metabolite","x":-2313.0351557426275,"y":2599.2392251729334,"bigg_id":"asn-L[e]","name":"asn-L[e]","label_x":-2423.7131342582525,"label_y":2603.9694497823084,"node_is_primary":true},"1212":{"node_type":"multimarker","x":-2183.035197684798,"y":2599.134798339689},"1213":{"node_type":"midmarker","x":-2163.0352041374426,"y":2599.118732673033},"1214":{"node_type":"multimarker","x":-1696.9609304518813,"y":2598.6476534774724},"1215":{"node_type":"metabolite","x":-1566.9609723940557,"y":2598.5432266442276,"bigg_id":"asn-L[c]","name":"asn-L[c]","label_x":-1532.6828962221807,"label_y":2605.0925430504776,"node_is_primary":true},"1216":{"node_type":"metabolite","x":-1616.7173613956893,"y":2555.0499779648853,"bigg_id":"na1[c]","name":"Sodium","label_x":-1599.3542022160018,"label_y":2546.5853783555103,"node_is_primary":false},"1217":{"node_type":"metabolite","x":-2281.064180935365,"y":2557.654699429052,"bigg_id":"na1[e]","name":"Sodium","label_x":-2356.21090945099,"label_y":2557.5635129056145,"node_is_primary":false},"1218":{"node_type":"metabolite","x":-2335.8936602773647,"y":2734.340332891743,"bigg_id":"ca2[e]","name":"Calcium","label_x":-2429.5745684804897,"label_y":2739.070557501118,"node_is_primary":true},"1219":{"node_type":"multimarker","x":-2205.893702219541,"y":2734.235906058498},"1220":{"node_type":"midmarker","x":-2185.893708672181,"y":2734.2198403918433},"1221":{"node_type":"multimarker","x":-1703.7313002209962,"y":2739.7817201806574},"1222":{"node_type":"metabolite","x":-1573.731342163167,"y":2739.6772933474113,"bigg_id":"ca2[c]","name":"Calcium","label_x":-1547.193744506917,"label_y":2745.3483138552238,"node_is_primary":true},"1223":{"node_type":"multimarker","x":-1227.5377890440468,"y":478.01186040428274},"1224":{"node_type":"midmarker","x":-1228.1509770197026,"y":498.00245820691725},"1225":{"node_type":"multimarker","x":-1227.0426029226714,"y":495.963101546728},"1226":{"node_type":"metabolite","x":-1319.6950245258204,"y":526.4812766401619,"bigg_id":"o2[c]","name":"O2","label_x":-1341.6317921039454,"label_y":569.7937766401619,"node_is_primary":true},"1227":{"node_type":"metabolite","x":-1319.4896365569684,"y":359.9007782576509,"bigg_id":"h2o2[c]","name":"Hydrogen peroxide","label_x":-1351.950207846031,"label_y":332.1786102889009,"node_is_primary":true},"1228":{"node_type":"multimarker","x":-1656.4394158321943,"y":523.0508146442185},"1229":{"node_type":"midmarker","x":-1469.6949761310043,"y":526.6017691400598},"1230":{"node_type":"multimarker","x":-1449.6949825836455,"y":526.585703473404},"1231":{"node_type":"metabolite","x":-1816.9205750618921,"y":523.1552414774628,"bigg_id":"o2[e]","name":"O2","label_x":-1897.3518494759546,"label_y":531.3310227274628,"node_is_primary":true},"1232":{"node_type":"multimarker","x":-1645.9496040352124,"y":356.4703162617052},"1233":{"node_type":"midmarker","x":-1469.48958816215,"y":360.0212707575479},"1234":{"node_type":"multimarker","x":-1449.4895946147935,"y":360.00520509089347},"1235":{"node_type":"metabolite","x":-1775.949562093037,"y":356.57474309494864,"bigg_id":"h2o2[e]","name":"Hydrogen peroxide","label_x":-1878.486183186787,"label_y":362.17728215744864,"node_is_primary":true},"1242":{"node_type":"metabolite","x":-2355.316851507508,"y":2868.180831627648,"bigg_id":"dhdascb[e]","name":"Dehydroascorbate","label_x":-2490.513628851258,"label_y":2869.5928189323354,"node_is_primary":true},"1243":{"node_type":"multimarker","x":-2225.316893449685,"y":2868.0764047944044},"1244":{"node_type":"midmarker","x":-2205.3168999023264,"y":2868.060339127752},"1245":{"node_type":"multimarker","x":-1697.0109367636383,"y":2865.5782736040633},"1246":{"node_type":"metabolite","x":-1567.0109787058132,"y":2865.4738467708157,"bigg_id":"dhdascb[c]","name":"Dehydroascorbate","label_x":-1543.8055343698757,"label_y":2871.9533389583157,"node_is_primary":true},"1254":{"node_type":"multimarker","x":-35.31943303768176,"y":4256.496436216494},"1255":{"node_type":"midmarker","x":-35.62665325998124,"y":4236.49879596233},"1256":{"node_type":"multimarker","x":-35.9338734822807,"y":4216.501155708163},"1257":{"node_type":"metabolite","x":-1.815181188687319,"y":4439.906390837317,"bigg_id":"hcys-L[e]","name":"L-Homocysteine","label_x":-45.59296744357013,"label_y":4479.017474821692,"node_is_primary":true},"1258":{"node_type":"multimarker","x":85.18634717269812,"y":2873.184703522861},"1259":{"node_type":"midmarker","x":84.96090019422434,"y":2893.1834328239925},"1260":{"node_type":"multimarker","x":84.73545321575054,"y":2913.182162125124},"1261":{"node_type":"metabolite","x":52.202182355529544,"y":2789.8086181785907,"bigg_id":"nadph[c]","name":"Nicotinamide adenine dinucleotide phosphate - reduced","label_x":-47.575594362610104,"label_y":2796.2529541160907,"node_is_primary":false},"1262":{"node_type":"metabolite","x":27.076661278096395,"y":2980.393769339005,"bigg_id":"nadp[c]","name":"Nicotinamide adenine dinucleotide phosphate","label_x":-65.59000284543876,"label_y":2982.393769339005,"node_is_primary":false},"1264":{"node_type":"metabolite","x":74.40068825509718,"y":2757.0841802933546,"bigg_id":"h[c]","name":"H+","label_x":25.260730827118664,"label_y":2756.5329107621046,"node_is_primary":false},"1265":{"node_type":"multimarker","x":1561.6450985578203,"y":2955.0047327995176},"1266":{"node_type":"midmarker","x":1542.992760179212,"y":2947.7873736557663},"1267":{"node_type":"multimarker","x":1521.8572951004996,"y":2939.609190360623},"1268":{"node_type":"metabolite","x":1626.7144232233904,"y":3048.703962599282,"bigg_id":"cgly[e]","name":"cgly[e]","label_x":1529.7085638483904,"label_y":3047.882917677407,"node_is_primary":true},"1269":{"node_type":"metabolite","x":1635.482071864369,"y":2981.607763777121,"bigg_id":"h2o[e]","name":"H2O","label_x":1648.529191004994,"label_y":2984.245214948996,"node_is_primary":false},"1270":{"node_type":"metabolite","x":1484.422319324155,"y":2806.9054335763426,"bigg_id":"gly[e]","name":"Glycine","label_x":1514.422319324155,"label_y":2811.3497695138426,"node_is_primary":true},"1279":{"node_type":"multimarker","x":691.5547966815608,"y":2720.9293623154554},"1280":{"node_type":"midmarker","x":1347.3521112330197,"y":3021.4718226722234},"1281":{"node_type":"multimarker","x":1496.3542249474458,"y":3082.878112155492},"1284":{"node_type":"metabolite","x":605.5263340226522,"y":2677.3952174002306,"bigg_id":"ala-L[c]","name":"L-Alanine","label_x":587.5982334367147,"label_y":2662.5436549002306,"node_is_primary":false},"1285":{"node_type":"metabolite","x":-1590.6376686737058,"y":3114.64701416174,"bigg_id":"h2o[c]","name":"H2O","label_x":-1575.402561251829,"label_y":3133.488078614865,"node_is_primary":false},"1286":{"node_type":"multimarker","x":-1675.4565622516352,"y":3064.7208041327963},"1287":{"node_type":"midmarker","x":-1695.4563120505359,"y":3064.8208440320004},"1288":{"node_type":"multimarker","x":-1715.4560618494347,"y":3064.920883931199},"1289":{"node_type":"metabolite","x":-1655.1091691135916,"y":3017.538221716274,"bigg_id":"pi[c]","name":"Phosphate","label_x":-1636.8867570042166,"label_y":3020.098524450649,"node_is_primary":false},"1290":{"node_type":"metabolite","x":-2337.3230808723993,"y":3065.9767250638015,"bigg_id":"ca2[e]","name":"Calcium","label_x":-2424.4868992317743,"label_y":3070.3102211575515,"node_is_primary":true},"1291":{"node_type":"metabolite","x":-1656.0902113393622,"y":2986.238102675512,"bigg_id":"adp[c]","name":"ADP","label_x":-1633.6268324331122,"label_y":2988.1515548239495,"node_is_primary":false},"1292":{"node_type":"metabolite","x":-1618.0312310452418,"y":3145.083084950361,"bigg_id":"atp[c]","name":"ATP","label_x":-1638.8439751858668,"label_y":3171.9647988175484,"node_is_primary":false},"1293":{"node_type":"metabolite","x":-2290.959535751511,"y":3117.8550936549336,"bigg_id":"h[e]","name":"H+","label_x":-2346.638734970261,"label_y":3129.5355135768086,"node_is_primary":false},"1294":{"node_type":"metabolite","x":-1568.7797548665271,"y":3063.271007478971,"bigg_id":"ca2[c]","name":"Calcium","label_x":-1537.4023134602771,"label_y":3066.7179068930336,"node_is_primary":true},"1296":{"node_type":"multimarker","x":-762.3720049375811,"y":1620.294291632857},"1297":{"node_type":"midmarker","x":-762.0143149543051,"y":1600.2974904417692},"1298":{"node_type":"multimarker","x":-761.656624971029,"y":1580.3006892506824},"1299":{"node_type":"metabolite","x":-759.3316400797428,"y":1450.3214815086153,"bigg_id":"nad[c]","name":"Nicotinamide adenine dinucleotide","label_x":-846.5717523844303,"label_y":1454.6549776023653,"node_is_primary":true},"1300":{"node_type":"metabolite","x":-817.0590404628495,"y":1499.0501454474022,"bigg_id":"h[c]","name":"H+","label_x":-835.1388744472245,"label_y":1530.8703358770897,"node_is_primary":false},"1301":{"node_type":"metabolite","x":732.7069891498885,"y":3964.7294338586435,"bigg_id":"gln-L[e]","name":"L-Glutamine","label_x":752.3883856342635,"label_y":3995.931460225831,"node_is_primary":true},"1302":{"node_type":"multimarker","x":596.6002098533955,"y":3811.533106708988},"1303":{"node_type":"midmarker","x":521.2752829138367,"y":3721.044147210959},"1304":{"node_type":"multimarker","x":458.14185723612513,"y":3642.0755981062684},"1305":{"node_type":"metabolite","x":385.93147397470113,"y":3533.9753642987594,"bigg_id":"gln-L[c]","name":"L-Glutamine","label_x":307.42439389657613,"label_y":3494.497214884697,"node_is_primary":true},"1306":{"node_type":"metabolite","x":373.610618519268,"y":3597.979153284458,"bigg_id":"na1[c]","name":"Sodium","label_x":300.241477894268,"label_y":3603.9265409797704,"node_is_primary":false},"1307":{"node_type":"metabolite","x":672.0672298089617,"y":3972.819293534233,"bigg_id":"na1[e]","name":"Sodium","label_x":631.0200496331804,"label_y":4011.8052554482965,"node_is_primary":false},"1308":{"node_type":"metabolite","x":-901.0422390942822,"y":4486.626350344877,"bigg_id":"cl[e]","name":"Chloride","label_x":-885.2470120435011,"label_y":4497.232673587065,"node_is_primary":false},"1309":{"node_type":"multimarker","x":-984.4605353928786,"y":4403.409696568313},"1310":{"node_type":"midmarker","x":-983.5051525525056,"y":4383.43252851004},"1311":{"node_type":"multimarker","x":-957.8091445890188,"y":4084.7895811503467},"1312":{"node_type":"metabolite","x":-992.9253055599728,"y":3976.061963747898,"bigg_id":"cl[c]","name":"Chloride","label_x":-1021.166333392004,"label_y":3954.1048104275856,"node_is_primary":false},"1313":{"node_type":"metabolite","x":-952.0407162073583,"y":3960.412036583989,"bigg_id":"gly[c]","name":"Glycine","label_x":-931.2551327112645,"label_y":3946.947436974614,"node_is_primary":true},"1314":{"node_type":"metabolite","x":-1010.487368324535,"y":4001.3432086668527,"bigg_id":"na1[c]","name":"Sodium","label_x":-1089.8725001604726,"label_y":4000.3602985106027,"node_is_primary":false},"1315":{"node_type":"metabolite","x":-937.4693957000393,"y":4509.982908425836,"bigg_id":"na1[e]","name":"Sodium","label_x":-940.3815050750387,"label_y":4545.181516824274,"node_is_primary":false},"1316":{"node_type":"metabolite","x":-990.8169373403313,"y":4521.557584376088,"bigg_id":"gly[e]","name":"Glycine","label_x":-1009.7159851918941,"label_y":4562.1509681651505,"node_is_primary":true},"1317":{"node_type":"metabolite","x":-2182.536498530517,"y":1840.8984403180525,"bigg_id":"gsn[e]","name":"gsn[e]","label_x":-2277.2248530227043,"label_y":1848.16980262274,"node_is_primary":true},"1318":{"node_type":"multimarker","x":-2052.5367844076486,"y":1841.1710718890863},"1319":{"node_type":"midmarker","x":-2032.5368283887474,"y":1841.2130152077066},"1320":{"node_type":"multimarker","x":-1343.9177658644298,"y":1843.0706192496307},"1321":{"node_type":"metabolite","x":-1213.9180517415648,"y":1843.3432508206633,"bigg_id":"gsn[c]","name":"Guanosine","label_x":-1188.4149999837523,"label_y":1841.7631726956633,"node_is_primary":true},"1322":{"node_type":"metabolite","x":1228.475514491207,"y":-2413.966747441873,"bigg_id":"his-L[e]","name":"his-L[e]","label_x":1253.1661883193315,"label_y":-2405.736522832498,"node_is_primary":true},"1323":{"node_type":"multimarker","x":1172.704393632414,"y":-2296.5376961889806},"1324":{"node_type":"midmarker","x":1028.39829422522,"y":-1992.693554589292},"1325":{"node_type":"multimarker","x":1019.8181217854054,"y":-1974.6275467042303},"1326":{"node_type":"metabolite","x":964.0470009266139,"y":-1857.1984954513412,"bigg_id":"his-L[c]","name":"his-L[c]","label_x":915.6274452625514,"label_y":-1808.5870452560287,"node_is_primary":true},"1327":{"node_type":"metabolite","x":1023.3161015938219,"y":-1880.4652764536477,"bigg_id":"na1[c]","name":"Sodium","label_x":1004.9567876289782,"label_y":-1843.9827325083352,"node_is_primary":false},"1328":{"node_type":"metabolite","x":1291.1256936719026,"y":-2346.495579257171,"bigg_id":"na1[e]","name":"Sodium","label_x":1307.5290139844026,"label_y":-2340.0479474212334,"node_is_primary":false},"1329":{"node_type":"metabolite","x":2229.9803365960124,"y":922.2006473158922,"bigg_id":"hxan[e]","name":"Hypoxanthine","label_x":2256.440785814762,"label_y":929.5459842299547,"node_is_primary":true},"1330":{"node_type":"multimarker","x":2099.99347182892,"y":920.3526786957306},"1331":{"node_type":"midmarker","x":1814.6718240865116,"y":917.1222722285802},"1332":{"node_type":"multimarker","x":1794.673844891573,"y":916.8379693639423},"1333":{"node_type":"metabolite","x":1664.6869801244807,"y":914.9900007437799,"bigg_id":"hxan[c]","name":"Hypoxanthine","label_x":1565.1326588354182,"label_y":920.1198835562799,"node_is_primary":true},"1334":{"node_type":"metabolite","x":2270.342167011655,"y":749.4737932726105,"bigg_id":"ile-L[e]","name":"ile-L[e]","label_x":2297.68762599603,"label_y":756.8190691515167,"node_is_primary":true},"1335":{"node_type":"multimarker","x":2140.345748705553,"y":748.5087919332555},"1336":{"node_type":"midmarker","x":1811.203502045583,"y":742.1008774706847},"1337":{"node_type":"multimarker","x":1791.2040530754125,"y":741.9524157261691},"1338":{"node_type":"metabolite","x":1661.2076347693114,"y":740.987414386814,"bigg_id":"ile-L[c]","name":"ile-L[c]","label_x":1566.962639652124,"label_y":745.2323484688452,"node_is_primary":true},"1339":{"node_type":"metabolite","x":2289.52778955237,"y":533.0251260898896,"bigg_id":"ins[e]","name":"Inosine","label_x":2320.097857911745,"label_y":534.9759622715303,"node_is_primary":true},"1340":{"node_type":"multimarker","x":2159.5616520441768,"y":530.0581240335134},"1341":{"node_type":"midmarker","x":1842.0010618149436,"y":526.654175158985},"1342":{"node_type":"multimarker","x":1822.0062714290689,"y":526.1977133041576},"1343":{"node_type":"metabolite","x":1692.040133920878,"y":523.2307112477797,"bigg_id":"ins[c]","name":"Inosine","label_x":1612.838473764628,"label_y":527.475645329811,"node_is_primary":true},"1344":{"node_type":"metabolite","x":396.2498030214986,"y":-2429.3881181535344,"bigg_id":"cl[e]","name":"Chloride","label_x":404.3267378359517,"label_y":-2448.8972734269723,"node_is_primary":false},"1345":{"node_type":"multimarker","x":380.77691934227323,"y":-2338.8692856757707},"1346":{"node_type":"midmarker","x":483.86266828614237,"y":-1994.8946909159986},"1347":{"node_type":"multimarker","x":489.77501540124763,"y":-1975.788562276462},"1348":{"node_type":"metabolite","x":553.8715929057394,"y":-1915.2762526288263,"bigg_id":"cl[c]","name":"Chloride","label_x":572.6780504252706,"label_y":-1913.45685565617,"node_is_primary":false},"1349":{"node_type":"metabolite","x":526.693589526967,"y":-1854.0978939615804,"bigg_id":"nh4[c]","name":"Ammonium","label_x":505.061021167592,"label_y":-1808.4282772623617,"node_is_primary":true},"1350":{"node_type":"metabolite","x":344.0003754147254,"y":-2464.3091797084917,"bigg_id":"nh4[e]","name":"Ammonium","label_x":304.8794342526159,"label_y":-2502.086828634273,"node_is_primary":true},"1351":{"node_type":"metabolite","x":2371.914542740615,"y":84.17268866048582,"bigg_id":"k[e]","name":"potassium","label_x":2398.374991959365,"label_y":89.74818914876712,"node_is_primary":true},"1352":{"node_type":"multimarker","x":2241.9147766288856,"y":83.92609000665811},"1353":{"node_type":"midmarker","x":1844.9626624974396,"y":70.40665876860095},"1354":{"node_type":"multimarker","x":1824.9626984802499,"y":70.36872051416594},"1355":{"node_type":"metabolite","x":2328.0725699953614,"y":129.39899284014822,"bigg_id":"cl[e]","name":"Chloride","label_x":2348.7686149172364,"label_y":149.59544974932783,"node_is_primary":false},"1356":{"node_type":"metabolite","x":1740.2433302846375,"y":113.60146463067149,"bigg_id":"cl[c]","name":"Chloride","label_x":1681.3087599721375,"label_y":120.01595437676524,"node_is_primary":false},"1357":{"node_type":"metabolite","x":1702.2265254857643,"y":67.66079817801112,"bigg_id":"k[c]","name":"potassium","label_x":1641.6077510717018,"label_y":69.25100813894862,"node_is_primary":true},"1358":{"node_type":"metabolite","x":1731.3627149160106,"y":-146.59264059428446,"bigg_id":"k[c]","name":"potassium","label_x":1647.6363965566356,"label_y":-145.41797323588597,"node_is_primary":true},"1359":{"node_type":"multimarker","x":1861.2208943976996,"y":-140.5219551551765},"1360":{"node_type":"midmarker","x":2242.4313306461377,"y":-124.8142389939118},"1361":{"node_type":"multimarker","x":2262.409512104865,"y":-123.88028738789558},"1362":{"node_type":"metabolite","x":2392.267691586555,"y":-117.80960194878924,"bigg_id":"k[e]","name":"potassium","label_x":2429.183707211555,"label_y":-101.22335545831078,"node_is_primary":true},"1363":{"node_type":"metabolite","x":-380.4858830281456,"y":-2130.613218161625,"bigg_id":"lac-L[e]","name":"L-Lactate","label_x":-406.6479313679894,"label_y":-2164.011167380375,"node_is_primary":true},"1364":{"node_type":"multimarker","x":-270.1733373821684,"y":-2025.8682864965383},"1365":{"node_type":"midmarker","x":-37.41190149487407,"y":-1820.8043620070312},"1366":{"node_type":"multimarker","x":-22.93604734028095,"y":-1807.00401250077},"1367":{"node_type":"metabolite","x":-323.5354940202867,"y":-2150.620997557028,"bigg_id":"h[e]","name":"H+","label_x":-312.7077352312242,"label_y":-2159.3102370589813,"node_is_primary":false},"1368":{"node_type":"metabolite","x":71.15700466456832,"y":-1717.3017407100688,"bigg_id":"lac-L[c]","name":"L-Lactate","label_x":46.72304470363076,"label_y":-1674.7645702999125,"node_is_primary":true},"1369":{"node_type":"metabolite","x":73.30845501025803,"y":-1777.254192216795,"bigg_id":"h[c]","name":"H+","label_x":85.87318279346115,"label_y":-1761.4135855273419,"node_is_primary":false},"1370":{"node_type":"metabolite","x":2345.3840954150164,"y":-1235.992400328016,"bigg_id":"leu-L[e]","name":"leu-L[e]","label_x":2370.0747692431414,"label_y":-1231.3017875350472,"node_is_primary":true},"1371":{"node_type":"multimarker","x":2114.2489325272777,"y":-1178.4812732590685},"1372":{"node_type":"midmarker","x":1989.1356534063923,"y":-1148.3197738457088},"1373":{"node_type":"multimarker","x":1969.5732455620293,"y":-1144.1589807325206},"1374":{"node_type":"metabolite","x":1842.41759457366,"y":-1117.1138254967957,"bigg_id":"leu-L[c]","name":"leu-L[c]","label_x":1744.6330486752227,"label_y":-1112.8688761559754,"node_is_primary":true},"1375":{"node_type":"metabolite","x":2215.9067263188163,"y":-1451.4059249708826,"bigg_id":"lys-L[e]","name":"lys-L[e]","label_x":2242.3669313969413,"label_y":-1445.8304244826013,"node_is_primary":true},"1376":{"node_type":"multimarker","x":2094.419888526925,"y":-1407.9179276585512},"1377":{"node_type":"midmarker","x":1939.183685424773,"y":-1340.0003814936488},"1378":{"node_type":"multimarker","x":1890.889304087688,"y":-1317.6462057681747},"1379":{"node_type":"metabolite","x":1759.2147755246058,"y":-1252.4903984266145,"bigg_id":"lys-L[c]","name":"lys-L[c]","label_x":1659.6605763058558,"label_y":-1248.2454490857942,"node_is_primary":true},"1380":{"node_type":"metabolite","x":-2283.2880966104476,"y":3343.838230210835,"bigg_id":"met-L[e]","name":"L-Methionine","label_x":-2392.1269637979476,"label_y":3347.7458382430614,"node_is_primary":true},"1381":{"node_type":"multimarker","x":-2155.2553831426103,"y":3321.3077113073155},"1382":{"node_type":"midmarker","x":-1728.3997592551382,"y":3266.674316255953},"1383":{"node_type":"multimarker","x":-1708.7024187216257,"y":3263.208082578489},"1384":{"node_type":"metabolite","x":-1580.6697052537863,"y":3240.6775636749708,"bigg_id":"met-L[c]","name":"L-Methionine","label_x":-1548.5659454881613,"label_y":3244.922509201094,"node_is_primary":true},"1385":{"node_type":"metabolite","x":-2217.70047966113,"y":3517.9529932465966,"bigg_id":"mnl[e]","name":"mnl[e]","label_x":-2312.96854606738,"label_y":3526.4516933885034,"node_is_primary":true},"1386":{"node_type":"multimarker","x":-2093.262525133559,"y":3480.333909352997},"1387":{"node_type":"midmarker","x":-1713.4737531665,"y":3366.714687463833},"1388":{"node_type":"multimarker","x":-1694.3294524699495,"y":3360.927136095586},"1389":{"node_type":"metabolite","x":-1569.8914979423769,"y":3323.3080522019877,"bigg_id":"mnl[c]","name":"mnl[c]","label_x":-1540.961932512689,"label_y":3329.376801629783,"node_is_primary":true},"1390":{"node_type":"metabolite","x":-2167.3135139009164,"y":3707.5215589109816,"bigg_id":"nac[e]","name":"nac[e]","label_x":-2262.4016486665414,"label_y":3709.683141857759,"node_is_primary":true},"1391":{"node_type":"multimarker","x":-2047.360288261566,"y":3657.4094480123626},"1392":{"node_type":"midmarker","x":-1684.4234534656373,"y":3494.0345578212086},"1393":{"node_type":"multimarker","x":-1665.9691110595838,"y":3486.325002298344},"1394":{"node_type":"metabolite","x":-1546.0158854202348,"y":3436.2128913997253,"bigg_id":"nac[c]","name":"nac[c]","label_x":-1520.870743818672,"label_y":3442.461548626287,"node_is_primary":true},"1395":{"node_type":"metabolite","x":-356.73677083193513,"y":4512.961173392375,"bigg_id":"h[e]","name":"H+","label_x":-355.8449861639665,"label_y":4543.137455798228,"node_is_primary":false},"1396":{"node_type":"multimarker","x":-434.1722042255784,"y":4462.851766498292},"1397":{"node_type":"midmarker","x":-461.01537516742997,"y":4172.922818588584},"1398":{"node_type":"multimarker","x":-471.583788622156,"y":4059.5780939382557},"1399":{"node_type":"metabolite","x":-420.44136578610903,"y":4538.468342527241,"bigg_id":"na1[e]","name":"Sodium","label_x":-448.41661603024943,"label_y":4581.347328885883,"node_is_primary":true},"1400":{"node_type":"metabolite","x":-478.6210057708987,"y":3950.8426819253655,"bigg_id":"na1[c]","name":"Sodium","label_x":-514.8854405853518,"label_y":3920.3334083963123,"node_is_primary":true},"1401":{"node_type":"metabolite","x":-543.675531387629,"y":3965.9220458503705,"bigg_id":"h[c]","name":"H+","label_x":-593.0953311923165,"label_y":3950.845743321989,"node_is_primary":false},"1402":{"node_type":"metabolite","x":1547.4864933568224,"y":-2214.41378666436,"bigg_id":"na1[e]","name":"Sodium","label_x":1469.4088566380724,"label_y":-2237.7417590764694,"node_is_primary":true},"1403":{"node_type":"multimarker","x":1446.0950995799128,"y":-2133.0517238342236},"1404":{"node_type":"midmarker","x":1430.4964236142384,"y":-2120.5344833988142},"1405":{"node_type":"multimarker","x":1245.6496319555733,"y":-1966.976949818889},"1406":{"node_type":"metabolite","x":1144.2582381786594,"y":-1885.6148869887502,"bigg_id":"na1[c]","name":"Sodium","label_x":1150.7266830028782,"label_y":-1845.9528081313283,"node_is_primary":true},"1407":{"node_type":"metabolite","x":2463.0294189453125,"y":-973.3812561035156,"bigg_id":"nh3[e]","name":"nh3[e]","label_x":2442.0377197265625,"label_y":-932.6104125976562,"node_is_primary":true},"1408":{"node_type":"multimarker","x":2627.0740501050655,"y":-1013.9072054571946},"1409":{"node_type":"midmarker","x":2627.1834716796875,"y":-1033.9069061279297},"1410":{"node_type":"multimarker","x":2627.2928932543095,"y":-1053.9066067986646},"1411":{"node_type":"metabolite","x":2578.1307373046875,"y":-941.6701354980469,"bigg_id":"h[e]","name":"H+","label_x":2525.4930419921875,"label_y":-927.1828460693359,"node_is_primary":false},"1412":{"node_type":"metabolite","x":2626.6417236328125,"y":-1137.6486206054688,"bigg_id":"nh4[e]","name":"Ammonium","label_x":2603.8958740234375,"label_y":-1171.4944496154785,"node_is_primary":true},"1413":{"node_type":"multimarker","x":2330.3970947265625,"y":-973.3812561035156},"1414":{"node_type":"midmarker","x":1921.8018798828125,"y":-964.8752746582031},"1415":{"node_type":"multimarker","x":1901.8018798828125,"y":-964.8752746582031},"1416":{"node_type":"metabolite","x":1771.8018798828125,"y":-964.8752746582031,"bigg_id":"nh3[c]","name":"nh3[c]","label_x":1758.21875,"label_y":-922.4029083251953,"node_is_primary":true},"1417":{"node_type":"multimarker","x":1649.694056854205,"y":-918.7681730785067},"1418":{"node_type":"midmarker","x":1633.1088608598307,"y":-907.5909071414267},"1419":{"node_type":"multimarker","x":1616.5236648654568,"y":-896.4136412043466},"1420":{"node_type":"metabolite","x":1508.7198909020283,"y":-823.7614126133265,"bigg_id":"nh4[c]","name":"Ammonium","label_x":1425.3114436364033,"label_y":-821.5613927769007,"node_is_primary":true},"1421":{"node_type":"metabolite","x":1748.5010118700397,"y":-908.6131743120015,"bigg_id":"h[c]","name":"H+","label_x":1732.7886095262897,"label_y":-881.7964628862203,"node_is_primary":false},"1422":{"node_type":"metabolite","x":736.0541559134463,"y":-2532.657731330021,"bigg_id":"cl[e]","name":"Chloride","label_x":736.6440606986025,"label_y":-2562.5660565253334,"node_is_primary":true},"1423":{"node_type":"multimarker","x":741.4637800155804,"y":-2402.77033406965},"1424":{"node_type":"midmarker","x":742.2960298774466,"y":-2382.7876575680557},"1425":{"node_type":"multimarker","x":738.5527584317131,"y":-1960.5825169293037},"1426":{"node_type":"metabolite","x":737.7535005616421,"y":-1823.9128243043565,"bigg_id":"cl[c]","name":"Chloride","label_x":718.4189668702359,"label_y":-1776.4048897340435,"node_is_primary":true},"1427":{"node_type":"metabolite","x":810.6236385055668,"y":-2464.051426004573,"bigg_id":"na1[e]","name":"Sodium","label_x":832.3410457321297,"label_y":-2456.8502655736647,"node_is_primary":false},"1428":{"node_type":"metabolite","x":794.2315757310391,"y":-2498.5657107196366,"bigg_id":"k[e]","name":"potassium","label_x":806.4929893052577,"label_y":-2505.2042376361405,"node_is_primary":false},"1429":{"node_type":"metabolite","x":802.7493968453724,"y":-1858.314209950659,"bigg_id":"na1[c]","name":"Sodium","label_x":822.8348460641222,"label_y":-1852.6915655262205,"node_is_primary":false},"1430":{"node_type":"metabolite","x":683.842453551023,"y":-1847.2802210724078,"bigg_id":"k[c]","name":"potassium","label_x":622.1467748400858,"label_y":-1842.1310206329547,"node_is_primary":false},"1438":{"node_type":"multimarker","x":-94.51732635498047,"y":1832.1496276855469},"1439":{"node_type":"midmarker","x":-74.51732635498047,"y":1832.1496276855469},"1440":{"node_type":"multimarker","x":-54.51732635498047,"y":1832.1496276855469},"1441":{"node_type":"metabolite","x":-153.77721405029297,"y":1777.2187194824219,"bigg_id":"phe-L[c]","name":"L-Phenylalanine","label_x":-184.45487213134766,"label_y":1761.8107604980469,"node_is_primary":false},"1442":{"node_type":"metabolite","x":75.48267364501953,"y":1832.1496276855469,"bigg_id":"phpyr[c]","name":"Phenylpyruvate","label_x":53.58790588378906,"label_y":1803.5674743652344,"node_is_primary":true},"1444":{"node_type":"metabolite","x":-1536.524776441833,"y":-470.54477631139923,"bigg_id":"phe-L[e]","name":"L-Phenylalanine","label_x":-1644.3214073012077,"label_y":-465.8092416434305,"node_is_primary":true},"1445":{"node_type":"multimarker","x":-1407.6382176407224,"y":-453.5667033816492},"1446":{"node_type":"midmarker","x":-1387.8095162867053,"y":-450.95469216168703},"1447":{"node_type":"multimarker","x":-1129.4548594617083,"y":-420.0420332513439},"1448":{"node_type":"metabolite","x":-1000.5683006606,"y":-403.06396032159125,"bigg_id":"phe-L[c]","name":"L-Phenylalanine","label_x":-968.4522117934125,"label_y":-393.35123754327094,"node_is_primary":true},"1454":{"node_type":"metabolite","x":-509.0621237916414,"y":-1064.9161874365475,"bigg_id":"pi[c]","name":"Phosphate","label_x":-585.8705649537508,"label_y":-1057.313312680688,"node_is_primary":true},"1455":{"node_type":"multimarker","x":-538.6674213876878,"y":-1284.8562276382302},"1456":{"node_type":"midmarker","x":-552.4669965926357,"y":-1324.7378410313477},"1457":{"node_type":"multimarker","x":-551.9608243213727,"y":-1321.2049482301823},"1458":{"node_type":"metabolite","x":-735.2525358856956,"y":-1561.4876449951823,"bigg_id":"pi[e]","name":"Phosphate","label_x":-782.0834685028831,"label_y":-1589.4286545166667,"node_is_primary":true},"1459":{"node_type":"metabolite","x":-2084.2205939972478,"y":3910.7217036340285,"bigg_id":"pyr[e]","name":"Pyruvate","label_x":-2165.6964240753728,"label_y":3924.7143794152785,"node_is_primary":true},"1460":{"node_type":"multimarker","x":-1959.6744164716702,"y":3823.1009458762273},"1461":{"node_type":"midmarker","x":-1826.7330551151379,"y":3754.1336392630087},"1462":{"node_type":"multimarker","x":-1597.2494158340835,"y":3621.3254509276444},"1463":{"node_type":"metabolite","x":-1477.2961901947344,"y":3571.2133400290245,"bigg_id":"pyr[c]","name":"Pyruvate","label_x":-1482.0541247650474,"label_y":3535.3769142477745,"node_is_primary":true},"1464":{"node_type":"metabolite","x":-2080.4933959541536,"y":3851.715960786122,"bigg_id":"h[e]","name":"H+","label_x":-2130.468859821341,"label_y":3858.348223969716,"node_is_primary":false},"1465":{"node_type":"metabolite","x":-1530.915553573011,"y":3539.8034130839305,"bigg_id":"h[c]","name":"H+","label_x":-1545.9494891198858,"label_y":3515.776130369087,"node_is_primary":false},"1466":{"node_type":"metabolite","x":-1894.8315750271263,"y":4113.278670165412,"bigg_id":"ser-L[e]","name":"ser-L[e]","label_x":-1968.990754714628,"label_y":4163.725935790412,"node_is_primary":true},"1467":{"node_type":"multimarker","x":-1807.0109832543826,"y":4017.426994850448},"1468":{"node_type":"midmarker","x":-1526.0439340108537,"y":3737.247938926874},"1469":{"node_type":"multimarker","x":-1512.533073738123,"y":3722.501527339952},"1470":{"node_type":"metabolite","x":-1424.7124819653784,"y":3626.6498520249957,"bigg_id":"ser-L[c]","name":"ser-L[c]","label_x":-1402.8937563794404,"label_y":3649.1291000718707,"node_is_primary":true},"1471":{"node_type":"metabolite","x":-1486.832711357182,"y":3628.7451124817703,"bigg_id":"na1[c]","name":"Sodium","label_x":-1562.4955531540568,"label_y":3645.2392531067703,"node_is_primary":false},"1472":{"node_type":"metabolite","x":-1938.2599628587425,"y":4054.7283196475755,"bigg_id":"na1[e]","name":"Sodium","label_x":-2018.5839374681163,"label_y":4062.028978827264,"node_is_primary":false},"1479":{"node_type":"metabolite","x":-1458.9820553089824,"y":4387.700890153504,"bigg_id":"spmd[e]","name":"Spermidine","label_x":-1506.6983639027324,"label_y":4439.646690934754,"node_is_primary":true},"1480":{"node_type":"multimarker","x":-1424.0704639625835,"y":4262.476368634504},"1481":{"node_type":"midmarker","x":-1329.3247886663814,"y":3978.873359006529},"1482":{"node_type":"multimarker","x":-1328.0635158240232,"y":3976.0467687067307},"1483":{"node_type":"metabolite","x":-1293.1519244776218,"y":3850.8222471877352,"bigg_id":"spmd[c]","name":"Spermidine","label_x":-1257.6554645166843,"label_y":3857.8776671096093,"node_is_primary":true},"1484":{"node_type":"metabolite","x":-1352.607977364845,"y":3879.395379208203,"bigg_id":"na1[c]","name":"Sodium","label_x":-1375.7630066617198,"label_y":3854.277947567578,"node_is_primary":false},"1485":{"node_type":"metabolite","x":-1495.863731602107,"y":4322.304892754306,"bigg_id":"na1[e]","name":"Sodium","label_x":-1570.2442247661695,"label_y":4349.590537285556,"node_is_primary":false},"1492":{"node_type":"multimarker","x":-691.4819177692875,"y":3049.0228744095234},"1493":{"node_type":"midmarker","x":-691.4819177692875,"y":3029.0228744095234},"1494":{"node_type":"multimarker","x":-691.4819177692875,"y":3009.0228744095234},"1495":{"node_type":"metabolite","x":-651.4819177692875,"y":2948.6910873001484,"bigg_id":"h2o2[c]","name":"Hydrogen peroxide","label_x":-638.9338831013188,"label_y":2954.3280501907734,"node_is_primary":false},"1496":{"node_type":"metabolite","x":-850.2951501911625,"y":3069.0753646438984,"bigg_id":"o2s[c]","name":"o2s[c]","label_x":-942.45909062085,"label_y":3076.4574447220234,"node_is_primary":true},"1497":{"node_type":"metabolite","x":-642.7559045856938,"y":3063.1066146438984,"bigg_id":"h[c]","name":"H+","label_x":-626.7175134724125,"label_y":3068.7435775345234,"node_is_primary":false},"1505":{"node_type":"metabolite","x":1095.6689788673057,"y":3575.358968432279,"bigg_id":"sprm[e]","name":"Spermine","label_x":1125.6689788673057,"label_y":3578.837484057279,"node_is_primary":true},"1506":{"node_type":"multimarker","x":693.3665490107348,"y":3312.286533056891},"1507":{"node_type":"midmarker","x":1000.0935903008301,"y":3514.211142608515},"1508":{"node_type":"multimarker","x":1001.1634927755788,"y":3515.008570131211},"1509":{"node_type":"metabolite","x":590.6335848916658,"y":3244.9275898339447,"bigg_id":"sprm[c]","name":"Spermine","label_x":488.4604891885408,"label_y":3250.5789570214447,"node_is_primary":true},"1510":{"node_type":"metabolite","x":1094.6943602348501,"y":3508.709362156336,"bigg_id":"h[e]","name":"H+","label_x":1117.9758543754751,"label_y":3510.766491062586,"node_is_primary":false},"1511":{"node_type":"metabolite","x":608.9366948955997,"y":3311.8789372964507,"bigg_id":"h[c]","name":"H+","label_x":550.5105474346622,"label_y":3318.2549138589507,"node_is_primary":false},"1512":{"node_type":"metabolite","x":921.9929650276505,"y":3844.2562822962354,"bigg_id":"thr-L[e]","name":"thr-L[e]","label_x":952.1301720589005,"label_y":3866.0980791712354,"node_is_primary":true},"1513":{"node_type":"multimarker","x":828.7605002745544,"y":3753.659883272525},"1514":{"node_type":"midmarker","x":577.2976498614071,"y":3502.3268824106613},"1515":{"node_type":"multimarker","x":562.9541937455442,"y":3488.388974868556},"1516":{"node_type":"metabolite","x":469.7217289924496,"y":3397.79257584485,"bigg_id":"thr-L[c]","name":"thr-L[c]","label_x":367.99718065260583,"label_y":3392.7862281886,"node_is_primary":true},"1517":{"node_type":"metabolite","x":470.5328261399545,"y":3454.3553031607867,"bigg_id":"na1[c]","name":"Sodium","label_x":394.5520522141733,"label_y":3454.2234672232867,"node_is_primary":false},"1518":{"node_type":"metabolite","x":871.7694200589056,"y":3868.5255489956503,"bigg_id":"na1[e]","name":"Sodium","label_x":861.7186388089058,"label_y":3904.9198361050253,"node_is_primary":false},"1519":{"node_type":"metabolite","x":2086.4473266668174,"y":-1675.8851920784502,"bigg_id":"trp-L[e]","name":"trp-L[e]","label_x":2079.78778076838,"label_y":-1710.2034293831377,"node_is_primary":true},"1520":{"node_type":"multimarker","x":1971.657305196373,"y":-1614.8667442875217},"1521":{"node_type":"midmarker","x":1798.094653555559,"y":-1522.9196047400076},"1522":{"node_type":"multimarker","x":1780.4346502524131,"y":-1513.5321512337111},"1523":{"node_type":"metabolite","x":1665.6446287819683,"y":-1452.5137034427805,"bigg_id":"trp-L[c]","name":"trp-L[c]","label_x":1623.1845457741558,"label_y":-1405.7034007084055,"node_is_primary":true},"1524":{"node_type":"metabolite","x":1904.1443719105555,"y":-1877.097692590669,"bigg_id":"tyr-L[e]","name":"tyr-L[e]","label_x":1891.6983269886805,"label_y":-1911.387975793794,"node_is_primary":true},"1525":{"node_type":"multimarker","x":1789.5343632179658,"y":-1815.7417971324073},"1526":{"node_type":"midmarker","x":1574.957765098954,"y":-1700.549460492415},"1527":{"node_type":"multimarker","x":1557.3254560693235,"y":-1691.1100919603728},"1528":{"node_type":"metabolite","x":1442.7154473767325,"y":-1629.7541965021173,"bigg_id":"tyr-L[c]","name":"tyr-L[c]","label_x":1401.9920587048575,"label_y":-1581.2073215021173,"node_is_primary":true},"1529":{"node_type":"metabolite","x":2321.665811065451,"y":360.76138796115873,"bigg_id":"urate[e]","name":"urate[e]","label_x":2362.6356596982637,"label_y":373.8947802951431,"node_is_primary":true},"1530":{"node_type":"multimarker","x":1778.8779081948214,"y":248.81191205875825},"1531":{"node_type":"midmarker","x":1780.2878614763076,"y":249.48006699813823},"1532":{"node_type":"multimarker","x":1754.7491674717085,"y":248.34433369219573},"1534":{"node_type":"metabolite","x":2078.134346553248,"y":1503.8935744444404,"bigg_id":"val-L[e]","name":"val-L[e]","label_x":2103.793037959498,"label_y":1510.420551983503,"node_is_primary":true},"1535":{"node_type":"multimarker","x":1927.7255196212884,"y":1484.1410530033647},"1536":{"node_type":"midmarker","x":1907.9577328456971,"y":1481.1022035508909},"1537":{"node_type":"multimarker","x":1852.9472880568806,"y":1470.103402673526},"1538":{"node_type":"metabolite","x":1599.7083795244469,"y":1431.9593512887143,"bigg_id":"val-L[c]","name":"val-L[c]","label_x":1498.4818170244469,"label_y":1437.9765632027768,"node_is_primary":true},"1539":{"node_type":"metabolite","x":1912.8298405269068,"y":2121.3192513525855,"bigg_id":"xan[e]","name":"xan[e]","label_x":1944.3348454097193,"label_y":2134.8306649268043,"node_is_primary":true},"1540":{"node_type":"multimarker","x":1676.7603314214996,"y":2058.237029194349},"1541":{"node_type":"midmarker","x":1679.722299503116,"y":2060.1446885780856},"1542":{"node_type":"multimarker","x":1678.308234124705,"y":2058.401211433873},"1543":{"node_type":"metabolite","x":1411.030951172214,"y":1990.4642609320822,"bigg_id":"xan[c]","name":"xan[c]","label_x":1323.696234375339,"label_y":1997.349697943801,"node_is_primary":true},"1544":{"node_type":"metabolite","x":1973.267817843704,"y":1905.9074099728948,"bigg_id":"xylt[e]","name":"xylt[e]","label_x":1999.794917453079,"label_y":1911.5661624143013,"node_is_primary":true},"1545":{"node_type":"multimarker","x":1846.8613509460579,"y":1875.5527542104924},"1546":{"node_type":"midmarker","x":1623.4354596173464,"y":1815.0142255363814},"1547":{"node_type":"multimarker","x":1603.98831086386,"y":1810.3442784960114},"1548":{"node_type":"metabolite","x":1477.5818439662119,"y":1779.9896227336108,"bigg_id":"xylt[c]","name":"xylt[c]","label_x":1387.6425129115244,"label_y":1787.7433153605639,"node_is_primary":true},"1549":{"node_type":"metabolite","x":2015.5801754801907,"y":1704.1062601504343,"bigg_id":"xylu-D[e]","name":"xylu-D[e]","label_x":2042.9754391520657,"label_y":1709.7650125918406,"node_is_primary":true},"1550":{"node_type":"multimarker","x":1888.4491603901367,"y":1676.9455347887558},"1551":{"node_type":"midmarker","x":1833.4027635458665,"y":1666.9720180918523},"1552":{"node_type":"multimarker","x":1675.317077687871,"y":1629.7409990027502},"1553":{"node_type":"metabolite","x":1548.186062597815,"y":1602.5802736410726,"bigg_id":"xylu-D[c]","name":"xylu-D[c]","label_x":1435.6722686525025,"label_y":1608.597455037557,"node_is_primary":true},"1554":{"node_type":"multimarker","x":-475.46875954207303,"y":-898.2683975370237},"1555":{"node_type":"midmarker","x":-479.4209200420213,"y":-917.8740198781458},"1556":{"node_type":"multimarker","x":-483.3730805419707,"y":-937.479642219266},"1557":{"node_type":"metabolite","x":-449.7797162923996,"y":-770.8318523197422,"bigg_id":"h2o[c]","name":"H2O","label_x":-473.58327464200886,"label_y":-724.141605737711,"node_is_primary":true},"1558":{"node_type":"metabolite","x":-406.34876576814656,"y":-839.1268240262214,"bigg_id":"ppi[c]","name":"Diphosphate","label_x":-419.2042650357248,"label_y":-858.736366872901,"node_is_primary":false},"1559":{"node_type":"metabolite","x":-439.52411361438556,"y":-1018.2229233355374,"bigg_id":"h[c]","name":"H+","label_x":-427.22745223743254,"label_y":-1028.147621211514,"node_is_primary":false},"1560":{"node_type":"metabolite","x":-2287.40783470141,"y":2406.7252710146604,"bigg_id":"cit[e]","name":"cit[e]","label_x":-2393.025754623285,"label_y":2400.788137225598,"node_is_primary":true},"1561":{"node_type":"multimarker","x":-2132.447565358797,"y":2410.234533795552},"1562":{"node_type":"midmarker","x":-2112.4526918952365,"y":2410.6873418963123},"1563":{"node_type":"multimarker","x":-2092.4578184316742,"y":2411.140149997073},"1565":{"node_type":"metabolite","x":-2257.378906226181,"y":2250.2594418568533,"bigg_id":"fum[e]","name":"fum[e]","label_x":-2374.8709716558687,"label_y":2229.479290489666,"node_is_primary":true},"1566":{"node_type":"multimarker","x":-2102.378906247279,"y":2250.2619991307374},"1567":{"node_type":"midmarker","x":-2082.37890625,"y":2250.2623291015625},"1568":{"node_type":"multimarker","x":-2062.378906252721,"y":2250.2626590723876},"1570":{"node_type":"metabolite","x":-2220.8727968900434,"y":2027.1281806223083,"bigg_id":"mal-L[e]","name":"mal-L[e]","label_x":-2341.3334902494184,"label_y":2015.2537909738708,"node_is_primary":true},"1571":{"node_type":"multimarker","x":-2065.879456599868,"y":2028.5650054875105},"1572":{"node_type":"midmarker","x":-2045.8803159172635,"y":2028.7504022443145},"1573":{"node_type":"multimarker","x":-2025.8811752346628,"y":2028.9357990011144},"1575":{"node_type":"multimarker","x":-692.5124664306641,"y":-582.9815368652344},"1576":{"node_type":"midmarker","x":-712.5124664306641,"y":-582.9815368652344},"1577":{"node_type":"multimarker","x":-714.9208526611328,"y":-582.9815368652344},"1578":{"node_type":"metabolite","x":-654.4234771728516,"y":-644.3009033203125,"bigg_id":"nadph[c]","name":"nadph[c]","label_x":-700.5554229736329,"label_y":-664.1124267578125,"node_is_primary":false},"1580":{"node_type":"metabolite","x":-764.3709869384766,"y":-651.0025329589844,"bigg_id":"nadp[c]","name":"nadp[c]","label_x":-806.2757232666015,"label_y":-671.9868469238281,"node_is_primary":false},"1581":{"node_type":"metabolite","x":-629.7951812744141,"y":-611.9658508300781,"bigg_id":"h[c]","name":"h[c]","label_x":-640.2538848876953,"label_y":-631.3794250488281,"node_is_primary":false}},"text_labels":{"0":{"x":-1102.1591186523438,"y":802.3873291015625,"text":"Rapoport-Luebering"},"2":{"x":-883.4363403320312,"y":855.34130859375,"text":"Shunt"},"3":{"x":-217.90094661712646,"y":-417.5001525878906,"text":"Oxidative Pentose"},"4":{"x":96.65043258666992,"y":459.6142578125,"text":"Non-oxidative Pentose"},"5":{"x":-1103.1837310791016,"y":1890.9322509765625,"text":"TCA Remnants"},"6":{"x":125.27079772949219,"y":507.8300476074219,"text":"Phosphate Pathway"},"7":{"x":-240.02537631988525,"y":-372.0807800292969,"text":"Phosphate Pathway"},"8":{"x":573.7792510986328,"y":2039.1068115234375,"text":"Glutathione Synthesis"},"9":{"x":909.465087890625,"y":414.6853332519531,"text":"Nucleotide"},"10":{"x":938.8343505859375,"y":465.4978942871094,"text":"Salvage"},"11":{"x":839.7482147216797,"y":-414.2723846435547,"text":"AMP Metabolism"},"12":{"x":984.2899475097656,"y":1360.33642578125,"text":"GMP Metabolism"},"18":{"x":-1518.7674560546875,"y":-147.33094024658203,"text":"Fructose, Mannose, and"},"19":{"x":-1485.2181396484375,"y":-98.24856185913086,"text":"Sorbitol Metabolism"},"20":{"x":-34.77731704711914,"y":813.54833984375,"text":"Xylose"},"21":{"x":-90.665452003479,"y":862.7831420898438,"text":"Metabolism"},"22":{"x":-955.5705413818359,"y":3595.620849609375,"text":"SAM Metabolism"},"23":{"x":-978.9683332443237,"y":2745.4189453125,"text":"Formate Metabolism"},"24":{"x":-866.0142211914062,"y":383.3519744873047,"text":"Glycolysis"}},"canvas":{"x":-2605.3763427734375,"y":-2680.7517700195312,"width":5452.6536865234375,"height":7358.635070800781}}]
