# Supplementary material for: Visualizing metabolic network dynamics through time-series metabolomic data
Source: BMC Bioinformatics. 2020 Jul 7;21:130. doi: 10.1186/s12859-020-3415-z (PMC7119163; doi:10.1186/s12859-020-3415-z)
Supplement: Supplementary file 11 — Additional file 9 The pathway map iAB-RBC-283_Map_cell-outline.xml.gz in SBML Level 3 Version 1 format with Layout and FBC packages compressed with gzip (153 kB). Please note that the core model in this file has been reduced to the content of the pathway map and does not comprise all reactions and metabolites of the original model by [37]. [file 12859_2020_3415_MOESM9_ESM.gz]

Archive with 1 entries (1 files):
- iAB-RBC-283_Map_cell-outline.xml
