# Supplementary material for: Visualizing metabolic network dynamics through time-series metabolomic data
Source: BMC Bioinformatics. 2020 Jul 7;21:130. doi: 10.1186/s12859-020-3415-z (PMC7119163; doi:10.1186/s12859-020-3415-z)
Supplement: Supplementary file 11 — Additional file 9 The pathway map iAB-RBC-283_Map_cell-outline.xml.gz in SBML Level 3 Version 1 format with Layout and FBC packages compressed with gzip (153 kB). Please note that the core model in this file has been reduced to the content of the pathway map and does not comprise all reactions and metabolites of the original model by [37]. [file 12859_2020_3415_MOESM9_ESM.gz › iAB-RBC-283_Map_cell-outline.xml]

<?xml version='1.0' encoding='utf-8' standalone='no'?>
<!-- Created by ModelPolisher version 1.7 on 2017-58-05 at 18:58:37 MEZ with JSBML version 1.2. -->
<sbml xmlns="http://www.sbml.org/sbml/level3/version1/core" fbc:required="false" layout:required="false" level="3" sboTerm="SBO:0000624" version="1"
xmlns:fbc="http://www.sbml.org/sbml/level3/version1/fbc/version2" xmlns:layout="http://www.sbml.org/sbml/level3/version1/layout/version1">
  <notes>
    <body xmlns="http://www.w3.org/1999/xhtml" style="font-size: 14px; height: 100%; width: 100%; color: #444444; font-family:Helvetica, sans-serif; margin-top: 0px; margin-left: 0px;">
      <div style="height: 60px; background-color: #09F;">
        <div style="margin-left: auto; margin-right: auto; width: 970px;">
          <h1
          style="           font-family: Lato, Helvetica Neue, Helvetica, Arial, sans-serif;           font-weight: 700;           color:#EFF8FF;           text-shadow: 0px 0px 10px rgba(0, 0, 0, 0.5);            text-decoration-color: -moz-use-text-color;           margin-bottom: 40px;           margin-top: 0px;">
            <div class="dc:title">Reduced version of iAB-RBC-283 - <i>Homo sapiens</i></div>
          </h1>
        </div>
      </div>
    </body>
  </notes>
  <model extentUnits="substance" fbc:strict="false" id="wrfAaMuRB3EX" name="new_map" substanceUnits="substance" timeUnits="time">
    <notes>
      <body xmlns="http://www.w3.org/1999/xhtml">
      <p>Last Modified Sun Mar 11 2018 10:39:29 (CET)</p>
      <h2>Description</h2>
      <div class="dc:description">
        <p>This is a metabolism model of in 
        <a href="http://sbml.org" target="_blank" title="Access the definition of the SBML file format.">SBML</a>&#160;format.</p>
      </div>
      <div class="dc:provenance">The content of this model has been carefully created in a manual research effort. This file has been exported from the software 
      <a href="http://dx.doi.org/10.1186/1752-0509-7-74" title="Access publication about COBRApy." target="_blank">COBRApy</a>. The pathway map in this file has then been drawn using <a href="https://www.ncbi.nlm.nih.gov/pubmed/26313928" title="Access the publication about Escher" target="_blank">Escher</a> and then converted to SBML using <a href="https://github.com/draeger-lab/EscherConverter" target="_blank" title="Access the EscherConverter project">EscherConverter</a>. Finally, it was annotated with the
      <a href="http://dx.doi.org/10.1093/bioinformatics/btv341" title="Access publication about JSBML." target="_blank">JSBML</a>-based 
        <a href="http://github.com/SBRG/ModelPolisher/" target="_blank" title="Access ModelPolisher on Github">ModelPolisher</a>&#160;application, using content from <a href="http://bigg.ucsd.edu" title="Access BiGG Models knowledge-base." target="_blank">BiGG Models knowledge-base</a>&#160;version of 21.11.2016, where a corresponding models is currently hosted and identified as <a href="http://identifiers.org/bigg.model/iAB_RBC_283" target="_blank" title="Access to this model via BiGG Models knowledge-base.">iAB-RBC-283</a>.
        Please note that this modified version of the model <i>i</i>AB-RBC-283 contains fewer reactions and metbolites than the originally published model, because it has been built for the purpose of of pathway visualization.
      </div>
      <h2>Terms of use</h2>
      <div class="dc:rightsHolder">Copyright © 2018 The Regents of the University of California.</div>
      <div class="dc:license">
        <p>Redistribution and use of any part of this model from BiGG Models knowledge-base, with or without modification, are permitted provided that the following conditions are met: 
        <ol>
          <li>Redistributions of this SBML file must retain the above copyright notice, this list of conditions and the following disclaimer.</li>
          <li>Redistributions in a different form must reproduce the above copyright notice, this list of conditions and the following disclaimer in the documentation and/or other materials provided
          with the distribution.</li>
        </ol>This model is distributed in the hope that it will be useful, but WITHOUT ANY WARRANTY; without even the implied warranty of MERCHANTABILITY or FITNESS FOR A PARTICULAR PURPOSE.</p>
        <p>For specific licensing terms about this particular model and regulations of commercial use, see 
        <a href="http://identifiers.org/bigg.model/wrfAaMuRB3EX" title="Access to this model via BiGG Models knowledge-base." target="_blank">this model in BiGG Models knowledge-base</a>.</p>
      </div>
      <h2>References</h2>When using content from BiGG Models knowledge-base in your research works, please cite 
      <dl>
        <dt>King ZA, Lu JS, Dräger A, Miller PC, Federowicz S, Lerman JA, Ebrahim A, Palsson BO, and&#160;Lewis NE. (2015). 
        <dd>BiGG Models: A platform for integrating, standardizing, and sharing genome-scale models. 
        <i>Nucl Acids Res</i>. 
        <a href="https://dx.doi.org/10.1093/nar/gkv1049" target="_blank" title="Access the publication about BiGG Models knowledge-base">doi:10.1093/nar/gkv1049</a></dd></dt>
      </dl></body>
    </notes>
    <layout:listOfLayouts xmlns:layout="http://www.sbml.org/sbml/level3/version1/layout/version1" xmlns:xsi="http://www.w3.org/2001/XMLSchema-instance">
      <layout:layout layout:id="Escher_Layout" layout:name="Escher Layout">
        <layout:dimensions layout:depth="1" layout:height="7164" layout:width="5255" />
        <layout:listOfSpeciesGlyphs>
          <layout:speciesGlyph layout:id="_0" layout:species="M_glc__D_e" sboTerm="SBO:0000247">
            <layout:boundingBox>
              <layout:position layout:x="1629.0936117303756" layout:y="1426.5433487670773" layout:z="0" />
              <layout:dimensions layout:depth="1" layout:height="30" layout:width="30" />
            </layout:boundingBox>
          </layout:speciesGlyph>
          <layout:speciesGlyph layout:id="_4" layout:species="M_glc__D_c" sboTerm="SBO:0000247">
            <layout:boundingBox>
              <layout:position layout:x="1997.7434539794922" layout:y="2082.770233154297" layout:z="0" />
              <layout:dimensions layout:depth="1" layout:height="30" layout:width="30" />
            </layout:boundingBox>
          </layout:speciesGlyph>
          <layout:speciesGlyph layout:id="_8" layout:species="M_g6p_c" sboTerm="SBO:0000247">
            <layout:boundingBox>
              <layout:position layout:x="1997.7434539794922" layout:y="2382.770233154297" layout:z="0" />
              <layout:dimensions layout:depth="1" layout:height="30" layout:width="30" />
            </layout:boundingBox>
          </layout:speciesGlyph>
          <layout:speciesGlyph layout:id="_9" layout:species="M_atp_c" sboTerm="SBO:0000247">
            <layout:boundingBox>
              <layout:position layout:x="2042.7434539794922" layout:y="2127.770233154297" layout:z="0" />
              <layout:dimensions layout:depth="1" layout:height="20" layout:width="20" />
            </layout:boundingBox>
          </layout:speciesGlyph>
          <layout:speciesGlyph layout:id="_10" layout:species="M_adp_c" sboTerm="SBO:0000247">
            <layout:boundingBox>
              <layout:position layout:x="1929.6930389404297" layout:y="2313.153564453125" layout:z="0" />
              <layout:dimensions layout:depth="1" layout:height="20" layout:width="20" />
            </layout:boundingBox>
          </layout:speciesGlyph>
          <layout:speciesGlyph layout:id="_11" layout:species="M_h_c" sboTerm="SBO:0000247">
            <layout:boundingBox>
              <layout:position layout:x="1962.7434539794922" layout:y="2355.7303466796875" layout:z="0" />
              <layout:dimensions layout:depth="1" layout:height="20" layout:width="20" />
            </layout:boundingBox>
          </layout:speciesGlyph>
          <layout:speciesGlyph layout:id="_15" layout:species="M_f6p_c" sboTerm="SBO:0000247">
            <layout:boundingBox>
              <layout:position layout:x="1997.7434539794922" layout:y="2682.770233154297" layout:z="0" />
              <layout:dimensions layout:depth="1" layout:height="30" layout:width="30" />
            </layout:boundingBox>
          </layout:speciesGlyph>
          <layout:speciesGlyph layout:id="_19" layout:species="M_h_c" sboTerm="SBO:0000247">
            <layout:boundingBox>
              <layout:position layout:x="1937.5475311279297" layout:y="2941.3602600097656" layout:z="0" />
              <layout:dimensions layout:depth="1" layout:height="20" layout:width="20" />
            </layout:boundingBox>
          </layout:speciesGlyph>
          <layout:speciesGlyph layout:id="_20" layout:species="M_atp_c" sboTerm="SBO:0000247">
            <layout:boundingBox>
              <layout:position layout:x="2059.3785858154297" layout:y="2784.772205352783" layout:z="0" />
              <layout:dimensions layout:depth="1" layout:height="20" layout:width="20" />
            </layout:boundingBox>
          </layout:speciesGlyph>
          <layout:speciesGlyph layout:id="_21" layout:species="M_adp_c" sboTerm="SBO:0000247">
            <layout:boundingBox>
              <layout:position layout:x="2062.2865447998047" layout:y="2944.896240234375" layout:z="0" />
              <layout:dimensions layout:depth="1" layout:height="20" layout:width="20" />
            </layout:boundingBox>
          </layout:speciesGlyph>
          <layout:speciesGlyph layout:id="_22" layout:species="M_fdp_c" sboTerm="SBO:0000247">
            <layout:boundingBox>
              <layout:position layout:x="1999.0354766845703" layout:y="2989.3902282714844" layout:z="0" />
              <layout:dimensions layout:depth="1" layout:height="30" layout:width="30" />
            </layout:boundingBox>
          </layout:speciesGlyph>
          <layout:speciesGlyph layout:id="_26" layout:species="M_nadph_c" sboTerm="SBO:0000247">
            <layout:boundingBox>
              <layout:position layout:x="2277.435432434082" layout:y="2331.826202392578" layout:z="0" />
              <layout:dimensions layout:depth="1" layout:height="20" layout:width="20" />
            </layout:boundingBox>
          </layout:speciesGlyph>
          <layout:speciesGlyph layout:id="_27" layout:species="M_6pgl_c" sboTerm="SBO:0000247">
            <layout:boundingBox>
              <layout:position layout:x="2308.359489440918" layout:y="2384.062255859375" layout:z="0" />
              <layout:dimensions layout:depth="1" layout:height="30" layout:width="30" />
            </layout:boundingBox>
          </layout:speciesGlyph>
          <layout:speciesGlyph layout:id="_28" layout:species="M_h_c" sboTerm="SBO:0000247">
            <layout:boundingBox>
              <layout:position layout:x="2260.0794525146484" layout:y="2441.0902404785156" layout:z="0" />
              <layout:dimensions layout:depth="1" layout:height="20" layout:width="20" />
            </layout:boundingBox>
          </layout:speciesGlyph>
          <layout:speciesGlyph layout:id="_29" layout:species="M_nadp_c" sboTerm="SBO:0000247">
            <layout:boundingBox>
              <layout:position layout:x="2068.0135955810547" layout:y="2442.2005767822266" layout:z="0" />
              <layout:dimensions layout:depth="1" layout:height="20" layout:width="20" />
            </layout:boundingBox>
          </layout:speciesGlyph>
          <layout:speciesGlyph layout:id="_33" layout:species="M_h2o_c" sboTerm="SBO:0000247">
            <layout:boundingBox>
              <layout:position layout:x="2353.359489440918" layout:y="2349.062255859375" layout:z="0" />
              <layout:dimensions layout:depth="1" layout:height="20" layout:width="20" />
            </layout:boundingBox>
          </layout:speciesGlyph>
          <layout:speciesGlyph layout:id="_34" layout:species="M_6pgc_c" sboTerm="SBO:0000247">
            <layout:boundingBox>
              <layout:position layout:x="2608.359489440918" layout:y="2384.062255859375" layout:z="0" />
              <layout:dimensions layout:depth="1" layout:height="30" layout:width="30" />
            </layout:boundingBox>
          </layout:speciesGlyph>
          <layout:speciesGlyph layout:id="_35" layout:species="M_h_c" sboTerm="SBO:0000247">
            <layout:boundingBox>
              <layout:position layout:x="2573.359489440918" layout:y="2349.062255859375" layout:z="0" />
              <layout:dimensions layout:depth="1" layout:height="20" layout:width="20" />
            </layout:boundingBox>
          </layout:speciesGlyph>
          <layout:speciesGlyph layout:id="_39" layout:species="M_nadph_c" sboTerm="SBO:0000247">
            <layout:boundingBox>
              <layout:position layout:x="2854.777458190918" layout:y="2309.331832885742" layout:z="0" />
              <layout:dimensions layout:depth="1" layout:height="20" layout:width="20" />
            </layout:boundingBox>
          </layout:speciesGlyph>
          <layout:speciesGlyph layout:id="_40" layout:species="M_nadp_c" sboTerm="SBO:0000247">
            <layout:boundingBox>
              <layout:position layout:x="2653.359489440918" layout:y="2349.062255859375" layout:z="0" />
              <layout:dimensions layout:depth="1" layout:height="20" layout:width="20" />
            </layout:boundingBox>
          </layout:speciesGlyph>
          <layout:speciesGlyph layout:id="_41" layout:species="M_co2_c" sboTerm="SBO:0000247">
            <layout:boundingBox>
              <layout:position layout:x="2907.687400817871" layout:y="2331.7246704101562" layout:z="0" />
              <layout:dimensions layout:depth="1" layout:height="20" layout:width="20" />
            </layout:boundingBox>
          </layout:speciesGlyph>
          <layout:speciesGlyph layout:id="_42" layout:species="M_ru5p__D_c" sboTerm="SBO:0000247">
            <layout:boundingBox>
              <layout:position layout:x="2914.9795150756836" layout:y="2386.7662048339844" layout:z="0" />
              <layout:dimensions layout:depth="1" layout:height="30" layout:width="30" />
            </layout:boundingBox>
          </layout:speciesGlyph>
          <layout:speciesGlyph layout:id="_54" layout:species="M_r5p_c" sboTerm="SBO:0000247">
            <layout:boundingBox>
              <layout:position layout:x="3115.915520597526" layout:y="2572.703713340938" layout:z="0" />
              <layout:dimensions layout:depth="1" layout:height="30" layout:width="30" />
            </layout:boundingBox>
          </layout:speciesGlyph>
          <layout:speciesGlyph layout:id="_68" layout:species="M_xu5p__D_c" sboTerm="SBO:0000247">
            <layout:boundingBox>
              <layout:position layout:x="2702.2297800461274" layout:y="2572.5128706477503" layout:z="0" />
              <layout:dimensions layout:depth="1" layout:height="30" layout:width="30" />
            </layout:boundingBox>
          </layout:speciesGlyph>
          <layout:speciesGlyph layout:id="_73" layout:species="M_s7p_c" sboTerm="SBO:0000247">
            <layout:boundingBox>
              <layout:position layout:x="2693.781888810776" layout:y="2816.038009502731" layout:z="0" />
              <layout:dimensions layout:depth="1" layout:height="30" layout:width="30" />
            </layout:boundingBox>
          </layout:speciesGlyph>
          <layout:speciesGlyph layout:id="_74" layout:species="M_g3p_c" sboTerm="SBO:0000247">
            <layout:boundingBox>
              <layout:position layout:x="3133.913724748276" layout:y="2815.938171245895" layout:z="0" />
              <layout:dimensions layout:depth="1" layout:height="30" layout:width="30" />
            </layout:boundingBox>
          </layout:speciesGlyph>
          <layout:speciesGlyph layout:id="_78" layout:species="M_f6p_c" sboTerm="SBO:0000247">
            <layout:boundingBox>
              <layout:position layout:x="3130.2619402717996" layout:y="3050.6458747888214" layout:z="0" />
              <layout:dimensions layout:depth="1" layout:height="30" layout:width="30" />
            </layout:boundingBox>
          </layout:speciesGlyph>
          <layout:speciesGlyph layout:id="_79" layout:species="M_e4p_c" sboTerm="SBO:0000247">
            <layout:boundingBox>
              <layout:position layout:x="2697.162107928944" layout:y="3041.1451653325653" layout:z="0" />
              <layout:dimensions layout:depth="1" layout:height="30" layout:width="30" />
            </layout:boundingBox>
          </layout:speciesGlyph>
          <layout:speciesGlyph layout:id="_90" layout:species="M_dhap_c" sboTerm="SBO:0000247">
            <layout:boundingBox>
              <layout:position layout:x="1812.8402862548828" layout:y="3216.237335205078" layout:z="0" />
              <layout:dimensions layout:depth="1" layout:height="30" layout:width="30" />
            </layout:boundingBox>
          </layout:speciesGlyph>
          <layout:speciesGlyph layout:id="_91" layout:species="M_g3p_c" sboTerm="SBO:0000247">
            <layout:boundingBox>
              <layout:position layout:x="1996.4752960205078" layout:y="3216.1400451660156" layout:z="0" />
              <layout:dimensions layout:depth="1" layout:height="30" layout:width="30" />
            </layout:boundingBox>
          </layout:speciesGlyph>
          <layout:speciesGlyph layout:id="_103" layout:species="M_atp_c" sboTerm="SBO:0000247">
            <layout:boundingBox>
              <layout:position layout:x="1772.9488962366747" layout:y="2493.909800795228" layout:z="0" />
              <layout:dimensions layout:depth="1" layout:height="20" layout:width="20" />
            </layout:boundingBox>
          </layout:speciesGlyph>
          <layout:speciesGlyph layout:id="_104" layout:species="M_fru_c" sboTerm="SBO:0000247">
            <layout:boundingBox>
              <layout:position layout:x="1769.0178717435704" layout:y="2421.7519088097893" layout:z="0" />
              <layout:dimensions layout:depth="1" layout:height="30" layout:width="30" />
            </layout:boundingBox>
          </layout:speciesGlyph>
          <layout:speciesGlyph layout:id="_105" layout:species="M_adp_c" sboTerm="SBO:0000247">
            <layout:boundingBox>
              <layout:position layout:x="1964.8010194268447" layout:y="2595.050828992003" layout:z="0" />
              <layout:dimensions layout:depth="1" layout:height="20" layout:width="20" />
            </layout:boundingBox>
          </layout:speciesGlyph>
          <layout:speciesGlyph layout:id="_106" layout:species="M_h_c" sboTerm="SBO:0000247">
            <layout:boundingBox>
              <layout:position layout:x="1942.1830844296278" layout:y="2544.669822629951" layout:z="0" />
              <layout:dimensions layout:depth="1" layout:height="20" layout:width="20" />
            </layout:boundingBox>
          </layout:speciesGlyph>
          <layout:speciesGlyph layout:id="_118" layout:species="M_pi_c" sboTerm="SBO:0000247">
            <layout:boundingBox>
              <layout:position layout:x="2041.4752960205078" layout:y="3261.1400451660156" layout:z="0" />
              <layout:dimensions layout:depth="1" layout:height="20" layout:width="20" />
            </layout:boundingBox>
          </layout:speciesGlyph>
          <layout:speciesGlyph layout:id="_119" layout:species="M_nad_c" sboTerm="SBO:0000247">
            <layout:boundingBox>
              <layout:position layout:x="1957.4892120361328" layout:y="3281.0702209472656" layout:z="0" />
              <layout:dimensions layout:depth="1" layout:height="20" layout:width="20" />
            </layout:boundingBox>
          </layout:speciesGlyph>
          <layout:speciesGlyph layout:id="_120" layout:species="M_nadh_c" sboTerm="SBO:0000247">
            <layout:boundingBox>
              <layout:position layout:x="2086.010757446289" layout:y="3420.368682861328" layout:z="0" />
              <layout:dimensions layout:depth="1" layout:height="20" layout:width="20" />
            </layout:boundingBox>
          </layout:speciesGlyph>
          <layout:speciesGlyph layout:id="_121" layout:species="M_h_c" sboTerm="SBO:0000247">
            <layout:boundingBox>
              <layout:position layout:x="2069.0279083251953" layout:y="3465.6956481933594" layout:z="0" />
              <layout:dimensions layout:depth="1" layout:height="20" layout:width="20" />
            </layout:boundingBox>
          </layout:speciesGlyph>
          <layout:speciesGlyph layout:id="_122" layout:species="M_13dpg_c" sboTerm="SBO:0000247">
            <layout:boundingBox>
              <layout:position layout:x="1996.3356475830078" layout:y="3517.3290100097656" layout:z="0" />
              <layout:dimensions layout:depth="1" layout:height="30" layout:width="30" />
            </layout:boundingBox>
          </layout:speciesGlyph>
          <layout:speciesGlyph layout:id="_126" layout:species="M_3pg_c" sboTerm="SBO:0000247">
            <layout:boundingBox>
              <layout:position layout:x="1996.3356475830078" layout:y="3817.3290100097656" layout:z="0" />
              <layout:dimensions layout:depth="1" layout:height="30" layout:width="30" />
            </layout:boundingBox>
          </layout:speciesGlyph>
          <layout:speciesGlyph layout:id="_127" layout:species="M_atp_c" sboTerm="SBO:0000247">
            <layout:boundingBox>
              <layout:position layout:x="2062.6031036376953" layout:y="3783.4786682128906" layout:z="0" />
              <layout:dimensions layout:depth="1" layout:height="20" layout:width="20" />
            </layout:boundingBox>
          </layout:speciesGlyph>
          <layout:speciesGlyph layout:id="_128" layout:species="M_adp_c" sboTerm="SBO:0000247">
            <layout:boundingBox>
              <layout:position layout:x="2041.3356475830078" layout:y="3562.3290100097656" layout:z="0" />
              <layout:dimensions layout:depth="1" layout:height="20" layout:width="20" />
            </layout:boundingBox>
          </layout:speciesGlyph>
          <layout:speciesGlyph layout:id="_132" layout:species="M_h_c" sboTerm="SBO:0000247">
            <layout:boundingBox>
              <layout:position layout:x="1757.0647907620357" layout:y="3615.02393668048" layout:z="0" />
              <layout:dimensions layout:depth="1" layout:height="20" layout:width="20" />
            </layout:boundingBox>
          </layout:speciesGlyph>
          <layout:speciesGlyph layout:id="_133" layout:species="M_23dpg_c" sboTerm="SBO:0000247">
            <layout:boundingBox>
              <layout:position layout:x="1742.517756230198" layout:y="3687.101374339837" layout:z="0" />
              <layout:dimensions layout:depth="1" layout:height="30" layout:width="30" />
            </layout:boundingBox>
          </layout:speciesGlyph>
          <layout:speciesGlyph layout:id="_138" layout:species="M_h2o_c" sboTerm="SBO:0000247">
            <layout:boundingBox>
              <layout:position layout:x="1768.0225124178285" layout:y="3750.116527972549" layout:z="0" />
              <layout:dimensions layout:depth="1" layout:height="20" layout:width="20" />
            </layout:boundingBox>
          </layout:speciesGlyph>
          <layout:speciesGlyph layout:id="_139" layout:species="M_pi_c" sboTerm="SBO:0000247">
            <layout:boundingBox>
              <layout:position layout:x="1931.2688980815499" layout:y="3831.8497925517327" layout:z="0" />
              <layout:dimensions layout:depth="1" layout:height="20" layout:width="20" />
            </layout:boundingBox>
          </layout:speciesGlyph>
          <layout:speciesGlyph layout:id="_143" layout:species="M_2pg_c" sboTerm="SBO:0000247">
            <layout:boundingBox>
              <layout:position layout:x="1996.3356475830078" layout:y="3989.7760314941406" layout:z="0" />
              <layout:dimensions layout:depth="1" layout:height="30" layout:width="30" />
            </layout:boundingBox>
          </layout:speciesGlyph>
          <layout:speciesGlyph layout:id="_147" layout:species="M_pep_c" sboTerm="SBO:0000247">
            <layout:boundingBox>
              <layout:position layout:x="1996.3356475830078" layout:y="4199.426177978516" layout:z="0" />
              <layout:dimensions layout:depth="1" layout:height="30" layout:width="30" />
            </layout:boundingBox>
          </layout:speciesGlyph>
          <layout:speciesGlyph layout:id="_148" layout:species="M_h2o_c" sboTerm="SBO:0000247">
            <layout:boundingBox>
              <layout:position layout:x="1947.9224395751953" layout:y="4147.987457275391" layout:z="0" />
              <layout:dimensions layout:depth="1" layout:height="20" layout:width="20" />
            </layout:boundingBox>
          </layout:speciesGlyph>
          <layout:speciesGlyph layout:id="_152" layout:species="M_gtp_c" sboTerm="SBO:0000247">
            <layout:boundingBox>
              <layout:position layout:x="1952.2481231689453" layout:y="4436.765533447266" layout:z="0" />
              <layout:dimensions layout:depth="1" layout:height="20" layout:width="20" />
            </layout:boundingBox>
          </layout:speciesGlyph>
          <layout:speciesGlyph layout:id="_153" layout:species="M_gdp_c" sboTerm="SBO:0000247">
            <layout:boundingBox>
              <layout:position layout:x="2041.3356475830078" layout:y="4244.426177978516" layout:z="0" />
              <layout:dimensions layout:depth="1" layout:height="20" layout:width="20" />
            </layout:boundingBox>
          </layout:speciesGlyph>
          <layout:speciesGlyph layout:id="_154" layout:species="M_co2_c" sboTerm="SBO:0000247">
            <layout:boundingBox>
              <layout:position layout:x="1961.3356475830078" layout:y="4244.426177978516" layout:z="0" />
              <layout:dimensions layout:depth="1" layout:height="20" layout:width="20" />
            </layout:boundingBox>
          </layout:speciesGlyph>
          <layout:speciesGlyph layout:id="_155" layout:species="M_oaa_c" sboTerm="SBO:0000247">
            <layout:boundingBox>
              <layout:position layout:x="1992.5551300048828" layout:y="4500.553375244141" layout:z="0" />
              <layout:dimensions layout:depth="1" layout:height="30" layout:width="30" />
            </layout:boundingBox>
          </layout:speciesGlyph>
          <layout:speciesGlyph layout:id="_159" layout:species="M_nadh_c" sboTerm="SBO:0000247">
            <layout:boundingBox>
              <layout:position layout:x="1825.5055903881457" layout:y="4418.136936606746" layout:z="0" />
              <layout:dimensions layout:depth="1" layout:height="30" layout:width="30" />
            </layout:boundingBox>
          </layout:speciesGlyph>
          <layout:speciesGlyph layout:id="_160" layout:species="M_mal__L_c" sboTerm="SBO:0000247">
            <layout:boundingBox>
              <layout:position layout:x="1771.524690297194" layout:y="4703.397021244269" layout:z="0" />
              <layout:dimensions layout:depth="1" layout:height="30" layout:width="30" />
            </layout:boundingBox>
          </layout:speciesGlyph>
          <layout:speciesGlyph layout:id="_161" layout:species="M_nad_c" sboTerm="SBO:0000247">
            <layout:boundingBox>
              <layout:position layout:x="1852.9413815426112" layout:y="4704.188504220382" layout:z="0" />
              <layout:dimensions layout:depth="1" layout:height="20" layout:width="20" />
            </layout:boundingBox>
          </layout:speciesGlyph>
          <layout:speciesGlyph layout:id="_162" layout:species="M_h_c" sboTerm="SBO:0000247">
            <layout:boundingBox>
              <layout:position layout:x="1927.7718616110278" layout:y="4492.514944025841" layout:z="0" />
              <layout:dimensions layout:depth="1" layout:height="20" layout:width="20" />
            </layout:boundingBox>
          </layout:speciesGlyph>
          <layout:speciesGlyph layout:id="_170" layout:species="M_h2o_c" sboTerm="SBO:0000247">
            <layout:boundingBox>
              <layout:position layout:x="1824.2853104143815" layout:y="4891.648730228644" layout:z="0" />
              <layout:dimensions layout:depth="1" layout:height="20" layout:width="20" />
            </layout:boundingBox>
          </layout:speciesGlyph>
          <layout:speciesGlyph layout:id="_171" layout:species="M_fum_c" sboTerm="SBO:0000247">
            <layout:boundingBox>
              <layout:position layout:x="1770.397493031569" layout:y="4943.496630619269" layout:z="0" />
              <layout:dimensions layout:depth="1" layout:height="30" layout:width="30" />
            </layout:boundingBox>
          </layout:speciesGlyph>
          <layout:speciesGlyph layout:id="_179" layout:species="M_pi_c" sboTerm="SBO:0000247">
            <layout:boundingBox>
              <layout:position layout:x="2046.8421173095703" layout:y="4550.860015869141" layout:z="0" />
              <layout:dimensions layout:depth="1" layout:height="20" layout:width="20" />
            </layout:boundingBox>
          </layout:speciesGlyph>
          <layout:speciesGlyph layout:id="_180" layout:species="M_adp_c" sboTerm="SBO:0000247">
            <layout:boundingBox>
              <layout:position layout:x="2072.976760864258" layout:y="4570.760528564453" layout:z="0" />
              <layout:dimensions layout:depth="1" layout:height="20" layout:width="20" />
            </layout:boundingBox>
          </layout:speciesGlyph>
          <layout:speciesGlyph layout:id="_181" layout:species="M_coa_c" sboTerm="SBO:0000247">
            <layout:boundingBox>
              <layout:position layout:x="2033.3754425048828" layout:y="4805.553131103516" layout:z="0" />
              <layout:dimensions layout:depth="1" layout:height="20" layout:width="20" />
            </layout:boundingBox>
          </layout:speciesGlyph>
          <layout:speciesGlyph layout:id="_182" layout:species="M_atp_c" sboTerm="SBO:0000247">
            <layout:boundingBox>
              <layout:position layout:x="2017.6548614501953" layout:y="4764.226470947266" layout:z="0" />
              <layout:dimensions layout:depth="1" layout:height="20" layout:width="20" />
            </layout:boundingBox>
          </layout:speciesGlyph>
          <layout:speciesGlyph layout:id="_183" layout:species="M_cit_c" sboTerm="SBO:0000247">
            <layout:boundingBox>
              <layout:position layout:x="2069.303421020508" layout:y="4841.481109619141" layout:z="0" />
              <layout:dimensions layout:depth="1" layout:height="30" layout:width="30" />
            </layout:boundingBox>
          </layout:speciesGlyph>
          <layout:speciesGlyph layout:id="_184" layout:species="M_accoa_c" sboTerm="SBO:0000247">
            <layout:boundingBox>
              <layout:position layout:x="1970.4230499267578" layout:y="4601.274322509766" layout:z="0" />
              <layout:dimensions layout:depth="1" layout:height="20" layout:width="20" />
            </layout:boundingBox>
          </layout:speciesGlyph>
          <layout:speciesGlyph layout:id="_188" layout:species="M_pi_c" sboTerm="SBO:0000247">
            <layout:boundingBox>
              <layout:position layout:x="2087.409544623083" layout:y="4433.689683272336" layout:z="0" />
              <layout:dimensions layout:depth="1" layout:height="20" layout:width="20" />
            </layout:boundingBox>
          </layout:speciesGlyph>
          <layout:speciesGlyph layout:id="_189" layout:species="M_adp_c" sboTerm="SBO:0000247">
            <layout:boundingBox>
              <layout:position layout:x="2103.7473382699354" layout:y="4395.606145510563" layout:z="0" />
              <layout:dimensions layout:depth="1" layout:height="20" layout:width="20" />
            </layout:boundingBox>
          </layout:speciesGlyph>
          <layout:speciesGlyph layout:id="_190" layout:species="M_h_c" sboTerm="SBO:0000247">
            <layout:boundingBox>
              <layout:position layout:x="2124.737173810646" layout:y="4366.491916739872" layout:z="0" />
              <layout:dimensions layout:depth="1" layout:height="20" layout:width="20" />
            </layout:boundingBox>
          </layout:speciesGlyph>
          <layout:speciesGlyph layout:id="_192" layout:species="M_hco3_c" sboTerm="SBO:0000247">
            <layout:boundingBox>
              <layout:position layout:x="2238.532424926758" layout:y="4286.118927001953" layout:z="0" />
              <layout:dimensions layout:depth="1" layout:height="20" layout:width="20" />
            </layout:boundingBox>
          </layout:speciesGlyph>
          <layout:speciesGlyph layout:id="_193" layout:species="M_atp_c" sboTerm="SBO:0000247">
            <layout:boundingBox>
              <layout:position layout:x="2272.73971024467" layout:y="4254.892615277461" layout:z="0" />
              <layout:dimensions layout:depth="1" layout:height="20" layout:width="20" />
            </layout:boundingBox>
          </layout:speciesGlyph>
          <layout:speciesGlyph layout:id="_197" layout:species="M_akg_c" sboTerm="SBO:0000247">
            <layout:boundingBox>
              <layout:position layout:x="2365.859016418457" layout:y="4497.901397705078" layout:z="0" />
              <layout:dimensions layout:depth="1" layout:height="30" layout:width="30" />
            </layout:boundingBox>
          </layout:speciesGlyph>
          <layout:speciesGlyph layout:id="_199" layout:species="M_ala__L_c" sboTerm="SBO:0000247">
            <layout:boundingBox>
              <layout:position layout:x="2309.1778071732233" layout:y="4465.089191853762" layout:z="0" />
              <layout:dimensions layout:depth="1" layout:height="20" layout:width="20" />
            </layout:boundingBox>
          </layout:speciesGlyph>
          <layout:speciesGlyph layout:id="_203" layout:species="M_nadph_c" sboTerm="SBO:0000247">
            <layout:boundingBox>
              <layout:position layout:x="2420.892854228062" layout:y="4567.081229938289" layout:z="0" />
              <layout:dimensions layout:depth="1" layout:height="20" layout:width="20" />
            </layout:boundingBox>
          </layout:speciesGlyph>
          <layout:speciesGlyph layout:id="_204" layout:species="M_icit_c" sboTerm="SBO:0000247">
            <layout:boundingBox>
              <layout:position layout:x="2360.4004974365234" layout:y="4841.681793212891" layout:z="0" />
              <layout:dimensions layout:depth="1" layout:height="30" layout:width="30" />
            </layout:boundingBox>
          </layout:speciesGlyph>
          <layout:speciesGlyph layout:id="_205" layout:species="M_co2_c" sboTerm="SBO:0000247">
            <layout:boundingBox>
              <layout:position layout:x="2432.5836924119544" layout:y="4614.33657361083" layout:z="0" />
              <layout:dimensions layout:depth="1" layout:height="20" layout:width="20" />
            </layout:boundingBox>
          </layout:speciesGlyph>
          <layout:speciesGlyph layout:id="_206" layout:species="M_nadp_c" sboTerm="SBO:0000247">
            <layout:boundingBox>
              <layout:position layout:x="2414.989718857382" layout:y="4808.472768188925" layout:z="0" />
              <layout:dimensions layout:depth="1" layout:height="20" layout:width="20" />
            </layout:boundingBox>
          </layout:speciesGlyph>
          <layout:speciesGlyph layout:id="_229" layout:species="M_cys__L_c" sboTerm="SBO:0000247">
            <layout:boundingBox>
              <layout:position layout:x="2979.117512302686" layout:y="4807.227385630091" layout:z="0" />
              <layout:dimensions layout:depth="1" layout:height="20" layout:width="20" />
            </layout:boundingBox>
          </layout:speciesGlyph>
          <layout:speciesGlyph layout:id="_233" layout:species="M_pi_c" sboTerm="SBO:0000247">
            <layout:boundingBox>
              <layout:position layout:x="2872.3530608974297" layout:y="5002.04911781955" layout:z="0" />
              <layout:dimensions layout:depth="1" layout:height="20" layout:width="20" />
            </layout:boundingBox>
          </layout:speciesGlyph>
          <layout:speciesGlyph layout:id="_234" layout:species="M_adp_c" sboTerm="SBO:0000247">
            <layout:boundingBox>
              <layout:position layout:x="3007.885408748352" layout:y="4977.469910643803" layout:z="0" />
              <layout:dimensions layout:depth="1" layout:height="20" layout:width="20" />
            </layout:boundingBox>
          </layout:speciesGlyph>
          <layout:speciesGlyph layout:id="_235" layout:species="M_h_c" sboTerm="SBO:0000247">
            <layout:boundingBox>
              <layout:position layout:x="2998.234058339589" layout:y="5009.366388727412" layout:z="0" />
              <layout:dimensions layout:depth="1" layout:height="20" layout:width="20" />
            </layout:boundingBox>
          </layout:speciesGlyph>
          <layout:speciesGlyph layout:id="_236" layout:species="M_glucys_c" sboTerm="SBO:0000247">
            <layout:boundingBox>
              <layout:position layout:x="2934.5108931486934" layout:y="5049.762487130846" layout:z="0" />
              <layout:dimensions layout:depth="1" layout:height="30" layout:width="30" />
            </layout:boundingBox>
          </layout:speciesGlyph>
          <layout:speciesGlyph layout:id="_237" layout:species="M_atp_c" sboTerm="SBO:0000247">
            <layout:boundingBox>
              <layout:position layout:x="3004.4693148045317" layout:y="4829.365712344459" layout:z="0" />
              <layout:dimensions layout:depth="1" layout:height="20" layout:width="20" />
            </layout:boundingBox>
          </layout:speciesGlyph>
          <layout:speciesGlyph layout:id="_238" layout:species="M_glu__L_c" sboTerm="SBO:0000247">
            <layout:boundingBox>
              <layout:position layout:x="2936.71700436607" layout:y="4715.716231902845" layout:z="0" />
              <layout:dimensions layout:depth="1" layout:height="30" layout:width="30" />
            </layout:boundingBox>
          </layout:speciesGlyph>
          <layout:speciesGlyph layout:id="_242" layout:species="M_gthrd_c" sboTerm="SBO:0000247">
            <layout:boundingBox>
              <layout:position layout:x="2934.0828118052386" layout:y="5378.92755418987" layout:z="0" />
              <layout:dimensions layout:depth="1" layout:height="30" layout:width="30" />
            </layout:boundingBox>
          </layout:speciesGlyph>
          <layout:speciesGlyph layout:id="_243" layout:species="M_pi_c" sboTerm="SBO:0000247">
            <layout:boundingBox>
              <layout:position layout:x="3013.7498968410205" layout:y="5264.373002706138" layout:z="0" />
              <layout:dimensions layout:depth="1" layout:height="20" layout:width="20" />
            </layout:boundingBox>
          </layout:speciesGlyph>
          <layout:speciesGlyph layout:id="_244" layout:species="M_adp_c" sboTerm="SBO:0000247">
            <layout:boundingBox>
              <layout:position layout:x="3013.1639911715656" layout:y="5300.773462099845" layout:z="0" />
              <layout:dimensions layout:depth="1" layout:height="20" layout:width="20" />
            </layout:boundingBox>
          </layout:speciesGlyph>
          <layout:speciesGlyph layout:id="_245" layout:species="M_h_c" sboTerm="SBO:0000247">
            <layout:boundingBox>
              <layout:position layout:x="2888.025657401185" layout:y="5314.119821858433" layout:z="0" />
              <layout:dimensions layout:depth="1" layout:height="20" layout:width="20" />
            </layout:boundingBox>
          </layout:speciesGlyph>
          <layout:speciesGlyph layout:id="_246" layout:species="M_atp_c" sboTerm="SBO:0000247">
            <layout:boundingBox>
              <layout:position layout:x="2979.6463648099193" layout:y="5094.626555093497" layout:z="0" />
              <layout:dimensions layout:depth="1" layout:height="20" layout:width="20" />
            </layout:boundingBox>
          </layout:speciesGlyph>
          <layout:speciesGlyph layout:id="_247" layout:species="M_gly_c" sboTerm="SBO:0000247">
            <layout:boundingBox>
              <layout:position layout:x="2846.774206228019" layout:y="5122.852239802064" layout:z="0" />
              <layout:dimensions layout:depth="1" layout:height="30" layout:width="30" />
            </layout:boundingBox>
          </layout:speciesGlyph>
          <layout:speciesGlyph layout:id="_251" layout:species="M_cys__L_c" sboTerm="SBO:0000247">
            <layout:boundingBox>
              <layout:position layout:x="3234.5083632236597" layout:y="5050.994537705267" layout:z="0" />
              <layout:dimensions layout:depth="1" layout:height="30" layout:width="30" />
            </layout:boundingBox>
          </layout:speciesGlyph>
          <layout:speciesGlyph layout:id="_252" layout:species="M_5oxpro_c" sboTerm="SBO:0000247">
            <layout:boundingBox>
              <layout:position layout:x="3171.0660413726737" layout:y="4947.0840053687625" layout:z="0" />
              <layout:dimensions layout:depth="1" layout:height="30" layout:width="30" />
            </layout:boundingBox>
          </layout:speciesGlyph>
          <layout:speciesGlyph layout:id="_256" layout:species="M_pi_c" sboTerm="SBO:0000247">
            <layout:boundingBox>
              <layout:position layout:x="3088.488071054207" layout:y="4643.765560240317" layout:z="0" />
              <layout:dimensions layout:depth="1" layout:height="20" layout:width="20" />
            </layout:boundingBox>
          </layout:speciesGlyph>
          <layout:speciesGlyph layout:id="_257" layout:species="M_adp_c" sboTerm="SBO:0000247">
            <layout:boundingBox>
              <layout:position layout:x="3050.970644023596" layout:y="4684.937940398533" layout:z="0" />
              <layout:dimensions layout:depth="1" layout:height="20" layout:width="20" />
            </layout:boundingBox>
          </layout:speciesGlyph>
          <layout:speciesGlyph layout:id="_258" layout:species="M_h_c" sboTerm="SBO:0000247">
            <layout:boundingBox>
              <layout:position layout:x="3133.7309622278603" layout:y="4658.757033757051" layout:z="0" />
              <layout:dimensions layout:depth="1" layout:height="20" layout:width="20" />
            </layout:boundingBox>
          </layout:speciesGlyph>
          <layout:speciesGlyph layout:id="_259" layout:species="M_h2o_c" sboTerm="SBO:0000247">
            <layout:boundingBox>
              <layout:position layout:x="3099.117116194682" layout:y="4871.97208616926" layout:z="0" />
              <layout:dimensions layout:depth="1" layout:height="20" layout:width="20" />
            </layout:boundingBox>
          </layout:speciesGlyph>
          <layout:speciesGlyph layout:id="_260" layout:species="M_atp_c" sboTerm="SBO:0000247">
            <layout:boundingBox>
              <layout:position layout:x="3127.336897817654" layout:y="4901.264740862398" layout:z="0" />
              <layout:dimensions layout:depth="1" layout:height="20" layout:width="20" />
            </layout:boundingBox>
          </layout:speciesGlyph>
          <layout:speciesGlyph layout:id="_265" layout:species="M_pi_c" sboTerm="SBO:0000247">
            <layout:boundingBox>
              <layout:position layout:x="2690.0786257868995" layout:y="4554.082329173793" layout:z="0" />
              <layout:dimensions layout:depth="1" layout:height="20" layout:width="20" />
            </layout:boundingBox>
          </layout:speciesGlyph>
          <layout:speciesGlyph layout:id="_266" layout:species="M_adp_c" sboTerm="SBO:0000247">
            <layout:boundingBox>
              <layout:position layout:x="2607.7067398112144" layout:y="4607.793537605527" layout:z="0" />
              <layout:dimensions layout:depth="1" layout:height="20" layout:width="20" />
            </layout:boundingBox>
          </layout:speciesGlyph>
          <layout:speciesGlyph layout:id="_267" layout:species="M_h_c" sboTerm="SBO:0000247">
            <layout:boundingBox>
              <layout:position layout:x="2640.1873877221656" layout:y="4567.907862843735" layout:z="0" />
              <layout:dimensions layout:depth="1" layout:height="20" layout:width="20" />
            </layout:boundingBox>
          </layout:speciesGlyph>
          <layout:speciesGlyph layout:id="_268" layout:species="M_gln__L_c" sboTerm="SBO:0000247">
            <layout:boundingBox>
              <layout:position layout:x="2634.579789303472" layout:y="4708.297260091595" layout:z="0" />
              <layout:dimensions layout:depth="1" layout:height="30" layout:width="30" />
            </layout:boundingBox>
          </layout:speciesGlyph>
          <layout:speciesGlyph layout:id="_269" layout:species="M_atp_c" sboTerm="SBO:0000247">
            <layout:boundingBox>
              <layout:position layout:x="2844.6337289300495" layout:y="4565.610505416154" layout:z="0" />
              <layout:dimensions layout:depth="1" layout:height="20" layout:width="20" />
            </layout:boundingBox>
          </layout:speciesGlyph>
          <layout:speciesGlyph layout:id="_270" layout:species="M_nh4_c" sboTerm="SBO:0000247">
            <layout:boundingBox>
              <layout:position layout:x="2908.4048267673074" layout:y="4581.072715824471" layout:z="0" />
              <layout:dimensions layout:depth="1" layout:height="20" layout:width="20" />
            </layout:boundingBox>
          </layout:speciesGlyph>
          <layout:speciesGlyph layout:id="_275" layout:species="M_h2o_c" sboTerm="SBO:0000247">
            <layout:boundingBox>
              <layout:position layout:x="2698.9025076495577" layout:y="4816.168458675434" layout:z="0" />
              <layout:dimensions layout:depth="1" layout:height="20" layout:width="20" />
            </layout:boundingBox>
          </layout:speciesGlyph>
          <layout:speciesGlyph layout:id="_276" layout:species="M_nh4_c" sboTerm="SBO:0000247">
            <layout:boundingBox>
              <layout:position layout:x="2865.218815640333" layout:y="4830.708516895451" layout:z="0" />
              <layout:dimensions layout:depth="1" layout:height="20" layout:width="20" />
            </layout:boundingBox>
          </layout:speciesGlyph>
          <layout:speciesGlyph layout:id="_280" layout:species="M_ac_c" sboTerm="SBO:0000247">
            <layout:boundingBox>
              <layout:position layout:x="3182.8810721939963" layout:y="5107.349954097623" layout:z="0" />
              <layout:dimensions layout:depth="1" layout:height="20" layout:width="20" />
            </layout:boundingBox>
          </layout:speciesGlyph>
          <layout:speciesGlyph layout:id="_281" layout:species="M_nac_c" sboTerm="SBO:0000247">
            <layout:boundingBox>
              <layout:position layout:x="3235.4810795077506" layout:y="5264.498567636465" layout:z="0" />
              <layout:dimensions layout:depth="1" layout:height="30" layout:width="30" />
            </layout:boundingBox>
          </layout:speciesGlyph>
          <layout:speciesGlyph layout:id="_285" layout:species="M_h2o_c" sboTerm="SBO:0000247">
            <layout:boundingBox>
              <layout:position layout:x="2794.350351245305" layout:y="5172.920878150462" layout:z="0" />
              <layout:dimensions layout:depth="1" layout:height="20" layout:width="20" />
            </layout:boundingBox>
          </layout:speciesGlyph>
          <layout:speciesGlyph layout:id="_286" layout:species="M_ser__L_c" sboTerm="SBO:0000247">
            <layout:boundingBox>
              <layout:position layout:x="2581.2530079093212" layout:y="5121.761778789751" layout:z="0" />
              <layout:dimensions layout:depth="1" layout:height="30" layout:width="30" />
            </layout:boundingBox>
          </layout:speciesGlyph>
          <layout:speciesGlyph layout:id="_288" layout:species="M_thf_c" sboTerm="SBO:0000247">
            <layout:boundingBox>
              <layout:position layout:x="2631.343417816046" layout:y="5178.881593677424" layout:z="0" />
              <layout:dimensions layout:depth="1" layout:height="20" layout:width="20" />
            </layout:boundingBox>
          </layout:speciesGlyph>
          <layout:speciesGlyph layout:id="_292" layout:species="M_nadph_c" sboTerm="SBO:0000247">
            <layout:boundingBox>
              <layout:position layout:x="3122.7529469597193" layout:y="5649.927164431994" layout:z="0" />
              <layout:dimensions layout:depth="1" layout:height="20" layout:width="20" />
            </layout:boundingBox>
          </layout:speciesGlyph>
          <layout:speciesGlyph layout:id="_293" layout:species="M_gthox_c" sboTerm="SBO:0000247">
            <layout:boundingBox>
              <layout:position layout:x="2921.7696468289564" layout:y="5792.472346386898" layout:z="0" />
              <layout:dimensions layout:depth="1" layout:height="30" layout:width="30" />
            </layout:boundingBox>
          </layout:speciesGlyph>
          <layout:speciesGlyph layout:id="_294" layout:species="M_nadp_c" sboTerm="SBO:0000247">
            <layout:boundingBox>
              <layout:position layout:x="3127.5787116345355" layout:y="5460.519667381826" layout:z="0" />
              <layout:dimensions layout:depth="1" layout:height="20" layout:width="20" />
            </layout:boundingBox>
          </layout:speciesGlyph>
          <layout:speciesGlyph layout:id="_295" layout:species="M_h_c" sboTerm="SBO:0000247">
            <layout:boundingBox>
              <layout:position layout:x="3120.929955944508" layout:y="5682.019420761627" layout:z="0" />
              <layout:dimensions layout:depth="1" layout:height="20" layout:width="20" />
            </layout:boundingBox>
          </layout:speciesGlyph>
          <layout:speciesGlyph layout:id="_300" layout:species="M_h2o_c" sboTerm="SBO:0000247">
            <layout:boundingBox>
              <layout:position layout:x="2981.1863856055907" layout:y="5704.251715834577" layout:z="0" />
              <layout:dimensions layout:depth="1" layout:height="20" layout:width="20" />
            </layout:boundingBox>
          </layout:speciesGlyph>
          <layout:speciesGlyph layout:id="_301" layout:species="M_h2o2_c" sboTerm="SBO:0000247">
            <layout:boundingBox>
              <layout:position layout:x="2980.8269828899374" layout:y="5461.022132047649" layout:z="0" />
              <layout:dimensions layout:depth="1" layout:height="20" layout:width="20" />
            </layout:boundingBox>
          </layout:speciesGlyph>
          <layout:speciesGlyph layout:id="_302" layout:species="M_o2_c" sboTerm="SBO:0000247">
            <layout:boundingBox>
              <layout:position layout:x="3422.7388191223145" layout:y="2850.407684326172" layout:z="0" />
              <layout:dimensions layout:depth="1" layout:height="20" layout:width="20" />
            </layout:boundingBox>
          </layout:speciesGlyph>
          <layout:speciesGlyph layout:id="_306" layout:species="M_h2o_c" sboTerm="SBO:0000247">
            <layout:boundingBox>
              <layout:position layout:x="3381.932300567627" layout:y="2867.3695373535156" layout:z="0" />
              <layout:dimensions layout:depth="1" layout:height="20" layout:width="20" />
            </layout:boundingBox>
          </layout:speciesGlyph>
          <layout:speciesGlyph layout:id="_307" layout:species="M_h2o2_c" sboTerm="SBO:0000247">
            <layout:boundingBox>
              <layout:position layout:x="3602.1914558410645" layout:y="2973.6044006347656" layout:z="0" />
              <layout:dimensions layout:depth="1" layout:height="20" layout:width="20" />
            </layout:boundingBox>
          </layout:speciesGlyph>
          <layout:speciesGlyph layout:id="_308" layout:species="M_xan_c" sboTerm="SBO:0000247">
            <layout:boundingBox>
              <layout:position layout:x="3647.2708625793457" layout:y="2904.759796142578" layout:z="0" />
              <layout:dimensions layout:depth="1" layout:height="30" layout:width="30" />
            </layout:boundingBox>
          </layout:speciesGlyph>
          <layout:speciesGlyph layout:id="_321" layout:species="M_ppi_c" sboTerm="SBO:0000247">
            <layout:boundingBox>
              <layout:position layout:x="3364.7112617492676" layout:y="3150.6666564941406" layout:z="0" />
              <layout:dimensions layout:depth="1" layout:height="20" layout:width="20" />
            </layout:boundingBox>
          </layout:speciesGlyph>
          <layout:speciesGlyph layout:id="_322" layout:species="M_imp_c" sboTerm="SBO:0000247">
            <layout:boundingBox>
              <layout:position layout:x="3313.60591506958" layout:y="3205.0189208984375" layout:z="0" />
              <layout:dimensions layout:depth="1" layout:height="30" layout:width="30" />
            </layout:boundingBox>
          </layout:speciesGlyph>
          <layout:speciesGlyph layout:id="_323" layout:species="M_prpp_c" sboTerm="SBO:0000247">
            <layout:boundingBox>
              <layout:position layout:x="3272.5033984184265" layout:y="2969.456329345703" layout:z="0" />
              <layout:dimensions layout:depth="1" layout:height="20" layout:width="20" />
            </layout:boundingBox>
          </layout:speciesGlyph>
          <layout:speciesGlyph layout:id="_354" layout:species="M_nadh_c" sboTerm="SBO:0000247">
            <layout:boundingBox>
              <layout:position layout:x="3235.127155303955" layout:y="3473.551643371582" layout:z="0" />
              <layout:dimensions layout:depth="1" layout:height="20" layout:width="20" />
            </layout:boundingBox>
          </layout:speciesGlyph>
          <layout:speciesGlyph layout:id="_355" layout:species="M_nad_c" sboTerm="SBO:0000247">
            <layout:boundingBox>
              <layout:position layout:x="3281.7735176086426" layout:y="3287.1104431152344" layout:z="0" />
              <layout:dimensions layout:depth="1" layout:height="20" layout:width="20" />
            </layout:boundingBox>
          </layout:speciesGlyph>
          <layout:speciesGlyph layout:id="_356" layout:species="M_h_c" sboTerm="SBO:0000247">
            <layout:boundingBox>
              <layout:position layout:x="3253.932025909424" layout:y="3515.656219482422" layout:z="0" />
              <layout:dimensions layout:depth="1" layout:height="20" layout:width="20" />
            </layout:boundingBox>
          </layout:speciesGlyph>
          <layout:speciesGlyph layout:id="_357" layout:species="M_xmp_c" sboTerm="SBO:0000247">
            <layout:boundingBox>
              <layout:position layout:x="3313.346820831299" layout:y="3541.8513412475586" layout:z="0" />
              <layout:dimensions layout:depth="1" layout:height="30" layout:width="30" />
            </layout:boundingBox>
          </layout:speciesGlyph>
          <layout:speciesGlyph layout:id="_358" layout:species="M_h2o_c" sboTerm="SBO:0000247">
            <layout:boundingBox>
              <layout:position layout:x="3265.3589057922363" layout:y="3321.5525817871094" layout:z="0" />
              <layout:dimensions layout:depth="1" layout:height="20" layout:width="20" />
            </layout:boundingBox>
          </layout:speciesGlyph>
          <layout:speciesGlyph layout:id="_362" layout:species="M_h_c" sboTerm="SBO:0000247">
            <layout:boundingBox>
              <layout:position layout:x="3248.137897491455" layout:y="3843.901206970215" layout:z="0" />
              <layout:dimensions layout:depth="1" layout:height="20" layout:width="20" />
            </layout:boundingBox>
          </layout:speciesGlyph>
          <layout:speciesGlyph layout:id="_363" layout:species="M_h2o_c" sboTerm="SBO:0000247">
            <layout:boundingBox>
              <layout:position layout:x="3247.274066925049" layout:y="3590.7759017944336" layout:z="0" />
              <layout:dimensions layout:depth="1" layout:height="20" layout:width="20" />
            </layout:boundingBox>
          </layout:speciesGlyph>
          <layout:speciesGlyph layout:id="_364" layout:species="M_amp_c" sboTerm="SBO:0000247">
            <layout:boundingBox>
              <layout:position layout:x="3225.02827835083" layout:y="3812.724967956543" layout:z="0" />
              <layout:dimensions layout:depth="1" layout:height="20" layout:width="20" />
            </layout:boundingBox>
          </layout:speciesGlyph>
          <layout:speciesGlyph layout:id="_365" layout:species="M_gln__L_c" sboTerm="SBO:0000247">
            <layout:boundingBox>
              <layout:position layout:x="3273.074695587158" layout:y="3564.4076585769653" layout:z="0" />
              <layout:dimensions layout:depth="1" layout:height="20" layout:width="20" />
            </layout:boundingBox>
          </layout:speciesGlyph>
          <layout:speciesGlyph layout:id="_366" layout:species="M_ppi_c" sboTerm="SBO:0000247">
            <layout:boundingBox>
              <layout:position layout:x="3195.092670440674" layout:y="3742.2419204711914" layout:z="0" />
              <layout:dimensions layout:depth="1" layout:height="20" layout:width="20" />
            </layout:boundingBox>
          </layout:speciesGlyph>
          <layout:speciesGlyph layout:id="_367" layout:species="M_gmp_c" sboTerm="SBO:0000247">
            <layout:boundingBox>
              <layout:position layout:x="3309.920124053955" layout:y="3876.034339904785" layout:z="0" />
              <layout:dimensions layout:depth="1" layout:height="30" layout:width="30" />
            </layout:boundingBox>
          </layout:speciesGlyph>
          <layout:speciesGlyph layout:id="_368" layout:species="M_atp_c" sboTerm="SBO:0000247">
            <layout:boundingBox>
              <layout:position layout:x="3241.962787628174" layout:y="3623.817223548889" layout:z="0" />
              <layout:dimensions layout:depth="1" layout:height="20" layout:width="20" />
            </layout:boundingBox>
          </layout:speciesGlyph>
          <layout:speciesGlyph layout:id="_369" layout:species="M_glu__L_c" sboTerm="SBO:0000247">
            <layout:boundingBox>
              <layout:position layout:x="3203.9534797668457" layout:y="3781.6821060180664" layout:z="0" />
              <layout:dimensions layout:depth="1" layout:height="20" layout:width="20" />
            </layout:boundingBox>
          </layout:speciesGlyph>
          <layout:speciesGlyph layout:id="_381" layout:species="M_h_c" sboTerm="SBO:0000247">
            <layout:boundingBox>
              <layout:position layout:x="3484.576181108415" layout:y="3796.877628681951" layout:z="0" />
              <layout:dimensions layout:depth="1" layout:height="20" layout:width="20" />
            </layout:boundingBox>
          </layout:speciesGlyph>
          <layout:speciesGlyph layout:id="_382" layout:species="M_nadp_c" sboTerm="SBO:0000247">
            <layout:boundingBox>
              <layout:position layout:x="3493.5316992867606" layout:y="3256.227388684217" layout:z="0" />
              <layout:dimensions layout:depth="1" layout:height="20" layout:width="20" />
            </layout:boundingBox>
          </layout:speciesGlyph>
          <layout:speciesGlyph layout:id="_384" layout:species="M_nh4_c" sboTerm="SBO:0000247">
            <layout:boundingBox>
              <layout:position layout:x="3462.3537063639574" layout:y="3215.0493950251657" layout:z="0" />
              <layout:dimensions layout:depth="1" layout:height="20" layout:width="20" />
            </layout:boundingBox>
          </layout:speciesGlyph>
          <layout:speciesGlyph layout:id="_385" layout:species="M_nadph_c" sboTerm="SBO:0000247">
            <layout:boundingBox>
              <layout:position layout:x="3441.116904856867" layout:y="3837.0906197375652" layout:z="0" />
              <layout:dimensions layout:depth="1" layout:height="20" layout:width="20" />
            </layout:boundingBox>
          </layout:speciesGlyph>
          <layout:speciesGlyph layout:id="_389" layout:species="M_gdp_c" sboTerm="SBO:0000247">
            <layout:boundingBox>
              <layout:position layout:x="3609.920124053955" layout:y="3876.034339904785" layout:z="0" />
              <layout:dimensions layout:depth="1" layout:height="30" layout:width="30" />
            </layout:boundingBox>
          </layout:speciesGlyph>
          <layout:speciesGlyph layout:id="_390" layout:species="M_atp_c" sboTerm="SBO:0000247">
            <layout:boundingBox>
              <layout:position layout:x="3381.4140815734863" layout:y="3932.4384231567383" layout:z="0" />
              <layout:dimensions layout:depth="1" layout:height="20" layout:width="20" />
            </layout:boundingBox>
          </layout:speciesGlyph>
          <layout:speciesGlyph layout:id="_391" layout:species="M_adp_c" sboTerm="SBO:0000247">
            <layout:boundingBox>
              <layout:position layout:x="3559.0237007141113" layout:y="3932.4384231567383" layout:z="0" />
              <layout:dimensions layout:depth="1" layout:height="20" layout:width="20" />
            </layout:boundingBox>
          </layout:speciesGlyph>
          <layout:speciesGlyph layout:id="_395" layout:species="M_gtp_c" sboTerm="SBO:0000247">
            <layout:boundingBox>
              <layout:position layout:x="3909.920124053955" layout:y="3876.034339904785" layout:z="0" />
              <layout:dimensions layout:depth="1" layout:height="30" layout:width="30" />
            </layout:boundingBox>
          </layout:speciesGlyph>
          <layout:speciesGlyph layout:id="_396" layout:species="M_atp_c" sboTerm="SBO:0000247">
            <layout:boundingBox>
              <layout:position layout:x="3681.4140815734863" layout:y="3937.737205505371" layout:z="0" />
              <layout:dimensions layout:depth="1" layout:height="20" layout:width="20" />
            </layout:boundingBox>
          </layout:speciesGlyph>
          <layout:speciesGlyph layout:id="_397" layout:species="M_adp_c" sboTerm="SBO:0000247">
            <layout:boundingBox>
              <layout:position layout:x="3860.348346710205" layout:y="3940.386619567871" layout:z="0" />
              <layout:dimensions layout:depth="1" layout:height="20" layout:width="20" />
            </layout:boundingBox>
          </layout:speciesGlyph>
          <layout:speciesGlyph layout:id="_401" layout:species="M_ppi_c" sboTerm="SBO:0000247">
            <layout:boundingBox>
              <layout:position layout:x="4147.332843780518" layout:y="3823.937355041504" layout:z="0" />
              <layout:dimensions layout:depth="1" layout:height="20" layout:width="20" />
            </layout:boundingBox>
          </layout:speciesGlyph>
          <layout:speciesGlyph layout:id="_402" layout:species="M_35cgmp_c" sboTerm="SBO:0000247">
            <layout:boundingBox>
              <layout:position layout:x="4196.41402053833" layout:y="3878.424644470215" layout:z="0" />
              <layout:dimensions layout:depth="1" layout:height="30" layout:width="30" />
            </layout:boundingBox>
          </layout:speciesGlyph>
          <layout:speciesGlyph layout:id="_415" layout:species="M_o2_c" sboTerm="SBO:0000247">
            <layout:boundingBox>
              <layout:position layout:x="3782.88765335083" layout:y="2985.0084533691406" layout:z="0" />
              <layout:dimensions layout:depth="1" layout:height="20" layout:width="20" />
            </layout:boundingBox>
          </layout:speciesGlyph>
          <layout:speciesGlyph layout:id="_416" layout:species="M_h2o_c" sboTerm="SBO:0000247">
            <layout:boundingBox>
              <layout:position layout:x="3748.445514678955" layout:y="2984.201873779297" layout:z="0" />
              <layout:dimensions layout:depth="1" layout:height="20" layout:width="20" />
            </layout:boundingBox>
          </layout:speciesGlyph>
          <layout:speciesGlyph layout:id="_417" layout:species="M_h2o2_c" sboTerm="SBO:0000247">
            <layout:boundingBox>
              <layout:position layout:x="3984.4463081359863" layout:y="2983.9427795410156" layout:z="0" />
              <layout:dimensions layout:depth="1" layout:height="20" layout:width="20" />
            </layout:boundingBox>
          </layout:speciesGlyph>
          <layout:speciesGlyph layout:id="_418" layout:species="M_urate_c" sboTerm="SBO:0000247">
            <layout:boundingBox>
              <layout:position layout:x="4119.164081573486" layout:y="2908.474822998047" layout:z="0" />
              <layout:dimensions layout:depth="1" layout:height="30" layout:width="30" />
            </layout:boundingBox>
          </layout:speciesGlyph>
          <layout:speciesGlyph layout:id="_477" layout:species="M_amp_c" sboTerm="SBO:0000247">
            <layout:boundingBox>
              <layout:position layout:x="3350.42223669118" layout:y="2450.6868208133737" layout:z="0" />
              <layout:dimensions layout:depth="1" layout:height="20" layout:width="20" />
            </layout:boundingBox>
          </layout:speciesGlyph>
          <layout:speciesGlyph layout:id="_478" layout:species="M_atp_c" sboTerm="SBO:0000247">
            <layout:boundingBox>
              <layout:position layout:x="3213.200761945238" layout:y="2596.49719231514" layout:z="0" />
              <layout:dimensions layout:depth="1" layout:height="20" layout:width="20" />
            </layout:boundingBox>
          </layout:speciesGlyph>
          <layout:speciesGlyph layout:id="_479" layout:species="M_prpp_c" sboTerm="SBO:0000247">
            <layout:boundingBox>
              <layout:position layout:x="3307.702266950172" layout:y="2393.5944963357797" layout:z="0" />
              <layout:dimensions layout:depth="1" layout:height="30" layout:width="30" />
            </layout:boundingBox>
          </layout:speciesGlyph>
          <layout:speciesGlyph layout:id="_480" layout:species="M_h_c" sboTerm="SBO:0000247">
            <layout:boundingBox>
              <layout:position layout:x="3335.3658142369004" layout:y="2480.470513164855" layout:z="0" />
              <layout:dimensions layout:depth="1" layout:height="20" layout:width="20" />
            </layout:boundingBox>
          </layout:speciesGlyph>
          <layout:speciesGlyph layout:id="_484" layout:species="M_ppi_c" sboTerm="SBO:0000247">
            <layout:boundingBox>
              <layout:position layout:x="3674.869716901344" layout:y="2361.5585771463266" layout:z="0" />
              <layout:dimensions layout:depth="1" layout:height="20" layout:width="20" />
            </layout:boundingBox>
          </layout:speciesGlyph>
          <layout:speciesGlyph layout:id="_485" layout:species="M_ade_c" sboTerm="SBO:0000247">
            <layout:boundingBox>
              <layout:position layout:x="3375.188367385429" layout:y="2329.4948259256234" layout:z="0" />
              <layout:dimensions layout:depth="1" layout:height="20" layout:width="20" />
            </layout:boundingBox>
          </layout:speciesGlyph>
          <layout:speciesGlyph layout:id="_486" layout:species="M_amp_c" sboTerm="SBO:0000247">
            <layout:boundingBox>
              <layout:position layout:x="3821.662945050758" layout:y="2517.6107469461313" layout:z="0" />
              <layout:dimensions layout:depth="1" layout:height="30" layout:width="30" />
            </layout:boundingBox>
          </layout:speciesGlyph>
          <layout:speciesGlyph layout:id="_490" layout:species="M_h2o_c" sboTerm="SBO:0000247">
            <layout:boundingBox>
              <layout:position layout:x="3735.077190656227" layout:y="2583.7741380594125" layout:z="0" />
              <layout:dimensions layout:depth="1" layout:height="20" layout:width="20" />
            </layout:boundingBox>
          </layout:speciesGlyph>
          <layout:speciesGlyph layout:id="_491" layout:species="M_imp_c" sboTerm="SBO:0000247">
            <layout:boundingBox>
              <layout:position layout:x="3549.4398920722424" layout:y="2517.6107469461313" layout:z="0" />
              <layout:dimensions layout:depth="1" layout:height="30" layout:width="30" />
            </layout:boundingBox>
          </layout:speciesGlyph>
          <layout:speciesGlyph layout:id="_492" layout:species="M_h_c" sboTerm="SBO:0000247">
            <layout:boundingBox>
              <layout:position layout:x="3764.176861066383" layout:y="2569.9097200296274" layout:z="0" />
              <layout:dimensions layout:depth="1" layout:height="20" layout:width="20" />
            </layout:boundingBox>
          </layout:speciesGlyph>
          <layout:speciesGlyph layout:id="_493" layout:species="M_nh4_c" sboTerm="SBO:0000247">
            <layout:boundingBox>
              <layout:position layout:x="3595.0283472724377" layout:y="2583.2547822854867" layout:z="0" />
              <layout:dimensions layout:depth="1" layout:height="20" layout:width="20" />
            </layout:boundingBox>
          </layout:speciesGlyph>
          <layout:speciesGlyph layout:id="_497" layout:species="M_pi_c" sboTerm="SBO:0000247">
            <layout:boundingBox>
              <layout:position layout:x="3500.0977909751355" layout:y="2728.87814578036" layout:z="0" />
              <layout:dimensions layout:depth="1" layout:height="20" layout:width="20" />
            </layout:boundingBox>
          </layout:speciesGlyph>
          <layout:speciesGlyph layout:id="_498" layout:species="M_h2o_c" sboTerm="SBO:0000247">
            <layout:boundingBox>
              <layout:position layout:x="3512.4317610450207" layout:y="2590.3876939676156" layout:z="0" />
              <layout:dimensions layout:depth="1" layout:height="20" layout:width="20" />
            </layout:boundingBox>
          </layout:speciesGlyph>
          <layout:speciesGlyph layout:id="_499" layout:species="M_ins_c" sboTerm="SBO:0000247">
            <layout:boundingBox>
              <layout:position layout:x="3547.11310984568" layout:y="2774.965323056971" layout:z="0" />
              <layout:dimensions layout:depth="1" layout:height="30" layout:width="30" />
            </layout:boundingBox>
          </layout:speciesGlyph>
          <layout:speciesGlyph layout:id="_509" layout:species="M_pi_c" sboTerm="SBO:0000247">
            <layout:boundingBox>
              <layout:position layout:x="3496.2405588813244" layout:y="2839.8060060403695" layout:z="0" />
              <layout:dimensions layout:depth="1" layout:height="20" layout:width="20" />
            </layout:boundingBox>
          </layout:speciesGlyph>
          <layout:speciesGlyph layout:id="_510" layout:species="M_r1p_c" sboTerm="SBO:0000247">
            <layout:boundingBox>
              <layout:position layout:x="3247.11310984568" layout:y="2774.965323056971" layout:z="0" />
              <layout:dimensions layout:depth="1" layout:height="30" layout:width="30" />
            </layout:boundingBox>
          </layout:speciesGlyph>
          <layout:speciesGlyph layout:id="_511" layout:species="M_hxan_c" sboTerm="SBO:0000247">
            <layout:boundingBox>
              <layout:position layout:x="3312.2446367927014" layout:y="2899.618872251307" layout:z="0" />
              <layout:dimensions layout:depth="1" layout:height="30" layout:width="30" />
            </layout:boundingBox>
          </layout:speciesGlyph>
          <layout:speciesGlyph layout:id="_519" layout:species="M_h2o_c" sboTerm="SBO:0000247">
            <layout:boundingBox>
              <layout:position layout:x="3770.1049311347424" layout:y="2856.6826158426156" layout:z="0" />
              <layout:dimensions layout:depth="1" layout:height="20" layout:width="20" />
            </layout:boundingBox>
          </layout:speciesGlyph>
          <layout:speciesGlyph layout:id="_520" layout:species="M_h_c" sboTerm="SBO:0000247">
            <layout:boundingBox>
              <layout:position layout:x="3796.240581769508" layout:y="2837.845991697108" layout:z="0" />
              <layout:dimensions layout:depth="1" layout:height="20" layout:width="20" />
            </layout:boundingBox>
          </layout:speciesGlyph>
          <layout:speciesGlyph layout:id="_521" layout:species="M_adn_c" sboTerm="SBO:0000247">
            <layout:boundingBox>
              <layout:position layout:x="3822.985637921852" layout:y="2776.6066728494516" layout:z="0" />
              <layout:dimensions layout:depth="1" layout:height="30" layout:width="30" />
            </layout:boundingBox>
          </layout:speciesGlyph>
          <layout:speciesGlyph layout:id="_522" layout:species="M_nh4_c" sboTerm="SBO:0000247">
            <layout:boundingBox>
              <layout:position layout:x="3610.6310846991955" layout:y="2844.4595628641" layout:z="0" />
              <layout:dimensions layout:depth="1" layout:height="20" layout:width="20" />
            </layout:boundingBox>
          </layout:speciesGlyph>
          <layout:speciesGlyph layout:id="_526" layout:species="M_pi_c" sboTerm="SBO:0000247">
            <layout:boundingBox>
              <layout:position layout:x="3891.157116193336" layout:y="2729.702265348231" layout:z="0" />
              <layout:dimensions layout:depth="1" layout:height="20" layout:width="20" />
            </layout:boundingBox>
          </layout:speciesGlyph>
          <layout:speciesGlyph layout:id="_527" layout:species="M_h2o_c" sboTerm="SBO:0000247">
            <layout:boundingBox>
              <layout:position layout:x="3872.957805890602" layout:y="2558.323950376307" layout:z="0" />
              <layout:dimensions layout:depth="1" layout:height="20" layout:width="20" />
            </layout:boundingBox>
          </layout:speciesGlyph>
          <layout:speciesGlyph layout:id="_533" layout:species="M_atp_c" sboTerm="SBO:0000247">
            <layout:boundingBox>
              <layout:position layout:x="4011.414602857968" layout:y="2747.7888658775432" layout:z="0" />
              <layout:dimensions layout:depth="1" layout:height="20" layout:width="20" />
            </layout:boundingBox>
          </layout:speciesGlyph>
          <layout:speciesGlyph layout:id="_534" layout:species="M_adp_c" sboTerm="SBO:0000247">
            <layout:boundingBox>
              <layout:position layout:x="3972.492526673146" layout:y="2522.79418125576" layout:z="0" />
              <layout:dimensions layout:depth="1" layout:height="20" layout:width="20" />
            </layout:boundingBox>
          </layout:speciesGlyph>
          <layout:speciesGlyph layout:id="_535" layout:species="M_h_c" sboTerm="SBO:0000247">
            <layout:boundingBox>
              <layout:position layout:x="4010.8330435667312" layout:y="2527.62618175021" layout:z="0" />
              <layout:dimensions layout:depth="1" layout:height="20" layout:width="20" />
            </layout:boundingBox>
          </layout:speciesGlyph>
          <layout:speciesGlyph layout:id="_539" layout:species="M_ppi_c" sboTerm="SBO:0000247">
            <layout:boundingBox>
              <layout:position layout:x="3212.529514312744" layout:y="3950.9761123657227" layout:z="0" />
              <layout:dimensions layout:depth="1" layout:height="20" layout:width="20" />
            </layout:boundingBox>
          </layout:speciesGlyph>
          <layout:speciesGlyph layout:id="_540" layout:species="M_prpp_c" sboTerm="SBO:0000247">
            <layout:boundingBox>
              <layout:position layout:x="3075.013324737549" layout:y="3946.630531311035" layout:z="0" />
              <layout:dimensions layout:depth="1" layout:height="20" layout:width="20" />
            </layout:boundingBox>
          </layout:speciesGlyph>
          <layout:speciesGlyph layout:id="_541" layout:species="M_gua_c" sboTerm="SBO:0000247">
            <layout:boundingBox>
              <layout:position layout:x="3004.1348457336426" layout:y="3875.531898498535" layout:z="0" />
              <layout:dimensions layout:depth="1" layout:height="30" layout:width="30" />
            </layout:boundingBox>
          </layout:speciesGlyph>
          <layout:speciesGlyph layout:id="_545" layout:species="M_pyr_c" sboTerm="SBO:0000247">
            <layout:boundingBox>
              <layout:position layout:x="2369.270034790039" layout:y="4199.426177978516" layout:z="0" />
              <layout:dimensions layout:depth="1" layout:height="30" layout:width="30" />
            </layout:boundingBox>
          </layout:speciesGlyph>
          <layout:speciesGlyph layout:id="_546" layout:species="M_atp_c" sboTerm="SBO:0000247">
            <layout:boundingBox>
              <layout:position layout:x="2309.5664825439453" layout:y="4132.210845947266" layout:z="0" />
              <layout:dimensions layout:depth="1" layout:height="20" layout:width="20" />
            </layout:boundingBox>
          </layout:speciesGlyph>
          <layout:speciesGlyph layout:id="_547" layout:species="M_adp_c" sboTerm="SBO:0000247">
            <layout:boundingBox>
              <layout:position layout:x="2107.3062896728516" layout:y="4140.931793212891" layout:z="0" />
              <layout:dimensions layout:depth="1" layout:height="20" layout:width="20" />
            </layout:boundingBox>
          </layout:speciesGlyph>
          <layout:speciesGlyph layout:id="_548" layout:species="M_h_c" sboTerm="SBO:0000247">
            <layout:boundingBox>
              <layout:position layout:x="2061.8770904541016" layout:y="4150.977081298828" layout:z="0" />
              <layout:dimensions layout:depth="1" layout:height="20" layout:width="20" />
            </layout:boundingBox>
          </layout:speciesGlyph>
          <layout:speciesGlyph layout:id="_552" layout:species="M_nadh_c" sboTerm="SBO:0000247">
            <layout:boundingBox>
              <layout:position layout:x="2430.252471923828" layout:y="4136.069122314453" layout:z="0" />
              <layout:dimensions layout:depth="1" layout:height="20" layout:width="20" />
            </layout:boundingBox>
          </layout:speciesGlyph>
          <layout:speciesGlyph layout:id="_553" layout:species="M_lac__L_c" sboTerm="SBO:0000247">
            <layout:boundingBox>
              <layout:position layout:x="2669.270034790039" layout:y="4199.426177978516" layout:z="0" />
              <layout:dimensions layout:depth="1" layout:height="30" layout:width="30" />
            </layout:boundingBox>
          </layout:speciesGlyph>
          <layout:speciesGlyph layout:id="_554" layout:species="M_nad_c" sboTerm="SBO:0000247">
            <layout:boundingBox>
              <layout:position layout:x="2628.9976959228516" layout:y="4147.730377197266" layout:z="0" />
              <layout:dimensions layout:depth="1" layout:height="20" layout:width="20" />
            </layout:boundingBox>
          </layout:speciesGlyph>
          <layout:speciesGlyph layout:id="_555" layout:species="M_h_c" sboTerm="SBO:0000247">
            <layout:boundingBox>
              <layout:position layout:x="2471.3873443603516" layout:y="4135.464019775391" layout:z="0" />
              <layout:dimensions layout:depth="1" layout:height="20" layout:width="20" />
            </layout:boundingBox>
          </layout:speciesGlyph>
          <layout:speciesGlyph layout:id="_559" layout:species="M_pi_c" sboTerm="SBO:0000247">
            <layout:boundingBox>
              <layout:position layout:x="3378.334442138672" layout:y="4155.901161193848" layout:z="0" />
              <layout:dimensions layout:depth="1" layout:height="20" layout:width="20" />
            </layout:boundingBox>
          </layout:speciesGlyph>
          <layout:speciesGlyph layout:id="_560" layout:species="M_h2o_c" sboTerm="SBO:0000247">
            <layout:boundingBox>
              <layout:position layout:x="3355.913173675537" layout:y="3977.310707092285" layout:z="0" />
              <layout:dimensions layout:depth="1" layout:height="20" layout:width="20" />
            </layout:boundingBox>
          </layout:speciesGlyph>
          <layout:speciesGlyph layout:id="_561" layout:species="M_gsn_c" sboTerm="SBO:0000247">
            <layout:boundingBox>
              <layout:position layout:x="3307.7833395004272" layout:y="4187.82755279541" layout:z="0" />
              <layout:dimensions layout:depth="1" layout:height="30" layout:width="30" />
            </layout:boundingBox>
          </layout:speciesGlyph>
          <layout:speciesGlyph layout:id="_565" layout:species="M_pi_c" sboTerm="SBO:0000247">
            <layout:boundingBox>
              <layout:position layout:x="3168.759092637426" layout:y="4225.4716355065675" layout:z="0" />
              <layout:dimensions layout:depth="1" layout:height="20" layout:width="20" />
            </layout:boundingBox>
          </layout:speciesGlyph>
          <layout:speciesGlyph layout:id="_567" layout:species="M_r1p_c" sboTerm="SBO:0000247">
            <layout:boundingBox>
              <layout:position layout:x="3005.651866992861" layout:y="4049.139697106468" layout:z="0" />
              <layout:dimensions layout:depth="1" layout:height="20" layout:width="20" />
            </layout:boundingBox>
          </layout:speciesGlyph>
          <layout:speciesGlyph layout:id="_578" layout:species="M_sbt__D_c" sboTerm="SBO:0000247">
            <layout:boundingBox>
              <layout:position layout:x="1770.3293951810704" layout:y="2081.0947432824455" layout:z="0" />
              <layout:dimensions layout:depth="1" layout:height="30" layout:width="30" />
            </layout:boundingBox>
          </layout:speciesGlyph>
          <layout:speciesGlyph layout:id="_579" layout:species="M_h_c" sboTerm="SBO:0000247">
            <layout:boundingBox>
              <layout:position layout:x="1734.0178717435704" layout:y="2386.7519088097893" layout:z="0" />
              <layout:dimensions layout:depth="1" layout:height="20" layout:width="20" />
            </layout:boundingBox>
          </layout:speciesGlyph>
          <layout:speciesGlyph layout:id="_580" layout:species="M_nad_c" sboTerm="SBO:0000247">
            <layout:boundingBox>
              <layout:position layout:x="1738.3983649076329" layout:y="2169.3802047082268" layout:z="0" />
              <layout:dimensions layout:depth="1" layout:height="20" layout:width="20" />
            </layout:boundingBox>
          </layout:speciesGlyph>
          <layout:speciesGlyph layout:id="_581" layout:species="M_nadh_c" sboTerm="SBO:0000247">
            <layout:boundingBox>
              <layout:position layout:x="1814.0178717435704" layout:y="2386.7519088097893" layout:z="0" />
              <layout:dimensions layout:depth="1" layout:height="20" layout:width="20" />
            </layout:boundingBox>
          </layout:speciesGlyph>
          <layout:speciesGlyph layout:id="_592" layout:species="M_man6p_c" sboTerm="SBO:0000247">
            <layout:boundingBox>
              <layout:position layout:x="1766.7186850964472" layout:y="2679.2158954187876" layout:z="0" />
              <layout:dimensions layout:depth="1" layout:height="30" layout:width="30" />
            </layout:boundingBox>
          </layout:speciesGlyph>
          <layout:speciesGlyph layout:id="_603" layout:species="M_man_c" sboTerm="SBO:0000247">
            <layout:boundingBox>
              <layout:position layout:x="1466.7186850964472" layout:y="2679.2158954187876" layout:z="0" />
              <layout:dimensions layout:depth="1" layout:height="30" layout:width="30" />
            </layout:boundingBox>
          </layout:speciesGlyph>
          <layout:speciesGlyph layout:id="_604" layout:species="M_h_c" sboTerm="SBO:0000247">
            <layout:boundingBox>
              <layout:position layout:x="1714.1967734753534" layout:y="2747.870497469569" layout:z="0" />
              <layout:dimensions layout:depth="1" layout:height="20" layout:width="20" />
            </layout:boundingBox>
          </layout:speciesGlyph>
          <layout:speciesGlyph layout:id="_605" layout:species="M_atp_c" sboTerm="SBO:0000247">
            <layout:boundingBox>
              <layout:position layout:x="1522.2318686901972" layout:y="2732.976858858729" layout:z="0" />
              <layout:dimensions layout:depth="1" layout:height="20" layout:width="20" />
            </layout:boundingBox>
          </layout:speciesGlyph>
          <layout:speciesGlyph layout:id="_606" layout:species="M_adp_c" sboTerm="SBO:0000247">
            <layout:boundingBox>
              <layout:position layout:x="1680.0289878308222" layout:y="2761.612781290675" layout:z="0" />
              <layout:dimensions layout:depth="1" layout:height="20" layout:width="20" />
            </layout:boundingBox>
          </layout:speciesGlyph>
          <layout:speciesGlyph layout:id="_610" layout:species="M_fru_e" sboTerm="SBO:0000247">
            <layout:boundingBox>
              <layout:position layout:x="969.1011847318516" layout:y="2424.3574710198723" layout:z="0" />
              <layout:dimensions layout:depth="1" layout:height="30" layout:width="30" />
            </layout:boundingBox>
          </layout:speciesGlyph>
          <layout:speciesGlyph layout:id="_614" layout:species="M_man_e" sboTerm="SBO:0000247">
            <layout:boundingBox>
              <layout:position layout:x="888.1034507214472" layout:y="2677.6746017977243" layout:z="0" />
              <layout:dimensions layout:depth="1" layout:height="30" layout:width="30" />
            </layout:boundingBox>
          </layout:speciesGlyph>
          <layout:speciesGlyph layout:id="_631" layout:species="M_h2o_c" sboTerm="SBO:0000247">
            <layout:boundingBox>
              <layout:position layout:x="1736.8575614993872" layout:y="2876.647226757169" layout:z="0" />
              <layout:dimensions layout:depth="1" layout:height="20" layout:width="20" />
            </layout:boundingBox>
          </layout:speciesGlyph>
          <layout:speciesGlyph layout:id="_632" layout:species="M_gam6p_c" sboTerm="SBO:0000247">
            <layout:boundingBox>
              <layout:position layout:x="1721.67789129743" layout:y="2929.7965517018674" layout:z="0" />
              <layout:dimensions layout:depth="1" layout:height="30" layout:width="30" />
            </layout:boundingBox>
          </layout:speciesGlyph>
          <layout:speciesGlyph layout:id="_633" layout:species="M_nh4_c" sboTerm="SBO:0000247">
            <layout:boundingBox>
              <layout:position layout:x="1914.3719305484651" layout:y="2715.8126851447223" layout:z="0" />
              <layout:dimensions layout:depth="1" layout:height="20" layout:width="20" />
            </layout:boundingBox>
          </layout:speciesGlyph>
          <layout:speciesGlyph layout:id="_648" layout:species="M_gam_c" sboTerm="SBO:0000247">
            <layout:boundingBox>
              <layout:position layout:x="1421.67789129743" layout:y="2929.7965517018674" layout:z="0" />
              <layout:dimensions layout:depth="1" layout:height="30" layout:width="30" />
            </layout:boundingBox>
          </layout:speciesGlyph>
          <layout:speciesGlyph layout:id="_649" layout:species="M_atp_c" sboTerm="SBO:0000247">
            <layout:boundingBox>
              <layout:position layout:x="1480.0112653208676" layout:y="2997.9076662038206" layout:z="0" />
              <layout:dimensions layout:depth="1" layout:height="20" layout:width="20" />
            </layout:boundingBox>
          </layout:speciesGlyph>
          <layout:speciesGlyph layout:id="_650" layout:species="M_adp_c" sboTerm="SBO:0000247">
            <layout:boundingBox>
              <layout:position layout:x="1659.1222882700863" layout:y="3010.352093694055" layout:z="0" />
              <layout:dimensions layout:depth="1" layout:height="20" layout:width="20" />
            </layout:boundingBox>
          </layout:speciesGlyph>
          <layout:speciesGlyph layout:id="_651" layout:species="M_h_c" sboTerm="SBO:0000247">
            <layout:boundingBox>
              <layout:position layout:x="1670.67789129743" layout:y="2874.352108952844" layout:z="0" />
              <layout:dimensions layout:depth="1" layout:height="20" layout:width="20" />
            </layout:boundingBox>
          </layout:speciesGlyph>
          <layout:speciesGlyph layout:id="_655" layout:species="M_gam_e" sboTerm="SBO:0000247">
            <layout:boundingBox>
              <layout:position layout:x="839.2139020396176" layout:y="2853.3969717000364" layout:z="0" />
              <layout:dimensions layout:depth="1" layout:height="30" layout:width="30" />
            </layout:boundingBox>
          </layout:speciesGlyph>
          <layout:speciesGlyph layout:id="_661" layout:species="M_nadp_c" sboTerm="SBO:0000247">
            <layout:boundingBox>
              <layout:position layout:x="2727.077177657846" layout:y="4978.841399236586" layout:z="0" />
              <layout:dimensions layout:depth="1" layout:height="20" layout:width="20" />
            </layout:boundingBox>
          </layout:speciesGlyph>
          <layout:speciesGlyph layout:id="_665" layout:species="M_nadph_c" sboTerm="SBO:0000247">
            <layout:boundingBox>
              <layout:position layout:x="2480.457753351534" layout:y="4953.852288937986" layout:z="0" />
              <layout:dimensions layout:depth="1" layout:height="20" layout:width="20" />
            </layout:boundingBox>
          </layout:speciesGlyph>
          <layout:speciesGlyph layout:id="_666" layout:species="M_mlthf_c" sboTerm="SBO:0000247">
            <layout:boundingBox>
              <layout:position layout:x="2792.955420724009" layout:y="5057.4342148393425" layout:z="0" />
              <layout:dimensions layout:depth="1" layout:height="30" layout:width="30" />
            </layout:boundingBox>
          </layout:speciesGlyph>
          <layout:speciesGlyph layout:id="_667" layout:species="M_methf_c" sboTerm="SBO:0000247">
            <layout:boundingBox>
              <layout:position layout:x="2415.3555460712696" layout:y="4997.9299696305025" layout:z="0" />
              <layout:dimensions layout:depth="1" layout:height="30" layout:width="30" />
            </layout:boundingBox>
          </layout:speciesGlyph>
          <layout:speciesGlyph layout:id="_673" layout:species="M_10fthf_c" sboTerm="SBO:0000247">
            <layout:boundingBox>
              <layout:position layout:x="2313.4720125198364" layout:y="5288.822937011719" layout:z="0" />
              <layout:dimensions layout:depth="1" layout:height="30" layout:width="30" />
            </layout:boundingBox>
          </layout:speciesGlyph>
          <layout:speciesGlyph layout:id="_677" layout:species="M_h_c" sboTerm="SBO:0000247">
            <layout:boundingBox>
              <layout:position layout:x="2435.900845527649" layout:y="5549.898620605469" layout:z="0" />
              <layout:dimensions layout:depth="1" layout:height="20" layout:width="20" />
            </layout:boundingBox>
          </layout:speciesGlyph>
          <layout:speciesGlyph layout:id="_678" layout:species="M_nadp_c" sboTerm="SBO:0000247">
            <layout:boundingBox>
              <layout:position layout:x="2424.84695148468" layout:y="5329.840270996094" layout:z="0" />
              <layout:dimensions layout:depth="1" layout:height="20" layout:width="20" />
            </layout:boundingBox>
          </layout:speciesGlyph>
          <layout:speciesGlyph layout:id="_679" layout:species="M_h2o_c" sboTerm="SBO:0000247">
            <layout:boundingBox>
              <layout:position layout:x="2440.084988594055" layout:y="5356.480407714844" layout:z="0" />
              <layout:dimensions layout:depth="1" layout:height="20" layout:width="20" />
            </layout:boundingBox>
          </layout:speciesGlyph>
          <layout:speciesGlyph layout:id="_680" layout:species="M_co2_c" sboTerm="SBO:0000247">
            <layout:boundingBox>
              <layout:position layout:x="2441.703854560852" layout:y="5517.887878417969" layout:z="0" />
              <layout:dimensions layout:depth="1" layout:height="20" layout:width="20" />
            </layout:boundingBox>
          </layout:speciesGlyph>
          <layout:speciesGlyph layout:id="_681" layout:species="M_thf_c" sboTerm="SBO:0000247">
            <layout:boundingBox>
              <layout:position layout:x="2300.777798652649" layout:y="5579.459167480469" layout:z="0" />
              <layout:dimensions layout:depth="1" layout:height="30" layout:width="30" />
            </layout:boundingBox>
          </layout:speciesGlyph>
          <layout:speciesGlyph layout:id="_682" layout:species="M_nadph_c" sboTerm="SBO:0000247">
            <layout:boundingBox>
              <layout:position layout:x="2405.1263856887817" layout:y="5562.279479980469" layout:z="0" />
              <layout:dimensions layout:depth="1" layout:height="20" layout:width="20" />
            </layout:boundingBox>
          </layout:speciesGlyph>
          <layout:speciesGlyph layout:id="_686" layout:species="M_pi_c" sboTerm="SBO:0000247">
            <layout:boundingBox>
              <layout:position layout:x="2195.701310939113" layout:y="5297.816645751525" layout:z="0" />
              <layout:dimensions layout:depth="1" layout:height="20" layout:width="20" />
            </layout:boundingBox>
          </layout:speciesGlyph>
          <layout:speciesGlyph layout:id="_687" layout:species="M_adp_c" sboTerm="SBO:0000247">
            <layout:boundingBox>
              <layout:position layout:x="2186.3655633286353" layout:y="5331.329923443441" layout:z="0" />
              <layout:dimensions layout:depth="1" layout:height="20" layout:width="20" />
            </layout:boundingBox>
          </layout:speciesGlyph>
          <layout:speciesGlyph layout:id="_688" layout:species="M_for_c" sboTerm="SBO:0000247">
            <layout:boundingBox>
              <layout:position layout:x="2120.1551137858883" layout:y="5505.657945210305" layout:z="0" />
              <layout:dimensions layout:depth="1" layout:height="30" layout:width="30" />
            </layout:boundingBox>
          </layout:speciesGlyph>
          <layout:speciesGlyph layout:id="_689" layout:species="M_atp_c" sboTerm="SBO:0000247">
            <layout:boundingBox>
              <layout:position layout:x="2212.265097664356" layout:y="5546.796040143464" layout:z="0" />
              <layout:dimensions layout:depth="1" layout:height="20" layout:width="20" />
            </layout:boundingBox>
          </layout:speciesGlyph>
          <layout:speciesGlyph layout:id="_708" layout:species="M_dhmtp_c" sboTerm="SBO:0000247">
            <layout:boundingBox>
              <layout:position layout:x="1839.1033483439937" layout:y="5500.206285054055" layout:z="0" />
              <layout:dimensions layout:depth="1" layout:height="30" layout:width="30" />
            </layout:boundingBox>
          </layout:speciesGlyph>
          <layout:speciesGlyph layout:id="_714" layout:species="M_pi_c" sboTerm="SBO:0000247">
            <layout:boundingBox>
              <layout:position layout:x="1793.4792028361812" layout:y="5557.158433491555" layout:z="0" />
              <layout:dimensions layout:depth="1" layout:height="20" layout:width="20" />
            </layout:boundingBox>
          </layout:speciesGlyph>
          <layout:speciesGlyph layout:id="_715" layout:species="M_h2o_c" sboTerm="SBO:0000247">
            <layout:boundingBox>
              <layout:position layout:x="1625.1120763713375" layout:y="5558.326890522805" layout:z="0" />
              <layout:dimensions layout:depth="1" layout:height="20" layout:width="20" />
            </layout:boundingBox>
          </layout:speciesGlyph>
          <layout:speciesGlyph layout:id="_716" layout:species="M_dkmpp_c" sboTerm="SBO:0000247">
            <layout:boundingBox>
              <layout:position layout:x="1559.1831518107906" layout:y="5497.70994716343" layout:z="0" />
              <layout:dimensions layout:depth="1" layout:height="30" layout:width="30" />
            </layout:boundingBox>
          </layout:speciesGlyph>
          <layout:speciesGlyph layout:id="_720" layout:species="M_h2o_c" sboTerm="SBO:0000247">
            <layout:boundingBox>
              <layout:position layout:x="1512.2310644084469" layout:y="5562.630113179055" layout:z="0" />
              <layout:dimensions layout:depth="1" layout:height="20" layout:width="20" />
            </layout:boundingBox>
          </layout:speciesGlyph>
          <layout:speciesGlyph layout:id="_721" layout:species="M_5mdru1p_c" sboTerm="SBO:0000247">
            <layout:boundingBox>
              <layout:position layout:x="1259.1831518107906" layout:y="5497.70994716343" layout:z="0" />
              <layout:dimensions layout:depth="1" layout:height="30" layout:width="30" />
            </layout:boundingBox>
          </layout:speciesGlyph>
          <layout:speciesGlyph layout:id="_725" layout:species="M_5mdr1p_c" sboTerm="SBO:0000247">
            <layout:boundingBox>
              <layout:position layout:x="1257.2209936076656" layout:y="5775.966538960305" layout:z="0" />
              <layout:dimensions layout:depth="1" layout:height="30" layout:width="30" />
            </layout:boundingBox>
          </layout:speciesGlyph>
          <layout:speciesGlyph layout:id="_735" layout:species="M_spmd_c" sboTerm="SBO:0000247">
            <layout:boundingBox>
              <layout:position layout:x="1324.2278419080053" layout:y="6230.01998833356" layout:z="0" />
              <layout:dimensions layout:depth="1" layout:height="20" layout:width="20" />
            </layout:boundingBox>
          </layout:speciesGlyph>
          <layout:speciesGlyph layout:id="_736" layout:species="M_ametam_c" sboTerm="SBO:0000247">
            <layout:boundingBox>
              <layout:position layout:x="1580.6637898278068" layout:y="6114.164510085337" layout:z="0" />
              <layout:dimensions layout:depth="1" layout:height="30" layout:width="30" />
            </layout:boundingBox>
          </layout:speciesGlyph>
          <layout:speciesGlyph layout:id="_737" layout:species="M_ptrc_c" sboTerm="SBO:0000247">
            <layout:boundingBox>
              <layout:position layout:x="1562.7792565692612" layout:y="6206.630555593198" layout:z="0" />
              <layout:dimensions layout:depth="1" layout:height="20" layout:width="20" />
            </layout:boundingBox>
          </layout:speciesGlyph>
          <layout:speciesGlyph layout:id="_738" layout:species="M_h_c" sboTerm="SBO:0000247">
            <layout:boundingBox>
              <layout:position layout:x="1279.8137592922758" layout:y="6204.166571129168" layout:z="0" />
              <layout:dimensions layout:depth="1" layout:height="20" layout:width="20" />
            </layout:boundingBox>
          </layout:speciesGlyph>
          <layout:speciesGlyph layout:id="_742" layout:species="M_sprm_c" sboTerm="SBO:0000247">
            <layout:boundingBox>
              <layout:position layout:x="1315.0886530835678" layout:y="5997.7816528569365" layout:z="0" />
              <layout:dimensions layout:depth="1" layout:height="20" layout:width="20" />
            </layout:boundingBox>
          </layout:speciesGlyph>
          <layout:speciesGlyph layout:id="_744" layout:species="M_spmd_c" sboTerm="SBO:0000247">
            <layout:boundingBox>
              <layout:position layout:x="1567.5657060902088" layout:y="6014.487616929284" layout:z="0" />
              <layout:dimensions layout:depth="1" layout:height="20" layout:width="20" />
            </layout:boundingBox>
          </layout:speciesGlyph>
          <layout:speciesGlyph layout:id="_745" layout:species="M_h_c" sboTerm="SBO:0000247">
            <layout:boundingBox>
              <layout:position layout:x="1360.9591308458666" layout:y="5995.5649327105675" layout:z="0" />
              <layout:dimensions layout:depth="1" layout:height="20" layout:width="20" />
            </layout:boundingBox>
          </layout:speciesGlyph>
          <layout:speciesGlyph layout:id="_749" layout:species="M_co2_c" sboTerm="SBO:0000247">
            <layout:boundingBox>
              <layout:position layout:x="1640.379512815616" layout:y="6056.717674360925" layout:z="0" />
              <layout:dimensions layout:depth="1" layout:height="20" layout:width="20" />
            </layout:boundingBox>
          </layout:speciesGlyph>
          <layout:speciesGlyph layout:id="_750" layout:species="M_amet_c" sboTerm="SBO:0000247">
            <layout:boundingBox>
              <layout:position layout:x="1880.6632162515548" layout:y="6114.75114917548" layout:z="0" />
              <layout:dimensions layout:depth="1" layout:height="30" layout:width="30" />
            </layout:boundingBox>
          </layout:speciesGlyph>
          <layout:speciesGlyph layout:id="_751" layout:species="M_h_c" sboTerm="SBO:0000247">
            <layout:boundingBox>
              <layout:position layout:x="1817.8917124682794" layout:y="6167.9432446189485" layout:z="0" />
              <layout:dimensions layout:depth="1" layout:height="20" layout:width="20" />
            </layout:boundingBox>
          </layout:speciesGlyph>
          <layout:speciesGlyph layout:id="_755" layout:species="M_bandmt_c" sboTerm="SBO:0000247">
            <layout:boundingBox>
              <layout:position layout:x="2180.662642675301" layout:y="6115.337788265621" layout:z="0" />
              <layout:dimensions layout:depth="1" layout:height="30" layout:width="30" />
            </layout:boundingBox>
          </layout:speciesGlyph>
          <layout:speciesGlyph layout:id="_756" layout:species="M_band_c" sboTerm="SBO:0000247">
            <layout:boundingBox>
              <layout:position layout:x="1946.8758666387705" layout:y="6067.98938319813" layout:z="0" />
              <layout:dimensions layout:depth="1" layout:height="20" layout:width="20" />
            </layout:boundingBox>
          </layout:speciesGlyph>
          <layout:speciesGlyph layout:id="_757" layout:species="M_ahcys_c" sboTerm="SBO:0000247">
            <layout:boundingBox>
              <layout:position layout:x="2116.931483634466" layout:y="6028.732529969375" layout:z="0" />
              <layout:dimensions layout:depth="1" layout:height="30" layout:width="30" />
            </layout:boundingBox>
          </layout:speciesGlyph>
          <layout:speciesGlyph layout:id="_758" layout:species="M_h_c" sboTerm="SBO:0000247">
            <layout:boundingBox>
              <layout:position layout:x="2113.653068910114" layout:y="6177.4756498590295" layout:z="0" />
              <layout:dimensions layout:depth="1" layout:height="20" layout:width="20" />
            </layout:boundingBox>
          </layout:speciesGlyph>
          <layout:speciesGlyph layout:id="_762" layout:species="M_hcys__L_c" sboTerm="SBO:0000247">
            <layout:boundingBox>
              <layout:position layout:x="2420.9110049876394" layout:y="6029.326952005295" layout:z="0" />
              <layout:dimensions layout:depth="1" layout:height="30" layout:width="30" />
            </layout:boundingBox>
          </layout:speciesGlyph>
          <layout:speciesGlyph layout:id="_763" layout:species="M_adn_c" sboTerm="SBO:0000247">
            <layout:boundingBox>
              <layout:position layout:x="2358.160133019796" layout:y="5978.274194454947" layout:z="0" />
              <layout:dimensions layout:depth="1" layout:height="20" layout:width="20" />
            </layout:boundingBox>
          </layout:speciesGlyph>
          <layout:speciesGlyph layout:id="_764" layout:species="M_h2o_c" sboTerm="SBO:0000247">
            <layout:boundingBox>
              <layout:position layout:x="2188.587368863055" layout:y="5971.309286983746" layout:z="0" />
              <layout:dimensions layout:depth="1" layout:height="20" layout:width="20" />
            </layout:boundingBox>
          </layout:speciesGlyph>
          <layout:speciesGlyph layout:id="_768" layout:species="M_met__L_c" sboTerm="SBO:0000247">
            <layout:boundingBox>
              <layout:position layout:x="1881.2498553416988" layout:y="5814.751722751732" layout:z="0" />
              <layout:dimensions layout:depth="1" layout:height="30" layout:width="30" />
            </layout:boundingBox>
          </layout:speciesGlyph>
          <layout:speciesGlyph layout:id="_769" layout:species="M_pi_c" sboTerm="SBO:0000247">
            <layout:boundingBox>
              <layout:position layout:x="1835.1843346365156" layout:y="6050.333222834357" layout:z="0" />
              <layout:dimensions layout:depth="1" layout:height="20" layout:width="20" />
            </layout:boundingBox>
          </layout:speciesGlyph>
          <layout:speciesGlyph layout:id="_770" layout:species="M_h2o_c" sboTerm="SBO:0000247">
            <layout:boundingBox>
              <layout:position layout:x="1842.1735802866012" layout:y="5868.952492501097" layout:z="0" />
              <layout:dimensions layout:depth="1" layout:height="20" layout:width="20" />
            </layout:boundingBox>
          </layout:speciesGlyph>
          <layout:speciesGlyph layout:id="_771" layout:species="M_ppi_c" sboTerm="SBO:0000247">
            <layout:boundingBox>
              <layout:position layout:x="1813.7278474760437" layout:y="6016.28362415294" layout:z="0" />
              <layout:dimensions layout:depth="1" layout:height="20" layout:width="20" />
            </layout:boundingBox>
          </layout:speciesGlyph>
          <layout:speciesGlyph layout:id="_772" layout:species="M_atp_c" sboTerm="SBO:0000247">
            <layout:boundingBox>
              <layout:position layout:x="1934.1108737453474" layout:y="5870.458935571496" layout:z="0" />
              <layout:dimensions layout:depth="1" layout:height="20" layout:width="20" />
            </layout:boundingBox>
          </layout:speciesGlyph>
          <layout:speciesGlyph layout:id="_776" layout:species="M_2kmb_c" sboTerm="SBO:0000247">
            <layout:boundingBox>
              <layout:position layout:x="2161.4680012478684" layout:y="5662.3630200450025" layout:z="0" />
              <layout:dimensions layout:depth="1" layout:height="30" layout:width="30" />
            </layout:boundingBox>
          </layout:speciesGlyph>
          <layout:speciesGlyph layout:id="_777" layout:species="M_glu__L_c" sboTerm="SBO:0000247">
            <layout:boundingBox>
              <layout:position layout:x="2199.2967787891203" layout:y="5817.388986003396" layout:z="0" />
              <layout:dimensions layout:depth="1" layout:height="30" layout:width="30" />
            </layout:boundingBox>
          </layout:speciesGlyph>
          <layout:speciesGlyph layout:id="_778" layout:species="M_akg_c" sboTerm="SBO:0000247">
            <layout:boundingBox>
              <layout:position layout:x="1938.9616725269743" layout:y="5766.620515955276" layout:z="0" />
              <layout:dimensions layout:depth="1" layout:height="20" layout:width="20" />
            </layout:boundingBox>
          </layout:speciesGlyph>
          <layout:speciesGlyph layout:id="_807" layout:species="M_atp_c" sboTerm="SBO:0000247">
            <layout:boundingBox>
              <layout:position layout:x="2422.4992717540163" layout:y="3138.8305406288814" layout:z="0" />
              <layout:dimensions layout:depth="1" layout:height="20" layout:width="20" />
            </layout:boundingBox>
          </layout:speciesGlyph>
          <layout:speciesGlyph layout:id="_811" layout:species="M_xylu__D_c" sboTerm="SBO:0000247">
            <layout:boundingBox>
              <layout:position layout:x="2363.5357072393376" layout:y="3182.6348016041384" layout:z="0" />
              <layout:dimensions layout:depth="1" layout:height="30" layout:width="30" />
            </layout:boundingBox>
          </layout:speciesGlyph>
          <layout:speciesGlyph layout:id="_813" layout:species="M_adp_c" sboTerm="SBO:0000247">
            <layout:boundingBox>
              <layout:position layout:x="2322.98449337321" layout:y="2970.60123059395" layout:z="0" />
              <layout:dimensions layout:depth="1" layout:height="20" layout:width="20" />
            </layout:boundingBox>
          </layout:speciesGlyph>
          <layout:speciesGlyph layout:id="_814" layout:species="M_h_c" sboTerm="SBO:0000247">
            <layout:boundingBox>
              <layout:position layout:x="2429.357681912457" layout:y="2973.5059750643495" layout:z="0" />
              <layout:dimensions layout:depth="1" layout:height="20" layout:width="20" />
            </layout:boundingBox>
          </layout:speciesGlyph>
          <layout:speciesGlyph layout:id="_818" layout:species="M_nadh_c" sboTerm="SBO:0000247">
            <layout:boundingBox>
              <layout:position layout:x="2434.6180963853967" layout:y="3228.3234185767574" layout:z="0" />
              <layout:dimensions layout:depth="1" layout:height="20" layout:width="20" />
            </layout:boundingBox>
          </layout:speciesGlyph>
          <layout:speciesGlyph layout:id="_819" layout:species="M_xylt_c" sboTerm="SBO:0000247">
            <layout:boundingBox>
              <layout:position layout:x="2363.097145754978" layout:y="3413.3547040377357" layout:z="0" />
              <layout:dimensions layout:depth="1" layout:height="30" layout:width="30" />
            </layout:boundingBox>
          </layout:speciesGlyph>
          <layout:speciesGlyph layout:id="_820" layout:species="M_nad_c" sboTerm="SBO:0000247">
            <layout:boundingBox>
              <layout:position layout:x="2432.79062709304" layout:y="3366.9352958548748" layout:z="0" />
              <layout:dimensions layout:depth="1" layout:height="20" layout:width="20" />
            </layout:boundingBox>
          </layout:speciesGlyph>
          <layout:speciesGlyph layout:id="_821" layout:species="M_h_c" sboTerm="SBO:0000247">
            <layout:boundingBox>
              <layout:position layout:x="2439.561693282649" layout:y="3253.68056462516" layout:z="0" />
              <layout:dimensions layout:depth="1" layout:height="20" layout:width="20" />
            </layout:boundingBox>
          </layout:speciesGlyph>
          <layout:speciesGlyph layout:id="_825" layout:species="M_nadph_c" sboTerm="SBO:0000247">
            <layout:boundingBox>
              <layout:position layout:x="2443.157226062432" layout:y="3567.130647407546" layout:z="0" />
              <layout:dimensions layout:depth="1" layout:height="20" layout:width="20" />
            </layout:boundingBox>
          </layout:speciesGlyph>
          <layout:speciesGlyph layout:id="_826" layout:species="M_nadp_c" sboTerm="SBO:0000247">
            <layout:boundingBox>
              <layout:position layout:x="2426.1689599540427" layout:y="3462.985468270727" layout:z="0" />
              <layout:dimensions layout:depth="1" layout:height="20" layout:width="20" />
            </layout:boundingBox>
          </layout:speciesGlyph>
          <layout:speciesGlyph layout:id="_827" layout:species="M_xylu__L_c" sboTerm="SBO:0000247">
            <layout:boundingBox>
              <layout:position layout:x="2363.811353011936" layout:y="3640.094996001269" layout:z="0" />
              <layout:dimensions layout:depth="1" layout:height="30" layout:width="30" />
            </layout:boundingBox>
          </layout:speciesGlyph>
          <layout:speciesGlyph layout:id="_828" layout:species="M_h_c" sboTerm="SBO:0000247">
            <layout:boundingBox>
              <layout:position layout:x="2441.325082332277" layout:y="3596.438732274328" layout:z="0" />
              <layout:dimensions layout:depth="1" layout:height="20" layout:width="20" />
            </layout:boundingBox>
          </layout:speciesGlyph>
          <layout:speciesGlyph layout:id="_832" layout:species="M_abt_c" sboTerm="SBO:0000247">
            <layout:boundingBox>
              <layout:position layout:x="2360.708729027578" layout:y="3853.498873654592" layout:z="0" />
              <layout:dimensions layout:depth="1" layout:height="30" layout:width="30" />
            </layout:boundingBox>
          </layout:speciesGlyph>
          <layout:speciesGlyph layout:id="_833" layout:species="M_nadh_c" sboTerm="SBO:0000247">
            <layout:boundingBox>
              <layout:position layout:x="2434.924108316111" layout:y="3689.804682479749" layout:z="0" />
              <layout:dimensions layout:depth="1" layout:height="20" layout:width="20" />
            </layout:boundingBox>
          </layout:speciesGlyph>
          <layout:speciesGlyph layout:id="_834" layout:species="M_nad_c" sboTerm="SBO:0000247">
            <layout:boundingBox>
              <layout:position layout:x="2422.5107296586502" layout:y="3809.776026549145" layout:z="0" />
              <layout:dimensions layout:depth="1" layout:height="20" layout:width="20" />
            </layout:boundingBox>
          </layout:speciesGlyph>
          <layout:speciesGlyph layout:id="_835" layout:species="M_h_c" sboTerm="SBO:0000247">
            <layout:boundingBox>
              <layout:position layout:x="2434.57816146531" layout:y="3721.7904533301935" layout:z="0" />
              <layout:dimensions layout:depth="1" layout:height="20" layout:width="20" />
            </layout:boundingBox>
          </layout:speciesGlyph>
          <layout:speciesGlyph layout:id="_839" layout:species="M_nadph_c" sboTerm="SBO:0000247">
            <layout:boundingBox>
              <layout:position layout:x="2620.4932551067864" layout:y="3927.766148420188" layout:z="0" />
              <layout:dimensions layout:depth="1" layout:height="20" layout:width="20" />
            </layout:boundingBox>
          </layout:speciesGlyph>
          <layout:speciesGlyph layout:id="_840" layout:species="M_nadp_c" sboTerm="SBO:0000247">
            <layout:boundingBox>
              <layout:position layout:x="2430.706848196237" layout:y="3914.618843519554" layout:z="0" />
              <layout:dimensions layout:depth="1" layout:height="20" layout:width="20" />
            </layout:boundingBox>
          </layout:speciesGlyph>
          <layout:speciesGlyph layout:id="_841" layout:species="M_h_c" sboTerm="SBO:0000247">
            <layout:boundingBox>
              <layout:position layout:x="2580.3245274279216" layout:y="3924.087644085281" layout:z="0" />
              <layout:dimensions layout:depth="1" layout:height="20" layout:width="20" />
            </layout:boundingBox>
          </layout:speciesGlyph>
          <layout:speciesGlyph layout:id="_842" layout:species="M_arab__L_c" sboTerm="SBO:0000247">
            <layout:boundingBox>
              <layout:position layout:x="2682.5768356089357" layout:y="3858.2590135756577" layout:z="0" />
              <layout:dimensions layout:depth="1" layout:height="30" layout:width="30" />
            </layout:boundingBox>
          </layout:speciesGlyph>
          <layout:speciesGlyph layout:id="_874" layout:species="M_gluala_e" sboTerm="SBO:0000247">
            <layout:boundingBox>
              <layout:position layout:x="4361.901953989167" layout:y="5617.172292246843" layout:z="0" />
              <layout:dimensions layout:depth="1" layout:height="30" layout:width="30" />
            </layout:boundingBox>
          </layout:speciesGlyph>
          <layout:speciesGlyph layout:id="_875" layout:species="M_ala__L_c" sboTerm="SBO:0000247">
            <layout:boundingBox>
              <layout:position layout:x="3324.561244088602" layout:y="4916.366923576241" layout:z="0" />
              <layout:dimensions layout:depth="1" layout:height="20" layout:width="20" />
            </layout:boundingBox>
          </layout:speciesGlyph>
          <layout:speciesGlyph layout:id="_880" layout:species="M_ascb__L_c" sboTerm="SBO:0000247">
            <layout:boundingBox>
              <layout:position layout:x="2723.2070810303558" layout:y="5696.087361238925" layout:z="0" />
              <layout:dimensions layout:depth="1" layout:height="30" layout:width="30" />
            </layout:boundingBox>
          </layout:speciesGlyph>
          <layout:speciesGlyph layout:id="_881" layout:species="M_dhdascb_c" sboTerm="SBO:0000247">
            <layout:boundingBox>
              <layout:position layout:x="2736.6020575496614" layout:y="5449.031062450987" layout:z="0" />
              <layout:dimensions layout:depth="1" layout:height="30" layout:width="30" />
            </layout:boundingBox>
          </layout:speciesGlyph>
          <layout:speciesGlyph layout:id="_885" layout:species="M_cys__L_e" sboTerm="SBO:0000247">
            <layout:boundingBox>
              <layout:position layout:x="3926.2786254012785" layout:y="5607.638992019094" layout:z="0" />
              <layout:dimensions layout:depth="1" layout:height="30" layout:width="30" />
            </layout:boundingBox>
          </layout:speciesGlyph>
          <layout:speciesGlyph layout:id="_886" layout:species="M_na1_c" sboTerm="SBO:0000247">
            <layout:boundingBox>
              <layout:position layout:x="3365.2371381695307" layout:y="5133.344961243909" layout:z="0" />
              <layout:dimensions layout:depth="1" layout:height="20" layout:width="20" />
            </layout:boundingBox>
          </layout:speciesGlyph>
          <layout:speciesGlyph layout:id="_887" layout:species="M_na1_e" sboTerm="SBO:0000247">
            <layout:boundingBox>
              <layout:position layout:x="4010.4028954680616" layout:y="5557.800648240611" layout:z="0" />
              <layout:dimensions layout:depth="1" layout:height="20" layout:width="20" />
            </layout:boundingBox>
          </layout:speciesGlyph>
          <layout:speciesGlyph layout:id="_891" layout:species="M_cyssg_e" sboTerm="SBO:0000247">
            <layout:boundingBox>
              <layout:position layout:x="3974.8428736331957" layout:y="5924.315858099571" layout:z="0" />
              <layout:dimensions layout:depth="1" layout:height="30" layout:width="30" />
            </layout:boundingBox>
          </layout:speciesGlyph>
          <layout:speciesGlyph layout:id="_892" layout:species="M_gthox_e" sboTerm="SBO:0000247">
            <layout:boundingBox>
              <layout:position layout:x="3822.771295637889" layout:y="5859.950759072413" layout:z="0" />
              <layout:dimensions layout:depth="1" layout:height="30" layout:width="30" />
            </layout:boundingBox>
          </layout:speciesGlyph>
          <layout:speciesGlyph layout:id="_893" layout:species="M_h_e" sboTerm="SBO:0000247">
            <layout:boundingBox>
              <layout:position layout:x="3892.189846848282" layout:y="5836.93149780532" layout:z="0" />
              <layout:dimensions layout:depth="1" layout:height="20" layout:width="20" />
            </layout:boundingBox>
          </layout:speciesGlyph>
          <layout:speciesGlyph layout:id="_894" layout:species="M_gthrd_e" sboTerm="SBO:0000247">
            <layout:boundingBox>
              <layout:position layout:x="4049.849597026292" layout:y="5955.638304167758" layout:z="0" />
              <layout:dimensions layout:depth="1" layout:height="30" layout:width="30" />
            </layout:boundingBox>
          </layout:speciesGlyph>
          <layout:speciesGlyph layout:id="_898" layout:species="M_pi_c" sboTerm="SBO:0000247">
            <layout:boundingBox>
              <layout:position layout:x="3309.1023689782833" layout:y="5551.292092199668" layout:z="0" />
              <layout:dimensions layout:depth="1" layout:height="20" layout:width="20" />
            </layout:boundingBox>
          </layout:speciesGlyph>
          <layout:speciesGlyph layout:id="_899" layout:species="M_adp_c" sboTerm="SBO:0000247">
            <layout:boundingBox>
              <layout:position layout:x="3224.708858442659" layout:y="5549.109512748513" layout:z="0" />
              <layout:dimensions layout:depth="1" layout:height="20" layout:width="20" />
            </layout:boundingBox>
          </layout:speciesGlyph>
          <layout:speciesGlyph layout:id="_900" layout:species="M_h_c" sboTerm="SBO:0000247">
            <layout:boundingBox>
              <layout:position layout:x="3266.672979595557" layout:y="5549.443200670419" layout:z="0" />
              <layout:dimensions layout:depth="1" layout:height="20" layout:width="20" />
            </layout:boundingBox>
          </layout:speciesGlyph>
          <layout:speciesGlyph layout:id="_901" layout:species="M_h2o_c" sboTerm="SBO:0000247">
            <layout:boundingBox>
              <layout:position layout:x="3105.009119185786" layout:y="5844.102692955601" layout:z="0" />
              <layout:dimensions layout:depth="1" layout:height="20" layout:width="20" />
            </layout:boundingBox>
          </layout:speciesGlyph>
          <layout:speciesGlyph layout:id="_902" layout:species="M_atp_c" sboTerm="SBO:0000247">
            <layout:boundingBox>
              <layout:position layout:x="3052.7614869445224" layout:y="5838.694370542634" layout:z="0" />
              <layout:dimensions layout:depth="1" layout:height="20" layout:width="20" />
            </layout:boundingBox>
          </layout:speciesGlyph>
          <layout:speciesGlyph layout:id="_907" layout:species="M_h_c" sboTerm="SBO:0000247">
            <layout:boundingBox>
              <layout:position layout:x="2262.888159793996" layout:y="5195.086728037833" layout:z="0" />
              <layout:dimensions layout:depth="1" layout:height="20" layout:width="20" />
            </layout:boundingBox>
          </layout:speciesGlyph>
          <layout:speciesGlyph layout:id="_908" layout:species="M_h2o_c" sboTerm="SBO:0000247">
            <layout:boundingBox>
              <layout:position layout:x="2351.5481917253946" layout:y="5018.905876910065" layout:z="0" />
              <layout:dimensions layout:depth="1" layout:height="20" layout:width="20" />
            </layout:boundingBox>
          </layout:speciesGlyph>
          <layout:speciesGlyph layout:id="_914" layout:species="M_o2_c" sboTerm="SBO:0000247">
            <layout:boundingBox>
              <layout:position layout:x="1898.89442500415" layout:y="5560.48143153843" layout:z="0" />
              <layout:dimensions layout:depth="1" layout:height="30" layout:width="30" />
            </layout:boundingBox>
          </layout:speciesGlyph>
          <layout:speciesGlyph layout:id="_916" layout:species="M_h_c" sboTerm="SBO:0000247">
            <layout:boundingBox>
              <layout:position layout:x="2082.335800736572" layout:y="5593.703843647805" layout:z="0" />
              <layout:dimensions layout:depth="1" layout:height="20" layout:width="20" />
            </layout:boundingBox>
          </layout:speciesGlyph>
          <layout:speciesGlyph layout:id="_920" layout:species="M_5mta_c" sboTerm="SBO:0000247">
            <layout:boundingBox>
              <layout:position layout:x="1257.220871537353" layout:y="6106.298081929055" layout:z="0" />
              <layout:dimensions layout:depth="1" layout:height="30" layout:width="30" />
            </layout:boundingBox>
          </layout:speciesGlyph>
          <layout:speciesGlyph layout:id="_921" layout:species="M_ade_c" sboTerm="SBO:0000247">
            <layout:boundingBox>
              <layout:position layout:x="1308.8140111857906" layout:y="5860.53856044468" layout:z="0" />
              <layout:dimensions layout:depth="1" layout:height="20" layout:width="20" />
            </layout:boundingBox>
          </layout:speciesGlyph>
          <layout:speciesGlyph layout:id="_922" layout:species="M_pi_c" sboTerm="SBO:0000247">
            <layout:boundingBox>
              <layout:position layout:x="1209.9058080607906" layout:y="6056.786363179055" layout:z="0" />
              <layout:dimensions layout:depth="1" layout:height="20" layout:width="20" />
            </layout:boundingBox>
          </layout:speciesGlyph>
          <layout:speciesGlyph layout:id="_939" layout:species="M_pi_c" sboTerm="SBO:0000247">
            <layout:boundingBox>
              <layout:position layout:x="4348.73949824437" layout:y="3816.961128861607" layout:z="0" />
              <layout:dimensions layout:depth="1" layout:height="20" layout:width="20" />
            </layout:boundingBox>
          </layout:speciesGlyph>
          <layout:speciesGlyph layout:id="_940" layout:species="M_adp_c" sboTerm="SBO:0000247">
            <layout:boundingBox>
              <layout:position layout:x="4347.468086250837" layout:y="3785.5407449421564" layout:z="0" />
              <layout:dimensions layout:depth="1" layout:height="20" layout:width="20" />
            </layout:boundingBox>
          </layout:speciesGlyph>
          <layout:speciesGlyph layout:id="_941" layout:species="M_h_c" sboTerm="SBO:0000247">
            <layout:boundingBox>
              <layout:position layout:x="4346.034606995109" layout:y="3748.5660153813797" layout:z="0" />
              <layout:dimensions layout:depth="1" layout:height="20" layout:width="20" />
            </layout:boundingBox>
          </layout:speciesGlyph>
          <layout:speciesGlyph layout:id="_942" layout:species="M_h2o_c" sboTerm="SBO:0000247">
            <layout:boundingBox>
              <layout:position layout:x="4231.0948507587245" layout:y="3972.9621249161128" layout:z="0" />
              <layout:dimensions layout:depth="1" layout:height="20" layout:width="20" />
            </layout:boundingBox>
          </layout:speciesGlyph>
          <layout:speciesGlyph layout:id="_943" layout:species="M_35cgmp_e" sboTerm="SBO:0000247">
            <layout:boundingBox>
              <layout:position layout:x="4695.203111262795" layout:y="3991.0212429939124" layout:z="0" />
              <layout:dimensions layout:depth="1" layout:height="30" layout:width="30" />
            </layout:boundingBox>
          </layout:speciesGlyph>
          <layout:speciesGlyph layout:id="_944" layout:species="M_atp_c" sboTerm="SBO:0000247">
            <layout:boundingBox>
              <layout:position layout:x="4206.425490287745" layout:y="3932.358526448422" layout:z="0" />
              <layout:dimensions layout:depth="1" layout:height="20" layout:width="20" />
            </layout:boundingBox>
          </layout:speciesGlyph>
          <layout:speciesGlyph layout:id="_974" layout:species="M_camp_c" sboTerm="SBO:0000247">
            <layout:boundingBox>
              <layout:position layout:x="3992.3597377413453" layout:y="2296.5520856764906" layout:z="0" />
              <layout:dimensions layout:depth="1" layout:height="30" layout:width="30" />
            </layout:boundingBox>
          </layout:speciesGlyph>
          <layout:speciesGlyph layout:id="_975" layout:species="M_h2o_c" sboTerm="SBO:0000247">
            <layout:boundingBox>
              <layout:position layout:x="3918.9866025513984" layout:y="2264.4960253662666" layout:z="0" />
              <layout:dimensions layout:depth="1" layout:height="20" layout:width="20" />
            </layout:boundingBox>
          </layout:speciesGlyph>
          <layout:speciesGlyph layout:id="_976" layout:species="M_h_c" sboTerm="SBO:0000247">
            <layout:boundingBox>
              <layout:position layout:x="3778.447046737455" layout:y="2400.2847751087497" layout:z="0" />
              <layout:dimensions layout:depth="1" layout:height="20" layout:width="20" />
            </layout:boundingBox>
          </layout:speciesGlyph>
          <layout:speciesGlyph layout:id="_980" layout:species="M_ppi_c" sboTerm="SBO:0000247">
            <layout:boundingBox>
              <layout:position layout:x="4055.0932582491578" layout:y="2249.1386945632094" layout:z="0" />
              <layout:dimensions layout:depth="1" layout:height="20" layout:width="20" />
            </layout:boundingBox>
          </layout:speciesGlyph>
          <layout:speciesGlyph layout:id="_981" layout:species="M_atp_c" sboTerm="SBO:0000247">
            <layout:boundingBox>
              <layout:position layout:x="4292.359737741345" layout:y="2296.5520856764906" layout:z="0" />
              <layout:dimensions layout:depth="1" layout:height="30" layout:width="30" />
            </layout:boundingBox>
          </layout:speciesGlyph>
          <layout:speciesGlyph layout:id="_985" layout:species="M_adp_c" sboTerm="SBO:0000247">
            <layout:boundingBox>
              <layout:position layout:x="4292.359737741345" layout:y="2034.6217267897719" layout:z="0" />
              <layout:dimensions layout:depth="1" layout:height="30" layout:width="30" />
            </layout:boundingBox>
          </layout:speciesGlyph>
          <layout:speciesGlyph layout:id="_986" layout:species="M_amp_c" sboTerm="SBO:0000247">
            <layout:boundingBox>
              <layout:position layout:x="4253.810421335095" layout:y="2265.081474104225" layout:z="0" />
              <layout:dimensions layout:depth="1" layout:height="20" layout:width="20" />
            </layout:boundingBox>
          </layout:speciesGlyph>
          <layout:speciesGlyph layout:id="_990" layout:species="M_cdp_c" sboTerm="SBO:0000247">
            <layout:boundingBox>
              <layout:position layout:x="4242.308834421033" layout:y="2084.933738508522" layout:z="0" />
              <layout:dimensions layout:depth="1" layout:height="20" layout:width="20" />
            </layout:boundingBox>
          </layout:speciesGlyph>
          <layout:speciesGlyph layout:id="_991" layout:species="M_cmp_c" sboTerm="SBO:0000247">
            <layout:boundingBox>
              <layout:position layout:x="3992.3597377413453" layout:y="2034.6217267897719" layout:z="0" />
              <layout:dimensions layout:depth="1" layout:height="30" layout:width="30" />
            </layout:boundingBox>
          </layout:speciesGlyph>
          <layout:speciesGlyph layout:id="_992" layout:species="M_atp_c" sboTerm="SBO:0000247">
            <layout:boundingBox>
              <layout:position layout:x="4047.9838832491578" layout:y="2083.1631086257094" layout:z="0" />
              <layout:dimensions layout:depth="1" layout:height="20" layout:width="20" />
            </layout:boundingBox>
          </layout:speciesGlyph>
          <layout:speciesGlyph layout:id="_996" layout:species="M_h2o_c" sboTerm="SBO:0000247">
            <layout:boundingBox>
              <layout:position layout:x="3935.2263148897828" layout:y="2080.507041731178" layout:z="0" />
              <layout:dimensions layout:depth="1" layout:height="20" layout:width="20" />
            </layout:boundingBox>
          </layout:speciesGlyph>
          <layout:speciesGlyph layout:id="_997" layout:species="M_cytd_c" sboTerm="SBO:0000247">
            <layout:boundingBox>
              <layout:position layout:x="3692.3597377413453" layout:y="2034.6217267897719" layout:z="0" />
              <layout:dimensions layout:depth="1" layout:height="30" layout:width="30" />
            </layout:boundingBox>
          </layout:speciesGlyph>
          <layout:speciesGlyph layout:id="_998" layout:species="M_pi_c" sboTerm="SBO:0000247">
            <layout:boundingBox>
              <layout:position layout:x="3737.3597377413453" layout:y="2079.621726789772" layout:z="0" />
              <layout:dimensions layout:depth="1" layout:height="20" layout:width="20" />
            </layout:boundingBox>
          </layout:speciesGlyph>
          <layout:speciesGlyph layout:id="_1002" layout:species="M_cytd_e" sboTerm="SBO:0000247">
            <layout:boundingBox>
              <layout:position layout:x="3692.3597377413453" layout:y="1807.219688215553" layout:z="0" />
              <layout:dimensions layout:depth="1" layout:height="30" layout:width="30" />
            </layout:boundingBox>
          </layout:speciesGlyph>
          <layout:speciesGlyph layout:id="_1012" layout:species="M_pi_c" sboTerm="SBO:0000247">
            <layout:boundingBox>
              <layout:position layout:x="4577.68468891322" layout:y="2175.5925825026625" layout:z="0" />
              <layout:dimensions layout:depth="1" layout:height="20" layout:width="20" />
            </layout:boundingBox>
          </layout:speciesGlyph>
          <layout:speciesGlyph layout:id="_1013" layout:species="M_adp_c" sboTerm="SBO:0000247">
            <layout:boundingBox>
              <layout:position layout:x="4529.89660297572" layout:y="2192.796790876686" layout:z="0" />
              <layout:dimensions layout:depth="1" layout:height="20" layout:width="20" />
            </layout:boundingBox>
          </layout:speciesGlyph>
          <layout:speciesGlyph layout:id="_1014" layout:species="M_h_c" sboTerm="SBO:0000247">
            <layout:boundingBox>
              <layout:position layout:x="4488.025265085095" layout:y="2215.665488996803" layout:z="0" />
              <layout:dimensions layout:depth="1" layout:height="20" layout:width="20" />
            </layout:boundingBox>
          </layout:speciesGlyph>
          <layout:speciesGlyph layout:id="_1015" layout:species="M_h2o_c" sboTerm="SBO:0000247">
            <layout:boundingBox>
              <layout:position layout:x="4354.629879342908" layout:y="2256.7246015456312" layout:z="0" />
              <layout:dimensions layout:depth="1" layout:height="20" layout:width="20" />
            </layout:boundingBox>
          </layout:speciesGlyph>
          <layout:speciesGlyph layout:id="_1016" layout:species="M_na1_e" sboTerm="SBO:0000247">
            <layout:boundingBox>
              <layout:position layout:x="5037.604366647595" layout:y="2318.0015790846937" layout:z="0" />
              <layout:dimensions layout:depth="1" layout:height="30" layout:width="30" />
            </layout:boundingBox>
          </layout:speciesGlyph>
          <layout:speciesGlyph layout:id="_1017" layout:species="M_k_e" sboTerm="SBO:0000247">
            <layout:boundingBox>
              <layout:position layout:x="5043.67443500697" layout:y="2234.9519575026625" layout:z="0" />
              <layout:dimensions layout:depth="1" layout:height="30" layout:width="30" />
            </layout:boundingBox>
          </layout:speciesGlyph>
          <layout:speciesGlyph layout:id="_1018" layout:species="M_na1_c" sboTerm="SBO:0000247">
            <layout:boundingBox>
              <layout:position layout:x="4339.178219186658" layout:y="2353.6321027663344" layout:z="0" />
              <layout:dimensions layout:depth="1" layout:height="20" layout:width="20" />
            </layout:boundingBox>
          </layout:speciesGlyph>
          <layout:speciesGlyph layout:id="_1019" layout:species="M_k_c" sboTerm="SBO:0000247">
            <layout:boundingBox>
              <layout:position layout:x="4455.56750141322" layout:y="2253.9160383132094" layout:z="0" />
              <layout:dimensions layout:depth="1" layout:height="20" layout:width="20" />
            </layout:boundingBox>
          </layout:speciesGlyph>
          <layout:speciesGlyph layout:id="_1023" layout:species="M_h_c" sboTerm="SBO:0000247">
            <layout:boundingBox>
              <layout:position layout:x="3077.3741082440106" layout:y="2501.4047326280474" layout:z="0" />
              <layout:dimensions layout:depth="1" layout:height="20" layout:width="20" />
            </layout:boundingBox>
          </layout:speciesGlyph>
          <layout:speciesGlyph layout:id="_1024" layout:species="M_atp_c" sboTerm="SBO:0000247">
            <layout:boundingBox>
              <layout:position layout:x="3153.6732110272137" layout:y="2354.728402061641" layout:z="0" />
              <layout:dimensions layout:depth="1" layout:height="20" layout:width="20" />
            </layout:boundingBox>
          </layout:speciesGlyph>
          <layout:speciesGlyph layout:id="_1025" layout:species="M_adp_c" sboTerm="SBO:0000247">
            <layout:boundingBox>
              <layout:position layout:x="3167.998223234245" layout:y="2506.7167596055865" layout:z="0" />
              <layout:dimensions layout:depth="1" layout:height="20" layout:width="20" />
            </layout:boundingBox>
          </layout:speciesGlyph>
          <layout:speciesGlyph layout:id="_1026" layout:species="M_rib__D_c" sboTerm="SBO:0000247">
            <layout:boundingBox>
              <layout:position layout:x="3116.641259122917" layout:y="2299.423623008907" layout:z="0" />
              <layout:dimensions layout:depth="1" layout:height="30" layout:width="30" />
            </layout:boundingBox>
          </layout:speciesGlyph>
          <layout:speciesGlyph layout:id="_1030" layout:species="M_rib__D_e" sboTerm="SBO:0000247">
            <layout:boundingBox>
              <layout:position layout:x="3116.641259122917" layout:y="1999.4236230089068" layout:z="0" />
              <layout:dimensions layout:depth="1" layout:height="30" layout:width="30" />
            </layout:boundingBox>
          </layout:speciesGlyph>
          <layout:speciesGlyph layout:id="_1034" layout:species="M_ctp_c" sboTerm="SBO:0000247">
            <layout:boundingBox>
              <layout:position layout:x="4373.935421335095" layout:y="1992.5425641921156" layout:z="0" />
              <layout:dimensions layout:depth="1" layout:height="20" layout:width="20" />
            </layout:boundingBox>
          </layout:speciesGlyph>
          <layout:speciesGlyph layout:id="_1035" layout:species="M_cdp_c" sboTerm="SBO:0000247">
            <layout:boundingBox>
              <layout:position layout:x="4511.648922311658" layout:y="2101.8445661452406" layout:z="0" />
              <layout:dimensions layout:depth="1" layout:height="20" layout:width="20" />
            </layout:boundingBox>
          </layout:speciesGlyph>
          <layout:speciesGlyph layout:id="_1036" layout:species="M_atp_c" sboTerm="SBO:0000247">
            <layout:boundingBox>
              <layout:position layout:x="4515.61339985072" layout:y="1999.0312726882094" layout:z="0" />
              <layout:dimensions layout:depth="1" layout:height="30" layout:width="30" />
            </layout:boundingBox>
          </layout:speciesGlyph>
          <layout:speciesGlyph layout:id="_1040" layout:species="M_pi_c" sboTerm="SBO:0000247">
            <layout:boundingBox>
              <layout:position layout:x="4557.37218891322" layout:y="1856.3969953444594" layout:z="0" />
              <layout:dimensions layout:depth="1" layout:height="20" layout:width="20" />
            </layout:boundingBox>
          </layout:speciesGlyph>
          <layout:speciesGlyph layout:id="_1041" layout:species="M_adp_c" sboTerm="SBO:0000247">
            <layout:boundingBox>
              <layout:position layout:x="4585.08752094447" layout:y="1823.2892072585219" layout:z="0" />
              <layout:dimensions layout:depth="1" layout:height="20" layout:width="20" />
            </layout:boundingBox>
          </layout:speciesGlyph>
          <layout:speciesGlyph layout:id="_1042" layout:species="M_h_c" sboTerm="SBO:0000247">
            <layout:boundingBox>
              <layout:position layout:x="4523.03185688197" layout:y="1891.242637434303" layout:z="0" />
              <layout:dimensions layout:depth="1" layout:height="20" layout:width="20" />
            </layout:boundingBox>
          </layout:speciesGlyph>
          <layout:speciesGlyph layout:id="_1043" layout:species="M_h2o_c" sboTerm="SBO:0000247">
            <layout:boundingBox>
              <layout:position layout:x="4554.042843210095" layout:y="1950.8902204421156" layout:z="0" />
              <layout:dimensions layout:depth="1" layout:height="20" layout:width="20" />
            </layout:boundingBox>
          </layout:speciesGlyph>
          <layout:speciesGlyph layout:id="_1044" layout:species="M_camp_e" sboTerm="SBO:0000247">
            <layout:boundingBox>
              <layout:position layout:x="5058.417965280408" layout:y="1925.777793684303" layout:z="0" />
              <layout:dimensions layout:depth="1" layout:height="30" layout:width="30" />
            </layout:boundingBox>
          </layout:speciesGlyph>
          <layout:speciesGlyph layout:id="_1045" layout:species="M_camp_c" sboTerm="SBO:0000247">
            <layout:boundingBox>
              <layout:position layout:x="4577.13146625697" layout:y="2054.0601423171156" layout:z="0" />
              <layout:dimensions layout:depth="1" layout:height="20" layout:width="20" />
            </layout:boundingBox>
          </layout:speciesGlyph>
          <layout:speciesGlyph layout:id="_1049" layout:species="M_g1p_c" sboTerm="SBO:0000247">
            <layout:boundingBox>
              <layout:position layout:x="2178.570547371369" layout:y="2143.3927858133966" layout:z="0" />
              <layout:dimensions layout:depth="1" layout:height="30" layout:width="30" />
            </layout:boundingBox>
          </layout:speciesGlyph>
          <layout:speciesGlyph layout:id="_1053" layout:species="M_udpg_c" sboTerm="SBO:0000247">
            <layout:boundingBox>
              <layout:position layout:x="2444.583242787409" layout:y="1999.7781151568704" layout:z="0" />
              <layout:dimensions layout:depth="1" layout:height="30" layout:width="30" />
            </layout:boundingBox>
          </layout:speciesGlyph>
          <layout:speciesGlyph layout:id="_1054" layout:species="M_utp_c" sboTerm="SBO:0000247">
            <layout:boundingBox>
              <layout:position layout:x="2268.3596214456593" layout:y="2205.7874639633615" layout:z="0" />
              <layout:dimensions layout:depth="1" layout:height="20" layout:width="20" />
            </layout:boundingBox>
          </layout:speciesGlyph>
          <layout:speciesGlyph layout:id="_1055" layout:species="M_ppi_c" sboTerm="SBO:0000247">
            <layout:boundingBox>
              <layout:position layout:x="2490.108972150294" layout:y="2102.825657401657" layout:z="0" />
              <layout:dimensions layout:depth="1" layout:height="20" layout:width="20" />
            </layout:boundingBox>
          </layout:speciesGlyph>
          <layout:speciesGlyph layout:id="_1056" layout:species="M_h_c" sboTerm="SBO:0000247">
            <layout:boundingBox>
              <layout:position layout:x="2312.6543530287327" layout:y="2214.035130466041" layout:z="0" />
              <layout:dimensions layout:depth="1" layout:height="20" layout:width="20" />
            </layout:boundingBox>
          </layout:speciesGlyph>
          <layout:speciesGlyph layout:id="_1061" layout:species="M_gal1p_c" sboTerm="SBO:0000247">
            <layout:boundingBox>
              <layout:position layout:x="2372.6996394135754" layout:y="1905.9788536385822" layout:z="0" />
              <layout:dimensions layout:depth="1" layout:height="30" layout:width="30" />
            </layout:boundingBox>
          </layout:speciesGlyph>
          <layout:speciesGlyph layout:id="_1062" layout:species="M_udpgal_c" sboTerm="SBO:0000247">
            <layout:boundingBox>
              <layout:position layout:x="2155.8463662687022" layout:y="2059.690827740966" layout:z="0" />
              <layout:dimensions layout:depth="1" layout:height="20" layout:width="20" />
            </layout:boundingBox>
          </layout:speciesGlyph>
          <layout:speciesGlyph layout:id="_1066" layout:species="M_udpgal_c" sboTerm="SBO:0000247">
            <layout:boundingBox>
              <layout:position layout:x="2744.583242787409" layout:y="1999.7781151568704" layout:z="0" />
              <layout:dimensions layout:depth="1" layout:height="30" layout:width="30" />
            </layout:boundingBox>
          </layout:speciesGlyph>
          <layout:speciesGlyph layout:id="_1070" layout:species="M_ppi_c" sboTerm="SBO:0000247">
            <layout:boundingBox>
              <layout:position layout:x="2708.6672914485457" layout:y="1910.7914814441745" layout:z="0" />
              <layout:dimensions layout:depth="1" layout:height="20" layout:width="20" />
            </layout:boundingBox>
          </layout:speciesGlyph>
          <layout:speciesGlyph layout:id="_1071" layout:species="M_utp_c" sboTerm="SBO:0000247">
            <layout:boundingBox>
              <layout:position layout:x="2543.871003434604" layout:y="1771.4331791142872" layout:z="0" />
              <layout:dimensions layout:depth="1" layout:height="30" layout:width="30" />
            </layout:boundingBox>
          </layout:speciesGlyph>
          <layout:speciesGlyph layout:id="_1073" layout:species="M_h_c" sboTerm="SBO:0000247">
            <layout:boundingBox>
              <layout:position layout:x="2481.234190884746" layout:y="1864.6627902721093" layout:z="0" />
              <layout:dimensions layout:depth="1" layout:height="20" layout:width="20" />
            </layout:boundingBox>
          </layout:speciesGlyph>
          <layout:speciesGlyph layout:id="_1077" layout:species="M_atp_c" sboTerm="SBO:0000247">
            <layout:boundingBox>
              <layout:position layout:x="2328.7593012788097" layout:y="1699.6005577401447" layout:z="0" />
              <layout:dimensions layout:depth="1" layout:height="20" layout:width="20" />
            </layout:boundingBox>
          </layout:speciesGlyph>
          <layout:speciesGlyph layout:id="_1078" layout:species="M_gal_c" sboTerm="SBO:0000247">
            <layout:boundingBox>
              <layout:position layout:x="2372.380990121583" layout:y="1645.978792603426" layout:z="0" />
              <layout:dimensions layout:depth="1" layout:height="30" layout:width="30" />
            </layout:boundingBox>
          </layout:speciesGlyph>
          <layout:speciesGlyph layout:id="_1079" layout:species="M_adp_c" sboTerm="SBO:0000247">
            <layout:boundingBox>
              <layout:position layout:x="2324.472527597169" layout:y="1870.9788536385822" layout:z="0" />
              <layout:dimensions layout:depth="1" layout:height="20" layout:width="20" />
            </layout:boundingBox>
          </layout:speciesGlyph>
          <layout:speciesGlyph layout:id="_1080" layout:species="M_h_c" sboTerm="SBO:0000247">
            <layout:boundingBox>
              <layout:position layout:x="2318.4962550141613" layout:y="1839.2337974862385" layout:z="0" />
              <layout:dimensions layout:depth="1" layout:height="20" layout:width="20" />
            </layout:boundingBox>
          </layout:speciesGlyph>
          <layout:speciesGlyph layout:id="_1084" layout:species="M_galt_c" sboTerm="SBO:0000247">
            <layout:boundingBox>
              <layout:position layout:x="2672.380990121583" layout:y="1645.978792603426" layout:z="0" />
              <layout:dimensions layout:depth="1" layout:height="30" layout:width="30" />
            </layout:boundingBox>
          </layout:speciesGlyph>
          <layout:speciesGlyph layout:id="_1085" layout:species="M_nadph_c" sboTerm="SBO:0000247">
            <layout:boundingBox>
              <layout:position layout:x="2466.321328256349" layout:y="1581.879183228426" layout:z="0" />
              <layout:dimensions layout:depth="1" layout:height="20" layout:width="20" />
            </layout:boundingBox>
          </layout:speciesGlyph>
          <layout:speciesGlyph layout:id="_1086" layout:species="M_h_c" sboTerm="SBO:0000247">
            <layout:boundingBox>
              <layout:position layout:x="2431.930817697267" layout:y="1595.7435631112385" layout:z="0" />
              <layout:dimensions layout:depth="1" layout:height="20" layout:width="20" />
            </layout:boundingBox>
          </layout:speciesGlyph>
          <layout:speciesGlyph layout:id="_1087" layout:species="M_nadp_c" sboTerm="SBO:0000247">
            <layout:boundingBox>
              <layout:position layout:x="2637.380990121583" layout:y="1610.978792603426" layout:z="0" />
              <layout:dimensions layout:depth="1" layout:height="20" layout:width="20" />
            </layout:boundingBox>
          </layout:speciesGlyph>
          <layout:speciesGlyph layout:id="_1091" layout:species="M_gal_e" sboTerm="SBO:0000247">
            <layout:boundingBox>
              <layout:position layout:x="2046.5476160981457" layout:y="763.550325806551" layout:z="0" />
              <layout:dimensions layout:depth="1" layout:height="30" layout:width="30" />
            </layout:boundingBox>
          </layout:speciesGlyph>
          <layout:speciesGlyph layout:id="_1095" layout:species="M_udp_c" sboTerm="SBO:0000247">
            <layout:boundingBox>
              <layout:position layout:x="2843.871003434604" layout:y="1771.4331791142872" layout:z="0" />
              <layout:dimensions layout:depth="1" layout:height="30" layout:width="30" />
            </layout:boundingBox>
          </layout:speciesGlyph>
          <layout:speciesGlyph layout:id="_1096" layout:species="M_atp_c" sboTerm="SBO:0000247">
            <layout:boundingBox>
              <layout:position layout:x="2783.7394879316744" layout:y="1728.4968998174122" layout:z="0" />
              <layout:dimensions layout:depth="1" layout:height="20" layout:width="20" />
            </layout:boundingBox>
          </layout:speciesGlyph>
          <layout:speciesGlyph layout:id="_1097" layout:species="M_adp_c" sboTerm="SBO:0000247">
            <layout:boundingBox>
              <layout:position layout:x="2599.4526980375704" layout:y="1729.819592688506" layout:z="0" />
              <layout:dimensions layout:depth="1" layout:height="20" layout:width="20" />
            </layout:boundingBox>
          </layout:speciesGlyph>
          <layout:speciesGlyph layout:id="_1101" layout:species="M_ump_c" sboTerm="SBO:0000247">
            <layout:boundingBox>
              <layout:position layout:x="3143.871003434604" layout:y="1771.4331791142872" layout:z="0" />
              <layout:dimensions layout:depth="1" layout:height="30" layout:width="30" />
            </layout:boundingBox>
          </layout:speciesGlyph>
          <layout:speciesGlyph layout:id="_1102" layout:species="M_atp_c" sboTerm="SBO:0000247">
            <layout:boundingBox>
              <layout:position layout:x="3082.4167492842134" layout:y="1823.7320682744435" layout:z="0" />
              <layout:dimensions layout:depth="1" layout:height="20" layout:width="20" />
            </layout:boundingBox>
          </layout:speciesGlyph>
          <layout:speciesGlyph layout:id="_1103" layout:species="M_adp_c" sboTerm="SBO:0000247">
            <layout:boundingBox>
              <layout:position layout:x="2908.7117016767916" layout:y="1731.142346594756" layout:z="0" />
              <layout:dimensions layout:depth="1" layout:height="20" layout:width="20" />
            </layout:boundingBox>
          </layout:speciesGlyph>
          <layout:speciesGlyph layout:id="_1107" layout:species="M_co2_c" sboTerm="SBO:0000247">
            <layout:boundingBox>
              <layout:position layout:x="3188.871003434604" layout:y="1736.4331791142872" layout:z="0" />
              <layout:dimensions layout:depth="1" layout:height="20" layout:width="20" />
            </layout:boundingBox>
          </layout:speciesGlyph>
          <layout:speciesGlyph layout:id="_1108" layout:species="M_orot5p_c" sboTerm="SBO:0000247">
            <layout:boundingBox>
              <layout:position layout:x="3443.871003434604" layout:y="1771.4331791142872" layout:z="0" />
              <layout:dimensions layout:depth="1" layout:height="30" layout:width="30" />
            </layout:boundingBox>
          </layout:speciesGlyph>
          <layout:speciesGlyph layout:id="_1109" layout:species="M_h_c" sboTerm="SBO:0000247">
            <layout:boundingBox>
              <layout:position layout:x="3383.7394726728853" layout:y="1818.4412967900685" layout:z="0" />
              <layout:dimensions layout:depth="1" layout:height="20" layout:width="20" />
            </layout:boundingBox>
          </layout:speciesGlyph>
          <layout:speciesGlyph layout:id="_1113" layout:species="M_pi_c" sboTerm="SBO:0000247">
            <layout:boundingBox>
              <layout:position layout:x="3101.677155778354" layout:y="1320.7464115361622" layout:z="0" />
              <layout:dimensions layout:depth="1" layout:height="20" layout:width="20" />
            </layout:boundingBox>
          </layout:speciesGlyph>
          <layout:speciesGlyph layout:id="_1114" layout:species="M_h2o_c" sboTerm="SBO:0000247">
            <layout:boundingBox>
              <layout:position layout:x="3099.6120312666353" layout:y="1732.465100501006" layout:z="0" />
              <layout:dimensions layout:depth="1" layout:height="20" layout:width="20" />
            </layout:boundingBox>
          </layout:speciesGlyph>
          <layout:speciesGlyph layout:id="_1115" layout:species="M_uri_c" sboTerm="SBO:0000247">
            <layout:boundingBox>
              <layout:position layout:x="3143.5522778486666" layout:y="1252.1157963017872" layout:z="0" />
              <layout:dimensions layout:depth="1" layout:height="30" layout:width="30" />
            </layout:boundingBox>
          </layout:speciesGlyph>
          <layout:speciesGlyph layout:id="_1119" layout:species="M_uri_e" sboTerm="SBO:0000247">
            <layout:boundingBox>
              <layout:position layout:x="2475.402603569962" layout:y="397.39033586738105" layout:z="0" />
              <layout:dimensions layout:depth="1" layout:height="30" layout:width="30" />
            </layout:boundingBox>
          </layout:speciesGlyph>
          <layout:speciesGlyph layout:id="_1123" layout:species="M_orot_c" sboTerm="SBO:0000247">
            <layout:boundingBox>
              <layout:position layout:x="3446.619050309604" layout:y="1251.8690922002245" layout:z="0" />
              <layout:dimensions layout:depth="1" layout:height="30" layout:width="30" />
            </layout:boundingBox>
          </layout:speciesGlyph>
          <layout:speciesGlyph layout:id="_1124" layout:species="M_ppi_c" sboTerm="SBO:0000247">
            <layout:boundingBox>
              <layout:position layout:x="3396.9665844892916" layout:y="1736.4331791142872" layout:z="0" />
              <layout:dimensions layout:depth="1" layout:height="20" layout:width="20" />
            </layout:boundingBox>
          </layout:speciesGlyph>
          <layout:speciesGlyph layout:id="_1125" layout:species="M_prpp_c" sboTerm="SBO:0000247">
            <layout:boundingBox>
              <layout:position layout:x="3414.2644360517916" layout:y="1292.900952551787" layout:z="0" />
              <layout:dimensions layout:depth="1" layout:height="20" layout:width="20" />
            </layout:boundingBox>
          </layout:speciesGlyph>
          <layout:speciesGlyph layout:id="_1129" layout:species="M_orot_e" sboTerm="SBO:0000247">
            <layout:boundingBox>
              <layout:position layout:x="4287.000523766558" layout:y="644.1243396446143" layout:z="0" />
              <layout:dimensions layout:depth="1" layout:height="30" layout:width="30" />
            </layout:boundingBox>
          </layout:speciesGlyph>
          <layout:speciesGlyph layout:id="_1130" layout:species="M_ade_e" sboTerm="SBO:0000247">
            <layout:boundingBox>
              <layout:position layout:x="4430.236991119353" layout:y="4983.775805611341" layout:z="0" />
              <layout:dimensions layout:depth="1" layout:height="30" layout:width="30" />
            </layout:boundingBox>
          </layout:speciesGlyph>
          <layout:speciesGlyph layout:id="_1134" layout:species="M_ade_c" sboTerm="SBO:0000247">
            <layout:boundingBox>
              <layout:position layout:x="3924.5935508019206" layout:y="4832.662464969879" layout:z="0" />
              <layout:dimensions layout:depth="1" layout:height="30" layout:width="30" />
            </layout:boundingBox>
          </layout:speciesGlyph>
          <layout:speciesGlyph layout:id="_1135" layout:species="M_adn_e" sboTerm="SBO:0000247">
            <layout:boundingBox>
              <layout:position layout:x="1410.9121772039991" layout:y="1648.1873763297217" layout:z="0" />
              <layout:dimensions layout:depth="1" layout:height="30" layout:width="30" />
            </layout:boundingBox>
          </layout:speciesGlyph>
          <layout:speciesGlyph layout:id="_1139" layout:species="M_adn_c" sboTerm="SBO:0000247">
            <layout:boundingBox>
              <layout:position layout:x="1823.1314806545138" layout:y="1874.1408912983354" layout:z="0" />
              <layout:dimensions layout:depth="1" layout:height="30" layout:width="30" />
            </layout:boundingBox>
          </layout:speciesGlyph>
          <layout:speciesGlyph layout:id="_1140" layout:species="M_akg_e" sboTerm="SBO:0000247">
            <layout:boundingBox>
              <layout:position layout:x="1186.1513365279993" layout:y="1943.3847010543677" layout:z="0" />
              <layout:dimensions layout:depth="1" layout:height="30" layout:width="30" />
            </layout:boundingBox>
          </layout:speciesGlyph>
          <layout:speciesGlyph layout:id="_1144" layout:species="M_akg_c" sboTerm="SBO:0000247">
            <layout:boundingBox>
              <layout:position layout:x="1612.6159236012002" layout:y="2108.9167793703464" layout:z="0" />
              <layout:dimensions layout:depth="1" layout:height="30" layout:width="30" />
            </layout:boundingBox>
          </layout:speciesGlyph>
          <layout:speciesGlyph layout:id="_1145" layout:species="M_ala__L_e" sboTerm="SBO:0000247">
            <layout:boundingBox>
              <layout:position layout:x="4328.951009864628" layout:y="5183.1840787127985" layout:z="0" />
              <layout:dimensions layout:depth="1" layout:height="30" layout:width="30" />
            </layout:boundingBox>
          </layout:speciesGlyph>
          <layout:speciesGlyph layout:id="_1149" layout:species="M_na1_c" sboTerm="SBO:0000247">
            <layout:boundingBox>
              <layout:position layout:x="3864.6136798496846" layout:y="5095.002881076447" layout:z="0" />
              <layout:dimensions layout:depth="1" layout:height="20" layout:width="20" />
            </layout:boundingBox>
          </layout:speciesGlyph>
          <layout:speciesGlyph layout:id="_1150" layout:species="M_ala__L_c" sboTerm="SBO:0000247">
            <layout:boundingBox>
              <layout:position layout:x="3819.3067280107543" layout:y="5033.337791234623" layout:z="0" />
              <layout:dimensions layout:depth="1" layout:height="30" layout:width="30" />
            </layout:boundingBox>
          </layout:speciesGlyph>
          <layout:speciesGlyph layout:id="_1151" layout:species="M_na1_e" sboTerm="SBO:0000247">
            <layout:boundingBox>
              <layout:position layout:x="4311.71891367817" layout:y="5246.135372674647" layout:z="0" />
              <layout:dimensions layout:depth="1" layout:height="20" layout:width="20" />
            </layout:boundingBox>
          </layout:speciesGlyph>
          <layout:speciesGlyph layout:id="_1152" layout:species="M_5oxpro_e" sboTerm="SBO:0000247">
            <layout:boundingBox>
              <layout:position layout:x="2832.8574636721587" layout:y="6952.528426404505" layout:z="0" />
              <layout:dimensions layout:depth="1" layout:height="30" layout:width="30" />
            </layout:boundingBox>
          </layout:speciesGlyph>
          <layout:speciesGlyph layout:id="_1156" layout:species="M_5oxpro_c" sboTerm="SBO:0000247">
            <layout:boundingBox>
              <layout:position layout:x="2639.3105018643655" layout:y="6314.382946670663" layout:z="0" />
              <layout:dimensions layout:depth="1" layout:height="30" layout:width="30" />
            </layout:boundingBox>
          </layout:speciesGlyph>
          <layout:speciesGlyph layout:id="_1157" layout:species="M_arab__L_e" sboTerm="SBO:0000247">
            <layout:boundingBox>
              <layout:position layout:x="3111.965466748534" layout:y="6819.376522939975" layout:z="0" />
              <layout:dimensions layout:depth="1" layout:height="30" layout:width="30" />
            </layout:boundingBox>
          </layout:speciesGlyph>
          <layout:speciesGlyph layout:id="_1161" layout:species="M_arab__L_c" sboTerm="SBO:0000247">
            <layout:boundingBox>
              <layout:position layout:x="2844.183520124465" layout:y="6313.5623441777625" layout:z="0" />
              <layout:dimensions layout:depth="1" layout:height="30" layout:width="30" />
            </layout:boundingBox>
          </layout:speciesGlyph>
          <layout:speciesGlyph layout:id="_1162" layout:species="M_arg__L_e" sboTerm="SBO:0000247">
            <layout:boundingBox>
              <layout:position layout:x="725.0796400605432" layout:y="3369.4918631565847" layout:z="0" />
              <layout:dimensions layout:depth="1" layout:height="30" layout:width="30" />
            </layout:boundingBox>
          </layout:speciesGlyph>
          <layout:speciesGlyph layout:id="_1166" layout:species="M_arg__L_c" sboTerm="SBO:0000247">
            <layout:boundingBox>
              <layout:position layout:x="1261.2126612997386" layout:y="3368.795864627877" layout:z="0" />
              <layout:dimensions layout:depth="1" layout:height="30" layout:width="30" />
            </layout:boundingBox>
          </layout:speciesGlyph>
          <layout:speciesGlyph layout:id="_1170" layout:species="M_urea_c" sboTerm="SBO:0000247">
            <layout:boundingBox>
              <layout:position layout:x="1265.9724875529282" layout:y="3539.0282987661817" layout:z="0" />
              <layout:dimensions layout:depth="1" layout:height="30" layout:width="30" />
            </layout:boundingBox>
          </layout:speciesGlyph>
          <layout:speciesGlyph layout:id="_1171" layout:species="M_h2o_c" sboTerm="SBO:0000247">
            <layout:boundingBox>
              <layout:position layout:x="1360.1916673593705" layout:y="3251.1257630982072" layout:z="0" />
              <layout:dimensions layout:depth="1" layout:height="30" layout:width="30" />
            </layout:boundingBox>
          </layout:speciesGlyph>
          <layout:speciesGlyph layout:id="_1172" layout:species="M_orn_c" sboTerm="SBO:0000247">
            <layout:boundingBox>
              <layout:position layout:x="1331.254426404239" layout:y="3655.0179745064706" layout:z="0" />
              <layout:dimensions layout:depth="1" layout:height="30" layout:width="30" />
            </layout:boundingBox>
          </layout:speciesGlyph>
          <layout:speciesGlyph layout:id="_1176" layout:species="M_ptrc_c" sboTerm="SBO:0000247">
            <layout:boundingBox>
              <layout:position layout:x="1265.185090996912" layout:y="3721.6054922137982" layout:z="0" />
              <layout:dimensions layout:depth="1" layout:height="30" layout:width="30" />
            </layout:boundingBox>
          </layout:speciesGlyph>
          <layout:speciesGlyph layout:id="_1177" layout:species="M_co2_c" sboTerm="SBO:0000247">
            <layout:boundingBox>
              <layout:position layout:x="1266.5178182098548" layout:y="3864.5591717687025" layout:z="0" />
              <layout:dimensions layout:depth="1" layout:height="30" layout:width="30" />
            </layout:boundingBox>
          </layout:speciesGlyph>
          <layout:speciesGlyph layout:id="_1178" layout:species="M_h_c" sboTerm="SBO:0000247">
            <layout:boundingBox>
              <layout:position layout:x="1465.7352792130787" layout:y="3655.8851547683785" layout:z="0" />
              <layout:dimensions layout:depth="1" layout:height="20" layout:width="20" />
            </layout:boundingBox>
          </layout:speciesGlyph>
          <layout:speciesGlyph layout:id="_1182" layout:species="M_urea_e" sboTerm="SBO:0000247">
            <layout:boundingBox>
              <layout:position layout:x="679.5689585012315" layout:y="3539.724297294887" layout:z="0" />
              <layout:dimensions layout:depth="1" layout:height="30" layout:width="30" />
            </layout:boundingBox>
          </layout:speciesGlyph>
          <layout:speciesGlyph layout:id="_1186" layout:species="M_ptrc_e" sboTerm="SBO:0000247">
            <layout:boundingBox>
              <layout:position layout:x="631.7246771795924" layout:y="3722.3014907425077" layout:z="0" />
              <layout:dimensions layout:depth="1" layout:height="30" layout:width="30" />
            </layout:boundingBox>
          </layout:speciesGlyph>
          <layout:speciesGlyph layout:id="_1190" layout:species="M_co2_e" sboTerm="SBO:0000247">
            <layout:boundingBox>
              <layout:position layout:x="593.884674900346" layout:y="3864.6344427583467" layout:z="0" />
              <layout:dimensions layout:depth="1" layout:height="30" layout:width="30" />
            </layout:boundingBox>
          </layout:speciesGlyph>
          <layout:speciesGlyph layout:id="_1194" layout:species="M_h2o_c" sboTerm="SBO:0000247">
            <layout:boundingBox>
              <layout:position layout:x="1202.0009025189156" layout:y="3946.7580196012264" layout:z="0" />
              <layout:dimensions layout:depth="1" layout:height="30" layout:width="30" />
            </layout:boundingBox>
          </layout:speciesGlyph>
          <layout:speciesGlyph layout:id="_1195" layout:species="M_hco3_c" sboTerm="SBO:0000247">
            <layout:boundingBox>
              <layout:position layout:x="1279.0026409769443" layout:y="4272.170536133004" layout:z="0" />
              <layout:dimensions layout:depth="1" layout:height="30" layout:width="30" />
            </layout:boundingBox>
          </layout:speciesGlyph>
          <layout:speciesGlyph layout:id="_1196" layout:species="M_h_c" sboTerm="SBO:0000247">
            <layout:boundingBox>
              <layout:position layout:x="1177.4048739031014" layout:y="4064.8950597017383" layout:z="0" />
              <layout:dimensions layout:depth="1" layout:height="30" layout:width="30" />
            </layout:boundingBox>
          </layout:speciesGlyph>
          <layout:speciesGlyph layout:id="_1200" layout:species="M_cl_e" sboTerm="SBO:0000247">
            <layout:boundingBox>
              <layout:position layout:x="503.59030305334454" layout:y="4338.279739348238" layout:z="0" />
              <layout:dimensions layout:depth="1" layout:height="20" layout:width="20" />
            </layout:boundingBox>
          </layout:speciesGlyph>
          <layout:speciesGlyph layout:id="_1201" layout:species="M_cl_c" sboTerm="SBO:0000247">
            <layout:boundingBox>
              <layout:position layout:x="1155.5146480367316" layout:y="4211.115343188371" layout:z="0" />
              <layout:dimensions layout:depth="1" layout:height="20" layout:width="20" />
            </layout:boundingBox>
          </layout:speciesGlyph>
          <layout:speciesGlyph layout:id="_1202" layout:species="M_hco3_e" sboTerm="SBO:0000247">
            <layout:boundingBox>
              <layout:position layout:x="465.2688332178259" layout:y="4271.826505634045" layout:z="0" />
              <layout:dimensions layout:depth="1" layout:height="30" layout:width="30" />
            </layout:boundingBox>
          </layout:speciesGlyph>
          <layout:speciesGlyph layout:id="_1206" layout:species="M_h2o_e" sboTerm="SBO:0000247">
            <layout:boundingBox>
              <layout:position layout:x="569.2836320785" layout:y="3947.9519540054125" layout:z="0" />
              <layout:dimensions layout:depth="1" layout:height="30" layout:width="30" />
            </layout:boundingBox>
          </layout:speciesGlyph>
          <layout:speciesGlyph layout:id="_1210" layout:species="M_h_e" sboTerm="SBO:0000247">
            <layout:boundingBox>
              <layout:position layout:x="522.0558884620718" layout:y="4065.225088137779" layout:z="0" />
              <layout:dimensions layout:depth="1" layout:height="30" layout:width="30" />
            </layout:boundingBox>
          </layout:speciesGlyph>
          <layout:speciesGlyph layout:id="_1211" layout:species="M_asn__L_e" sboTerm="SBO:0000247">
            <layout:boundingBox>
              <layout:position layout:x="277.34118703081003" layout:y="5264.990995192465" layout:z="0" />
              <layout:dimensions layout:depth="1" layout:height="30" layout:width="30" />
            </layout:boundingBox>
          </layout:speciesGlyph>
          <layout:speciesGlyph layout:id="_1215" layout:species="M_asn__L_c" sboTerm="SBO:0000247">
            <layout:boundingBox>
              <layout:position layout:x="1023.4153703793818" layout:y="5264.294996663759" layout:z="0" />
              <layout:dimensions layout:depth="1" layout:height="30" layout:width="30" />
            </layout:boundingBox>
          </layout:speciesGlyph>
          <layout:speciesGlyph layout:id="_1216" layout:species="M_na1_c" sboTerm="SBO:0000247">
            <layout:boundingBox>
              <layout:position layout:x="978.6589813777482" layout:y="5225.801747984417" layout:z="0" />
              <layout:dimensions layout:depth="1" layout:height="20" layout:width="20" />
            </layout:boundingBox>
          </layout:speciesGlyph>
          <layout:speciesGlyph layout:id="_1217" layout:species="M_na1_e" sboTerm="SBO:0000247">
            <layout:boundingBox>
              <layout:position layout:x="314.31216183807237" layout:y="5228.406469448583" layout:z="0" />
              <layout:dimensions layout:depth="1" layout:height="20" layout:width="20" />
            </layout:boundingBox>
          </layout:speciesGlyph>
          <layout:speciesGlyph layout:id="_1218" layout:species="M_ca2_e" sboTerm="SBO:0000247">
            <layout:boundingBox>
              <layout:position layout:x="254.4826824960728" layout:y="5400.092102911274" layout:z="0" />
              <layout:dimensions layout:depth="1" layout:height="30" layout:width="30" />
            </layout:boundingBox>
          </layout:speciesGlyph>
          <layout:speciesGlyph layout:id="_1222" layout:species="M_ca2_c" sboTerm="SBO:0000247">
            <layout:boundingBox>
              <layout:position layout:x="1016.6450006102705" layout:y="5405.4290633669425" layout:z="0" />
              <layout:dimensions layout:depth="1" layout:height="30" layout:width="30" />
            </layout:boundingBox>
          </layout:speciesGlyph>
          <layout:speciesGlyph layout:id="_1226" layout:species="M_o2_c" sboTerm="SBO:0000247">
            <layout:boundingBox>
              <layout:position layout:x="1270.6813182476171" layout:y="3192.233046659693" layout:z="0" />
              <layout:dimensions layout:depth="1" layout:height="30" layout:width="30" />
            </layout:boundingBox>
          </layout:speciesGlyph>
          <layout:speciesGlyph layout:id="_1227" layout:species="M_h2o2_c" sboTerm="SBO:0000247">
            <layout:boundingBox>
              <layout:position layout:x="1270.886706216469" layout:y="3025.652548277182" layout:z="0" />
              <layout:dimensions layout:depth="1" layout:height="30" layout:width="30" />
            </layout:boundingBox>
          </layout:speciesGlyph>
          <layout:speciesGlyph layout:id="_1231" layout:species="M_o2_e" sboTerm="SBO:0000247">
            <layout:boundingBox>
              <layout:position layout:x="773.4557677115454" layout:y="3188.907011496994" layout:z="0" />
              <layout:dimensions layout:depth="1" layout:height="30" layout:width="30" />
            </layout:boundingBox>
          </layout:speciesGlyph>
          <layout:speciesGlyph layout:id="_1235" layout:species="M_h2o2_e" sboTerm="SBO:0000247">
            <layout:boundingBox>
              <layout:position layout:x="814.4267806804005" layout:y="3022.32651311448" layout:z="0" />
              <layout:dimensions layout:depth="1" layout:height="30" layout:width="30" />
            </layout:boundingBox>
          </layout:speciesGlyph>
          <layout:speciesGlyph layout:id="_1242" layout:species="M_dhdascb_e" sboTerm="SBO:0000247">
            <layout:boundingBox>
              <layout:position layout:x="235.0594912659294" layout:y="5533.932601647179" layout:z="0" />
              <layout:dimensions layout:depth="1" layout:height="30" layout:width="30" />
            </layout:boundingBox>
          </layout:speciesGlyph>
          <layout:speciesGlyph layout:id="_1246" layout:species="M_dhdascb_c" sboTerm="SBO:0000247">
            <layout:boundingBox>
              <layout:position layout:x="1023.3653640676243" layout:y="5531.225616790347" layout:z="0" />
              <layout:dimensions layout:depth="1" layout:height="30" layout:width="30" />
            </layout:boundingBox>
          </layout:speciesGlyph>
          <layout:speciesGlyph layout:id="_1257" layout:species="M_hcys__L_e" sboTerm="SBO:0000247">
            <layout:boundingBox>
              <layout:position layout:x="2588.56116158475" layout:y="7105.658160856849" layout:z="0" />
              <layout:dimensions layout:depth="1" layout:height="30" layout:width="30" />
            </layout:boundingBox>
          </layout:speciesGlyph>
          <layout:speciesGlyph layout:id="_1261" layout:species="M_nadph_c" sboTerm="SBO:0000247">
            <layout:boundingBox>
              <layout:position layout:x="2647.578525128967" layout:y="5460.560388198122" layout:z="0" />
              <layout:dimensions layout:depth="1" layout:height="20" layout:width="20" />
            </layout:boundingBox>
          </layout:speciesGlyph>
          <layout:speciesGlyph layout:id="_1262" layout:species="M_nadp_c" sboTerm="SBO:0000247">
            <layout:boundingBox>
              <layout:position layout:x="2622.4530040515338" layout:y="5651.145539358537" layout:z="0" />
              <layout:dimensions layout:depth="1" layout:height="20" layout:width="20" />
            </layout:boundingBox>
          </layout:speciesGlyph>
          <layout:speciesGlyph layout:id="_1264" layout:species="M_h_c" sboTerm="SBO:0000247">
            <layout:boundingBox>
              <layout:position layout:x="2669.7770310285346" layout:y="5427.835950312886" layout:z="0" />
              <layout:dimensions layout:depth="1" layout:height="20" layout:width="20" />
            </layout:boundingBox>
          </layout:speciesGlyph>
          <layout:speciesGlyph layout:id="_1268" layout:species="M_cgly_e" sboTerm="SBO:0000247">
            <layout:boundingBox>
              <layout:position layout:x="4217.090765996828" layout:y="5714.455732618813" layout:z="0" />
              <layout:dimensions layout:depth="1" layout:height="30" layout:width="30" />
            </layout:boundingBox>
          </layout:speciesGlyph>
          <layout:speciesGlyph layout:id="_1269" layout:species="M_h2o_e" sboTerm="SBO:0000247">
            <layout:boundingBox>
              <layout:position layout:x="4230.858414637806" layout:y="5652.359533796653" layout:z="0" />
              <layout:dimensions layout:depth="1" layout:height="20" layout:width="20" />
            </layout:boundingBox>
          </layout:speciesGlyph>
          <layout:speciesGlyph layout:id="_1270" layout:species="M_gly_e" sboTerm="SBO:0000247">
            <layout:boundingBox>
              <layout:position layout:x="4074.7986620975926" layout:y="5472.657203595874" layout:z="0" />
              <layout:dimensions layout:depth="1" layout:height="30" layout:width="30" />
            </layout:boundingBox>
          </layout:speciesGlyph>
          <layout:speciesGlyph layout:id="_1284" layout:species="M_ala__L_c" sboTerm="SBO:0000247">
            <layout:boundingBox>
              <layout:position layout:x="3200.9026767960895" layout:y="5348.146987419762" layout:z="0" />
              <layout:dimensions layout:depth="1" layout:height="20" layout:width="20" />
            </layout:boundingBox>
          </layout:speciesGlyph>
          <layout:speciesGlyph layout:id="_1285" layout:species="M_h2o_c" sboTerm="SBO:0000247">
            <layout:boundingBox>
              <layout:position layout:x="1004.7386740997317" layout:y="5785.398784181271" layout:z="0" />
              <layout:dimensions layout:depth="1" layout:height="20" layout:width="20" />
            </layout:boundingBox>
          </layout:speciesGlyph>
          <layout:speciesGlyph layout:id="_1289" layout:species="M_pi_c" sboTerm="SBO:0000247">
            <layout:boundingBox>
              <layout:position layout:x="940.2671736598459" layout:y="5688.289991735805" layout:z="0" />
              <layout:dimensions layout:depth="1" layout:height="20" layout:width="20" />
            </layout:boundingBox>
          </layout:speciesGlyph>
          <layout:speciesGlyph layout:id="_1290" layout:species="M_ca2_e" sboTerm="SBO:0000247">
            <layout:boundingBox>
              <layout:position layout:x="253.05326190103824" layout:y="5731.728495083333" layout:z="0" />
              <layout:dimensions layout:depth="1" layout:height="30" layout:width="30" />
            </layout:boundingBox>
          </layout:speciesGlyph>
          <layout:speciesGlyph layout:id="_1291" layout:species="M_adp_c" sboTerm="SBO:0000247">
            <layout:boundingBox>
              <layout:position layout:x="939.2861314340753" layout:y="5656.989872695043" layout:z="0" />
              <layout:dimensions layout:depth="1" layout:height="20" layout:width="20" />
            </layout:boundingBox>
          </layout:speciesGlyph>
          <layout:speciesGlyph layout:id="_1292" layout:species="M_atp_c" sboTerm="SBO:0000247">
            <layout:boundingBox>
              <layout:position layout:x="977.3451117281957" layout:y="5815.834854969892" layout:z="0" />
              <layout:dimensions layout:depth="1" layout:height="20" layout:width="20" />
            </layout:boundingBox>
          </layout:speciesGlyph>
          <layout:speciesGlyph layout:id="_1293" layout:species="M_h_e" sboTerm="SBO:0000247">
            <layout:boundingBox>
              <layout:position layout:x="304.4168070219266" layout:y="5788.606863674465" layout:z="0" />
              <layout:dimensions layout:depth="1" layout:height="20" layout:width="20" />
            </layout:boundingBox>
          </layout:speciesGlyph>
          <layout:speciesGlyph layout:id="_1294" layout:species="M_ca2_c" sboTerm="SBO:0000247">
            <layout:boundingBox>
              <layout:position layout:x="1021.5965879069104" layout:y="5729.022777498502" layout:z="0" />
              <layout:dimensions layout:depth="1" layout:height="30" layout:width="30" />
            </layout:boundingBox>
          </layout:speciesGlyph>
          <layout:speciesGlyph layout:id="_1299" layout:species="M_nad_c" sboTerm="SBO:0000247">
            <layout:boundingBox>
              <layout:position layout:x="1831.0447026936947" layout:y="4116.073251528147" layout:z="0" />
              <layout:dimensions layout:depth="1" layout:height="30" layout:width="30" />
            </layout:boundingBox>
          </layout:speciesGlyph>
          <layout:speciesGlyph layout:id="_1300" layout:species="M_h_c" sboTerm="SBO:0000247">
            <layout:boundingBox>
              <layout:position layout:x="1778.317302310588" layout:y="4169.801915466934" layout:z="0" />
              <layout:dimensions layout:depth="1" layout:height="20" layout:width="20" />
            </layout:boundingBox>
          </layout:speciesGlyph>
          <layout:speciesGlyph layout:id="_1301" layout:species="M_gln__L_e" sboTerm="SBO:0000247">
            <layout:boundingBox>
              <layout:position layout:x="3323.083331923326" layout:y="6630.481203878175" layout:z="0" />
              <layout:dimensions layout:depth="1" layout:height="30" layout:width="30" />
            </layout:boundingBox>
          </layout:speciesGlyph>
          <layout:speciesGlyph layout:id="_1305" layout:species="M_gln__L_c" sboTerm="SBO:0000247">
            <layout:boundingBox>
              <layout:position layout:x="2976.3078167481385" layout:y="6199.727134318291" layout:z="0" />
              <layout:dimensions layout:depth="1" layout:height="30" layout:width="30" />
            </layout:boundingBox>
          </layout:speciesGlyph>
          <layout:speciesGlyph layout:id="_1306" layout:species="M_na1_c" sboTerm="SBO:0000247">
            <layout:boundingBox>
              <layout:position layout:x="2968.9869612927055" layout:y="6268.730923303989" layout:z="0" />
              <layout:dimensions layout:depth="1" layout:height="20" layout:width="20" />
            </layout:boundingBox>
          </layout:speciesGlyph>
          <layout:speciesGlyph layout:id="_1307" layout:species="M_na1_e" sboTerm="SBO:0000247">
            <layout:boundingBox>
              <layout:position layout:x="3267.443572582399" layout:y="6643.571063553764" layout:z="0" />
              <layout:dimensions layout:depth="1" layout:height="20" layout:width="20" />
            </layout:boundingBox>
          </layout:speciesGlyph>
          <layout:speciesGlyph layout:id="_1308" layout:species="M_cl_e" sboTerm="SBO:0000247">
            <layout:boundingBox>
              <layout:position layout:x="1694.3341036791553" layout:y="7157.3781203644085" layout:z="0" />
              <layout:dimensions layout:depth="1" layout:height="20" layout:width="20" />
            </layout:boundingBox>
          </layout:speciesGlyph>
          <layout:speciesGlyph layout:id="_1312" layout:species="M_cl_c" sboTerm="SBO:0000247">
            <layout:boundingBox>
              <layout:position layout:x="1602.4510372134646" layout:y="6646.813733767429" layout:z="0" />
              <layout:dimensions layout:depth="1" layout:height="20" layout:width="20" />
            </layout:boundingBox>
          </layout:speciesGlyph>
          <layout:speciesGlyph layout:id="_1313" layout:species="M_gly_c" sboTerm="SBO:0000247">
            <layout:boundingBox>
              <layout:position layout:x="1638.335626566079" layout:y="6626.16380660352" layout:z="0" />
              <layout:dimensions layout:depth="1" layout:height="30" layout:width="30" />
            </layout:boundingBox>
          </layout:speciesGlyph>
          <layout:speciesGlyph layout:id="_1314" layout:species="M_na1_c" sboTerm="SBO:0000247">
            <layout:boundingBox>
              <layout:position layout:x="1584.8889744489024" layout:y="6672.094978686384" layout:z="0" />
              <layout:dimensions layout:depth="1" layout:height="20" layout:width="20" />
            </layout:boundingBox>
          </layout:speciesGlyph>
          <layout:speciesGlyph layout:id="_1315" layout:species="M_na1_e" sboTerm="SBO:0000247">
            <layout:boundingBox>
              <layout:position layout:x="1657.9069470733982" layout:y="7180.7346784453675" layout:z="0" />
              <layout:dimensions layout:depth="1" layout:height="20" layout:width="20" />
            </layout:boundingBox>
          </layout:speciesGlyph>
          <layout:speciesGlyph layout:id="_1316" layout:species="M_gly_e" sboTerm="SBO:0000247">
            <layout:boundingBox>
              <layout:position layout:x="1599.5594054331063" layout:y="7187.309354395619" layout:z="0" />
              <layout:dimensions layout:depth="1" layout:height="30" layout:width="30" />
            </layout:boundingBox>
          </layout:speciesGlyph>
          <layout:speciesGlyph layout:id="_1317" layout:species="M_gsn_e" sboTerm="SBO:0000247">
            <layout:boundingBox>
              <layout:position layout:x="407.83984424292066" layout:y="4506.650210337584" layout:z="0" />
              <layout:dimensions layout:depth="1" layout:height="30" layout:width="30" />
            </layout:boundingBox>
          </layout:speciesGlyph>
          <layout:speciesGlyph layout:id="_1321" layout:species="M_gsn_c" sboTerm="SBO:0000247">
            <layout:boundingBox>
              <layout:position layout:x="1376.4582910318727" layout:y="4509.095020840195" layout:z="0" />
              <layout:dimensions layout:depth="1" layout:height="30" layout:width="30" />
            </layout:boundingBox>
          </layout:speciesGlyph>
          <layout:speciesGlyph layout:id="_1322" layout:species="M_his__L_e" sboTerm="SBO:0000247">
            <layout:boundingBox>
              <layout:position layout:x="3818.8518572646444" layout:y="251.7850225776583" layout:z="0" />
              <layout:dimensions layout:depth="1" layout:height="30" layout:width="30" />
            </layout:boundingBox>
          </layout:speciesGlyph>
          <layout:speciesGlyph layout:id="_1326" layout:species="M_his__L_c" sboTerm="SBO:0000247">
            <layout:boundingBox>
              <layout:position layout:x="3554.423343700051" layout:y="808.5532745681901" layout:z="0" />
              <layout:dimensions layout:depth="1" layout:height="30" layout:width="30" />
            </layout:boundingBox>
          </layout:speciesGlyph>
          <layout:speciesGlyph layout:id="_1327" layout:species="M_na1_c" sboTerm="SBO:0000247">
            <layout:boundingBox>
              <layout:position layout:x="3618.6924443672597" layout:y="790.2864935658836" layout:z="0" />
              <layout:dimensions layout:depth="1" layout:height="20" layout:width="20" />
            </layout:boundingBox>
          </layout:speciesGlyph>
          <layout:speciesGlyph layout:id="_1328" layout:species="M_na1_e" sboTerm="SBO:0000247">
            <layout:boundingBox>
              <layout:position layout:x="3886.5020364453403" layout:y="324.25619076236035" layout:z="0" />
              <layout:dimensions layout:depth="1" layout:height="20" layout:width="20" />
            </layout:boundingBox>
          </layout:speciesGlyph>
          <layout:speciesGlyph layout:id="_1329" layout:species="M_hxan_e" sboTerm="SBO:0000247">
            <layout:boundingBox>
              <layout:position layout:x="4820.35667936945" layout:y="3587.9524173354234" layout:z="0" />
              <layout:dimensions layout:depth="1" layout:height="30" layout:width="30" />
            </layout:boundingBox>
          </layout:speciesGlyph>
          <layout:speciesGlyph layout:id="_1333" layout:species="M_hxan_c" sboTerm="SBO:0000247">
            <layout:boundingBox>
              <layout:position layout:x="4255.063322897919" layout:y="3580.7417707633113" layout:z="0" />
              <layout:dimensions layout:depth="1" layout:height="30" layout:width="30" />
            </layout:boundingBox>
          </layout:speciesGlyph>
          <layout:speciesGlyph layout:id="_1334" layout:species="M_ile__L_e" sboTerm="SBO:0000247">
            <layout:boundingBox>
              <layout:position layout:x="4860.7185097850925" layout:y="3415.2255632921415" layout:z="0" />
              <layout:dimensions layout:depth="1" layout:height="30" layout:width="30" />
            </layout:boundingBox>
          </layout:speciesGlyph>
          <layout:speciesGlyph layout:id="_1338" layout:species="M_ile__L_c" sboTerm="SBO:0000247">
            <layout:boundingBox>
              <layout:position layout:x="4251.5839775427485" layout:y="3406.739184406345" layout:z="0" />
              <layout:dimensions layout:depth="1" layout:height="30" layout:width="30" />
            </layout:boundingBox>
          </layout:speciesGlyph>
          <layout:speciesGlyph layout:id="_1339" layout:species="M_ins_e" sboTerm="SBO:0000247">
            <layout:boundingBox>
              <layout:position layout:x="4879.904132325808" layout:y="3198.7768961094207" layout:z="0" />
              <layout:dimensions layout:depth="1" layout:height="30" layout:width="30" />
            </layout:boundingBox>
          </layout:speciesGlyph>
          <layout:speciesGlyph layout:id="_1343" layout:species="M_ins_c" sboTerm="SBO:0000247">
            <layout:boundingBox>
              <layout:position layout:x="4282.416476694316" layout:y="3188.982481267311" layout:z="0" />
              <layout:dimensions layout:depth="1" layout:height="30" layout:width="30" />
            </layout:boundingBox>
          </layout:speciesGlyph>
          <layout:speciesGlyph layout:id="_1344" layout:species="M_cl_e" sboTerm="SBO:0000247">
            <layout:boundingBox>
              <layout:position layout:x="2991.6261457949363" layout:y="241.36365186599687" layout:z="0" />
              <layout:dimensions layout:depth="1" layout:height="20" layout:width="20" />
            </layout:boundingBox>
          </layout:speciesGlyph>
          <layout:speciesGlyph layout:id="_1348" layout:species="M_cl_c" sboTerm="SBO:0000247">
            <layout:boundingBox>
              <layout:position layout:x="3149.247935679177" layout:y="755.4755173907049" layout:z="0" />
              <layout:dimensions layout:depth="1" layout:height="20" layout:width="20" />
            </layout:boundingBox>
          </layout:speciesGlyph>
          <layout:speciesGlyph layout:id="_1349" layout:species="M_nh4_c" sboTerm="SBO:0000247">
            <layout:boundingBox>
              <layout:position layout:x="3117.0699323004046" layout:y="811.6538760579508" layout:z="0" />
              <layout:dimensions layout:depth="1" layout:height="30" layout:width="30" />
            </layout:boundingBox>
          </layout:speciesGlyph>
          <layout:speciesGlyph layout:id="_1350" layout:species="M_nh4_e" sboTerm="SBO:0000247">
            <layout:boundingBox>
              <layout:position layout:x="2934.376718188163" layout:y="201.44259031103957" layout:z="0" />
              <layout:dimensions layout:depth="1" layout:height="30" layout:width="30" />
            </layout:boundingBox>
          </layout:speciesGlyph>
          <layout:speciesGlyph layout:id="_1351" layout:species="M_k_e" sboTerm="SBO:0000247">
            <layout:boundingBox>
              <layout:position layout:x="4962.290885514052" layout:y="2749.924458680017" layout:z="0" />
              <layout:dimensions layout:depth="1" layout:height="30" layout:width="30" />
            </layout:boundingBox>
          </layout:speciesGlyph>
          <layout:speciesGlyph layout:id="_1355" layout:species="M_cl_e" sboTerm="SBO:0000247">
            <layout:boundingBox>
              <layout:position layout:x="4923.448912768799" layout:y="2800.1507628596796" layout:z="0" />
              <layout:dimensions layout:depth="1" layout:height="20" layout:width="20" />
            </layout:boundingBox>
          </layout:speciesGlyph>
          <layout:speciesGlyph layout:id="_1356" layout:species="M_cl_c" sboTerm="SBO:0000247">
            <layout:boundingBox>
              <layout:position layout:x="4335.619673058075" layout:y="2784.353234650203" layout:z="0" />
              <layout:dimensions layout:depth="1" layout:height="20" layout:width="20" />
            </layout:boundingBox>
          </layout:speciesGlyph>
          <layout:speciesGlyph layout:id="_1357" layout:species="M_k_c" sboTerm="SBO:0000247">
            <layout:boundingBox>
              <layout:position layout:x="4292.602868259202" layout:y="2733.4125681975424" layout:z="0" />
              <layout:dimensions layout:depth="1" layout:height="30" layout:width="30" />
            </layout:boundingBox>
          </layout:speciesGlyph>
          <layout:speciesGlyph layout:id="_1358" layout:species="M_k_c" sboTerm="SBO:0000247">
            <layout:boundingBox>
              <layout:position layout:x="4321.739057689449" layout:y="2519.1591294252466" layout:z="0" />
              <layout:dimensions layout:depth="1" layout:height="30" layout:width="30" />
            </layout:boundingBox>
          </layout:speciesGlyph>
          <layout:speciesGlyph layout:id="_1362" layout:species="M_k_e" sboTerm="SBO:0000247">
            <layout:boundingBox>
              <layout:position layout:x="4982.6440343599925" layout:y="2547.942168070742" layout:z="0" />
              <layout:dimensions layout:depth="1" layout:height="30" layout:width="30" />
            </layout:boundingBox>
          </layout:speciesGlyph>
          <layout:speciesGlyph layout:id="_1363" layout:species="M_lac__L_e" sboTerm="SBO:0000247">
            <layout:boundingBox>
              <layout:position layout:x="2209.890459745292" layout:y="535.1385518579064" layout:z="0" />
              <layout:dimensions layout:depth="1" layout:height="30" layout:width="30" />
            </layout:boundingBox>
          </layout:speciesGlyph>
          <layout:speciesGlyph layout:id="_1367" layout:species="M_h_e" sboTerm="SBO:0000247">
            <layout:boundingBox>
              <layout:position layout:x="2271.8408487531506" layout:y="520.130772462503" layout:z="0" />
              <layout:dimensions layout:depth="1" layout:height="20" layout:width="20" />
            </layout:boundingBox>
          </layout:speciesGlyph>
          <layout:speciesGlyph layout:id="_1368" layout:species="M_lac__L_c" sboTerm="SBO:0000247">
            <layout:boundingBox>
              <layout:position layout:x="2661.533347438006" layout:y="948.4500293094625" layout:z="0" />
              <layout:dimensions layout:depth="1" layout:height="30" layout:width="30" />
            </layout:boundingBox>
          </layout:speciesGlyph>
          <layout:speciesGlyph layout:id="_1369" layout:species="M_h_c" sboTerm="SBO:0000247">
            <layout:boundingBox>
              <layout:position layout:x="2668.6847977836956" layout:y="893.4975778027363" layout:z="0" />
              <layout:dimensions layout:depth="1" layout:height="20" layout:width="20" />
            </layout:boundingBox>
          </layout:speciesGlyph>
          <layout:speciesGlyph layout:id="_1370" layout:species="M_leu__L_e" sboTerm="SBO:0000247">
            <layout:boundingBox>
              <layout:position layout:x="4935.760438188454" layout:y="1429.7593696915153" layout:z="0" />
              <layout:dimensions layout:depth="1" layout:height="30" layout:width="30" />
            </layout:boundingBox>
          </layout:speciesGlyph>
          <layout:speciesGlyph layout:id="_1374" layout:species="M_leu__L_c" sboTerm="SBO:0000247">
            <layout:boundingBox>
              <layout:position layout:x="4432.793937347097" layout:y="1548.6379445227356" layout:z="0" />
              <layout:dimensions layout:depth="1" layout:height="30" layout:width="30" />
            </layout:boundingBox>
          </layout:speciesGlyph>
          <layout:speciesGlyph layout:id="_1375" layout:species="M_lys__L_e" sboTerm="SBO:0000247">
            <layout:boundingBox>
              <layout:position layout:x="4806.283069092254" layout:y="1214.3458450486487" layout:z="0" />
              <layout:dimensions layout:depth="1" layout:height="30" layout:width="30" />
            </layout:boundingBox>
          </layout:speciesGlyph>
          <layout:speciesGlyph layout:id="_1379" layout:species="M_lys__L_c" sboTerm="SBO:0000247">
            <layout:boundingBox>
              <layout:position layout:x="4349.5911182980435" layout:y="1413.2613715929167" layout:z="0" />
              <layout:dimensions layout:depth="1" layout:height="30" layout:width="30" />
            </layout:boundingBox>
          </layout:speciesGlyph>
          <layout:speciesGlyph layout:id="_1380" layout:species="M_met__L_e" sboTerm="SBO:0000247">
            <layout:boundingBox>
              <layout:position layout:x="307.0882461629899" layout:y="6009.590000230366" layout:z="0" />
              <layout:dimensions layout:depth="1" layout:height="30" layout:width="30" />
            </layout:boundingBox>
          </layout:speciesGlyph>
          <layout:speciesGlyph layout:id="_1384" layout:species="M_met__L_c" sboTerm="SBO:0000247">
            <layout:boundingBox>
              <layout:position layout:x="1009.7066375196512" layout:y="5906.429333694502" layout:z="0" />
              <layout:dimensions layout:depth="1" layout:height="30" layout:width="30" />
            </layout:boundingBox>
          </layout:speciesGlyph>
          <layout:speciesGlyph layout:id="_1385" layout:species="M_mnl_e" sboTerm="SBO:0000247">
            <layout:boundingBox>
              <layout:position layout:x="372.6758631123075" layout:y="6183.704763266128" layout:z="0" />
              <layout:dimensions layout:depth="1" layout:height="30" layout:width="30" />
            </layout:boundingBox>
          </layout:speciesGlyph>
          <layout:speciesGlyph layout:id="_1389" layout:species="M_mnl_c" sboTerm="SBO:0000247">
            <layout:boundingBox>
              <layout:position layout:x="1020.4848448310606" layout:y="5989.059822221519" layout:z="0" />
              <layout:dimensions layout:depth="1" layout:height="30" layout:width="30" />
            </layout:boundingBox>
          </layout:speciesGlyph>
          <layout:speciesGlyph layout:id="_1390" layout:species="M_nac_e" sboTerm="SBO:0000247">
            <layout:boundingBox>
              <layout:position layout:x="423.0628288725211" layout:y="6373.273328930512" layout:z="0" />
              <layout:dimensions layout:depth="1" layout:height="30" layout:width="30" />
            </layout:boundingBox>
          </layout:speciesGlyph>
          <layout:speciesGlyph layout:id="_1394" layout:species="M_nac_c" sboTerm="SBO:0000247">
            <layout:boundingBox>
              <layout:position layout:x="1044.3604573532027" layout:y="6101.964661419257" layout:z="0" />
              <layout:dimensions layout:depth="1" layout:height="30" layout:width="30" />
            </layout:boundingBox>
          </layout:speciesGlyph>
          <layout:speciesGlyph layout:id="_1395" layout:species="M_h_e" sboTerm="SBO:0000247">
            <layout:boundingBox>
              <layout:position layout:x="2238.6395719415023" layout:y="7183.712943411906" layout:z="0" />
              <layout:dimensions layout:depth="1" layout:height="20" layout:width="20" />
            </layout:boundingBox>
          </layout:speciesGlyph>
          <layout:speciesGlyph layout:id="_1399" layout:species="M_na1_e" sboTerm="SBO:0000247">
            <layout:boundingBox>
              <layout:position layout:x="2169.9349769873284" layout:y="7204.220112546772" layout:z="0" />
              <layout:dimensions layout:depth="1" layout:height="30" layout:width="30" />
            </layout:boundingBox>
          </layout:speciesGlyph>
          <layout:speciesGlyph layout:id="_1400" layout:species="M_na1_c" sboTerm="SBO:0000247">
            <layout:boundingBox>
              <layout:position layout:x="2111.755337002539" layout:y="6616.594451944897" layout:z="0" />
              <layout:dimensions layout:depth="1" layout:height="30" layout:width="30" />
            </layout:boundingBox>
          </layout:speciesGlyph>
          <layout:speciesGlyph layout:id="_1401" layout:species="M_h_c" sboTerm="SBO:0000247">
            <layout:boundingBox>
              <layout:position layout:x="2051.7008113858083" layout:y="6636.673815869902" layout:z="0" />
              <layout:dimensions layout:depth="1" layout:height="20" layout:width="20" />
            </layout:boundingBox>
          </layout:speciesGlyph>
          <layout:speciesGlyph layout:id="_1402" layout:species="M_na1_e" sboTerm="SBO:0000247">
            <layout:boundingBox>
              <layout:position layout:x="4137.86283613026" layout:y="451.3379833551712" layout:z="0" />
              <layout:dimensions layout:depth="1" layout:height="30" layout:width="30" />
            </layout:boundingBox>
          </layout:speciesGlyph>
          <layout:speciesGlyph layout:id="_1406" layout:species="M_na1_c" sboTerm="SBO:0000247">
            <layout:boundingBox>
              <layout:position layout:x="3734.634580952097" layout:y="780.1368830307811" layout:z="0" />
              <layout:dimensions layout:depth="1" layout:height="30" layout:width="30" />
            </layout:boundingBox>
          </layout:speciesGlyph>
          <layout:speciesGlyph layout:id="_1407" layout:species="M_nh3_e" sboTerm="SBO:0000247">
            <layout:boundingBox>
              <layout:position layout:x="5053.40576171875" layout:y="1692.3705139160156" layout:z="0" />
              <layout:dimensions layout:depth="1" layout:height="30" layout:width="30" />
            </layout:boundingBox>
          </layout:speciesGlyph>
          <layout:speciesGlyph layout:id="_1411" layout:species="M_h_e" sboTerm="SBO:0000247">
            <layout:boundingBox>
              <layout:position layout:x="5173.507080078125" layout:y="1729.0816345214844" layout:z="0" />
              <layout:dimensions layout:depth="1" layout:height="20" layout:width="20" />
            </layout:boundingBox>
          </layout:speciesGlyph>
          <layout:speciesGlyph layout:id="_1412" layout:species="M_nh4_e" sboTerm="SBO:0000247">
            <layout:boundingBox>
              <layout:position layout:x="5217.01806640625" layout:y="1528.1031494140625" layout:z="0" />
              <layout:dimensions layout:depth="1" layout:height="30" layout:width="30" />
            </layout:boundingBox>
          </layout:speciesGlyph>
          <layout:speciesGlyph layout:id="_1416" layout:species="M_nh3_c" sboTerm="SBO:0000247">
            <layout:boundingBox>
              <layout:position layout:x="4362.17822265625" layout:y="1700.8764953613281" layout:z="0" />
              <layout:dimensions layout:depth="1" layout:height="30" layout:width="30" />
            </layout:boundingBox>
          </layout:speciesGlyph>
          <layout:speciesGlyph layout:id="_1420" layout:species="M_nh4_c" sboTerm="SBO:0000247">
            <layout:boundingBox>
              <layout:position layout:x="4099.096233675466" layout:y="1841.9903574062048" layout:z="0" />
              <layout:dimensions layout:depth="1" layout:height="30" layout:width="30" />
            </layout:boundingBox>
          </layout:speciesGlyph>
          <layout:speciesGlyph layout:id="_1421" layout:species="M_h_c" sboTerm="SBO:0000247">
            <layout:boundingBox>
              <layout:position layout:x="4343.877354643477" layout:y="1762.1385957075297" layout:z="0" />
              <layout:dimensions layout:depth="1" layout:height="20" layout:width="20" />
            </layout:boundingBox>
          </layout:speciesGlyph>
          <layout:speciesGlyph layout:id="_1422" layout:species="M_cl_e" sboTerm="SBO:0000247">
            <layout:boundingBox>
              <layout:position layout:x="3326.4304986868838" layout:y="133.0940386895104" layout:z="0" />
              <layout:dimensions layout:depth="1" layout:height="30" layout:width="30" />
            </layout:boundingBox>
          </layout:speciesGlyph>
          <layout:speciesGlyph layout:id="_1426" layout:species="M_cl_c" sboTerm="SBO:0000247">
            <layout:boundingBox>
              <layout:position layout:x="3328.1298433350794" layout:y="841.8389457151748" layout:z="0" />
              <layout:dimensions layout:depth="1" layout:height="30" layout:width="30" />
            </layout:boundingBox>
          </layout:speciesGlyph>
          <layout:speciesGlyph layout:id="_1427" layout:species="M_na1_e" sboTerm="SBO:0000247">
            <layout:boundingBox>
              <layout:position layout:x="3405.9999812790043" layout:y="206.70034401495832" layout:z="0" />
              <layout:dimensions layout:depth="1" layout:height="20" layout:width="20" />
            </layout:boundingBox>
          </layout:speciesGlyph>
          <layout:speciesGlyph layout:id="_1428" layout:species="M_k_e" sboTerm="SBO:0000247">
            <layout:boundingBox>
              <layout:position layout:x="3389.6079185044764" layout:y="172.18605929989462" layout:z="0" />
              <layout:dimensions layout:depth="1" layout:height="20" layout:width="20" />
            </layout:boundingBox>
          </layout:speciesGlyph>
          <layout:speciesGlyph layout:id="_1429" layout:species="M_na1_c" sboTerm="SBO:0000247">
            <layout:boundingBox>
              <layout:position layout:x="3398.12573961881" layout:y="812.4375600688722" layout:z="0" />
              <layout:dimensions layout:depth="1" layout:height="20" layout:width="20" />
            </layout:boundingBox>
          </layout:speciesGlyph>
          <layout:speciesGlyph layout:id="_1430" layout:species="M_k_c" sboTerm="SBO:0000247">
            <layout:boundingBox>
              <layout:position layout:x="3279.2187963244605" layout:y="823.4715489471234" layout:z="0" />
              <layout:dimensions layout:depth="1" layout:height="20" layout:width="20" />
            </layout:boundingBox>
          </layout:speciesGlyph>
          <layout:speciesGlyph layout:id="_1441" layout:species="M_phe__L_c" sboTerm="SBO:0000247">
            <layout:boundingBox>
              <layout:position layout:x="2441.5991287231445" layout:y="4447.970489501953" layout:z="0" />
              <layout:dimensions layout:depth="1" layout:height="20" layout:width="20" />
            </layout:boundingBox>
          </layout:speciesGlyph>
          <layout:speciesGlyph layout:id="_1442" layout:species="M_phpyr_c" sboTerm="SBO:0000247">
            <layout:boundingBox>
              <layout:position layout:x="2665.859016418457" layout:y="4497.901397705078" layout:z="0" />
              <layout:dimensions layout:depth="1" layout:height="30" layout:width="30" />
            </layout:boundingBox>
          </layout:speciesGlyph>
          <layout:speciesGlyph layout:id="_1444" layout:species="M_phe__L_e" sboTerm="SBO:0000247">
            <layout:boundingBox>
              <layout:position layout:x="1053.8515663316045" layout:y="2195.206993708132" layout:z="0" />
              <layout:dimensions layout:depth="1" layout:height="30" layout:width="30" />
            </layout:boundingBox>
          </layout:speciesGlyph>
          <layout:speciesGlyph layout:id="_1448" layout:species="M_phe__L_c" sboTerm="SBO:0000247">
            <layout:boundingBox>
              <layout:position layout:x="1589.8080421128375" layout:y="2262.68780969794" layout:z="0" />
              <layout:dimensions layout:depth="1" layout:height="30" layout:width="30" />
            </layout:boundingBox>
          </layout:speciesGlyph>
          <layout:speciesGlyph layout:id="_1454" layout:species="M_pi_c" sboTerm="SBO:0000247">
            <layout:boundingBox>
              <layout:position layout:x="2081.3142189817963" layout:y="1600.8355825829838" layout:z="0" />
              <layout:dimensions layout:depth="1" layout:height="30" layout:width="30" />
            </layout:boundingBox>
          </layout:speciesGlyph>
          <layout:speciesGlyph layout:id="_1458" layout:species="M_pi_e" sboTerm="SBO:0000247">
            <layout:boundingBox>
              <layout:position layout:x="1855.123806887742" layout:y="1104.264125024349" layout:z="0" />
              <layout:dimensions layout:depth="1" layout:height="30" layout:width="30" />
            </layout:boundingBox>
          </layout:speciesGlyph>
          <layout:speciesGlyph layout:id="_1459" layout:species="M_pyr_e" sboTerm="SBO:0000247">
            <layout:boundingBox>
              <layout:position layout:x="506.15574877618974" layout:y="6576.473473653559" layout:z="0" />
              <layout:dimensions layout:depth="1" layout:height="30" layout:width="30" />
            </layout:boundingBox>
          </layout:speciesGlyph>
          <layout:speciesGlyph layout:id="_1463" layout:species="M_pyr_c" sboTerm="SBO:0000247">
            <layout:boundingBox>
              <layout:position layout:x="1113.080152578703" layout:y="6236.965110048555" layout:z="0" />
              <layout:dimensions layout:depth="1" layout:height="30" layout:width="30" />
            </layout:boundingBox>
          </layout:speciesGlyph>
          <layout:speciesGlyph layout:id="_1464" layout:species="M_h_e" sboTerm="SBO:0000247">
            <layout:boundingBox>
              <layout:position layout:x="514.8829468192839" layout:y="6522.467730805653" layout:z="0" />
              <layout:dimensions layout:depth="1" layout:height="20" layout:width="20" />
            </layout:boundingBox>
          </layout:speciesGlyph>
          <layout:speciesGlyph layout:id="_1465" layout:species="M_h_c" sboTerm="SBO:0000247">
            <layout:boundingBox>
              <layout:position layout:x="1064.4607892004265" layout:y="6210.555183103462" layout:z="0" />
              <layout:dimensions layout:depth="1" layout:height="20" layout:width="20" />
            </layout:boundingBox>
          </layout:speciesGlyph>
          <layout:speciesGlyph layout:id="_1466" layout:species="M_ser__L_e" sboTerm="SBO:0000247">
            <layout:boundingBox>
              <layout:position layout:x="695.5447677463112" layout:y="6779.0304401849435" layout:z="0" />
              <layout:dimensions layout:depth="1" layout:height="30" layout:width="30" />
            </layout:boundingBox>
          </layout:speciesGlyph>
          <layout:speciesGlyph layout:id="_1470" layout:species="M_ser__L_c" sboTerm="SBO:0000247">
            <layout:boundingBox>
              <layout:position layout:x="1165.663860808059" layout:y="6292.401622044526" layout:z="0" />
              <layout:dimensions layout:depth="1" layout:height="30" layout:width="30" />
            </layout:boundingBox>
          </layout:speciesGlyph>
          <layout:speciesGlyph layout:id="_1471" layout:species="M_na1_c" sboTerm="SBO:0000247">
            <layout:boundingBox>
              <layout:position layout:x="1108.5436314162555" layout:y="6299.496882501302" layout:z="0" />
              <layout:dimensions layout:depth="1" layout:height="20" layout:width="20" />
            </layout:boundingBox>
          </layout:speciesGlyph>
          <layout:speciesGlyph layout:id="_1472" layout:species="M_na1_e" sboTerm="SBO:0000247">
            <layout:boundingBox>
              <layout:position layout:x="657.116379914695" layout:y="6725.480089667107" layout:z="0" />
              <layout:dimensions layout:depth="1" layout:height="20" layout:width="20" />
            </layout:boundingBox>
          </layout:speciesGlyph>
          <layout:speciesGlyph layout:id="_1479" layout:species="M_spmd_e" sboTerm="SBO:0000247">
            <layout:boundingBox>
              <layout:position layout:x="1131.3942874644551" layout:y="7053.452660173035" layout:z="0" />
              <layout:dimensions layout:depth="1" layout:height="30" layout:width="30" />
            </layout:boundingBox>
          </layout:speciesGlyph>
          <layout:speciesGlyph layout:id="_1483" layout:species="M_spmd_c" sboTerm="SBO:0000247">
            <layout:boundingBox>
              <layout:position layout:x="1297.2244182958157" layout:y="6516.5740172072665" layout:z="0" />
              <layout:dimensions layout:depth="1" layout:height="30" layout:width="30" />
            </layout:boundingBox>
          </layout:speciesGlyph>
          <layout:speciesGlyph layout:id="_1484" layout:species="M_na1_c" sboTerm="SBO:0000247">
            <layout:boundingBox>
              <layout:position layout:x="1242.7683654085924" layout:y="6550.147149227734" layout:z="0" />
              <layout:dimensions layout:depth="1" layout:height="20" layout:width="20" />
            </layout:boundingBox>
          </layout:speciesGlyph>
          <layout:speciesGlyph layout:id="_1485" layout:species="M_na1_e" sboTerm="SBO:0000247">
            <layout:boundingBox>
              <layout:position layout:x="1099.5126111713305" layout:y="6993.056662773837" layout:z="0" />
              <layout:dimensions layout:depth="1" layout:height="20" layout:width="20" />
            </layout:boundingBox>
          </layout:speciesGlyph>
          <layout:speciesGlyph layout:id="_1495" layout:species="M_h2o2_c" sboTerm="SBO:0000247">
            <layout:boundingBox>
              <layout:position layout:x="1943.89442500415" layout:y="5619.44285731968" layout:z="0" />
              <layout:dimensions layout:depth="1" layout:height="20" layout:width="20" />
            </layout:boundingBox>
          </layout:speciesGlyph>
          <layout:speciesGlyph layout:id="_1496" layout:species="M_o2s_c" sboTerm="SBO:0000247">
            <layout:boundingBox>
              <layout:position layout:x="1740.081192582275" layout:y="5734.82713466343" layout:z="0" />
              <layout:dimensions layout:depth="1" layout:height="30" layout:width="30" />
            </layout:boundingBox>
          </layout:speciesGlyph>
          <layout:speciesGlyph layout:id="_1497" layout:species="M_h_c" sboTerm="SBO:0000247">
            <layout:boundingBox>
              <layout:position layout:x="1952.6204381877437" layout:y="5733.85838466343" layout:z="0" />
              <layout:dimensions layout:depth="1" layout:height="20" layout:width="20" />
            </layout:boundingBox>
          </layout:speciesGlyph>
          <layout:speciesGlyph layout:id="_1505" layout:species="M_sprm_e" sboTerm="SBO:0000247">
            <layout:boundingBox>
              <layout:position layout:x="3686.045321640743" layout:y="6241.110738451811" layout:z="0" />
              <layout:dimensions layout:depth="1" layout:height="30" layout:width="30" />
            </layout:boundingBox>
          </layout:speciesGlyph>
          <layout:speciesGlyph layout:id="_1509" layout:species="M_sprm_c" sboTerm="SBO:0000247">
            <layout:boundingBox>
              <layout:position layout:x="3181.0099276651035" layout:y="5910.679359853476" layout:z="0" />
              <layout:dimensions layout:depth="1" layout:height="30" layout:width="30" />
            </layout:boundingBox>
          </layout:speciesGlyph>
          <layout:speciesGlyph layout:id="_1510" layout:species="M_h_e" sboTerm="SBO:0000247">
            <layout:boundingBox>
              <layout:position layout:x="3690.0707030082876" layout:y="6179.4611321758675" layout:z="0" />
              <layout:dimensions layout:depth="1" layout:height="20" layout:width="20" />
            </layout:boundingBox>
          </layout:speciesGlyph>
          <layout:speciesGlyph layout:id="_1511" layout:species="M_h_c" sboTerm="SBO:0000247">
            <layout:boundingBox>
              <layout:position layout:x="3204.313037669037" layout:y="5982.630707315982" layout:z="0" />
              <layout:dimensions layout:depth="1" layout:height="20" layout:width="20" />
            </layout:boundingBox>
          </layout:speciesGlyph>
          <layout:speciesGlyph layout:id="_1512" layout:species="M_thr__L_e" sboTerm="SBO:0000247">
            <layout:boundingBox>
              <layout:position layout:x="3512.369307801088" layout:y="6510.008052315767" layout:z="0" />
              <layout:dimensions layout:depth="1" layout:height="30" layout:width="30" />
            </layout:boundingBox>
          </layout:speciesGlyph>
          <layout:speciesGlyph layout:id="_1516" layout:species="M_thr__L_c" sboTerm="SBO:0000247">
            <layout:boundingBox>
              <layout:position layout:x="3060.098071765887" layout:y="6063.544345864381" layout:z="0" />
              <layout:dimensions layout:depth="1" layout:height="30" layout:width="30" />
            </layout:boundingBox>
          </layout:speciesGlyph>
          <layout:speciesGlyph layout:id="_1517" layout:species="M_na1_c" sboTerm="SBO:0000247">
            <layout:boundingBox>
              <layout:position layout:x="3065.909168913392" layout:y="6125.1070731803175" layout:z="0" />
              <layout:dimensions layout:depth="1" layout:height="20" layout:width="20" />
            </layout:boundingBox>
          </layout:speciesGlyph>
          <layout:speciesGlyph layout:id="_1518" layout:species="M_na1_e" sboTerm="SBO:0000247">
            <layout:boundingBox>
              <layout:position layout:x="3467.1457628323433" layout:y="6539.277319015182" layout:z="0" />
              <layout:dimensions layout:depth="1" layout:height="20" layout:width="20" />
            </layout:boundingBox>
          </layout:speciesGlyph>
          <layout:speciesGlyph layout:id="_1519" layout:species="M_trp__L_e" sboTerm="SBO:0000247">
            <layout:boundingBox>
              <layout:position layout:x="4676.823669440255" layout:y="989.866577941081" layout:z="0" />
              <layout:dimensions layout:depth="1" layout:height="30" layout:width="30" />
            </layout:boundingBox>
          </layout:speciesGlyph>
          <layout:speciesGlyph layout:id="_1523" layout:species="M_trp__L_c" sboTerm="SBO:0000247">
            <layout:boundingBox>
              <layout:position layout:x="4256.020971555406" layout:y="1213.2380665767507" layout:z="0" />
              <layout:dimensions layout:depth="1" layout:height="30" layout:width="30" />
            </layout:boundingBox>
          </layout:speciesGlyph>
          <layout:speciesGlyph layout:id="_1524" layout:species="M_tyr__L_e" sboTerm="SBO:0000247">
            <layout:boundingBox>
              <layout:position layout:x="4494.520714683993" layout:y="788.6540774288621" layout:z="0" />
              <layout:dimensions layout:depth="1" layout:height="30" layout:width="30" />
            </layout:boundingBox>
          </layout:speciesGlyph>
          <layout:speciesGlyph layout:id="_1528" layout:species="M_tyr__L_c" sboTerm="SBO:0000247">
            <layout:boundingBox>
              <layout:position layout:x="4033.09179015017" layout:y="1035.997573517414" layout:z="0" />
              <layout:dimensions layout:depth="1" layout:height="30" layout:width="30" />
            </layout:boundingBox>
          </layout:speciesGlyph>
          <layout:speciesGlyph layout:id="_1529" layout:species="M_urate_e" sboTerm="SBO:0000247">
            <layout:boundingBox>
              <layout:position layout:x="4912.042153838889" layout:y="3026.51315798069" layout:z="0" />
              <layout:dimensions layout:depth="1" layout:height="30" layout:width="30" />
            </layout:boundingBox>
          </layout:speciesGlyph>
          <layout:speciesGlyph layout:id="_1534" layout:species="M_val__L_e" sboTerm="SBO:0000247">
            <layout:boundingBox>
              <layout:position layout:x="4668.510689326686" layout:y="4169.645344463972" layout:z="0" />
              <layout:dimensions layout:depth="1" layout:height="30" layout:width="30" />
            </layout:boundingBox>
          </layout:speciesGlyph>
          <layout:speciesGlyph layout:id="_1538" layout:species="M_val__L_c" sboTerm="SBO:0000247">
            <layout:boundingBox>
              <layout:position layout:x="4190.084722297885" layout:y="4097.711121308245" layout:z="0" />
              <layout:dimensions layout:depth="1" layout:height="30" layout:width="30" />
            </layout:boundingBox>
          </layout:speciesGlyph>
          <layout:speciesGlyph layout:id="_1539" layout:species="M_xan_e" sboTerm="SBO:0000247">
            <layout:boundingBox>
              <layout:position layout:x="4503.2061833003445" layout:y="4787.071021372117" layout:z="0" />
              <layout:dimensions layout:depth="1" layout:height="30" layout:width="30" />
            </layout:boundingBox>
          </layout:speciesGlyph>
          <layout:speciesGlyph layout:id="_1543" layout:species="M_xan_c" sboTerm="SBO:0000247">
            <layout:boundingBox>
              <layout:position layout:x="4001.4072939456514" layout:y="4656.216030951613" layout:z="0" />
              <layout:dimensions layout:depth="1" layout:height="30" layout:width="30" />
            </layout:boundingBox>
          </layout:speciesGlyph>
          <layout:speciesGlyph layout:id="_1544" layout:species="M_xylt_e" sboTerm="SBO:0000247">
            <layout:boundingBox>
              <layout:position layout:x="4563.644160617141" layout:y="4571.659179992426" layout:z="0" />
              <layout:dimensions layout:depth="1" layout:height="30" layout:width="30" />
            </layout:boundingBox>
          </layout:speciesGlyph>
          <layout:speciesGlyph layout:id="_1548" layout:species="M_xylt_c" sboTerm="SBO:0000247">
            <layout:boundingBox>
              <layout:position layout:x="4067.958186739649" layout:y="4445.741392753142" layout:z="0" />
              <layout:dimensions layout:depth="1" layout:height="30" layout:width="30" />
            </layout:boundingBox>
          </layout:speciesGlyph>
          <layout:speciesGlyph layout:id="_1549" layout:species="M_xylu__D_e" sboTerm="SBO:0000247">
            <layout:boundingBox>
              <layout:position layout:x="4605.956518253628" layout:y="4369.858030169966" layout:z="0" />
              <layout:dimensions layout:depth="1" layout:height="30" layout:width="30" />
            </layout:boundingBox>
          </layout:speciesGlyph>
          <layout:speciesGlyph layout:id="_1553" layout:species="M_xylu__D_c" sboTerm="SBO:0000247">
            <layout:boundingBox>
              <layout:position layout:x="4138.562405371253" layout:y="4268.332043660604" layout:z="0" />
              <layout:dimensions layout:depth="1" layout:height="30" layout:width="30" />
            </layout:boundingBox>
          </layout:speciesGlyph>
          <layout:speciesGlyph layout:id="_1557" layout:species="M_h2o_c" sboTerm="SBO:0000247">
            <layout:boundingBox>
              <layout:position layout:x="2140.5966264810377" layout:y="1894.919917699789" layout:z="0" />
              <layout:dimensions layout:depth="1" layout:height="30" layout:width="30" />
            </layout:boundingBox>
          </layout:speciesGlyph>
          <layout:speciesGlyph layout:id="_1558" layout:species="M_ppi_c" sboTerm="SBO:0000247">
            <layout:boundingBox>
              <layout:position layout:x="2189.027577005291" layout:y="1831.62494599331" layout:z="0" />
              <layout:dimensions layout:depth="1" layout:height="20" layout:width="20" />
            </layout:boundingBox>
          </layout:speciesGlyph>
          <layout:speciesGlyph layout:id="_1559" layout:species="M_h_c" sboTerm="SBO:0000247">
            <layout:boundingBox>
              <layout:position layout:x="2155.852229159052" layout:y="1652.5288466839938" layout:z="0" />
              <layout:dimensions layout:depth="1" layout:height="20" layout:width="20" />
            </layout:boundingBox>
          </layout:speciesGlyph>
          <layout:speciesGlyph layout:id="_1560" layout:species="M_cit_e" sboTerm="SBO:0000247">
            <layout:boundingBox>
              <layout:position layout:x="302.96850807202736" layout:y="5072.477041034192" layout:z="0" />
              <layout:dimensions layout:depth="1" layout:height="30" layout:width="30" />
            </layout:boundingBox>
          </layout:speciesGlyph>
          <layout:speciesGlyph layout:id="_1565" layout:species="M_fum_e" sboTerm="SBO:0000247">
            <layout:boundingBox>
              <layout:position layout:x="332.9974365472567" layout:y="4916.011211876385" layout:z="0" />
              <layout:dimensions layout:depth="1" layout:height="30" layout:width="30" />
            </layout:boundingBox>
          </layout:speciesGlyph>
          <layout:speciesGlyph layout:id="_1570" layout:species="M_mal__L_e" sboTerm="SBO:0000247">
            <layout:boundingBox>
              <layout:position layout:x="369.50354588339405" layout:y="4692.87995064184" layout:z="0" />
              <layout:dimensions layout:depth="1" layout:height="30" layout:width="30" />
            </layout:boundingBox>
          </layout:speciesGlyph>
          <layout:speciesGlyph layout:id="_1578" layout:species="M_nadph_c" sboTerm="SBO:0000247">
            <layout:boundingBox>
              <layout:position layout:x="1940.952865600586" layout:y="2026.4508666992188" layout:z="0" />
              <layout:dimensions layout:depth="1" layout:height="20" layout:width="20" />
            </layout:boundingBox>
          </layout:speciesGlyph>
          <layout:speciesGlyph layout:id="_1580" layout:species="M_nadp_c" sboTerm="SBO:0000247">
            <layout:boundingBox>
              <layout:position layout:x="1831.005355834961" layout:y="2019.7492370605469" layout:z="0" />
              <layout:dimensions layout:depth="1" layout:height="20" layout:width="20" />
            </layout:boundingBox>
          </layout:speciesGlyph>
          <layout:speciesGlyph layout:id="_1581" layout:species="M_h_c" sboTerm="SBO:0000247">
            <layout:boundingBox>
              <layout:position layout:x="1965.5811614990234" layout:y="2058.785919189453" layout:z="0" />
              <layout:dimensions layout:depth="1" layout:height="20" layout:width="20" />
            </layout:boundingBox>
          </layout:speciesGlyph>
        </layout:listOfSpeciesGlyphs>
        <layout:listOfReactionGlyphs>
          <layout:reactionGlyph layout:id="_1" layout:reaction="HEX1">
            <layout:boundingBox>
              <layout:position layout:x="2005.2434539794922" layout:y="2240.270233154297" layout:z="0" />
              <layout:dimensions layout:depth="1" layout:height="15" layout:width="15" />
            </layout:boundingBox>
            <layout:listOfSpeciesReferenceGlyphs>
              <layout:speciesReferenceGlyph layout:id="HEX1_srg_adpc" layout:role="sideproduct" layout:speciesGlyph="_10" layout:speciesReference="HEX1_product_1" sboTerm="SBO:0000603">
                <layout:curve>
                  <layout:listOfCurveSegments>
                    <layout:curveSegment xsi:type="LineSegment">
                      <layout:start layout:x="2012.7434539794922" layout:y="2267.770233154297" layout:z="0" />
                      <layout:end layout:x="2012.7434539794922" layout:y="2247.770233154297" layout:z="0" />
                    </layout:curveSegment>
                    <layout:curveSegment xsi:type="LineSegment">
                      <layout:start layout:x="2012.7434539794922" layout:y="2267.770233154297" layout:z="0" />
                      <layout:end layout:x="2012.7434539794922" layout:y="2247.770233154297" layout:z="0" />
                    </layout:curveSegment>
                    <layout:curveSegment xsi:type="CubicBezier">
                      <layout:start layout:x="2012.7434539794922" layout:y="2267.770233154297" layout:z="0" />
                      <layout:end layout:x="1939.6930389404297" layout:y="2323.153564453125" layout:z="0" />
                      <layout:basePoint1 layout:x="2012.7434539794922" layout:y="2303.770233154297" layout:z="0" />
                      <layout:basePoint2 layout:x="2001.9682044324343" layout:y="2312.6885597103474" layout:z="0" />
                    </layout:curveSegment>
                  </layout:listOfCurveSegments>
                </layout:curve>
              </layout:speciesReferenceGlyph>
              <layout:speciesReferenceGlyph layout:id="HEX1_srg_g6pc" layout:role="product" layout:speciesGlyph="_8" layout:speciesReference="HEX1_product_2" sboTerm="SBO:0000011">
                <layout:curve>
                  <layout:listOfCurveSegments>
                    <layout:curveSegment xsi:type="LineSegment">
                      <layout:start layout:x="2012.7434539794922" layout:y="2267.770233154297" layout:z="0" />
                      <layout:end layout:x="2012.7434539794922" layout:y="2247.770233154297" layout:z="0" />
                    </layout:curveSegment>
                    <layout:curveSegment xsi:type="CubicBezier">
                      <layout:start layout:x="2012.7434539794922" layout:y="2267.770233154297" layout:z="0" />
                      <layout:end layout:x="2012.7434539794922" layout:y="2397.770233154297" layout:z="0" />
                      <layout:basePoint1 layout:x="2012.7434539794922" layout:y="2299.770233154297" layout:z="0" />
                      <layout:basePoint2 layout:x="2011.8799896240234" layout:y="2309.8672485351562" layout:z="0" />
                    </layout:curveSegment>
                  </layout:listOfCurveSegments>
                </layout:curve>
              </layout:speciesReferenceGlyph>
              <layout:speciesReferenceGlyph layout:id="HEX1_srg_glc_Dc" layout:role="substrate" layout:speciesGlyph="_4" layout:speciesReference="HEX1_reactant_1" sboTerm="SBO:0000010">
                <layout:curve>
                  <layout:listOfCurveSegments>
                    <layout:curveSegment xsi:type="CubicBezier">
                      <layout:start layout:x="2012.7434539794922" layout:y="2097.770233154297" layout:z="0" />
                      <layout:end layout:x="2012.7434539794922" layout:y="2227.770233154297" layout:z="0" />
                      <layout:basePoint1 layout:x="2012.7434539794922" layout:y="2150.270233154297" layout:z="0" />
                      <layout:basePoint2 layout:x="2012.7434539794922" layout:y="2195.770233154297" layout:z="0" />
                    </layout:curveSegment>
                    <layout:curveSegment xsi:type="LineSegment">
                      <layout:start layout:x="2012.7434539794922" layout:y="2227.770233154297" layout:z="0" />
                      <layout:end layout:x="2012.7434539794922" layout:y="2247.770233154297" layout:z="0" />
                    </layout:curveSegment>
                  </layout:listOfCurveSegments>
                </layout:curve>
              </layout:speciesReferenceGlyph>
              <layout:speciesReferenceGlyph layout:id="HEX1_srg_atpc" layout:role="sidesubstrate" layout:speciesGlyph="_9" layout:speciesReference="HEX1_reactant_2" sboTerm="SBO:0000604">
                <layout:curve>
                  <layout:listOfCurveSegments>
                    <layout:curveSegment xsi:type="CubicBezier">
                      <layout:start layout:x="2052.743453979492" layout:y="2137.770233154297" layout:z="0" />
                      <layout:end layout:x="2012.7434539794922" layout:y="2227.770233154297" layout:z="0" />
                      <layout:basePoint1 layout:x="2033.7434539794922" layout:y="2172.770233154297" layout:z="0" />
                      <layout:basePoint2 layout:x="2012.7434539794922" layout:y="2191.770233154297" layout:z="0" />
                    </layout:curveSegment>
                    <layout:curveSegment xsi:type="LineSegment">
                      <layout:start layout:x="2012.7434539794922" layout:y="2227.770233154297" layout:z="0" />
                      <layout:end layout:x="2012.7434539794922" layout:y="2247.770233154297" layout:z="0" />
                    </layout:curveSegment>
                  </layout:listOfCurveSegments>
                </layout:curve>
              </layout:speciesReferenceGlyph>
              <layout:speciesReferenceGlyph layout:id="HEX1_srg_hc" layout:role="sideproduct" layout:speciesGlyph="_11" layout:speciesReference="HEX1_product_3" sboTerm="SBO:0000603">
                <layout:curve>
                  <layout:listOfCurveSegments>
                    <layout:curveSegment xsi:type="LineSegment">
                      <layout:start layout:x="2012.7434539794922" layout:y="2267.770233154297" layout:z="0" />
                      <layout:end layout:x="2012.7434539794922" layout:y="2247.770233154297" layout:z="0" />
                    </layout:curveSegment>
                    <layout:curveSegment xsi:type="CubicBezier">
                      <layout:start layout:x="2012.7434539794922" layout:y="2267.770233154297" layout:z="0" />
                      <layout:end layout:x="1972.7434539794922" layout:y="2365.7303466796875" layout:z="0" />
                      <layout:basePoint1 layout:x="2012.7434539794922" layout:y="2303.770233154297" layout:z="0" />
                      <layout:basePoint2 layout:x="2001.2418060302734" layout:y="2316.051055908203" layout:z="0" />
                    </layout:curveSegment>
                  </layout:listOfCurveSegments>
                </layout:curve>
              </layout:speciesReferenceGlyph>
            </layout:listOfSpeciesReferenceGlyphs>
          </layout:reactionGlyph>
          <layout:reactionGlyph layout:id="_2" layout:reaction="PGI">
            <layout:boundingBox>
              <layout:position layout:x="2005.2434539794922" layout:y="2540.270233154297" layout:z="0" />
              <layout:dimensions layout:depth="1" layout:height="15" layout:width="15" />
            </layout:boundingBox>
            <layout:listOfSpeciesReferenceGlyphs>
              <layout:speciesReferenceGlyph layout:id="PGI_srg_g6pc" layout:role="substrate" layout:speciesGlyph="_8" layout:speciesReference="PGI_reactant_1" sboTerm="SBO:0000010">
                <layout:curve>
                  <layout:listOfCurveSegments>
                    <layout:curveSegment xsi:type="CubicBezier">
                      <layout:start layout:x="2012.7434539794922" layout:y="2397.770233154297" layout:z="0" />
                      <layout:end layout:x="2012.7434539794922" layout:y="2527.770233154297" layout:z="0" />
                      <layout:basePoint1 layout:x="2012.7434539794922" layout:y="2450.270233154297" layout:z="0" />
                      <layout:basePoint2 layout:x="2012.7434539794922" layout:y="2495.770233154297" layout:z="0" />
                    </layout:curveSegment>
                    <layout:curveSegment xsi:type="LineSegment">
                      <layout:start layout:x="2012.7434539794922" layout:y="2527.770233154297" layout:z="0" />
                      <layout:end layout:x="2012.7434539794922" layout:y="2547.770233154297" layout:z="0" />
                    </layout:curveSegment>
                  </layout:listOfCurveSegments>
                </layout:curve>
              </layout:speciesReferenceGlyph>
              <layout:speciesReferenceGlyph layout:id="PGI_srg_f6pc" layout:role="product" layout:speciesGlyph="_15" layout:speciesReference="PGI_product_1" sboTerm="SBO:0000011">
                <layout:curve>
                  <layout:listOfCurveSegments>
                    <layout:curveSegment xsi:type="LineSegment">
                      <layout:start layout:x="2012.7434539794922" layout:y="2567.770233154297" layout:z="0" />
                      <layout:end layout:x="2012.7434539794922" layout:y="2547.770233154297" layout:z="0" />
                    </layout:curveSegment>
                    <layout:curveSegment xsi:type="LineSegment">
                      <layout:start layout:x="2012.7434539794922" layout:y="2567.770233154297" layout:z="0" />
                      <layout:end layout:x="2012.7434539794922" layout:y="2547.770233154297" layout:z="0" />
                    </layout:curveSegment>
                    <layout:curveSegment xsi:type="CubicBezier">
                      <layout:start layout:x="2012.7434539794922" layout:y="2567.770233154297" layout:z="0" />
                      <layout:end layout:x="2012.7434539794922" layout:y="2697.770233154297" layout:z="0" />
                      <layout:basePoint1 layout:x="2012.7434539794922" layout:y="2599.770233154297" layout:z="0" />
                      <layout:basePoint2 layout:x="2011.8799896240234" layout:y="2602.9593467712402" layout:z="0" />
                    </layout:curveSegment>
                  </layout:listOfCurveSegments>
                </layout:curve>
              </layout:speciesReferenceGlyph>
            </layout:listOfSpeciesReferenceGlyphs>
          </layout:reactionGlyph>
          <layout:reactionGlyph layout:id="_3" layout:reaction="PFK">
            <layout:boundingBox>
              <layout:position layout:x="2005.2434539794922" layout:y="2840.270233154297" layout:z="0" />
              <layout:dimensions layout:depth="1" layout:height="15" layout:width="15" />
            </layout:boundingBox>
            <layout:listOfSpeciesReferenceGlyphs>
              <layout:speciesReferenceGlyph layout:id="PFK_srg_fdpc" layout:role="product" layout:speciesGlyph="_22" layout:speciesReference="PFK_product_1" sboTerm="SBO:0000011">
                <layout:curve>
                  <layout:listOfCurveSegments>
                    <layout:curveSegment xsi:type="LineSegment">
                      <layout:start layout:x="2012.7434539794922" layout:y="2867.770233154297" layout:z="0" />
                      <layout:end layout:x="2012.7434539794922" layout:y="2847.770233154297" layout:z="0" />
                    </layout:curveSegment>
                    <layout:curveSegment xsi:type="LineSegment">
                      <layout:start layout:x="2012.7434539794922" layout:y="2867.770233154297" layout:z="0" />
                      <layout:end layout:x="2012.7434539794922" layout:y="2847.770233154297" layout:z="0" />
                    </layout:curveSegment>
                    <layout:curveSegment xsi:type="CubicBezier">
                      <layout:start layout:x="2012.7434539794922" layout:y="2867.770233154297" layout:z="0" />
                      <layout:end layout:x="2014.0354766845703" layout:y="3004.3902282714844" layout:z="0" />
                      <layout:basePoint1 layout:x="2012.7434539794922" layout:y="2903.770233154297" layout:z="0" />
                      <layout:basePoint2 layout:x="2013.6617487695694" layout:y="2900.686748178463" layout:z="0" />
                    </layout:curveSegment>
                  </layout:listOfCurveSegments>
                </layout:curve>
              </layout:speciesReferenceGlyph>
              <layout:speciesReferenceGlyph layout:id="PFK_srg_adpc" layout:role="sideproduct" layout:speciesGlyph="_21" layout:speciesReference="PFK_product_2" sboTerm="SBO:0000603">
                <layout:curve>
                  <layout:listOfCurveSegments>
                    <layout:curveSegment xsi:type="LineSegment">
                      <layout:start layout:x="2012.7434539794922" layout:y="2867.770233154297" layout:z="0" />
                      <layout:end layout:x="2012.7434539794922" layout:y="2847.770233154297" layout:z="0" />
                    </layout:curveSegment>
                    <layout:curveSegment xsi:type="CubicBezier">
                      <layout:start layout:x="2012.7434539794922" layout:y="2867.770233154297" layout:z="0" />
                      <layout:end layout:x="2072.2865447998047" layout:y="2954.896240234375" layout:z="0" />
                      <layout:basePoint1 layout:x="2012.7434539794922" layout:y="2903.770233154297" layout:z="0" />
                      <layout:basePoint2 layout:x="2014.174545288086" layout:y="2910.6710357666016" layout:z="0" />
                    </layout:curveSegment>
                  </layout:listOfCurveSegments>
                </layout:curve>
              </layout:speciesReferenceGlyph>
              <layout:speciesReferenceGlyph layout:id="PFK_srg_atpc" layout:role="sidesubstrate" layout:speciesGlyph="_20" layout:speciesReference="PFK_reactant_1" sboTerm="SBO:0000604">
                <layout:curve>
                  <layout:listOfCurveSegments>
                    <layout:curveSegment xsi:type="CubicBezier">
                      <layout:start layout:x="2069.3785858154297" layout:y="2794.772205352783" layout:z="0" />
                      <layout:end layout:x="2012.7434539794922" layout:y="2827.770233154297" layout:z="0" />
                      <layout:basePoint1 layout:x="2014.934429235089" layout:y="2803.366637515554" layout:z="0" />
                      <layout:basePoint2 layout:x="2013.6195526123047" layout:y="2806.663864135742" layout:z="0" />
                    </layout:curveSegment>
                    <layout:curveSegment xsi:type="LineSegment">
                      <layout:start layout:x="2012.7434539794922" layout:y="2827.770233154297" layout:z="0" />
                      <layout:end layout:x="2012.7434539794922" layout:y="2847.770233154297" layout:z="0" />
                    </layout:curveSegment>
                  </layout:listOfCurveSegments>
                </layout:curve>
              </layout:speciesReferenceGlyph>
              <layout:speciesReferenceGlyph layout:id="PFK_srg_hc" layout:role="sideproduct" layout:speciesGlyph="_19" layout:speciesReference="PFK_product_3" sboTerm="SBO:0000603">
                <layout:curve>
                  <layout:listOfCurveSegments>
                    <layout:curveSegment xsi:type="LineSegment">
                      <layout:start layout:x="2012.7434539794922" layout:y="2867.770233154297" layout:z="0" />
                      <layout:end layout:x="2012.7434539794922" layout:y="2847.770233154297" layout:z="0" />
                    </layout:curveSegment>
                    <layout:curveSegment xsi:type="CubicBezier">
                      <layout:start layout:x="2012.7434539794922" layout:y="2867.770233154297" layout:z="0" />
                      <layout:end layout:x="1947.5475311279297" layout:y="2951.3602600097656" layout:z="0" />
                      <layout:basePoint1 layout:x="2012.7434539794922" layout:y="2899.770233154297" layout:z="0" />
                      <layout:basePoint2 layout:x="2010.5037822925656" layout:y="2907.359802635412" layout:z="0" />
                    </layout:curveSegment>
                  </layout:listOfCurveSegments>
                </layout:curve>
              </layout:speciesReferenceGlyph>
              <layout:speciesReferenceGlyph layout:id="PFK_srg_f6pc" layout:role="substrate" layout:speciesGlyph="_15" layout:speciesReference="PFK_reactant_2" sboTerm="SBO:0000010">
                <layout:curve>
                  <layout:listOfCurveSegments>
                    <layout:curveSegment xsi:type="CubicBezier">
                      <layout:start layout:x="2012.7434539794922" layout:y="2697.770233154297" layout:z="0" />
                      <layout:end layout:x="2012.7434539794922" layout:y="2827.770233154297" layout:z="0" />
                      <layout:basePoint1 layout:x="2012.7434539794922" layout:y="2750.270233154297" layout:z="0" />
                      <layout:basePoint2 layout:x="2012.7434539794922" layout:y="2795.770233154297" layout:z="0" />
                    </layout:curveSegment>
                    <layout:curveSegment xsi:type="LineSegment">
                      <layout:start layout:x="2012.7434539794922" layout:y="2827.770233154297" layout:z="0" />
                      <layout:end layout:x="2012.7434539794922" layout:y="2847.770233154297" layout:z="0" />
                    </layout:curveSegment>
                  </layout:listOfCurveSegments>
                </layout:curve>
              </layout:speciesReferenceGlyph>
            </layout:listOfSpeciesReferenceGlyphs>
          </layout:reactionGlyph>
          <layout:reactionGlyph layout:id="_5" layout:reaction="PGL">
            <layout:boundingBox>
              <layout:position layout:x="2465.859489440918" layout:y="2391.562255859375" layout:z="0" />
              <layout:dimensions layout:depth="1" layout:height="15" layout:width="15" />
            </layout:boundingBox>
            <layout:listOfSpeciesReferenceGlyphs>
              <layout:speciesReferenceGlyph layout:id="PGL_srg_6pgcc" layout:role="product" layout:speciesGlyph="_34" layout:speciesReference="PGL_product_1" sboTerm="SBO:0000011">
                <layout:curve>
                  <layout:listOfCurveSegments>
                    <layout:curveSegment xsi:type="LineSegment">
                      <layout:start layout:x="2493.359489440918" layout:y="2399.062255859375" layout:z="0" />
                      <layout:end layout:x="2473.359489440918" layout:y="2399.062255859375" layout:z="0" />
                    </layout:curveSegment>
                    <layout:curveSegment xsi:type="CubicBezier">
                      <layout:start layout:x="2493.359489440918" layout:y="2399.062255859375" layout:z="0" />
                      <layout:end layout:x="2623.359489440918" layout:y="2399.062255859375" layout:z="0" />
                      <layout:basePoint1 layout:x="2525.359489440918" layout:y="2399.062255859375" layout:z="0" />
                      <layout:basePoint2 layout:x="2547.545322418213" layout:y="2399.062255859375" layout:z="0" />
                    </layout:curveSegment>
                  </layout:listOfCurveSegments>
                </layout:curve>
              </layout:speciesReferenceGlyph>
              <layout:speciesReferenceGlyph layout:id="PGL_srg_6pglc" layout:role="substrate" layout:speciesGlyph="_27" layout:speciesReference="PGL_reactant_1" sboTerm="SBO:0000010">
                <layout:curve>
                  <layout:listOfCurveSegments>
                    <layout:curveSegment xsi:type="CubicBezier">
                      <layout:start layout:x="2323.359489440918" layout:y="2399.062255859375" layout:z="0" />
                      <layout:end layout:x="2453.359489440918" layout:y="2399.062255859375" layout:z="0" />
                      <layout:basePoint1 layout:x="2375.859489440918" layout:y="2399.062255859375" layout:z="0" />
                      <layout:basePoint2 layout:x="2421.359489440918" layout:y="2399.062255859375" layout:z="0" />
                    </layout:curveSegment>
                    <layout:curveSegment xsi:type="LineSegment">
                      <layout:start layout:x="2453.359489440918" layout:y="2399.062255859375" layout:z="0" />
                      <layout:end layout:x="2473.359489440918" layout:y="2399.062255859375" layout:z="0" />
                    </layout:curveSegment>
                  </layout:listOfCurveSegments>
                </layout:curve>
              </layout:speciesReferenceGlyph>
              <layout:speciesReferenceGlyph layout:id="PGL_srg_h2oc" layout:role="sidesubstrate" layout:speciesGlyph="_33" layout:speciesReference="PGL_reactant_2" sboTerm="SBO:0000604">
                <layout:curve>
                  <layout:listOfCurveSegments>
                    <layout:curveSegment xsi:type="CubicBezier">
                      <layout:start layout:x="2363.359489440918" layout:y="2359.062255859375" layout:z="0" />
                      <layout:end layout:x="2453.359489440918" layout:y="2399.062255859375" layout:z="0" />
                      <layout:basePoint1 layout:x="2398.359489440918" layout:y="2378.062255859375" layout:z="0" />
                      <layout:basePoint2 layout:x="2417.359489440918" layout:y="2399.062255859375" layout:z="0" />
                    </layout:curveSegment>
                    <layout:curveSegment xsi:type="LineSegment">
                      <layout:start layout:x="2453.359489440918" layout:y="2399.062255859375" layout:z="0" />
                      <layout:end layout:x="2473.359489440918" layout:y="2399.062255859375" layout:z="0" />
                    </layout:curveSegment>
                  </layout:listOfCurveSegments>
                </layout:curve>
              </layout:speciesReferenceGlyph>
              <layout:speciesReferenceGlyph layout:id="PGL_srg_hc" layout:role="sideproduct" layout:speciesGlyph="_35" layout:speciesReference="PGL_product_2" sboTerm="SBO:0000603">
                <layout:curve>
                  <layout:listOfCurveSegments>
                    <layout:curveSegment xsi:type="LineSegment">
                      <layout:start layout:x="2493.359489440918" layout:y="2399.062255859375" layout:z="0" />
                      <layout:end layout:x="2473.359489440918" layout:y="2399.062255859375" layout:z="0" />
                    </layout:curveSegment>
                    <layout:curveSegment xsi:type="LineSegment">
                      <layout:start layout:x="2493.359489440918" layout:y="2399.062255859375" layout:z="0" />
                      <layout:end layout:x="2473.359489440918" layout:y="2399.062255859375" layout:z="0" />
                    </layout:curveSegment>
                    <layout:curveSegment xsi:type="CubicBezier">
                      <layout:start layout:x="2493.359489440918" layout:y="2399.062255859375" layout:z="0" />
                      <layout:end layout:x="2583.359489440918" layout:y="2359.062255859375" layout:z="0" />
                      <layout:basePoint1 layout:x="2529.359489440918" layout:y="2399.062255859375" layout:z="0" />
                      <layout:basePoint2 layout:x="2536.270664215088" layout:y="2392.7415466308594" layout:z="0" />
                    </layout:curveSegment>
                  </layout:listOfCurveSegments>
                </layout:curve>
              </layout:speciesReferenceGlyph>
            </layout:listOfSpeciesReferenceGlyphs>
          </layout:reactionGlyph>
          <layout:reactionGlyph layout:id="_6" layout:reaction="GND">
            <layout:boundingBox>
              <layout:position layout:x="2765.859489440918" layout:y="2391.562255859375" layout:z="0" />
              <layout:dimensions layout:depth="1" layout:height="15" layout:width="15" />
            </layout:boundingBox>
            <layout:listOfSpeciesReferenceGlyphs>
              <layout:speciesReferenceGlyph layout:id="GND_srg_nadphc" layout:role="sideproduct" layout:speciesGlyph="_39" layout:speciesReference="GND_product_1" sboTerm="SBO:0000603">
                <layout:curve>
                  <layout:listOfCurveSegments>
                    <layout:curveSegment xsi:type="LineSegment">
                      <layout:start layout:x="2793.359489440918" layout:y="2399.062255859375" layout:z="0" />
                      <layout:end layout:x="2773.359489440918" layout:y="2399.062255859375" layout:z="0" />
                    </layout:curveSegment>
                    <layout:curveSegment xsi:type="LineSegment">
                      <layout:start layout:x="2793.359489440918" layout:y="2399.062255859375" layout:z="0" />
                      <layout:end layout:x="2773.359489440918" layout:y="2399.062255859375" layout:z="0" />
                    </layout:curveSegment>
                    <layout:curveSegment xsi:type="CubicBezier">
                      <layout:start layout:x="2793.359489440918" layout:y="2399.062255859375" layout:z="0" />
                      <layout:end layout:x="2864.777458190918" layout:y="2319.331832885742" layout:z="0" />
                      <layout:basePoint1 layout:x="2825.359489440918" layout:y="2399.062255859375" layout:z="0" />
                      <layout:basePoint2 layout:x="2846.005042181313" layout:y="2368.360869151636" layout:z="0" />
                    </layout:curveSegment>
                  </layout:listOfCurveSegments>
                </layout:curve>
              </layout:speciesReferenceGlyph>
              <layout:speciesReferenceGlyph layout:id="GND_srg_6pgcc" layout:role="substrate" layout:speciesGlyph="_34" layout:speciesReference="GND_reactant_1" sboTerm="SBO:0000010">
                <layout:curve>
                  <layout:listOfCurveSegments>
                    <layout:curveSegment xsi:type="CubicBezier">
                      <layout:start layout:x="2623.359489440918" layout:y="2399.062255859375" layout:z="0" />
                      <layout:end layout:x="2753.359489440918" layout:y="2399.062255859375" layout:z="0" />
                      <layout:basePoint1 layout:x="2675.859489440918" layout:y="2399.062255859375" layout:z="0" />
                      <layout:basePoint2 layout:x="2721.359489440918" layout:y="2399.062255859375" layout:z="0" />
                    </layout:curveSegment>
                    <layout:curveSegment xsi:type="LineSegment">
                      <layout:start layout:x="2753.359489440918" layout:y="2399.062255859375" layout:z="0" />
                      <layout:end layout:x="2773.359489440918" layout:y="2399.062255859375" layout:z="0" />
                    </layout:curveSegment>
                  </layout:listOfCurveSegments>
                </layout:curve>
              </layout:speciesReferenceGlyph>
              <layout:speciesReferenceGlyph layout:id="GND_srg_ru5p_Dc" layout:role="product" layout:speciesGlyph="_42" layout:speciesReference="GND_product_2" sboTerm="SBO:0000011">
                <layout:curve>
                  <layout:listOfCurveSegments>
                    <layout:curveSegment xsi:type="LineSegment">
                      <layout:start layout:x="2793.359489440918" layout:y="2399.062255859375" layout:z="0" />
                      <layout:end layout:x="2773.359489440918" layout:y="2399.062255859375" layout:z="0" />
                    </layout:curveSegment>
                    <layout:curveSegment xsi:type="CubicBezier">
                      <layout:start layout:x="2793.359489440918" layout:y="2399.062255859375" layout:z="0" />
                      <layout:end layout:x="2929.9795150756836" layout:y="2401.7662048339844" layout:z="0" />
                      <layout:basePoint1 layout:x="2829.359489440918" layout:y="2399.062255859375" layout:z="0" />
                      <layout:basePoint2 layout:x="2862.6246169333867" layout:y="2398.063670467261" layout:z="0" />
                    </layout:curveSegment>
                  </layout:listOfCurveSegments>
                </layout:curve>
              </layout:speciesReferenceGlyph>
              <layout:speciesReferenceGlyph layout:id="GND_srg_co2c" layout:role="sideproduct" layout:speciesGlyph="_41" layout:speciesReference="GND_product_3" sboTerm="SBO:0000603">
                <layout:curve>
                  <layout:listOfCurveSegments>
                    <layout:curveSegment xsi:type="LineSegment">
                      <layout:start layout:x="2793.359489440918" layout:y="2399.062255859375" layout:z="0" />
                      <layout:end layout:x="2773.359489440918" layout:y="2399.062255859375" layout:z="0" />
                    </layout:curveSegment>
                    <layout:curveSegment xsi:type="CubicBezier">
                      <layout:start layout:x="2793.359489440918" layout:y="2399.062255859375" layout:z="0" />
                      <layout:end layout:x="2917.687400817871" layout:y="2341.7246704101562" layout:z="0" />
                      <layout:basePoint1 layout:x="2829.359489440918" layout:y="2399.062255859375" layout:z="0" />
                      <layout:basePoint2 layout:x="2868.907588030287" layout:y="2381.193354247044" layout:z="0" />
                    </layout:curveSegment>
                  </layout:listOfCurveSegments>
                </layout:curve>
              </layout:speciesReferenceGlyph>
              <layout:speciesReferenceGlyph layout:id="GND_srg_nadpc" layout:role="sidesubstrate" layout:speciesGlyph="_40" layout:speciesReference="GND_reactant_2" sboTerm="SBO:0000604">
                <layout:curve>
                  <layout:listOfCurveSegments>
                    <layout:curveSegment xsi:type="CubicBezier">
                      <layout:start layout:x="2663.359489440918" layout:y="2359.062255859375" layout:z="0" />
                      <layout:end layout:x="2753.359489440918" layout:y="2399.062255859375" layout:z="0" />
                      <layout:basePoint1 layout:x="2698.359489440918" layout:y="2378.062255859375" layout:z="0" />
                      <layout:basePoint2 layout:x="2717.359489440918" layout:y="2399.062255859375" layout:z="0" />
                    </layout:curveSegment>
                    <layout:curveSegment xsi:type="LineSegment">
                      <layout:start layout:x="2753.359489440918" layout:y="2399.062255859375" layout:z="0" />
                      <layout:end layout:x="2773.359489440918" layout:y="2399.062255859375" layout:z="0" />
                    </layout:curveSegment>
                  </layout:listOfCurveSegments>
                </layout:curve>
              </layout:speciesReferenceGlyph>
            </layout:listOfSpeciesReferenceGlyphs>
          </layout:reactionGlyph>
          <layout:reactionGlyph layout:id="_12" layout:reaction="RPE">
            <layout:boundingBox>
              <layout:position layout:x="2811.506281777214" layout:y="2495.186675954979" layout:z="0" />
              <layout:dimensions layout:depth="1" layout:height="15" layout:width="15" />
            </layout:boundingBox>
            <layout:listOfSpeciesReferenceGlyphs>
              <layout:speciesReferenceGlyph layout:id="RPE_srg_ru5p_Dc" layout:role="substrate" layout:speciesGlyph="_42" layout:speciesReference="RPE_reactant_1" sboTerm="SBO:0000010">
                <layout:curve>
                  <layout:listOfCurveSegments>
                    <layout:curveSegment xsi:type="CubicBezier">
                      <layout:start layout:x="2929.9795150756836" layout:y="2401.7662048339844" layout:z="0" />
                      <layout:end layout:x="2833.8027128836766" layout:y="2489.2306131388464" layout:z="0" />
                      <layout:basePoint1 layout:x="2875.596097776688" layout:y="2450.90416562477" layout:z="0" />
                      <layout:basePoint2 layout:x="2857.477002654017" layout:y="2467.700912633034" layout:z="0" />
                    </layout:curveSegment>
                    <layout:curveSegment xsi:type="LineSegment">
                      <layout:start layout:x="2833.8027128836766" layout:y="2489.2306131388464" layout:z="0" />
                      <layout:end layout:x="2819.006281777214" layout:y="2502.686675954979" layout:z="0" />
                    </layout:curveSegment>
                  </layout:listOfCurveSegments>
                </layout:curve>
              </layout:speciesReferenceGlyph>
              <layout:speciesReferenceGlyph layout:id="RPE_srg_xu5p_Dc" layout:role="product" layout:speciesGlyph="_68" layout:speciesReference="RPE_product_1" sboTerm="SBO:0000011">
                <layout:curve>
                  <layout:listOfCurveSegments>
                    <layout:curveSegment xsi:type="LineSegment">
                      <layout:start layout:x="2804.2098506707516" layout:y="2516.1427387711115" layout:z="0" />
                      <layout:end layout:x="2819.006281777214" layout:y="2502.686675954979" layout:z="0" />
                    </layout:curveSegment>
                    <layout:curveSegment xsi:type="LineSegment">
                      <layout:start layout:x="2804.2098506707516" layout:y="2516.1427387711115" layout:z="0" />
                      <layout:end layout:x="2819.006281777214" layout:y="2502.686675954979" layout:z="0" />
                    </layout:curveSegment>
                    <layout:curveSegment xsi:type="CubicBezier">
                      <layout:start layout:x="2804.2098506707516" layout:y="2516.1427387711115" layout:z="0" />
                      <layout:end layout:x="2717.2297800461274" layout:y="2587.5128706477503" layout:z="0" />
                      <layout:basePoint1 layout:x="2801.2282183711145" layout:y="2518.129378974189" layout:z="0" />
                      <layout:basePoint2 layout:x="2797.785804766998" layout:y="2521.401589849641" layout:z="0" />
                    </layout:curveSegment>
                  </layout:listOfCurveSegments>
                </layout:curve>
              </layout:speciesReferenceGlyph>
            </layout:listOfSpeciesReferenceGlyphs>
          </layout:reactionGlyph>
          <layout:reactionGlyph layout:id="_13" layout:reaction="TKT1">
            <layout:boundingBox>
              <layout:position layout:x="2918.3633097092134" layout:y="2687.8775003932337" layout:z="0" />
              <layout:dimensions layout:depth="1" layout:height="15" layout:width="15" />
            </layout:boundingBox>
            <layout:listOfSpeciesReferenceGlyphs>
              <layout:speciesReferenceGlyph layout:id="TKT1_srg_s7pc" layout:role="product" layout:speciesGlyph="_73" layout:speciesReference="TKT1_product_1" sboTerm="SBO:0000011">
                <layout:curve>
                  <layout:listOfCurveSegments>
                    <layout:curveSegment xsi:type="LineSegment">
                      <layout:start layout:x="2925.9203398509326" layout:y="2715.377419082142" layout:z="0" />
                      <layout:end layout:x="2925.8633097092134" layout:y="2695.3775003932337" layout:z="0" />
                    </layout:curveSegment>
                    <layout:curveSegment xsi:type="LineSegment">
                      <layout:start layout:x="2925.9203398509326" layout:y="2715.377419082142" layout:z="0" />
                      <layout:end layout:x="2925.8633097092134" layout:y="2695.3775003932337" layout:z="0" />
                    </layout:curveSegment>
                    <layout:curveSegment xsi:type="CubicBezier">
                      <layout:start layout:x="2925.9203398509326" layout:y="2715.377419082142" layout:z="0" />
                      <layout:end layout:x="2708.781888810776" layout:y="2831.038009502731" layout:z="0" />
                      <layout:basePoint1 layout:x="2926.011588077685" layout:y="2747.3772889843954" layout:z="0" />
                      <layout:basePoint2 layout:x="2881.8521202068187" layout:y="2769.34228021631" layout:z="0" />
                    </layout:curveSegment>
                  </layout:listOfCurveSegments>
                </layout:curve>
              </layout:speciesReferenceGlyph>
              <layout:speciesReferenceGlyph layout:id="TKT1_srg_xu5p_Dc" layout:role="substrate" layout:speciesGlyph="_68" layout:speciesReference="TKT1_reactant_1" sboTerm="SBO:0000010">
                <layout:curve>
                  <layout:listOfCurveSegments>
                    <layout:curveSegment xsi:type="CubicBezier">
                      <layout:start layout:x="2717.2297800461274" layout:y="2587.5128706477503" layout:z="0" />
                      <layout:end layout:x="2925.806279567494" layout:y="2675.377581704326" layout:z="0" />
                      <layout:basePoint1 layout:x="2901.6475351730805" layout:y="2585.1908796809535" layout:z="0" />
                      <layout:basePoint2 layout:x="2925.715031340742" layout:y="2643.3777118020726" layout:z="0" />
                    </layout:curveSegment>
                    <layout:curveSegment xsi:type="LineSegment">
                      <layout:start layout:x="2925.806279567494" layout:y="2675.377581704326" layout:z="0" />
                      <layout:end layout:x="2925.8633097092134" layout:y="2695.3775003932337" layout:z="0" />
                    </layout:curveSegment>
                  </layout:listOfCurveSegments>
                </layout:curve>
              </layout:speciesReferenceGlyph>
              <layout:speciesReferenceGlyph layout:id="TKT1_srg_g3pc" layout:role="product" layout:speciesGlyph="_74" layout:speciesReference="TKT1_product_2" sboTerm="SBO:0000011">
                <layout:curve>
                  <layout:listOfCurveSegments>
                    <layout:curveSegment xsi:type="LineSegment">
                      <layout:start layout:x="2925.9203398509326" layout:y="2715.377419082142" layout:z="0" />
                      <layout:end layout:x="2925.8633097092134" layout:y="2695.3775003932337" layout:z="0" />
                    </layout:curveSegment>
                    <layout:curveSegment xsi:type="CubicBezier">
                      <layout:start layout:x="2925.9203398509326" layout:y="2715.377419082142" layout:z="0" />
                      <layout:end layout:x="3148.913724748276" layout:y="2830.938171245895" layout:z="0" />
                      <layout:basePoint1 layout:x="2926.022994106028" layout:y="2751.3772727221763" layout:z="0" />
                      <layout:basePoint2 layout:x="2979.03007348379" layout:y="2766.8386673920436" layout:z="0" />
                    </layout:curveSegment>
                  </layout:listOfCurveSegments>
                </layout:curve>
              </layout:speciesReferenceGlyph>
              <layout:speciesReferenceGlyph layout:id="TKT1_srg_r5pc" layout:role="substrate" layout:speciesGlyph="_54" layout:speciesReference="TKT1_reactant_2" sboTerm="SBO:0000010">
                <layout:curve>
                  <layout:listOfCurveSegments>
                    <layout:curveSegment xsi:type="CubicBezier">
                      <layout:start layout:x="3130.915520597526" layout:y="2587.703713340938" layout:z="0" />
                      <layout:end layout:x="2925.806279567494" layout:y="2675.377581704326" layout:z="0" />
                      <layout:basePoint1 layout:x="2953.352235463153" layout:y="2586.609180853348" layout:z="0" />
                      <layout:basePoint2 layout:x="2925.703625312399" layout:y="2639.377728064291" layout:z="0" />
                    </layout:curveSegment>
                    <layout:curveSegment xsi:type="LineSegment">
                      <layout:start layout:x="2925.806279567494" layout:y="2675.377581704326" layout:z="0" />
                      <layout:end layout:x="2925.8633097092134" layout:y="2695.3775003932337" layout:z="0" />
                    </layout:curveSegment>
                  </layout:listOfCurveSegments>
                </layout:curve>
              </layout:speciesReferenceGlyph>
            </layout:listOfSpeciesReferenceGlyphs>
          </layout:reactionGlyph>
          <layout:reactionGlyph layout:id="_14" layout:reaction="TALA">
            <layout:boundingBox>
              <layout:position layout:x="2917.526888906522" layout:y="2932.86190064187" layout:z="0" />
              <layout:dimensions layout:depth="1" layout:height="15" layout:width="15" />
            </layout:boundingBox>
            <layout:listOfSpeciesReferenceGlyphs>
              <layout:speciesReferenceGlyph layout:id="TALA_srg_s7pc" layout:role="substrate" layout:speciesGlyph="_73" layout:speciesReference="TALA_reactant_1" sboTerm="SBO:0000010">
                <layout:curve>
                  <layout:listOfCurveSegments>
                    <layout:curveSegment xsi:type="CubicBezier">
                      <layout:start layout:x="2708.781888810776" layout:y="2831.038009502731" layout:z="0" />
                      <layout:end layout:x="2924.5589101338333" layout:y="2920.3673764947857" layout:z="0" />
                      <layout:basePoint1 layout:x="2880.4141049087402" layout:y="2873.026065462709" layout:z="0" />
                      <layout:basePoint2 layout:x="2923.8101440975306" layout:y="2888.3761378594522" layout:z="0" />
                    </layout:curveSegment>
                    <layout:curveSegment xsi:type="LineSegment">
                      <layout:start layout:x="2924.5589101338333" layout:y="2920.3673764947857" layout:z="0" />
                      <layout:end layout:x="2925.026888906522" layout:y="2940.36190064187" layout:z="0" />
                    </layout:curveSegment>
                  </layout:listOfCurveSegments>
                </layout:curve>
              </layout:speciesReferenceGlyph>
              <layout:speciesReferenceGlyph layout:id="TALA_srg_g3pc" layout:role="substrate" layout:speciesGlyph="_74" layout:speciesReference="TALA_reactant_2" sboTerm="SBO:0000010">
                <layout:curve>
                  <layout:listOfCurveSegments>
                    <layout:curveSegment xsi:type="CubicBezier">
                      <layout:start layout:x="3148.913724748276" layout:y="2830.938171245895" layout:z="0" />
                      <layout:end layout:x="2924.5589101338333" layout:y="2920.3673764947857" layout:z="0" />
                      <layout:basePoint1 layout:x="2975.410565271417" layout:y="2874.72187241263" layout:z="0" />
                      <layout:basePoint2 layout:x="2923.716548342993" layout:y="2884.3772330300353" layout:z="0" />
                    </layout:curveSegment>
                    <layout:curveSegment xsi:type="LineSegment">
                      <layout:start layout:x="2924.5589101338333" layout:y="2920.3673764947857" layout:z="0" />
                      <layout:end layout:x="2925.026888906522" layout:y="2940.36190064187" layout:z="0" />
                    </layout:curveSegment>
                  </layout:listOfCurveSegments>
                </layout:curve>
              </layout:speciesReferenceGlyph>
              <layout:speciesReferenceGlyph layout:id="TALA_srg_f6pc" layout:role="product" layout:speciesGlyph="_78" layout:speciesReference="TALA_product_1" sboTerm="SBO:0000011">
                <layout:curve>
                  <layout:listOfCurveSegments>
                    <layout:curveSegment xsi:type="LineSegment">
                      <layout:start layout:x="2925.4948676792114" layout:y="2960.3564247889535" layout:z="0" />
                      <layout:end layout:x="2925.026888906522" layout:y="2940.36190064187" layout:z="0" />
                    </layout:curveSegment>
                    <layout:curveSegment xsi:type="LineSegment">
                      <layout:start layout:x="2925.4948676792114" layout:y="2960.3564247889535" layout:z="0" />
                      <layout:end layout:x="2925.026888906522" layout:y="2940.36190064187" layout:z="0" />
                    </layout:curveSegment>
                    <layout:curveSegment xsi:type="CubicBezier">
                      <layout:start layout:x="2925.4948676792114" layout:y="2960.3564247889535" layout:z="0" />
                      <layout:end layout:x="3145.2619402717996" layout:y="3065.6458747888214" layout:z="0" />
                      <layout:basePoint1 layout:x="2926.2436337155136" layout:y="2992.347663424287" layout:z="0" />
                      <layout:basePoint2 layout:x="2950.8586060097728" layout:y="3059.2495241511087" layout:z="0" />
                    </layout:curveSegment>
                  </layout:listOfCurveSegments>
                </layout:curve>
              </layout:speciesReferenceGlyph>
              <layout:speciesReferenceGlyph layout:id="TALA_srg_e4pc" layout:role="product" layout:speciesGlyph="_79" layout:speciesReference="TALA_product_2" sboTerm="SBO:0000011">
                <layout:curve>
                  <layout:listOfCurveSegments>
                    <layout:curveSegment xsi:type="LineSegment">
                      <layout:start layout:x="2925.4948676792114" layout:y="2960.3564247889535" layout:z="0" />
                      <layout:end layout:x="2925.026888906522" layout:y="2940.36190064187" layout:z="0" />
                    </layout:curveSegment>
                    <layout:curveSegment xsi:type="CubicBezier">
                      <layout:start layout:x="2925.4948676792114" layout:y="2960.3564247889535" layout:z="0" />
                      <layout:end layout:x="2712.162107928944" layout:y="3056.1451653325653" layout:z="0" />
                      <layout:basePoint1 layout:x="2926.337229470051" layout:y="2996.3465682537044" layout:z="0" />
                      <layout:basePoint2 layout:x="2882.884899046593" layout:y="3058.3151085070826" layout:z="0" />
                    </layout:curveSegment>
                  </layout:listOfCurveSegments>
                </layout:curve>
              </layout:speciesReferenceGlyph>
            </layout:listOfSpeciesReferenceGlyphs>
          </layout:reactionGlyph>
          <layout:reactionGlyph layout:id="_16" layout:reaction="FBA">
            <layout:boundingBox>
              <layout:position layout:x="2006.5354766845703" layout:y="3088.3699951171875" layout:z="0" />
              <layout:dimensions layout:depth="1" layout:height="15" layout:width="15" />
            </layout:boundingBox>
            <layout:listOfSpeciesReferenceGlyphs>
              <layout:speciesReferenceGlyph layout:id="FBA_srg_dhapc" layout:role="product" layout:speciesGlyph="_90" layout:speciesReference="FBA_product_1" sboTerm="SBO:0000011">
                <layout:curve>
                  <layout:listOfCurveSegments>
                    <layout:curveSegment xsi:type="LineSegment">
                      <layout:start layout:x="2014.0354766845703" layout:y="3122.52001953125" layout:z="0" />
                      <layout:end layout:x="2014.0354766845703" layout:y="3095.8699951171875" layout:z="0" />
                    </layout:curveSegment>
                    <layout:curveSegment xsi:type="LineSegment">
                      <layout:start layout:x="2014.0354766845703" layout:y="3122.52001953125" layout:z="0" />
                      <layout:end layout:x="2014.0354766845703" layout:y="3095.8699951171875" layout:z="0" />
                    </layout:curveSegment>
                    <layout:curveSegment xsi:type="CubicBezier">
                      <layout:start layout:x="2014.0354766845703" layout:y="3122.52001953125" layout:z="0" />
                      <layout:end layout:x="1827.8402862548828" layout:y="3231.237335205078" layout:z="0" />
                      <layout:basePoint1 layout:x="2014.0354766845703" layout:y="3154.52001953125" layout:z="0" />
                      <layout:basePoint2 layout:x="1918.4105131280571" layout:y="3130.717432174404" layout:z="0" />
                    </layout:curveSegment>
                  </layout:listOfCurveSegments>
                </layout:curve>
              </layout:speciesReferenceGlyph>
              <layout:speciesReferenceGlyph layout:id="FBA_srg_fdpc" layout:role="substrate" layout:speciesGlyph="_22" layout:speciesReference="FBA_reactant_1" sboTerm="SBO:0000010">
                <layout:curve>
                  <layout:listOfCurveSegments>
                    <layout:curveSegment xsi:type="CubicBezier">
                      <layout:start layout:x="2014.0354766845703" layout:y="3004.3902282714844" layout:z="0" />
                      <layout:end layout:x="2014.0354766845703" layout:y="3070.5499877929688" layout:z="0" />
                      <layout:basePoint1 layout:x="2014.0354766845703" layout:y="3077.6139221191406" layout:z="0" />
                      <layout:basePoint2 layout:x="2014.0354766845703" layout:y="3079.1339111328125" layout:z="0" />
                    </layout:curveSegment>
                    <layout:curveSegment xsi:type="LineSegment">
                      <layout:start layout:x="2014.0354766845703" layout:y="3070.5499877929688" layout:z="0" />
                      <layout:end layout:x="2014.0354766845703" layout:y="3095.8699951171875" layout:z="0" />
                    </layout:curveSegment>
                  </layout:listOfCurveSegments>
                </layout:curve>
              </layout:speciesReferenceGlyph>
              <layout:speciesReferenceGlyph layout:id="FBA_srg_g3pc" layout:role="product" layout:speciesGlyph="_91" layout:speciesReference="FBA_product_2" sboTerm="SBO:0000011">
                <layout:curve>
                  <layout:listOfCurveSegments>
                    <layout:curveSegment xsi:type="LineSegment">
                      <layout:start layout:x="2014.0354766845703" layout:y="3122.52001953125" layout:z="0" />
                      <layout:end layout:x="2014.0354766845703" layout:y="3095.8699951171875" layout:z="0" />
                    </layout:curveSegment>
                    <layout:curveSegment xsi:type="CubicBezier">
                      <layout:start layout:x="2014.0354766845703" layout:y="3122.52001953125" layout:z="0" />
                      <layout:end layout:x="2011.4752960205078" layout:y="3231.1400451660156" layout:z="0" />
                      <layout:basePoint1 layout:x="2014.0354766845703" layout:y="3158.52001953125" layout:z="0" />
                      <layout:basePoint2 layout:x="2012.5264691060527" layout:y="3152.734204735085" layout:z="0" />
                    </layout:curveSegment>
                  </layout:listOfCurveSegments>
                </layout:curve>
              </layout:speciesReferenceGlyph>
            </layout:listOfSpeciesReferenceGlyphs>
          </layout:reactionGlyph>
          <layout:reactionGlyph layout:id="_18" layout:reaction="TPI">
            <layout:boundingBox>
              <layout:position layout:x="1905.1698760986328" layout:y="3223.737335205078" layout:z="0" />
              <layout:dimensions layout:depth="1" layout:height="15" layout:width="15" />
            </layout:boundingBox>
            <layout:listOfSpeciesReferenceGlyphs>
              <layout:speciesReferenceGlyph layout:id="TPI_srg_dhapc" layout:role="substrate" layout:speciesGlyph="_90" layout:speciesReference="TPI_reactant_1" sboTerm="SBO:0000010">
                <layout:curve>
                  <layout:listOfCurveSegments>
                    <layout:curveSegment xsi:type="CubicBezier">
                      <layout:start layout:x="1827.8402862548828" layout:y="3231.237335205078" layout:z="0" />
                      <layout:end layout:x="1892.6698760986328" layout:y="3231.237335205078" layout:z="0" />
                      <layout:basePoint1 layout:x="1891.5656280517578" layout:y="3231.237335205078" layout:z="0" />
                      <layout:basePoint2 layout:x="1897.799819946289" layout:y="3231.237335205078" layout:z="0" />
                    </layout:curveSegment>
                    <layout:curveSegment xsi:type="LineSegment">
                      <layout:start layout:x="1892.6698760986328" layout:y="3231.237335205078" layout:z="0" />
                      <layout:end layout:x="1912.6698760986328" layout:y="3231.237335205078" layout:z="0" />
                    </layout:curveSegment>
                  </layout:listOfCurveSegments>
                </layout:curve>
              </layout:speciesReferenceGlyph>
              <layout:speciesReferenceGlyph layout:id="TPI_srg_g3pc" layout:role="product" layout:speciesGlyph="_91" layout:speciesReference="TPI_product_1" sboTerm="SBO:0000011">
                <layout:curve>
                  <layout:listOfCurveSegments>
                    <layout:curveSegment xsi:type="LineSegment">
                      <layout:start layout:x="1932.6698760986328" layout:y="3231.237335205078" layout:z="0" />
                      <layout:end layout:x="1912.6698760986328" layout:y="3231.237335205078" layout:z="0" />
                    </layout:curveSegment>
                    <layout:curveSegment xsi:type="LineSegment">
                      <layout:start layout:x="1932.6698760986328" layout:y="3231.237335205078" layout:z="0" />
                      <layout:end layout:x="1912.6698760986328" layout:y="3231.237335205078" layout:z="0" />
                    </layout:curveSegment>
                    <layout:curveSegment xsi:type="CubicBezier">
                      <layout:start layout:x="1932.6698760986328" layout:y="3231.237335205078" layout:z="0" />
                      <layout:end layout:x="2011.4752960205078" layout:y="3231.1400451660156" layout:z="0" />
                      <layout:basePoint1 layout:x="1945.6731719970703" layout:y="3231.237335205078" layout:z="0" />
                      <layout:basePoint2 layout:x="1941.352066040039" layout:y="3231.239959716797" layout:z="0" />
                    </layout:curveSegment>
                  </layout:listOfCurveSegments>
                </layout:curve>
              </layout:speciesReferenceGlyph>
            </layout:listOfSpeciesReferenceGlyphs>
          </layout:reactionGlyph>
          <layout:reactionGlyph layout:id="_23" layout:reaction="PGK">
            <layout:boundingBox>
              <layout:position layout:x="2003.8356475830078" layout:y="3674.8290100097656" layout:z="0" />
              <layout:dimensions layout:depth="1" layout:height="15" layout:width="15" />
            </layout:boundingBox>
            <layout:listOfSpeciesReferenceGlyphs>
              <layout:speciesReferenceGlyph layout:id="PGK_srg_adpc" layout:role="sideproduct" layout:speciesGlyph="_128" layout:speciesReference="PGK_product_1" sboTerm="SBO:0000603">
                <layout:curve>
                  <layout:listOfCurveSegments>
                    <layout:curveSegment xsi:type="LineSegment">
                      <layout:start layout:x="2011.3356475830078" layout:y="3662.3290100097656" layout:z="0" />
                      <layout:end layout:x="2011.3356475830078" layout:y="3682.3290100097656" layout:z="0" />
                    </layout:curveSegment>
                    <layout:curveSegment xsi:type="CubicBezier">
                      <layout:start layout:x="2011.3356475830078" layout:y="3662.3290100097656" layout:z="0" />
                      <layout:end layout:x="2051.335647583008" layout:y="3572.3290100097656" layout:z="0" />
                      <layout:basePoint1 layout:x="2011.3356475830078" layout:y="3626.3290100097656" layout:z="0" />
                      <layout:basePoint2 layout:x="2013.3389434814453" layout:y="3628.052703857422" layout:z="0" />
                    </layout:curveSegment>
                  </layout:listOfCurveSegments>
                </layout:curve>
              </layout:speciesReferenceGlyph>
              <layout:speciesReferenceGlyph layout:id="PGK_srg_atpc" layout:role="sidesubstrate" layout:speciesGlyph="_127" layout:speciesReference="PGK_reactant_1" sboTerm="SBO:0000604">
                <layout:curve>
                  <layout:listOfCurveSegments>
                    <layout:curveSegment xsi:type="CubicBezier">
                      <layout:start layout:x="2072.6031036376953" layout:y="3793.4786682128906" layout:z="0" />
                      <layout:end layout:x="2011.3356475830078" layout:y="3702.3290100097656" layout:z="0" />
                      <layout:basePoint1 layout:x="2014.7771759033203" layout:y="3748.3951721191406" layout:z="0" />
                      <layout:basePoint2 layout:x="2011.3356475830078" layout:y="3738.3290100097656" layout:z="0" />
                    </layout:curveSegment>
                    <layout:curveSegment xsi:type="LineSegment">
                      <layout:start layout:x="2011.3356475830078" layout:y="3702.3290100097656" layout:z="0" />
                      <layout:end layout:x="2011.3356475830078" layout:y="3682.3290100097656" layout:z="0" />
                    </layout:curveSegment>
                  </layout:listOfCurveSegments>
                </layout:curve>
              </layout:speciesReferenceGlyph>
              <layout:speciesReferenceGlyph layout:id="PGK_srg_3pgc" layout:role="substrate" layout:speciesGlyph="_126" layout:speciesReference="PGK_reactant_2" sboTerm="SBO:0000010">
                <layout:curve>
                  <layout:listOfCurveSegments>
                    <layout:curveSegment xsi:type="CubicBezier">
                      <layout:start layout:x="2011.3356475830078" layout:y="3832.3290100097656" layout:z="0" />
                      <layout:end layout:x="2011.3356475830078" layout:y="3702.3290100097656" layout:z="0" />
                      <layout:basePoint1 layout:x="2011.3356475830078" layout:y="3753.924346923828" layout:z="0" />
                      <layout:basePoint2 layout:x="2011.3356475830078" layout:y="3734.3290100097656" layout:z="0" />
                    </layout:curveSegment>
                    <layout:curveSegment xsi:type="LineSegment">
                      <layout:start layout:x="2011.3356475830078" layout:y="3702.3290100097656" layout:z="0" />
                      <layout:end layout:x="2011.3356475830078" layout:y="3682.3290100097656" layout:z="0" />
                    </layout:curveSegment>
                  </layout:listOfCurveSegments>
                </layout:curve>
              </layout:speciesReferenceGlyph>
              <layout:speciesReferenceGlyph layout:id="PGK_srg_13dpgc" layout:role="product" layout:speciesGlyph="_122" layout:speciesReference="PGK_product_2" sboTerm="SBO:0000011">
                <layout:curve>
                  <layout:listOfCurveSegments>
                    <layout:curveSegment xsi:type="LineSegment">
                      <layout:start layout:x="2011.3356475830078" layout:y="3662.3290100097656" layout:z="0" />
                      <layout:end layout:x="2011.3356475830078" layout:y="3682.3290100097656" layout:z="0" />
                    </layout:curveSegment>
                    <layout:curveSegment xsi:type="LineSegment">
                      <layout:start layout:x="2011.3356475830078" layout:y="3662.3290100097656" layout:z="0" />
                      <layout:end layout:x="2011.3356475830078" layout:y="3682.3290100097656" layout:z="0" />
                    </layout:curveSegment>
                    <layout:curveSegment xsi:type="CubicBezier">
                      <layout:start layout:x="2011.3356475830078" layout:y="3662.3290100097656" layout:z="0" />
                      <layout:end layout:x="2011.3356475830078" layout:y="3532.3290100097656" layout:z="0" />
                      <layout:basePoint1 layout:x="2011.3356475830078" layout:y="3630.3290100097656" layout:z="0" />
                      <layout:basePoint2 layout:x="2011.3356475830078" layout:y="3609.0066833496094" layout:z="0" />
                    </layout:curveSegment>
                  </layout:listOfCurveSegments>
                </layout:curve>
              </layout:speciesReferenceGlyph>
            </layout:listOfSpeciesReferenceGlyphs>
          </layout:reactionGlyph>
          <layout:reactionGlyph layout:id="_24" layout:reaction="DPGM">
            <layout:boundingBox>
              <layout:position layout:x="1879.7071771803342" layout:y="3609.043752397857" layout:z="0" />
              <layout:dimensions layout:depth="1" layout:height="15" layout:width="15" />
            </layout:boundingBox>
            <layout:listOfSpeciesReferenceGlyphs>
              <layout:speciesReferenceGlyph layout:id="DPGM_srg_13dpgc" layout:role="substrate" layout:speciesGlyph="_122" layout:speciesReference="DPGM_reactant_1" sboTerm="SBO:0000010">
                <layout:curve>
                  <layout:listOfCurveSegments>
                    <layout:curveSegment xsi:type="CubicBezier">
                      <layout:start layout:x="2011.3356475830078" layout:y="3532.3290100097656" layout:z="0" />
                      <layout:end layout:x="1903.7576399006907" layout:y="3605.3151200794446" layout:z="0" />
                      <layout:basePoint1 layout:x="1948.8939788405096" layout:y="3575.619965744035" layout:z="0" />
                      <layout:basePoint2 layout:x="1930.238380253261" layout:y="3587.3493083699855" layout:z="0" />
                    </layout:curveSegment>
                    <layout:curveSegment xsi:type="LineSegment">
                      <layout:start layout:x="1903.7576399006907" layout:y="3605.3151200794446" layout:z="0" />
                      <layout:end layout:x="1887.2071771803342" layout:y="3616.543752397857" layout:z="0" />
                    </layout:curveSegment>
                  </layout:listOfCurveSegments>
                </layout:curve>
              </layout:speciesReferenceGlyph>
              <layout:speciesReferenceGlyph layout:id="DPGM_srg_23dpgc" layout:role="product" layout:speciesGlyph="_133" layout:speciesReference="DPGM_product_1" sboTerm="SBO:0000011">
                <layout:curve>
                  <layout:listOfCurveSegments>
                    <layout:curveSegment xsi:type="LineSegment">
                      <layout:start layout:x="1870.6567144599778" layout:y="3627.7723847162692" layout:z="0" />
                      <layout:end layout:x="1887.2071771803342" layout:y="3616.543752397857" layout:z="0" />
                    </layout:curveSegment>
                    <layout:curveSegment xsi:type="LineSegment">
                      <layout:start layout:x="1870.6567144599778" layout:y="3627.7723847162692" layout:z="0" />
                      <layout:end layout:x="1887.2071771803342" layout:y="3616.543752397857" layout:z="0" />
                    </layout:curveSegment>
                    <layout:curveSegment xsi:type="CubicBezier">
                      <layout:start layout:x="1870.6567144599778" layout:y="3627.7723847162692" layout:z="0" />
                      <layout:end layout:x="1757.517756230198" layout:y="3702.101374339837" layout:z="0" />
                      <layout:basePoint1 layout:x="1840.8658815633362" layout:y="3647.983922889411" layout:z="0" />
                      <layout:basePoint2 layout:x="1828.4918908499621" layout:y="3655.2069949919714" layout:z="0" />
                    </layout:curveSegment>
                  </layout:listOfCurveSegments>
                </layout:curve>
              </layout:speciesReferenceGlyph>
              <layout:speciesReferenceGlyph layout:id="DPGM_srg_hc" layout:role="sideproduct" layout:speciesGlyph="_132" layout:speciesReference="DPGM_product_2" sboTerm="SBO:0000603">
                <layout:curve>
                  <layout:listOfCurveSegments>
                    <layout:curveSegment xsi:type="LineSegment">
                      <layout:start layout:x="1870.6567144599778" layout:y="3627.7723847162692" layout:z="0" />
                      <layout:end layout:x="1887.2071771803342" layout:y="3616.543752397857" layout:z="0" />
                    </layout:curveSegment>
                    <layout:curveSegment xsi:type="CubicBezier">
                      <layout:start layout:x="1870.6567144599778" layout:y="3627.7723847162692" layout:z="0" />
                      <layout:end layout:x="1767.0647907620357" layout:y="3625.02393668048" layout:z="0" />
                      <layout:basePoint1 layout:x="1844.1759741074075" layout:y="3645.738196425729" layout:z="0" />
                      <layout:basePoint2 layout:x="1828.948668842762" layout:y="3652.9814600775635" layout:z="0" />
                    </layout:curveSegment>
                  </layout:listOfCurveSegments>
                </layout:curve>
              </layout:speciesReferenceGlyph>
            </layout:listOfSpeciesReferenceGlyphs>
          </layout:reactionGlyph>
          <layout:reactionGlyph layout:id="_25" layout:reaction="DPGase">
            <layout:boundingBox>
              <layout:position layout:x="1883.970009372721" layout:y="3762.10540294585" layout:z="0" />
              <layout:dimensions layout:depth="1" layout:height="15" layout:width="15" />
            </layout:boundingBox>
            <layout:listOfSpeciesReferenceGlyphs>
              <layout:speciesReferenceGlyph layout:id="DPGase_srg_pic" layout:role="sideproduct" layout:speciesGlyph="_139" layout:speciesReference="DPGase_product_1" sboTerm="SBO:0000603">
                <layout:curve>
                  <layout:listOfCurveSegments>
                    <layout:curveSegment xsi:type="LineSegment">
                      <layout:start layout:x="1909.3303097917242" layout:y="3778.605940093318" layout:z="0" />
                      <layout:end layout:x="1891.470009372721" layout:y="3769.60540294585" layout:z="0" />
                    </layout:curveSegment>
                    <layout:curveSegment xsi:type="CubicBezier">
                      <layout:start layout:x="1909.3303097917242" layout:y="3778.605940093318" layout:z="0" />
                      <layout:end layout:x="1941.2688980815499" layout:y="3841.8497925517327" layout:z="0" />
                      <layout:basePoint1 layout:x="1917.3011772060859" layout:y="3781.8546364509493" layout:z="0" />
                      <layout:basePoint2 layout:x="1926.321162689022" layout:y="3789.337828578837" layout:z="0" />
                    </layout:curveSegment>
                  </layout:listOfCurveSegments>
                </layout:curve>
              </layout:speciesReferenceGlyph>
              <layout:speciesReferenceGlyph layout:id="DPGase_srg_3pgc" layout:role="product" layout:speciesGlyph="_126" layout:speciesReference="DPGase_product_2" sboTerm="SBO:0000011">
                <layout:curve>
                  <layout:listOfCurveSegments>
                    <layout:curveSegment xsi:type="LineSegment">
                      <layout:start layout:x="1909.3303097917242" layout:y="3778.605940093318" layout:z="0" />
                      <layout:end layout:x="1891.470009372721" layout:y="3769.60540294585" layout:z="0" />
                    </layout:curveSegment>
                    <layout:curveSegment xsi:type="LineSegment">
                      <layout:start layout:x="1909.3303097917242" layout:y="3778.605940093318" layout:z="0" />
                      <layout:end layout:x="1891.470009372721" layout:y="3769.60540294585" layout:z="0" />
                    </layout:curveSegment>
                    <layout:curveSegment xsi:type="CubicBezier">
                      <layout:start layout:x="1909.3303097917242" layout:y="3778.605940093318" layout:z="0" />
                      <layout:end layout:x="2011.3356475830078" layout:y="3832.3290100097656" layout:z="0" />
                      <layout:basePoint1 layout:x="1918.9100253254103" layout:y="3783.5083864433304" layout:z="0" />
                      <layout:basePoint2 layout:x="1943.1998015520799" layout:y="3796.8759658756962" layout:z="0" />
                    </layout:curveSegment>
                  </layout:listOfCurveSegments>
                </layout:curve>
              </layout:speciesReferenceGlyph>
              <layout:speciesReferenceGlyph layout:id="DPGase_srg_h2oc" layout:role="sidesubstrate" layout:speciesGlyph="_138" layout:speciesReference="DPGase_reactant_1" sboTerm="SBO:0000604">
                <layout:curve>
                  <layout:listOfCurveSegments>
                    <layout:curveSegment xsi:type="CubicBezier">
                      <layout:start layout:x="1778.0225124178285" layout:y="3760.116527972549" layout:z="0" />
                      <layout:end layout:x="1873.6097089537182" layout:y="3760.604865798382" layout:z="0" />
                      <layout:basePoint1 layout:x="1811.7001260564243" layout:y="3738.860509069438" layout:z="0" />
                      <layout:basePoint2 layout:x="1841.4611681995125" layout:y="3744.4038989329383" layout:z="0" />
                    </layout:curveSegment>
                    <layout:curveSegment xsi:type="LineSegment">
                      <layout:start layout:x="1873.6097089537182" layout:y="3760.604865798382" layout:z="0" />
                      <layout:end layout:x="1891.470009372721" layout:y="3769.60540294585" layout:z="0" />
                    </layout:curveSegment>
                  </layout:listOfCurveSegments>
                </layout:curve>
              </layout:speciesReferenceGlyph>
              <layout:speciesReferenceGlyph layout:id="DPGase_srg_23dpgc" layout:role="substrate" layout:speciesGlyph="_133" layout:speciesReference="DPGase_reactant_2" sboTerm="SBO:0000010">
                <layout:curve>
                  <layout:listOfCurveSegments>
                    <layout:curveSegment xsi:type="CubicBezier">
                      <layout:start layout:x="1757.517756230198" layout:y="3702.101374339837" layout:z="0" />
                      <layout:end layout:x="1873.6097089537182" layout:y="3760.604865798382" layout:z="0" />
                      <layout:basePoint1 layout:x="1804.4010448300812" layout:y="3725.7277843519414" layout:z="0" />
                      <layout:basePoint2 layout:x="1845.033228283313" layout:y="3746.204006362432" layout:z="0" />
                    </layout:curveSegment>
                    <layout:curveSegment xsi:type="LineSegment">
                      <layout:start layout:x="1873.6097089537182" layout:y="3760.604865798382" layout:z="0" />
                      <layout:end layout:x="1891.470009372721" layout:y="3769.60540294585" layout:z="0" />
                    </layout:curveSegment>
                  </layout:listOfCurveSegments>
                </layout:curve>
              </layout:speciesReferenceGlyph>
            </layout:listOfSpeciesReferenceGlyphs>
          </layout:reactionGlyph>
          <layout:reactionGlyph layout:id="_31" layout:reaction="FUM">
            <layout:boundingBox>
              <layout:position layout:x="1779.024690297194" layout:y="4802.522997806769" layout:z="0" />
              <layout:dimensions layout:depth="1" layout:height="15" layout:width="15" />
            </layout:boundingBox>
            <layout:listOfSpeciesReferenceGlyphs>
              <layout:speciesReferenceGlyph layout:id="FUM_srg_fumc" layout:role="substrate" layout:speciesGlyph="_171" layout:speciesReference="FUM_reactant_1" sboTerm="SBO:0000010">
                <layout:curve>
                  <layout:listOfCurveSegments>
                    <layout:curveSegment xsi:type="CubicBezier">
                      <layout:start layout:x="1785.397493031569" layout:y="4958.496630619269" layout:z="0" />
                      <layout:end layout:x="1786.524690297194" layout:y="4830.022997806769" layout:z="0" />
                      <layout:basePoint1 layout:x="1786.1168140771554" layout:y="4887.592818554545" layout:z="0" />
                      <layout:basePoint2 layout:x="1786.524690297194" layout:y="4866.022997806769" layout:z="0" />
                    </layout:curveSegment>
                    <layout:curveSegment xsi:type="LineSegment">
                      <layout:start layout:x="1786.524690297194" layout:y="4830.022997806769" layout:z="0" />
                      <layout:end layout:x="1786.524690297194" layout:y="4810.022997806769" layout:z="0" />
                    </layout:curveSegment>
                  </layout:listOfCurveSegments>
                </layout:curve>
              </layout:speciesReferenceGlyph>
              <layout:speciesReferenceGlyph layout:id="FUM_srg_mal_Lc" layout:role="product" layout:speciesGlyph="_160" layout:speciesReference="FUM_product_1" sboTerm="SBO:0000011">
                <layout:curve>
                  <layout:listOfCurveSegments>
                    <layout:curveSegment xsi:type="LineSegment">
                      <layout:start layout:x="1786.524690297194" layout:y="4790.022997806769" layout:z="0" />
                      <layout:end layout:x="1786.524690297194" layout:y="4810.022997806769" layout:z="0" />
                    </layout:curveSegment>
                    <layout:curveSegment xsi:type="LineSegment">
                      <layout:start layout:x="1786.524690297194" layout:y="4790.022997806769" layout:z="0" />
                      <layout:end layout:x="1786.524690297194" layout:y="4810.022997806769" layout:z="0" />
                    </layout:curveSegment>
                    <layout:curveSegment xsi:type="CubicBezier">
                      <layout:start layout:x="1786.524690297194" layout:y="4790.022997806769" layout:z="0" />
                      <layout:end layout:x="1786.524690297194" layout:y="4718.397021244269" layout:z="0" />
                      <layout:basePoint1 layout:x="1786.524690297194" layout:y="4758.022997806769" layout:z="0" />
                      <layout:basePoint2 layout:x="1786.524690297194" layout:y="4770.897021244269" layout:z="0" />
                    </layout:curveSegment>
                  </layout:listOfCurveSegments>
                </layout:curve>
              </layout:speciesReferenceGlyph>
              <layout:speciesReferenceGlyph layout:id="FUM_srg_h2oc" layout:role="sidesubstrate" layout:speciesGlyph="_170" layout:speciesReference="FUM_reactant_2" sboTerm="SBO:0000604">
                <layout:curve>
                  <layout:listOfCurveSegments>
                    <layout:curveSegment xsi:type="CubicBezier">
                      <layout:start layout:x="1834.2853104143815" layout:y="4901.648730228644" layout:z="0" />
                      <layout:end layout:x="1786.524690297194" layout:y="4830.022997806769" layout:z="0" />
                      <layout:basePoint1 layout:x="1794.7230445309688" layout:y="4867.136745090576" layout:z="0" />
                      <layout:basePoint2 layout:x="1786.524690297194" layout:y="4862.022997806769" layout:z="0" />
                    </layout:curveSegment>
                    <layout:curveSegment xsi:type="LineSegment">
                      <layout:start layout:x="1786.524690297194" layout:y="4830.022997806769" layout:z="0" />
                      <layout:end layout:x="1786.524690297194" layout:y="4810.022997806769" layout:z="0" />
                    </layout:curveSegment>
                  </layout:listOfCurveSegments>
                </layout:curve>
              </layout:speciesReferenceGlyph>
            </layout:listOfSpeciesReferenceGlyphs>
          </layout:reactionGlyph>
          <layout:reactionGlyph layout:id="_36" layout:reaction="ICDHy">
            <layout:boundingBox>
              <layout:position layout:x="2370.160745315305" layout:y="4717.214979766994" layout:z="0" />
              <layout:dimensions layout:depth="1" layout:height="15" layout:width="15" />
            </layout:boundingBox>
            <layout:listOfSpeciesReferenceGlyphs>
              <layout:speciesReferenceGlyph layout:id="ICDHy_srg_nadphc" layout:role="sideproduct" layout:speciesGlyph="_203" layout:speciesReference="ICDHy_product_1" sboTerm="SBO:0000603">
                <layout:curve>
                  <layout:listOfCurveSegments>
                    <layout:curveSegment xsi:type="LineSegment">
                      <layout:start layout:x="2379.161418118562" layout:y="4706.546732586289" layout:z="0" />
                      <layout:end layout:x="2377.660745315305" layout:y="4724.714979766994" layout:z="0" />
                    </layout:curveSegment>
                    <layout:curveSegment xsi:type="LineSegment">
                      <layout:start layout:x="2379.161418118562" layout:y="4706.546732586289" layout:z="0" />
                      <layout:end layout:x="2377.660745315305" layout:y="4724.714979766994" layout:z="0" />
                    </layout:curveSegment>
                    <layout:curveSegment xsi:type="CubicBezier">
                      <layout:start layout:x="2379.161418118562" layout:y="4706.546732586289" layout:z="0" />
                      <layout:end layout:x="2430.892854228062" layout:y="4577.081229938289" layout:z="0" />
                      <layout:basePoint1 layout:x="2379.369764184962" layout:y="4670.547335481386" layout:z="0" />
                      <layout:basePoint2 layout:x="2380.9399969596407" layout:y="4630.196989793836" layout:z="0" />
                    </layout:curveSegment>
                  </layout:listOfCurveSegments>
                </layout:curve>
              </layout:speciesReferenceGlyph>
              <layout:speciesReferenceGlyph layout:id="ICDHy_srg_akgc" layout:role="product" layout:speciesGlyph="_197" layout:speciesReference="ICDHy_product_2" sboTerm="SBO:0000011">
                <layout:curve>
                  <layout:listOfCurveSegments>
                    <layout:curveSegment xsi:type="LineSegment">
                      <layout:start layout:x="2379.161418118562" layout:y="4706.546732586289" layout:z="0" />
                      <layout:end layout:x="2377.660745315305" layout:y="4724.714979766994" layout:z="0" />
                    </layout:curveSegment>
                    <layout:curveSegment xsi:type="CubicBezier">
                      <layout:start layout:x="2379.161418118562" layout:y="4706.546732586289" layout:z="0" />
                      <layout:end layout:x="2380.859016418457" layout:y="4512.901397705078" layout:z="0" />
                      <layout:basePoint1 layout:x="2379.3466146220267" layout:y="4674.547268493041" layout:z="0" />
                      <layout:basePoint2 layout:x="2379.5329971313477" layout:y="4595.899810791016" layout:z="0" />
                    </layout:curveSegment>
                  </layout:listOfCurveSegments>
                </layout:curve>
              </layout:speciesReferenceGlyph>
              <layout:speciesReferenceGlyph layout:id="ICDHy_srg_icitc" layout:role="substrate" layout:speciesGlyph="_204" layout:speciesReference="ICDHy_reactant_1" sboTerm="SBO:0000010">
                <layout:curve>
                  <layout:listOfCurveSegments>
                    <layout:curveSegment xsi:type="CubicBezier">
                      <layout:start layout:x="2375.4004974365234" layout:y="4856.681793212891" layout:z="0" />
                      <layout:end layout:x="2377.0373118829452" layout:y="4758.541990811018" layout:z="0" />
                      <layout:basePoint1 layout:x="2376.013847528788" layout:y="4793.161299278343" layout:z="0" />
                      <layout:basePoint2 layout:x="2376.852115379479" layout:y="4790.541454904265" layout:z="0" />
                    </layout:curveSegment>
                    <layout:curveSegment xsi:type="LineSegment">
                      <layout:start layout:x="2377.0373118829452" layout:y="4758.541990811018" layout:z="0" />
                      <layout:end layout:x="2377.660745315305" layout:y="4724.714979766994" layout:z="0" />
                    </layout:curveSegment>
                  </layout:listOfCurveSegments>
                </layout:curve>
              </layout:speciesReferenceGlyph>
              <layout:speciesReferenceGlyph layout:id="ICDHy_srg_co2c" layout:role="sideproduct" layout:speciesGlyph="_205" layout:speciesReference="ICDHy_product_3" sboTerm="SBO:0000603">
                <layout:curve>
                  <layout:listOfCurveSegments>
                    <layout:curveSegment xsi:type="LineSegment">
                      <layout:start layout:x="2379.161418118562" layout:y="4706.546732586289" layout:z="0" />
                      <layout:end layout:x="2377.660745315305" layout:y="4724.714979766994" layout:z="0" />
                    </layout:curveSegment>
                    <layout:curveSegment xsi:type="CubicBezier">
                      <layout:start layout:x="2379.161418118562" layout:y="4706.546732586289" layout:z="0" />
                      <layout:end layout:x="2442.5836924119544" layout:y="4624.33657361083" layout:z="0" />
                      <layout:basePoint1 layout:x="2379.369764184962" layout:y="4670.547335481386" layout:z="0" />
                      <layout:basePoint2 layout:x="2386.2672340896474" layout:y="4652.0692207215925" layout:z="0" />
                    </layout:curveSegment>
                  </layout:listOfCurveSegments>
                </layout:curve>
              </layout:speciesReferenceGlyph>
              <layout:speciesReferenceGlyph layout:id="ICDHy_srg_nadpc" layout:role="sidesubstrate" layout:speciesGlyph="_206" layout:speciesReference="ICDHy_reactant_2" sboTerm="SBO:0000604">
                <layout:curve>
                  <layout:listOfCurveSegments>
                    <layout:curveSegment xsi:type="CubicBezier">
                      <layout:start layout:x="2424.989718857382" layout:y="4818.472768188925" layout:z="0" />
                      <layout:end layout:x="2377.0373118829452" layout:y="4758.541990811018" layout:z="0" />
                      <layout:basePoint1 layout:x="2393.911647467271" layout:y="4793.569887257774" layout:z="0" />
                      <layout:basePoint2 layout:x="2376.8289658165454" layout:y="4794.541387915921" layout:z="0" />
                    </layout:curveSegment>
                    <layout:curveSegment xsi:type="LineSegment">
                      <layout:start layout:x="2377.0373118829452" layout:y="4758.541990811018" layout:z="0" />
                      <layout:end layout:x="2377.660745315305" layout:y="4724.714979766994" layout:z="0" />
                    </layout:curveSegment>
                  </layout:listOfCurveSegments>
                </layout:curve>
              </layout:speciesReferenceGlyph>
            </layout:listOfSpeciesReferenceGlyphs>
          </layout:reactionGlyph>
          <layout:reactionGlyph layout:id="_37" layout:reaction="ACONT">
            <layout:boundingBox>
              <layout:position layout:x="2248.3990020751953" layout:y="4850.507720947266" layout:z="0" />
              <layout:dimensions layout:depth="1" layout:height="15" layout:width="15" />
            </layout:boundingBox>
            <layout:listOfSpeciesReferenceGlyphs>
              <layout:speciesReferenceGlyph layout:id="ACONT_srg_citc" layout:role="substrate" layout:speciesGlyph="_183" layout:speciesReference="ACONT_reactant_1" sboTerm="SBO:0000010">
                <layout:curve>
                  <layout:listOfCurveSegments>
                    <layout:curveSegment xsi:type="CubicBezier">
                      <layout:start layout:x="2084.303421020508" layout:y="4856.481109619141" layout:z="0" />
                      <layout:end layout:x="2235.8990020751953" layout:y="4858.007720947266" layout:z="0" />
                      <layout:basePoint1 layout:x="2151.765640258789" layout:y="4858.007476806641" layout:z="0" />
                      <layout:basePoint2 layout:x="2203.8990020751953" layout:y="4858.007720947266" layout:z="0" />
                    </layout:curveSegment>
                    <layout:curveSegment xsi:type="LineSegment">
                      <layout:start layout:x="2235.8990020751953" layout:y="4858.007720947266" layout:z="0" />
                      <layout:end layout:x="2255.8990020751953" layout:y="4858.007720947266" layout:z="0" />
                    </layout:curveSegment>
                  </layout:listOfCurveSegments>
                </layout:curve>
              </layout:speciesReferenceGlyph>
              <layout:speciesReferenceGlyph layout:id="ACONT_srg_icitc" layout:role="product" layout:speciesGlyph="_204" layout:speciesReference="ACONT_product_1" sboTerm="SBO:0000011">
                <layout:curve>
                  <layout:listOfCurveSegments>
                    <layout:curveSegment xsi:type="LineSegment">
                      <layout:start layout:x="2275.8990020751953" layout:y="4858.007720947266" layout:z="0" />
                      <layout:end layout:x="2255.8990020751953" layout:y="4858.007720947266" layout:z="0" />
                    </layout:curveSegment>
                    <layout:curveSegment xsi:type="LineSegment">
                      <layout:start layout:x="2275.8990020751953" layout:y="4858.007720947266" layout:z="0" />
                      <layout:end layout:x="2255.8990020751953" layout:y="4858.007720947266" layout:z="0" />
                    </layout:curveSegment>
                    <layout:curveSegment xsi:type="CubicBezier">
                      <layout:start layout:x="2275.8990020751953" layout:y="4858.007720947266" layout:z="0" />
                      <layout:end layout:x="2375.4004974365234" layout:y="4856.681793212891" layout:z="0" />
                      <layout:basePoint1 layout:x="2307.8990020751953" layout:y="4858.007720947266" layout:z="0" />
                      <layout:basePoint2 layout:x="2304.336196899414" layout:y="4856.681793212891" layout:z="0" />
                    </layout:curveSegment>
                  </layout:listOfCurveSegments>
                </layout:curve>
              </layout:speciesReferenceGlyph>
            </layout:listOfSpeciesReferenceGlyphs>
          </layout:reactionGlyph>
          <layout:reactionGlyph layout:id="_43" layout:reaction="GGCT">
            <layout:boundingBox>
              <layout:position layout:x="3092.0096281861743" layout:y="5057.878512418058" layout:z="0" />
              <layout:dimensions layout:depth="1" layout:height="15" layout:width="15" />
            </layout:boundingBox>
            <layout:listOfSpeciesReferenceGlyphs>
              <layout:speciesReferenceGlyph layout:id="GGCT_srg_5oxproc" layout:role="product" layout:speciesGlyph="_252" layout:speciesReference="GGCT_product_1" sboTerm="SBO:0000011">
                <layout:curve>
                  <layout:listOfCurveSegments>
                    <layout:curveSegment xsi:type="LineSegment">
                      <layout:start layout:x="3119.5094595245064" layout:y="5065.460649123017" layout:z="0" />
                      <layout:end layout:x="3099.5096281861743" layout:y="5065.378512418058" layout:z="0" />
                    </layout:curveSegment>
                    <layout:curveSegment xsi:type="LineSegment">
                      <layout:start layout:x="3119.5094595245064" layout:y="5065.460649123017" layout:z="0" />
                      <layout:end layout:x="3099.5096281861743" layout:y="5065.378512418058" layout:z="0" />
                    </layout:curveSegment>
                    <layout:curveSegment xsi:type="CubicBezier">
                      <layout:start layout:x="3119.5094595245064" layout:y="5065.460649123017" layout:z="0" />
                      <layout:end layout:x="3186.0660413726737" layout:y="4962.0840053687625" layout:z="0" />
                      <layout:basePoint1 layout:x="3155.5091559335046" layout:y="5065.608495191947" layout:z="0" />
                      <layout:basePoint2 layout:x="3167.284743712739" layout:y="5030.816566283181" layout:z="0" />
                    </layout:curveSegment>
                  </layout:listOfCurveSegments>
                </layout:curve>
              </layout:speciesReferenceGlyph>
              <layout:speciesReferenceGlyph layout:id="GGCT_srg_glucysc" layout:role="substrate" layout:speciesGlyph="_236" layout:speciesReference="GGCT_reactant_1" sboTerm="SBO:0000010">
                <layout:curve>
                  <layout:listOfCurveSegments>
                    <layout:curveSegment xsi:type="CubicBezier">
                      <layout:start layout:x="2949.5108931486934" layout:y="5064.762487130846" layout:z="0" />
                      <layout:end layout:x="3079.509796847844" layout:y="5065.296375713096" layout:z="0" />
                      <layout:basePoint1 layout:x="3002.0104504118117" layout:y="5064.978095981372" layout:z="0" />
                      <layout:basePoint2 layout:x="3047.510066706513" layout:y="5065.164956985157" layout:z="0" />
                    </layout:curveSegment>
                    <layout:curveSegment xsi:type="LineSegment">
                      <layout:start layout:x="3079.509796847844" layout:y="5065.296375713096" layout:z="0" />
                      <layout:end layout:x="3099.5096281861743" layout:y="5065.378512418058" layout:z="0" />
                    </layout:curveSegment>
                  </layout:listOfCurveSegments>
                </layout:curve>
              </layout:speciesReferenceGlyph>
              <layout:speciesReferenceGlyph layout:id="GGCT_srg_cys_Lc" layout:role="product" layout:speciesGlyph="_251" layout:speciesReference="GGCT_product_2" sboTerm="SBO:0000011">
                <layout:curve>
                  <layout:listOfCurveSegments>
                    <layout:curveSegment xsi:type="LineSegment">
                      <layout:start layout:x="3119.5094595245064" layout:y="5065.460649123017" layout:z="0" />
                      <layout:end layout:x="3099.5096281861743" layout:y="5065.378512418058" layout:z="0" />
                    </layout:curveSegment>
                    <layout:curveSegment xsi:type="CubicBezier">
                      <layout:start layout:x="3119.5094595245064" layout:y="5065.460649123017" layout:z="0" />
                      <layout:end layout:x="3249.5083632236597" layout:y="5065.994537705267" layout:z="0" />
                      <layout:basePoint1 layout:x="3151.509189665837" layout:y="5065.5920678509565" layout:z="0" />
                      <layout:basePoint2 layout:x="3173.6945969761655" layout:y="5065.778928854744" layout:z="0" />
                    </layout:curveSegment>
                  </layout:listOfCurveSegments>
                </layout:curve>
              </layout:speciesReferenceGlyph>
            </layout:listOfSpeciesReferenceGlyphs>
          </layout:reactionGlyph>
          <layout:reactionGlyph layout:id="_44" layout:reaction="OPAHir">
            <layout:boundingBox>
              <layout:position layout:x="3127.408828379674" layout:y="4800.012384817978" layout:z="0" />
              <layout:dimensions layout:depth="1" layout:height="15" layout:width="15" />
            </layout:boundingBox>
            <layout:listOfSpeciesReferenceGlyphs>
              <layout:speciesReferenceGlyph layout:id="OPAHir_srg_adpc" layout:role="sideproduct" layout:speciesGlyph="_257" layout:speciesReference="OPAHir_product_1" sboTerm="SBO:0000603">
                <layout:curve>
                  <layout:listOfCurveSegments>
                    <layout:curveSegment xsi:type="LineSegment">
                      <layout:start layout:x="3123.3289395638226" layout:y="4791.20575503091" layout:z="0" />
                      <layout:end layout:x="3134.908828379674" layout:y="4807.512384817978" layout:z="0" />
                    </layout:curveSegment>
                    <layout:curveSegment xsi:type="LineSegment">
                      <layout:start layout:x="3123.3289395638226" layout:y="4791.20575503091" layout:z="0" />
                      <layout:end layout:x="3134.908828379674" layout:y="4807.512384817978" layout:z="0" />
                    </layout:curveSegment>
                    <layout:curveSegment xsi:type="CubicBezier">
                      <layout:start layout:x="3123.3289395638226" layout:y="4791.20575503091" layout:z="0" />
                      <layout:end layout:x="3060.970644023596" layout:y="4694.937940398533" layout:z="0" />
                      <layout:basePoint1 layout:x="3102.485139695286" layout:y="4761.853821414186" layout:z="0" />
                      <layout:basePoint2 layout:x="3091.0520863582046" layout:y="4748.148975891576" layout:z="0" />
                    </layout:curveSegment>
                  </layout:listOfCurveSegments>
                </layout:curve>
              </layout:speciesReferenceGlyph>
              <layout:speciesReferenceGlyph layout:id="OPAHir_srg_5oxproc" layout:role="substrate" layout:speciesGlyph="_252" layout:speciesReference="OPAHir_reactant_1" sboTerm="SBO:0000010">
                <layout:curve>
                  <layout:listOfCurveSegments>
                    <layout:curveSegment xsi:type="CubicBezier">
                      <layout:start layout:x="3186.0660413726737" layout:y="4962.0840053687625" layout:z="0" />
                      <layout:end layout:x="3146.4887171955284" layout:y="4823.819014605045" layout:z="0" />
                      <layout:basePoint1 layout:x="3186.2816502231985" layout:y="4909.584448105642" layout:z="0" />
                      <layout:basePoint2 layout:x="3153.163265617749" layout:y="4827.2958107117765" layout:z="0" />
                    </layout:curveSegment>
                    <layout:curveSegment xsi:type="LineSegment">
                      <layout:start layout:x="3146.4887171955284" layout:y="4823.819014605045" layout:z="0" />
                      <layout:end layout:x="3134.908828379674" layout:y="4807.512384817978" layout:z="0" />
                    </layout:curveSegment>
                  </layout:listOfCurveSegments>
                </layout:curve>
              </layout:speciesReferenceGlyph>
              <layout:speciesReferenceGlyph layout:id="OPAHir_srg_atpc" layout:role="sidesubstrate" layout:speciesGlyph="_260" layout:speciesReference="OPAHir_reactant_2" sboTerm="SBO:0000604">
                <layout:curve>
                  <layout:listOfCurveSegments>
                    <layout:curveSegment xsi:type="CubicBezier">
                      <layout:start layout:x="3137.336897817654" layout:y="4911.264740862398" layout:z="0" />
                      <layout:end layout:x="3146.4887171955284" layout:y="4823.819014605045" layout:z="0" />
                      <layout:basePoint1 layout:x="3168.4384943257255" layout:y="4860.035889118878" layout:z="0" />
                      <layout:basePoint2 layout:x="3148.858812176202" layout:y="4826.547858174319" layout:z="0" />
                    </layout:curveSegment>
                    <layout:curveSegment xsi:type="LineSegment">
                      <layout:start layout:x="3146.4887171955284" layout:y="4823.819014605045" layout:z="0" />
                      <layout:end layout:x="3134.908828379674" layout:y="4807.512384817978" layout:z="0" />
                    </layout:curveSegment>
                  </layout:listOfCurveSegments>
                </layout:curve>
              </layout:speciesReferenceGlyph>
              <layout:speciesReferenceGlyph layout:id="OPAHir_srg_pic" layout:role="sideproduct" layout:speciesGlyph="_256" layout:speciesReference="OPAHir_product_2" sboTerm="SBO:0000603">
                <layout:curve>
                  <layout:listOfCurveSegments>
                    <layout:curveSegment xsi:type="LineSegment">
                      <layout:start layout:x="3123.3289395638226" layout:y="4791.20575503091" layout:z="0" />
                      <layout:end layout:x="3134.908828379674" layout:y="4807.512384817978" layout:z="0" />
                    </layout:curveSegment>
                    <layout:curveSegment xsi:type="CubicBezier">
                      <layout:start layout:x="3123.3289395638226" layout:y="4791.20575503091" layout:z="0" />
                      <layout:end layout:x="3098.488071054207" layout:y="4653.765560240317" layout:z="0" />
                      <layout:basePoint1 layout:x="3104.8011174584567" layout:y="4765.115147371601" layout:z="0" />
                      <layout:basePoint2 layout:x="3095.6819775845424" layout:y="4722.671367503438" layout:z="0" />
                    </layout:curveSegment>
                  </layout:listOfCurveSegments>
                </layout:curve>
              </layout:speciesReferenceGlyph>
              <layout:speciesReferenceGlyph layout:id="OPAHir_srg_glu_Lc" layout:role="product" layout:speciesGlyph="_238" layout:speciesReference="OPAHir_product_3" sboTerm="SBO:0000011">
                <layout:curve>
                  <layout:listOfCurveSegments>
                    <layout:curveSegment xsi:type="LineSegment">
                      <layout:start layout:x="3123.3289395638226" layout:y="4791.20575503091" layout:z="0" />
                      <layout:end layout:x="3134.908828379674" layout:y="4807.512384817978" layout:z="0" />
                    </layout:curveSegment>
                    <layout:curveSegment xsi:type="CubicBezier">
                      <layout:start layout:x="3123.3289395638226" layout:y="4791.20575503091" layout:z="0" />
                      <layout:end layout:x="2951.71700436607" layout:y="4730.716231902845" layout:z="0" />
                      <layout:basePoint1 layout:x="3102.485139695286" layout:y="4761.853821414186" layout:z="0" />
                      <layout:basePoint2 layout:x="3030.441611277126" layout:y="4735.230719565008" layout:z="0" />
                    </layout:curveSegment>
                  </layout:listOfCurveSegments>
                </layout:curve>
              </layout:speciesReferenceGlyph>
              <layout:speciesReferenceGlyph layout:id="OPAHir_srg_h2oc" layout:role="sidesubstrate" layout:speciesGlyph="_259" layout:speciesReference="OPAHir_reactant_3" sboTerm="SBO:0000604">
                <layout:curve>
                  <layout:listOfCurveSegments>
                    <layout:curveSegment xsi:type="CubicBezier">
                      <layout:start layout:x="3109.117116194682" layout:y="4881.97208616926" layout:z="0" />
                      <layout:end layout:x="3146.4887171955284" layout:y="4823.819014605045" layout:z="0" />
                      <layout:basePoint1 layout:x="3164.902600313896" layout:y="4841.317763593723" layout:z="0" />
                      <layout:basePoint2 layout:x="3146.231427387752" layout:y="4819.9002931283885" layout:z="0" />
                    </layout:curveSegment>
                    <layout:curveSegment xsi:type="LineSegment">
                      <layout:start layout:x="3146.4887171955284" layout:y="4823.819014605045" layout:z="0" />
                      <layout:end layout:x="3134.908828379674" layout:y="4807.512384817978" layout:z="0" />
                    </layout:curveSegment>
                  </layout:listOfCurveSegments>
                </layout:curve>
              </layout:speciesReferenceGlyph>
              <layout:speciesReferenceGlyph layout:id="OPAHir_srg_hc" layout:role="sideproduct" layout:speciesGlyph="_258" layout:speciesReference="OPAHir_product_4" sboTerm="SBO:0000603">
                <layout:curve>
                  <layout:listOfCurveSegments>
                    <layout:curveSegment xsi:type="LineSegment">
                      <layout:start layout:x="3123.3289395638226" layout:y="4791.20575503091" layout:z="0" />
                      <layout:end layout:x="3134.908828379674" layout:y="4807.512384817978" layout:z="0" />
                    </layout:curveSegment>
                    <layout:curveSegment xsi:type="CubicBezier">
                      <layout:start layout:x="3123.3289395638226" layout:y="4791.20575503091" layout:z="0" />
                      <layout:end layout:x="3143.7309622278603" layout:y="4668.757033757051" layout:z="0" />
                      <layout:basePoint1 layout:x="3102.485139695286" layout:y="4761.853821414186" layout:z="0" />
                      <layout:basePoint2 layout:x="3108.181133222765" layout:y="4726.992917713791" layout:z="0" />
                    </layout:curveSegment>
                  </layout:listOfCurveSegments>
                </layout:curve>
              </layout:speciesReferenceGlyph>
            </layout:listOfSpeciesReferenceGlyphs>
          </layout:reactionGlyph>
          <layout:reactionGlyph layout:id="_45" layout:reaction="GLNS">
            <layout:boundingBox>
              <layout:position layout:x="2798.166997329475" layout:y="4634.607199707963" layout:z="0" />
              <layout:dimensions layout:depth="1" layout:height="15" layout:width="15" />
            </layout:boundingBox>
            <layout:listOfSpeciesReferenceGlyphs>
              <layout:speciesReferenceGlyph layout:id="GLNS_srg_gln_Lc" layout:role="product" layout:speciesGlyph="_268" layout:speciesReference="GLNS_product_1" sboTerm="SBO:0000011">
                <layout:curve>
                  <layout:listOfCurveSegments>
                    <layout:curveSegment xsi:type="LineSegment">
                      <layout:start layout:x="2785.6695939348524" layout:y="4641.784930452956" layout:z="0" />
                      <layout:end layout:x="2805.666997329475" layout:y="4642.107199707963" layout:z="0" />
                    </layout:curveSegment>
                    <layout:curveSegment xsi:type="LineSegment">
                      <layout:start layout:x="2785.6695939348524" layout:y="4641.784930452956" layout:z="0" />
                      <layout:end layout:x="2805.666997329475" layout:y="4642.107199707963" layout:z="0" />
                    </layout:curveSegment>
                    <layout:curveSegment xsi:type="CubicBezier">
                      <layout:start layout:x="2785.6695939348524" layout:y="4641.784930452956" layout:z="0" />
                      <layout:end layout:x="2649.579789303472" layout:y="4723.297260091595" layout:z="0" />
                      <layout:basePoint1 layout:x="2749.6742678245273" layout:y="4641.204845793942" layout:z="0" />
                      <layout:basePoint2 layout:x="2683.0808803265572" layout:y="4665.403591178119" layout:z="0" />
                    </layout:curveSegment>
                  </layout:listOfCurveSegments>
                </layout:curve>
              </layout:speciesReferenceGlyph>
              <layout:speciesReferenceGlyph layout:id="GLNS_srg_adpc" layout:role="sideproduct" layout:speciesGlyph="_266" layout:speciesReference="GLNS_product_2" sboTerm="SBO:0000603">
                <layout:curve>
                  <layout:listOfCurveSegments>
                    <layout:curveSegment xsi:type="LineSegment">
                      <layout:start layout:x="2785.6695939348524" layout:y="4641.784930452956" layout:z="0" />
                      <layout:end layout:x="2805.666997329475" layout:y="4642.107199707963" layout:z="0" />
                    </layout:curveSegment>
                    <layout:curveSegment xsi:type="CubicBezier">
                      <layout:start layout:x="2785.6695939348524" layout:y="4641.784930452956" layout:z="0" />
                      <layout:end layout:x="2617.7067398112144" layout:y="4617.793537605527" layout:z="0" />
                      <layout:basePoint1 layout:x="2749.6742678245273" layout:y="4641.204845793942" layout:z="0" />
                      <layout:basePoint2 layout:x="2710.7861018052404" layout:y="4665.164779220724" layout:z="0" />
                    </layout:curveSegment>
                  </layout:listOfCurveSegments>
                </layout:curve>
              </layout:speciesReferenceGlyph>
              <layout:speciesReferenceGlyph layout:id="GLNS_srg_atpc" layout:role="sidesubstrate" layout:speciesGlyph="_269" layout:speciesReference="GLNS_reactant_1" sboTerm="SBO:0000604">
                <layout:curve>
                  <layout:listOfCurveSegments>
                    <layout:curveSegment xsi:type="CubicBezier">
                      <layout:start layout:x="2854.6337289300495" layout:y="4575.610505416154" layout:z="0" />
                      <layout:end layout:x="2825.6644007240993" layout:y="4642.42946896297" layout:z="0" />
                      <layout:basePoint1 layout:x="2853.0103009719196" layout:y="4631.3748903359065" layout:z="0" />
                      <layout:basePoint2 layout:x="2828.7870309115697" layout:y="4640.333894442295" layout:z="0" />
                    </layout:curveSegment>
                    <layout:curveSegment xsi:type="LineSegment">
                      <layout:start layout:x="2825.6644007240993" layout:y="4642.42946896297" layout:z="0" />
                      <layout:end layout:x="2805.666997329475" layout:y="4642.107199707963" layout:z="0" />
                    </layout:curveSegment>
                  </layout:listOfCurveSegments>
                </layout:curve>
              </layout:speciesReferenceGlyph>
              <layout:speciesReferenceGlyph layout:id="GLNS_srg_pic" layout:role="sideproduct" layout:speciesGlyph="_265" layout:speciesReference="GLNS_product_3" sboTerm="SBO:0000603">
                <layout:curve>
                  <layout:listOfCurveSegments>
                    <layout:curveSegment xsi:type="LineSegment">
                      <layout:start layout:x="2785.6695939348524" layout:y="4641.784930452956" layout:z="0" />
                      <layout:end layout:x="2805.666997329475" layout:y="4642.107199707963" layout:z="0" />
                    </layout:curveSegment>
                    <layout:curveSegment xsi:type="CubicBezier">
                      <layout:start layout:x="2785.6695939348524" layout:y="4641.784930452956" layout:z="0" />
                      <layout:end layout:x="2700.0786257868995" layout:y="4564.082329173793" layout:z="0" />
                      <layout:basePoint1 layout:x="2753.673748503455" layout:y="4641.269299644944" layout:z="0" />
                      <layout:basePoint2 layout:x="2734.7251210735353" layout:y="4626.369189700299" layout:z="0" />
                    </layout:curveSegment>
                  </layout:listOfCurveSegments>
                </layout:curve>
              </layout:speciesReferenceGlyph>
              <layout:speciesReferenceGlyph layout:id="GLNS_srg_glu_Lc" layout:role="substrate" layout:speciesGlyph="_238" layout:speciesReference="GLNS_reactant_2" sboTerm="SBO:0000010">
                <layout:curve>
                  <layout:listOfCurveSegments>
                    <layout:curveSegment xsi:type="CubicBezier">
                      <layout:start layout:x="2951.71700436607" layout:y="4730.716231902845" layout:z="0" />
                      <layout:end layout:x="2825.6644007240993" layout:y="4642.42946896297" layout:z="0" />
                      <layout:basePoint1 layout:x="2910.236091345484" layout:y="4698.535743171651" layout:z="0" />
                      <layout:basePoint2 layout:x="2858.0424788215096" layout:y="4643.709626138169" layout:z="0" />
                    </layout:curveSegment>
                    <layout:curveSegment xsi:type="LineSegment">
                      <layout:start layout:x="2825.6644007240993" layout:y="4642.42946896297" layout:z="0" />
                      <layout:end layout:x="2805.666997329475" layout:y="4642.107199707963" layout:z="0" />
                    </layout:curveSegment>
                  </layout:listOfCurveSegments>
                </layout:curve>
              </layout:speciesReferenceGlyph>
              <layout:speciesReferenceGlyph layout:id="GLNS_srg_nh4c" layout:role="sidesubstrate" layout:speciesGlyph="_270" layout:speciesReference="GLNS_reactant_3" sboTerm="SBO:0000604">
                <layout:curve>
                  <layout:listOfCurveSegments>
                    <layout:curveSegment xsi:type="CubicBezier">
                      <layout:start layout:x="2918.4048267673074" layout:y="4591.072715824471" layout:z="0" />
                      <layout:end layout:x="2825.6644007240993" layout:y="4642.42946896297" layout:z="0" />
                      <layout:basePoint1 layout:x="2874.6536469333223" layout:y="4661.593440587705" layout:z="0" />
                      <layout:basePoint2 layout:x="2818.0842873812962" layout:y="4642.245149325107" layout:z="0" />
                    </layout:curveSegment>
                    <layout:curveSegment xsi:type="LineSegment">
                      <layout:start layout:x="2825.6644007240993" layout:y="4642.42946896297" layout:z="0" />
                      <layout:end layout:x="2805.666997329475" layout:y="4642.107199707963" layout:z="0" />
                    </layout:curveSegment>
                  </layout:listOfCurveSegments>
                </layout:curve>
              </layout:speciesReferenceGlyph>
              <layout:speciesReferenceGlyph layout:id="GLNS_srg_hc" layout:role="sideproduct" layout:speciesGlyph="_267" layout:speciesReference="GLNS_product_4" sboTerm="SBO:0000603">
                <layout:curve>
                  <layout:listOfCurveSegments>
                    <layout:curveSegment xsi:type="LineSegment">
                      <layout:start layout:x="2785.6695939348524" layout:y="4641.784930452956" layout:z="0" />
                      <layout:end layout:x="2805.666997329475" layout:y="4642.107199707963" layout:z="0" />
                    </layout:curveSegment>
                    <layout:curveSegment xsi:type="CubicBezier">
                      <layout:start layout:x="2785.6695939348524" layout:y="4641.784930452956" layout:z="0" />
                      <layout:end layout:x="2650.1873877221656" layout:y="4577.907862843735" layout:z="0" />
                      <layout:basePoint1 layout:x="2749.6742678245273" layout:y="4641.204845793942" layout:z="0" />
                      <layout:basePoint2 layout:x="2705.8732148454487" layout:y="4647.457465108144" layout:z="0" />
                    </layout:curveSegment>
                  </layout:listOfCurveSegments>
                </layout:curve>
              </layout:speciesReferenceGlyph>
            </layout:listOfSpeciesReferenceGlyphs>
          </layout:reactionGlyph>
          <layout:reactionGlyph layout:id="_46" layout:reaction="GLUN">
            <layout:boundingBox>
              <layout:position layout:x="2790.1244593721963" layout:y="4789.141280439082" layout:z="0" />
              <layout:dimensions layout:depth="1" layout:height="15" layout:width="15" />
            </layout:boundingBox>
            <layout:listOfSpeciesReferenceGlyphs>
              <layout:speciesReferenceGlyph layout:id="GLUN_srg_gln_Lc" layout:role="substrate" layout:speciesGlyph="_268" layout:speciesReference="GLUN_reactant_1" sboTerm="SBO:0000010">
                <layout:curve>
                  <layout:listOfCurveSegments>
                    <layout:curveSegment xsi:type="CubicBezier">
                      <layout:start layout:x="2649.579789303472" layout:y="4723.297260091595" layout:z="0" />
                      <layout:end layout:x="2777.625040343623" layout:y="4796.488838583175" layout:z="0" />
                      <layout:basePoint1 layout:x="2679.847009621168" layout:y="4767.454011371243" layout:z="0" />
                      <layout:basePoint2 layout:x="2745.6259698979015" layout:y="4796.244931613726" layout:z="0" />
                    </layout:curveSegment>
                    <layout:curveSegment xsi:type="LineSegment">
                      <layout:start layout:x="2777.625040343623" layout:y="4796.488838583175" layout:z="0" />
                      <layout:end layout:x="2797.6244593721963" layout:y="4796.641280439082" layout:z="0" />
                    </layout:curveSegment>
                  </layout:listOfCurveSegments>
                </layout:curve>
              </layout:speciesReferenceGlyph>
              <layout:speciesReferenceGlyph layout:id="GLUN_srg_glu_Lc" layout:role="product" layout:speciesGlyph="_238" layout:speciesReference="GLUN_product_1" sboTerm="SBO:0000011">
                <layout:curve>
                  <layout:listOfCurveSegments>
                    <layout:curveSegment xsi:type="LineSegment">
                      <layout:start layout:x="2817.6238784007746" layout:y="4796.793722294987" layout:z="0" />
                      <layout:end layout:x="2797.6244593721963" layout:y="4796.641280439082" layout:z="0" />
                    </layout:curveSegment>
                    <layout:curveSegment xsi:type="LineSegment">
                      <layout:start layout:x="2817.6238784007746" layout:y="4796.793722294987" layout:z="0" />
                      <layout:end layout:x="2797.6244593721963" layout:y="4796.641280439082" layout:z="0" />
                    </layout:curveSegment>
                    <layout:curveSegment xsi:type="CubicBezier">
                      <layout:start layout:x="2817.6238784007746" layout:y="4796.793722294987" layout:z="0" />
                      <layout:end layout:x="2951.71700436607" layout:y="4730.716231902845" layout:z="0" />
                      <layout:basePoint1 layout:x="2840.124596795714" layout:y="4797.037629264435" layout:z="0" />
                      <layout:basePoint2 layout:x="2886.0406145351985" layout:y="4782.451040899834" layout:z="0" />
                    </layout:curveSegment>
                  </layout:listOfCurveSegments>
                </layout:curve>
              </layout:speciesReferenceGlyph>
              <layout:speciesReferenceGlyph layout:id="GLUN_srg_h2oc" layout:role="sidesubstrate" layout:speciesGlyph="_275" layout:speciesReference="GLUN_reactant_2" sboTerm="SBO:0000604">
                <layout:curve>
                  <layout:listOfCurveSegments>
                    <layout:curveSegment xsi:type="CubicBezier">
                      <layout:start layout:x="2708.9025076495577" layout:y="4826.168458675434" layout:z="0" />
                      <layout:end layout:x="2777.625040343623" layout:y="4796.488838583175" layout:z="0" />
                      <layout:basePoint1 layout:x="2725.920889558839" layout:y="4790.1632552016345" layout:z="0" />
                      <layout:basePoint2 layout:x="2741.6260860921875" layout:y="4796.214443242545" layout:z="0" />
                    </layout:curveSegment>
                    <layout:curveSegment xsi:type="LineSegment">
                      <layout:start layout:x="2777.625040343623" layout:y="4796.488838583175" layout:z="0" />
                      <layout:end layout:x="2797.6244593721963" layout:y="4796.641280439082" layout:z="0" />
                    </layout:curveSegment>
                  </layout:listOfCurveSegments>
                </layout:curve>
              </layout:speciesReferenceGlyph>
              <layout:speciesReferenceGlyph layout:id="GLUN_srg_nh4c" layout:role="sideproduct" layout:speciesGlyph="_276" layout:speciesReference="GLUN_product_2" sboTerm="SBO:0000603">
                <layout:curve>
                  <layout:listOfCurveSegments>
                    <layout:curveSegment xsi:type="LineSegment">
                      <layout:start layout:x="2817.6238784007746" layout:y="4796.793722294987" layout:z="0" />
                      <layout:end layout:x="2797.6244593721963" layout:y="4796.641280439082" layout:z="0" />
                    </layout:curveSegment>
                    <layout:curveSegment xsi:type="CubicBezier">
                      <layout:start layout:x="2817.6238784007746" layout:y="4796.793722294987" layout:z="0" />
                      <layout:end layout:x="2875.218815640333" layout:y="4840.708516895451" layout:z="0" />
                      <layout:basePoint1 layout:x="2833.762618418814" layout:y="4795.341310994992" layout:z="0" />
                      <layout:basePoint2 layout:x="2839.177566121809" layout:y="4792.7221565018335" layout:z="0" />
                    </layout:curveSegment>
                  </layout:listOfCurveSegments>
                </layout:curve>
              </layout:speciesReferenceGlyph>
            </layout:listOfSpeciesReferenceGlyphs>
          </layout:reactionGlyph>
          <layout:reactionGlyph layout:id="_47" layout:reaction="NACase">
            <layout:boundingBox>
              <layout:position layout:x="3241.4752328105337" layout:y="5175.911603916054" layout:z="0" />
              <layout:dimensions layout:depth="1" layout:height="15" layout:width="15" />
            </layout:boundingBox>
            <layout:listOfSpeciesReferenceGlyphs>
              <layout:speciesReferenceGlyph layout:id="NACase_srg_acc" layout:role="sideproduct" layout:speciesGlyph="_280" layout:speciesReference="NACase_product_1" sboTerm="SBO:0000603">
                <layout:curve>
                  <layout:listOfCurveSegments>
                    <layout:curveSegment xsi:type="LineSegment">
                      <layout:start layout:x="3248.6466426152833" layout:y="5163.414303386143" layout:z="0" />
                      <layout:end layout:x="3248.9752328105337" layout:y="5183.411603916054" layout:z="0" />
                    </layout:curveSegment>
                    <layout:curveSegment xsi:type="CubicBezier">
                      <layout:start layout:x="3248.6466426152833" layout:y="5163.414303386143" layout:z="0" />
                      <layout:end layout:x="3192.8810721939963" layout:y="5117.349954097623" layout:z="0" />
                      <layout:basePoint1 layout:x="3248.055180263836" layout:y="5158.504611651051" layout:z="0" />
                      <layout:basePoint2 layout:x="3247.8126007953906" layout:y="5141.7101621444035" layout:z="0" />
                    </layout:curveSegment>
                  </layout:listOfCurveSegments>
                </layout:curve>
              </layout:speciesReferenceGlyph>
              <layout:speciesReferenceGlyph layout:id="NACase_srg_cys_Lc" layout:role="product" layout:speciesGlyph="_251" layout:speciesReference="NACase_product_2" sboTerm="SBO:0000011">
                <layout:curve>
                  <layout:listOfCurveSegments>
                    <layout:curveSegment xsi:type="LineSegment">
                      <layout:start layout:x="3248.6466426152833" layout:y="5163.414303386143" layout:z="0" />
                      <layout:end layout:x="3248.9752328105337" layout:y="5183.411603916054" layout:z="0" />
                    </layout:curveSegment>
                    <layout:curveSegment xsi:type="LineSegment">
                      <layout:start layout:x="3248.6466426152833" layout:y="5163.414303386143" layout:z="0" />
                      <layout:end layout:x="3248.9752328105337" layout:y="5183.411603916054" layout:z="0" />
                    </layout:curveSegment>
                    <layout:curveSegment xsi:type="CubicBezier">
                      <layout:start layout:x="3248.6466426152833" layout:y="5163.414303386143" layout:z="0" />
                      <layout:end layout:x="3249.5083632236597" layout:y="5065.994537705267" layout:z="0" />
                      <layout:basePoint1 layout:x="3248.1208983028855" layout:y="5131.418622538284" layout:z="0" />
                      <layout:basePoint2 layout:x="3248.233096393878" layout:y="5231.909156597576" layout:z="0" />
                    </layout:curveSegment>
                  </layout:listOfCurveSegments>
                </layout:curve>
              </layout:speciesReferenceGlyph>
              <layout:speciesReferenceGlyph layout:id="NACase_srg_nacc" layout:role="substrate" layout:speciesGlyph="_281" layout:speciesReference="NACase_reactant_1" sboTerm="SBO:0000010">
                <layout:curve>
                  <layout:listOfCurveSegments>
                    <layout:curveSegment xsi:type="CubicBezier">
                      <layout:start layout:x="3250.4810795077506" layout:y="5279.498567636465" layout:z="0" />
                      <layout:end layout:x="3249.3038230057805" layout:y="5203.408904445965" layout:z="0" />
                      <layout:basePoint1 layout:x="3249.618530245224" layout:y="5227.005653745449" layout:z="0" />
                      <layout:basePoint2 layout:x="3249.829567318179" layout:y="5235.404585293822" layout:z="0" />
                    </layout:curveSegment>
                    <layout:curveSegment xsi:type="LineSegment">
                      <layout:start layout:x="3249.3038230057805" layout:y="5203.408904445965" layout:z="0" />
                      <layout:end layout:x="3248.9752328105337" layout:y="5183.411603916054" layout:z="0" />
                    </layout:curveSegment>
                  </layout:listOfCurveSegments>
                </layout:curve>
              </layout:speciesReferenceGlyph>
            </layout:listOfSpeciesReferenceGlyphs>
          </layout:reactionGlyph>
          <layout:reactionGlyph layout:id="_48" layout:reaction="GHMT2r">
            <layout:boundingBox>
              <layout:position layout:x="2704.2754711905336" layout:y="5129.736214514856" layout:z="0" />
              <layout:dimensions layout:depth="1" layout:height="15" layout:width="15" />
            </layout:boundingBox>
            <layout:listOfSpeciesReferenceGlyphs>
              <layout:speciesReferenceGlyph layout:id="GHMT2r_srg_ser_Lc" layout:role="substrate" layout:speciesGlyph="_286" layout:speciesReference="GHMT2r_reactant_1" sboTerm="SBO:0000010">
                <layout:curve>
                  <layout:listOfCurveSegments>
                    <layout:curveSegment xsi:type="CubicBezier">
                      <layout:start layout:x="2596.2530079093212" layout:y="5136.761778789751" layout:z="0" />
                      <layout:end layout:x="2691.7756398522038" layout:y="5137.154077809893" layout:z="0" />
                      <layout:basePoint1 layout:x="2665.158830431229" layout:y="5136.977387640277" layout:z="0" />
                      <layout:basePoint2 layout:x="2680.4996111879245" layout:y="5137.022659081954" layout:z="0" />
                    </layout:curveSegment>
                    <layout:curveSegment xsi:type="LineSegment">
                      <layout:start layout:x="2691.7756398522038" layout:y="5137.154077809893" layout:z="0" />
                      <layout:end layout:x="2711.7754711905336" layout:y="5137.236214514856" layout:z="0" />
                    </layout:curveSegment>
                  </layout:listOfCurveSegments>
                </layout:curve>
              </layout:speciesReferenceGlyph>
              <layout:speciesReferenceGlyph layout:id="GHMT2r_srg_thfc" layout:role="sidesubstrate" layout:speciesGlyph="_288" layout:speciesReference="GHMT2r_reactant_2" sboTerm="SBO:0000604">
                <layout:curve>
                  <layout:listOfCurveSegments>
                    <layout:curveSegment xsi:type="CubicBezier">
                      <layout:start layout:x="2641.343417816046" layout:y="5188.881593677424" layout:z="0" />
                      <layout:end layout:x="2691.7756398522038" layout:y="5137.154077809893" layout:z="0" />
                      <layout:basePoint1 layout:x="2674.5992970628604" layout:y="5135.732006533184" layout:z="0" />
                      <layout:basePoint2 layout:x="2675.6361576766035" layout:y="5136.142706350338" layout:z="0" />
                    </layout:curveSegment>
                    <layout:curveSegment xsi:type="LineSegment">
                      <layout:start layout:x="2691.7756398522038" layout:y="5137.154077809893" layout:z="0" />
                      <layout:end layout:x="2711.7754711905336" layout:y="5137.236214514856" layout:z="0" />
                    </layout:curveSegment>
                  </layout:listOfCurveSegments>
                </layout:curve>
              </layout:speciesReferenceGlyph>
              <layout:speciesReferenceGlyph layout:id="GHMT2r_srg_h2oc" layout:role="sideproduct" layout:speciesGlyph="_285" layout:speciesReference="GHMT2r_product_1" sboTerm="SBO:0000603">
                <layout:curve>
                  <layout:listOfCurveSegments>
                    <layout:curveSegment xsi:type="LineSegment">
                      <layout:start layout:x="2731.7753025288657" layout:y="5137.318351219816" layout:z="0" />
                      <layout:end layout:x="2711.7754711905336" layout:y="5137.236214514856" layout:z="0" />
                    </layout:curveSegment>
                    <layout:curveSegment xsi:type="LineSegment">
                      <layout:start layout:x="2731.7753025288657" layout:y="5137.318351219816" layout:z="0" />
                      <layout:end layout:x="2711.7754711905336" layout:y="5137.236214514856" layout:z="0" />
                    </layout:curveSegment>
                    <layout:curveSegment xsi:type="CubicBezier">
                      <layout:start layout:x="2731.7753025288657" layout:y="5137.318351219816" layout:z="0" />
                      <layout:end layout:x="2804.350351245305" layout:y="5182.920878150462" layout:z="0" />
                      <layout:basePoint1 layout:x="2767.7749989378644" layout:y="5137.466197288746" layout:z="0" />
                      <layout:basePoint2 layout:x="2765.6028144401093" layout:y="5138.894743507372" layout:z="0" />
                    </layout:curveSegment>
                  </layout:listOfCurveSegments>
                </layout:curve>
              </layout:speciesReferenceGlyph>
              <layout:speciesReferenceGlyph layout:id="GHMT2r_srg_glyc" layout:role="product" layout:speciesGlyph="_247" layout:speciesReference="GHMT2r_product_2" sboTerm="SBO:0000011">
                <layout:curve>
                  <layout:listOfCurveSegments>
                    <layout:curveSegment xsi:type="LineSegment">
                      <layout:start layout:x="2731.7753025288657" layout:y="5137.318351219816" layout:z="0" />
                      <layout:end layout:x="2711.7754711905336" layout:y="5137.236214514856" layout:z="0" />
                    </layout:curveSegment>
                    <layout:curveSegment xsi:type="CubicBezier">
                      <layout:start layout:x="2731.7753025288657" layout:y="5137.318351219816" layout:z="0" />
                      <layout:end layout:x="2861.774206228019" layout:y="5137.852239802064" layout:z="0" />
                      <layout:basePoint1 layout:x="2763.775032670196" layout:y="5137.449769947756" layout:z="0" />
                      <layout:basePoint2 layout:x="2789.4144347314996" layout:y="5137.6366309515415" layout:z="0" />
                    </layout:curveSegment>
                  </layout:listOfCurveSegments>
                </layout:curve>
              </layout:speciesReferenceGlyph>
              <layout:speciesReferenceGlyph layout:id="GHMT2r_srg_mlthfc" layout:role="product" layout:speciesGlyph="_666" layout:speciesReference="GHMT2r_product_3" sboTerm="SBO:0000011">
                <layout:curve>
                  <layout:listOfCurveSegments>
                    <layout:curveSegment xsi:type="LineSegment">
                      <layout:start layout:x="2731.7753025288657" layout:y="5137.318351219816" layout:z="0" />
                      <layout:end layout:x="2711.7754711905336" layout:y="5137.236214514856" layout:z="0" />
                    </layout:curveSegment>
                    <layout:curveSegment xsi:type="CubicBezier">
                      <layout:start layout:x="2731.7753025288657" layout:y="5137.318351219816" layout:z="0" />
                      <layout:end layout:x="2807.955420724009" layout:y="5072.4342148393425" layout:z="0" />
                      <layout:basePoint1 layout:x="2767.7749989378644" layout:y="5137.466197288746" layout:z="0" />
                      <layout:basePoint2 layout:x="2753.2317354799698" layout:y="5135.101400283338" layout:z="0" />
                    </layout:curveSegment>
                  </layout:listOfCurveSegments>
                </layout:curve>
              </layout:speciesReferenceGlyph>
            </layout:listOfSpeciesReferenceGlyphs>
          </layout:reactionGlyph>
          <layout:reactionGlyph layout:id="_49" layout:reaction="GTHO">
            <layout:boundingBox>
              <layout:position layout:x="3073.2163828875036" layout:y="5589.705158216739" layout:z="0" />
              <layout:dimensions layout:depth="1" layout:height="15" layout:width="15" />
            </layout:boundingBox>
            <layout:listOfSpeciesReferenceGlyphs>
              <layout:speciesReferenceGlyph layout:id="GTHO_srg_nadphc" layout:role="sidesubstrate" layout:speciesGlyph="_292" layout:speciesReference="GTHO_reactant_1" sboTerm="SBO:0000604">
                <layout:curve>
                  <layout:listOfCurveSegments>
                    <layout:curveSegment xsi:type="CubicBezier">
                      <layout:start layout:x="3132.7529469597193" layout:y="5659.927164431994" layout:z="0" />
                      <layout:end layout:x="3080.107272548821" layout:y="5619.934368244326" layout:z="0" />
                      <layout:basePoint1 layout:x="3087.661325105041" layout:y="5648.344558214185" layout:z="0" />
                      <layout:basePoint2 layout:x="3080.655151743062" layout:y="5625.484084162139" layout:z="0" />
                    </layout:curveSegment>
                    <layout:curveSegment xsi:type="LineSegment">
                      <layout:start layout:x="3080.107272548821" layout:y="5619.934368244326" layout:z="0" />
                      <layout:end layout:x="3080.7163828875036" layout:y="5597.205158216739" layout:z="0" />
                    </layout:curveSegment>
                  </layout:listOfCurveSegments>
                </layout:curve>
              </layout:speciesReferenceGlyph>
              <layout:speciesReferenceGlyph layout:id="GTHO_srg_gthrdc" layout:role="product" layout:speciesGlyph="_242" layout:speciesReference="GTHO_product_1" sboTerm="SBO:0000011">
                <layout:curve>
                  <layout:listOfCurveSegments>
                    <layout:curveSegment xsi:type="LineSegment">
                      <layout:start layout:x="3081.2982645124466" layout:y="5553.342805118795" layout:z="0" />
                      <layout:end layout:x="3080.7163828875036" layout:y="5597.205158216739" layout:z="0" />
                    </layout:curveSegment>
                    <layout:curveSegment xsi:type="LineSegment">
                      <layout:start layout:x="3081.2982645124466" layout:y="5553.342805118795" layout:z="0" />
                      <layout:end layout:x="3080.7163828875036" layout:y="5597.205158216739" layout:z="0" />
                    </layout:curveSegment>
                    <layout:curveSegment xsi:type="CubicBezier">
                      <layout:start layout:x="3081.2982645124466" layout:y="5553.342805118795" layout:z="0" />
                      <layout:end layout:x="2949.0828118052386" layout:y="5393.92755418987" layout:z="0" />
                      <layout:basePoint1 layout:x="3079.428333316253" layout:y="5513.4197981853595" layout:z="0" />
                      <layout:basePoint2 layout:x="3113.2374881662968" layout:y="5449.222489773598" layout:z="0" />
                    </layout:curveSegment>
                  </layout:listOfCurveSegments>
                </layout:curve>
              </layout:speciesReferenceGlyph>
              <layout:speciesReferenceGlyph layout:id="GTHO_srg_gthoxc" layout:role="substrate" layout:speciesGlyph="_293" layout:speciesReference="GTHO_reactant_2" sboTerm="SBO:0000010">
                <layout:curve>
                  <layout:listOfCurveSegments>
                    <layout:curveSegment xsi:type="CubicBezier">
                      <layout:start layout:x="2936.7696468289564" layout:y="5807.472346386898" layout:z="0" />
                      <layout:end layout:x="3080.107272548821" layout:y="5619.934368244326" layout:z="0" />
                      <layout:basePoint1 layout:x="3099.763919979722" layout:y="5721.977954233694" layout:z="0" />
                      <layout:basePoint2 layout:x="3080.558380142098" layout:y="5628.160647772953" layout:z="0" />
                    </layout:curveSegment>
                    <layout:curveSegment xsi:type="LineSegment">
                      <layout:start layout:x="3080.107272548821" layout:y="5619.934368244326" layout:z="0" />
                      <layout:end layout:x="3080.7163828875036" layout:y="5597.205158216739" layout:z="0" />
                    </layout:curveSegment>
                  </layout:listOfCurveSegments>
                </layout:curve>
              </layout:speciesReferenceGlyph>
              <layout:speciesReferenceGlyph layout:id="GTHO_srg_hc" layout:role="sidesubstrate" layout:speciesGlyph="_295" layout:speciesReference="GTHO_reactant_3" sboTerm="SBO:0000604">
                <layout:curve>
                  <layout:listOfCurveSegments>
                    <layout:curveSegment xsi:type="CubicBezier">
                      <layout:start layout:x="3130.929955944508" layout:y="5692.019420761627" layout:z="0" />
                      <layout:end layout:x="3080.107272548821" layout:y="5619.934368244326" layout:z="0" />
                      <layout:basePoint1 layout:x="3090.7479870614643" layout:y="5664.699389253003" layout:z="0" />
                      <layout:basePoint2 layout:x="3077.914276138192" layout:y="5628.160891913578" layout:z="0" />
                    </layout:curveSegment>
                    <layout:curveSegment xsi:type="LineSegment">
                      <layout:start layout:x="3080.107272548821" layout:y="5619.934368244326" layout:z="0" />
                      <layout:end layout:x="3080.7163828875036" layout:y="5597.205158216739" layout:z="0" />
                    </layout:curveSegment>
                  </layout:listOfCurveSegments>
                </layout:curve>
              </layout:speciesReferenceGlyph>
              <layout:speciesReferenceGlyph layout:id="GTHO_srg_nadpc" layout:role="sideproduct" layout:speciesGlyph="_294" layout:speciesReference="GTHO_product_2" sboTerm="SBO:0000603">
                <layout:curve>
                  <layout:listOfCurveSegments>
                    <layout:curveSegment xsi:type="LineSegment">
                      <layout:start layout:x="3081.2982645124466" layout:y="5553.342805118795" layout:z="0" />
                      <layout:end layout:x="3080.7163828875036" layout:y="5597.205158216739" layout:z="0" />
                    </layout:curveSegment>
                    <layout:curveSegment xsi:type="CubicBezier">
                      <layout:start layout:x="3081.2982645124466" layout:y="5553.342805118795" layout:z="0" />
                      <layout:end layout:x="3137.5787116345355" layout:y="5470.519667381826" layout:z="0" />
                      <layout:basePoint1 layout:x="3082.169208921127" layout:y="5517.353341996415" layout:z="0" />
                      <layout:basePoint2 layout:x="3100.754147017362" layout:y="5500.801578989052" layout:z="0" />
                    </layout:curveSegment>
                  </layout:listOfCurveSegments>
                </layout:curve>
              </layout:speciesReferenceGlyph>
            </layout:listOfSpeciesReferenceGlyphs>
          </layout:reactionGlyph>
          <layout:reactionGlyph layout:id="_50" layout:reaction="GTHP">
            <layout:boundingBox>
              <layout:position layout:x="2932.955017215084" layout:y="5583.905069812726" layout:z="0" />
              <layout:dimensions layout:depth="1" layout:height="15" layout:width="15" />
            </layout:boundingBox>
            <layout:listOfSpeciesReferenceGlyphs>
              <layout:speciesReferenceGlyph layout:id="GTHP_srg_gthrdc" layout:role="substrate" layout:speciesGlyph="_242" layout:speciesReference="GTHP_reactant_1" sboTerm="SBO:0000010">
                <layout:curve>
                  <layout:listOfCurveSegments>
                    <layout:curveSegment xsi:type="CubicBezier">
                      <layout:start layout:x="2949.0828118052386" layout:y="5393.92755418987" layout:z="0" />
                      <layout:end layout:x="2942.141087796119" layout:y="5546.2179463341345" layout:z="0" />
                      <layout:basePoint1 layout:x="2941.730335910248" layout:y="5521.97852956727" layout:z="0" />
                      <layout:basePoint2 layout:x="2942.551587949982" layout:y="5514.220579417091" layout:z="0" />
                    </layout:curveSegment>
                    <layout:curveSegment xsi:type="LineSegment">
                      <layout:start layout:x="2942.141087796119" layout:y="5546.2179463341345" layout:z="0" />
                      <layout:end layout:x="2940.455017215084" layout:y="5591.405069812726" layout:z="0" />
                    </layout:curveSegment>
                  </layout:listOfCurveSegments>
                </layout:curve>
              </layout:speciesReferenceGlyph>
              <layout:speciesReferenceGlyph layout:id="GTHP_srg_h2o2c" layout:role="sidesubstrate" layout:speciesGlyph="_301" layout:speciesReference="GTHP_reactant_2" sboTerm="SBO:0000604">
                <layout:curve>
                  <layout:listOfCurveSegments>
                    <layout:curveSegment xsi:type="CubicBezier">
                      <layout:start layout:x="2990.8269828899374" layout:y="5471.022132047649" layout:z="0" />
                      <layout:end layout:x="2942.141087796119" layout:y="5546.2179463341345" layout:z="0" />
                      <layout:basePoint1 layout:x="2950.5876525164326" layout:y="5490.963396129886" layout:z="0" />
                      <layout:basePoint2 layout:x="2942.6029004692136" layout:y="5510.220908552463" layout:z="0" />
                    </layout:curveSegment>
                    <layout:curveSegment xsi:type="LineSegment">
                      <layout:start layout:x="2942.141087796119" layout:y="5546.2179463341345" layout:z="0" />
                      <layout:end layout:x="2940.455017215084" layout:y="5591.405069812726" layout:z="0" />
                    </layout:curveSegment>
                  </layout:listOfCurveSegments>
                </layout:curve>
              </layout:speciesReferenceGlyph>
              <layout:speciesReferenceGlyph layout:id="GTHP_srg_gthoxc" layout:role="product" layout:speciesGlyph="_293" layout:speciesReference="GTHP_product_1" sboTerm="SBO:0000011">
                <layout:curve>
                  <layout:listOfCurveSegments>
                    <layout:curveSegment xsi:type="LineSegment">
                      <layout:start layout:x="2940.0786480278057" layout:y="5640.575663473437" layout:z="0" />
                      <layout:end layout:x="2940.455017215084" layout:y="5591.405069812726" layout:z="0" />
                    </layout:curveSegment>
                    <layout:curveSegment xsi:type="LineSegment">
                      <layout:start layout:x="2940.0786480278057" layout:y="5640.575663473437" layout:z="0" />
                      <layout:end layout:x="2940.455017215084" layout:y="5591.405069812726" layout:z="0" />
                    </layout:curveSegment>
                    <layout:curveSegment xsi:type="CubicBezier">
                      <layout:start layout:x="2940.0786480278057" layout:y="5640.575663473437" layout:z="0" />
                      <layout:end layout:x="2936.7696468289564" layout:y="5807.472346386898" layout:z="0" />
                      <layout:basePoint1 layout:x="2939.6681478739433" layout:y="5672.573030390477" layout:z="0" />
                      <layout:basePoint2 layout:x="2937.19290556792" layout:y="5716.100081193789" layout:z="0" />
                    </layout:curveSegment>
                  </layout:listOfCurveSegments>
                </layout:curve>
              </layout:speciesReferenceGlyph>
              <layout:speciesReferenceGlyph layout:id="GTHP_srg_h2oc" layout:role="sideproduct" layout:speciesGlyph="_300" layout:speciesReference="GTHP_product_2" sboTerm="SBO:0000603">
                <layout:curve>
                  <layout:listOfCurveSegments>
                    <layout:curveSegment xsi:type="LineSegment">
                      <layout:start layout:x="2940.0786480278057" layout:y="5640.575663473437" layout:z="0" />
                      <layout:end layout:x="2940.455017215084" layout:y="5591.405069812726" layout:z="0" />
                    </layout:curveSegment>
                    <layout:curveSegment xsi:type="CubicBezier">
                      <layout:start layout:x="2940.0786480278057" layout:y="5640.575663473437" layout:z="0" />
                      <layout:end layout:x="2991.1863856055907" layout:y="5714.251715834577" layout:z="0" />
                      <layout:basePoint1 layout:x="2939.616835354712" layout:y="5676.572701255106" layout:z="0" />
                      <layout:basePoint2 layout:x="2943.7532599483534" layout:y="5678.685030127331" layout:z="0" />
                    </layout:curveSegment>
                  </layout:listOfCurveSegments>
                </layout:curve>
              </layout:speciesReferenceGlyph>
            </layout:listOfSpeciesReferenceGlyphs>
          </layout:reactionGlyph>
          <layout:reactionGlyph layout:id="_51" layout:reaction="XAOrbc">
            <layout:boundingBox>
              <layout:position layout:x="3501.055835723877" layout:y="2909.8695373535156" layout:z="0" />
              <layout:dimensions layout:depth="1" layout:height="15" layout:width="15" />
            </layout:boundingBox>
            <layout:listOfSpeciesReferenceGlyphs>
              <layout:speciesReferenceGlyph layout:id="XAOrbc_srg_o2c" layout:role="sidesubstrate" layout:speciesGlyph="_302" layout:speciesReference="XAOrbc_reactant_1" sboTerm="SBO:0000604">
                <layout:curve>
                  <layout:listOfCurveSegments>
                    <layout:curveSegment xsi:type="CubicBezier">
                      <layout:start layout:x="3432.7388191223145" layout:y="2860.407684326172" layout:z="0" />
                      <layout:end layout:x="3477.958179473877" layout:y="2917.3695373535156" layout:z="0" />
                      <layout:basePoint1 layout:x="3442.8737530059575" layout:y="2911.9201402487365" layout:z="0" />
                      <layout:basePoint2 layout:x="3445.958179473877" layout:y="2917.3695373535156" layout:z="0" />
                    </layout:curveSegment>
                    <layout:curveSegment xsi:type="LineSegment">
                      <layout:start layout:x="3477.958179473877" layout:y="2917.3695373535156" layout:z="0" />
                      <layout:end layout:x="3508.555835723877" layout:y="2917.3695373535156" layout:z="0" />
                    </layout:curveSegment>
                  </layout:listOfCurveSegments>
                </layout:curve>
              </layout:speciesReferenceGlyph>
              <layout:speciesReferenceGlyph layout:id="XAOrbc_srg_h2o2c" layout:role="sideproduct" layout:speciesGlyph="_307" layout:speciesReference="XAOrbc_product_1" sboTerm="SBO:0000603">
                <layout:curve>
                  <layout:listOfCurveSegments>
                    <layout:curveSegment xsi:type="LineSegment">
                      <layout:start layout:x="3528.555835723877" layout:y="2917.3695373535156" layout:z="0" />
                      <layout:end layout:x="3508.555835723877" layout:y="2917.3695373535156" layout:z="0" />
                    </layout:curveSegment>
                    <layout:curveSegment xsi:type="LineSegment">
                      <layout:start layout:x="3528.555835723877" layout:y="2917.3695373535156" layout:z="0" />
                      <layout:end layout:x="3508.555835723877" layout:y="2917.3695373535156" layout:z="0" />
                    </layout:curveSegment>
                    <layout:curveSegment xsi:type="CubicBezier">
                      <layout:start layout:x="3528.555835723877" layout:y="2917.3695373535156" layout:z="0" />
                      <layout:end layout:x="3612.1914558410645" layout:y="2983.6044006347656" layout:z="0" />
                      <layout:basePoint1 layout:x="3560.555835723877" layout:y="2917.3695373535156" layout:z="0" />
                      <layout:basePoint2 layout:x="3584.3107077957575" layout:y="2939.1194156574265" layout:z="0" />
                    </layout:curveSegment>
                  </layout:listOfCurveSegments>
                </layout:curve>
              </layout:speciesReferenceGlyph>
              <layout:speciesReferenceGlyph layout:id="XAOrbc_srg_h2oc" layout:role="sidesubstrate" layout:speciesGlyph="_306" layout:speciesReference="XAOrbc_reactant_2" sboTerm="SBO:0000604">
                <layout:curve>
                  <layout:listOfCurveSegments>
                    <layout:curveSegment xsi:type="CubicBezier">
                      <layout:start layout:x="3391.932300567627" layout:y="2877.3695373535156" layout:z="0" />
                      <layout:end layout:x="3477.958179473877" layout:y="2917.3695373535156" layout:z="0" />
                      <layout:basePoint1 layout:x="3420.713793010213" layout:y="2904.894538584712" layout:z="0" />
                      <layout:basePoint2 layout:x="3441.958179473877" layout:y="2917.3695373535156" layout:z="0" />
                    </layout:curveSegment>
                    <layout:curveSegment xsi:type="LineSegment">
                      <layout:start layout:x="3477.958179473877" layout:y="2917.3695373535156" layout:z="0" />
                      <layout:end layout:x="3508.555835723877" layout:y="2917.3695373535156" layout:z="0" />
                    </layout:curveSegment>
                  </layout:listOfCurveSegments>
                </layout:curve>
              </layout:speciesReferenceGlyph>
              <layout:speciesReferenceGlyph layout:id="XAOrbc_srg_xanc" layout:role="product" layout:speciesGlyph="_308" layout:speciesReference="XAOrbc_product_2" sboTerm="SBO:0000011">
                <layout:curve>
                  <layout:listOfCurveSegments>
                    <layout:curveSegment xsi:type="LineSegment">
                      <layout:start layout:x="3528.555835723877" layout:y="2917.3695373535156" layout:z="0" />
                      <layout:end layout:x="3508.555835723877" layout:y="2917.3695373535156" layout:z="0" />
                    </layout:curveSegment>
                    <layout:curveSegment xsi:type="CubicBezier">
                      <layout:start layout:x="3528.555835723877" layout:y="2917.3695373535156" layout:z="0" />
                      <layout:end layout:x="3662.2708625793457" layout:y="2919.759796142578" layout:z="0" />
                      <layout:basePoint1 layout:x="3564.555835723877" layout:y="2917.3695373535156" layout:z="0" />
                      <layout:basePoint2 layout:x="3578.456125764007" layout:y="2917.8107905781544" layout:z="0" />
                    </layout:curveSegment>
                  </layout:listOfCurveSegments>
                </layout:curve>
              </layout:speciesReferenceGlyph>
              <layout:speciesReferenceGlyph layout:id="XAOrbc_srg_hxanc" layout:role="substrate" layout:speciesGlyph="_511" layout:speciesReference="XAOrbc_reactant_3" sboTerm="SBO:0000010">
                <layout:curve>
                  <layout:listOfCurveSegments>
                    <layout:curveSegment xsi:type="CubicBezier">
                      <layout:start layout:x="3327.2446367927014" layout:y="2914.618872251307" layout:z="0" />
                      <layout:end layout:x="3477.958179473877" layout:y="2917.3695373535156" layout:z="0" />
                      <layout:basePoint1 layout:x="3390.6132578987167" layout:y="2916.901652682094" layout:z="0" />
                      <layout:basePoint2 layout:x="3441.958179473877" layout:y="2917.3695373535156" layout:z="0" />
                    </layout:curveSegment>
                    <layout:curveSegment xsi:type="LineSegment">
                      <layout:start layout:x="3477.958179473877" layout:y="2917.3695373535156" layout:z="0" />
                      <layout:end layout:x="3508.555835723877" layout:y="2917.3695373535156" layout:z="0" />
                    </layout:curveSegment>
                  </layout:listOfCurveSegments>
                </layout:curve>
              </layout:speciesReferenceGlyph>
            </layout:listOfSpeciesReferenceGlyphs>
          </layout:reactionGlyph>
          <layout:reactionGlyph layout:id="_60" layout:reaction="IMPD">
            <layout:boundingBox>
              <layout:position layout:x="3321.10591506958" layout:y="3406.233917236328" layout:z="0" />
              <layout:dimensions layout:depth="1" layout:height="15" layout:width="15" />
            </layout:boundingBox>
            <layout:listOfSpeciesReferenceGlyphs>
              <layout:speciesReferenceGlyph layout:id="IMPD_srg_xmpc" layout:role="product" layout:speciesGlyph="_357" layout:speciesReference="IMPD_product_1" sboTerm="SBO:0000011">
                <layout:curve>
                  <layout:listOfCurveSegments>
                    <layout:curveSegment xsi:type="LineSegment">
                      <layout:start layout:x="3328.60591506958" layout:y="3433.733917236328" layout:z="0" />
                      <layout:end layout:x="3328.60591506958" layout:y="3413.733917236328" layout:z="0" />
                    </layout:curveSegment>
                    <layout:curveSegment xsi:type="LineSegment">
                      <layout:start layout:x="3328.60591506958" layout:y="3433.733917236328" layout:z="0" />
                      <layout:end layout:x="3328.60591506958" layout:y="3413.733917236328" layout:z="0" />
                    </layout:curveSegment>
                    <layout:curveSegment xsi:type="CubicBezier">
                      <layout:start layout:x="3328.60591506958" layout:y="3433.733917236328" layout:z="0" />
                      <layout:end layout:x="3328.346820831299" layout:y="3556.8513412475586" layout:z="0" />
                      <layout:basePoint1 layout:x="3328.60591506958" layout:y="3469.733917236328" layout:z="0" />
                      <layout:basePoint2 layout:x="3327.7413384526653" layout:y="3477.3071637965904" layout:z="0" />
                    </layout:curveSegment>
                  </layout:listOfCurveSegments>
                </layout:curve>
              </layout:speciesReferenceGlyph>
              <layout:speciesReferenceGlyph layout:id="IMPD_srg_impc" layout:role="substrate" layout:speciesGlyph="_322" layout:speciesReference="IMPD_reactant_1" sboTerm="SBO:0000010">
                <layout:curve>
                  <layout:listOfCurveSegments>
                    <layout:curveSegment xsi:type="CubicBezier">
                      <layout:start layout:x="3328.60591506958" layout:y="3220.0189208984375" layout:z="0" />
                      <layout:end layout:x="3328.60591506958" layout:y="3393.733917236328" layout:z="0" />
                      <layout:basePoint1 layout:x="3328.60591506958" layout:y="3272.5189208984375" layout:z="0" />
                      <layout:basePoint2 layout:x="3328.60591506958" layout:y="3361.733917236328" layout:z="0" />
                    </layout:curveSegment>
                    <layout:curveSegment xsi:type="LineSegment">
                      <layout:start layout:x="3328.60591506958" layout:y="3393.733917236328" layout:z="0" />
                      <layout:end layout:x="3328.60591506958" layout:y="3413.733917236328" layout:z="0" />
                    </layout:curveSegment>
                  </layout:listOfCurveSegments>
                </layout:curve>
              </layout:speciesReferenceGlyph>
              <layout:speciesReferenceGlyph layout:id="IMPD_srg_nadhc" layout:role="sideproduct" layout:speciesGlyph="_354" layout:speciesReference="IMPD_product_2" sboTerm="SBO:0000603">
                <layout:curve>
                  <layout:listOfCurveSegments>
                    <layout:curveSegment xsi:type="LineSegment">
                      <layout:start layout:x="3328.60591506958" layout:y="3433.733917236328" layout:z="0" />
                      <layout:end layout:x="3328.60591506958" layout:y="3413.733917236328" layout:z="0" />
                    </layout:curveSegment>
                    <layout:curveSegment xsi:type="CubicBezier">
                      <layout:start layout:x="3328.60591506958" layout:y="3433.733917236328" layout:z="0" />
                      <layout:end layout:x="3245.127155303955" layout:y="3483.551643371582" layout:z="0" />
                      <layout:basePoint1 layout:x="3328.60591506958" layout:y="3465.733917236328" layout:z="0" />
                      <layout:basePoint2 layout:x="3312.4239220728496" layout:y="3467.973017692946" layout:z="0" />
                    </layout:curveSegment>
                  </layout:listOfCurveSegments>
                </layout:curve>
              </layout:speciesReferenceGlyph>
              <layout:speciesReferenceGlyph layout:id="IMPD_srg_h2oc" layout:role="sidesubstrate" layout:speciesGlyph="_358" layout:speciesReference="IMPD_reactant_2" sboTerm="SBO:0000604">
                <layout:curve>
                  <layout:listOfCurveSegments>
                    <layout:curveSegment xsi:type="CubicBezier">
                      <layout:start layout:x="3275.3589057922363" layout:y="3331.5525817871094" layout:z="0" />
                      <layout:end layout:x="3328.60591506958" layout:y="3393.733917236328" layout:z="0" />
                      <layout:basePoint1 layout:x="3311.4038111533514" layout:y="3348.4867129283366" layout:z="0" />
                      <layout:basePoint2 layout:x="3328.60591506958" layout:y="3357.733917236328" layout:z="0" />
                    </layout:curveSegment>
                    <layout:curveSegment xsi:type="LineSegment">
                      <layout:start layout:x="3328.60591506958" layout:y="3393.733917236328" layout:z="0" />
                      <layout:end layout:x="3328.60591506958" layout:y="3413.733917236328" layout:z="0" />
                    </layout:curveSegment>
                  </layout:listOfCurveSegments>
                </layout:curve>
              </layout:speciesReferenceGlyph>
              <layout:speciesReferenceGlyph layout:id="IMPD_srg_hc" layout:role="sideproduct" layout:speciesGlyph="_356" layout:speciesReference="IMPD_product_3" sboTerm="SBO:0000603">
                <layout:curve>
                  <layout:listOfCurveSegments>
                    <layout:curveSegment xsi:type="LineSegment">
                      <layout:start layout:x="3328.60591506958" layout:y="3433.733917236328" layout:z="0" />
                      <layout:end layout:x="3328.60591506958" layout:y="3413.733917236328" layout:z="0" />
                    </layout:curveSegment>
                    <layout:curveSegment xsi:type="CubicBezier">
                      <layout:start layout:x="3328.60591506958" layout:y="3433.733917236328" layout:z="0" />
                      <layout:end layout:x="3263.932025909424" layout:y="3525.656219482422" layout:z="0" />
                      <layout:basePoint1 layout:x="3328.60591506958" layout:y="3469.733917236328" layout:z="0" />
                      <layout:basePoint2 layout:x="3319.4423670550987" layout:y="3482.3942026746536" layout:z="0" />
                    </layout:curveSegment>
                  </layout:listOfCurveSegments>
                </layout:curve>
              </layout:speciesReferenceGlyph>
              <layout:speciesReferenceGlyph layout:id="IMPD_srg_nadc" layout:role="sidesubstrate" layout:speciesGlyph="_355" layout:speciesReference="IMPD_reactant_3" sboTerm="SBO:0000604">
                <layout:curve>
                  <layout:listOfCurveSegments>
                    <layout:curveSegment xsi:type="CubicBezier">
                      <layout:start layout:x="3291.7735176086426" layout:y="3297.1104431152344" layout:z="0" />
                      <layout:end layout:x="3328.60591506958" layout:y="3393.733917236328" layout:z="0" />
                      <layout:basePoint1 layout:x="3321.1499459041966" layout:y="3323.999575875444" layout:z="0" />
                      <layout:basePoint2 layout:x="3328.60591506958" layout:y="3357.733917236328" layout:z="0" />
                    </layout:curveSegment>
                    <layout:curveSegment xsi:type="LineSegment">
                      <layout:start layout:x="3328.60591506958" layout:y="3393.733917236328" layout:z="0" />
                      <layout:end layout:x="3328.60591506958" layout:y="3413.733917236328" layout:z="0" />
                    </layout:curveSegment>
                  </layout:listOfCurveSegments>
                </layout:curve>
              </layout:speciesReferenceGlyph>
            </layout:listOfSpeciesReferenceGlyphs>
          </layout:reactionGlyph>
          <layout:reactionGlyph layout:id="_61" layout:reaction="GMPS2">
            <layout:boundingBox>
              <layout:position layout:x="3320.846820831299" layout:y="3699.3513412475586" layout:z="0" />
              <layout:dimensions layout:depth="1" layout:height="15" layout:width="15" />
            </layout:boundingBox>
            <layout:listOfSpeciesReferenceGlyphs>
              <layout:speciesReferenceGlyph layout:id="GMPS2_srg_gln_Lc" layout:role="sidesubstrate" layout:speciesGlyph="_365" layout:speciesReference="GMPS2_reactant_1" sboTerm="SBO:0000604">
                <layout:curve>
                  <layout:listOfCurveSegments>
                    <layout:curveSegment xsi:type="CubicBezier">
                      <layout:start layout:x="3283.074695587158" layout:y="3574.4076585769653" layout:z="0" />
                      <layout:end layout:x="3328.346820831299" layout:y="3686.8513412475586" layout:z="0" />
                      <layout:basePoint1 layout:x="3313.5706062316895" layout:y="3608.832890510559" layout:z="0" />
                      <layout:basePoint2 layout:x="3328.346820831299" layout:y="3650.8513412475586" layout:z="0" />
                    </layout:curveSegment>
                    <layout:curveSegment xsi:type="LineSegment">
                      <layout:start layout:x="3328.346820831299" layout:y="3686.8513412475586" layout:z="0" />
                      <layout:end layout:x="3328.346820831299" layout:y="3706.8513412475586" layout:z="0" />
                    </layout:curveSegment>
                  </layout:listOfCurveSegments>
                </layout:curve>
              </layout:speciesReferenceGlyph>
              <layout:speciesReferenceGlyph layout:id="GMPS2_srg_xmpc" layout:role="substrate" layout:speciesGlyph="_357" layout:speciesReference="GMPS2_reactant_2" sboTerm="SBO:0000010">
                <layout:curve>
                  <layout:listOfCurveSegments>
                    <layout:curveSegment xsi:type="CubicBezier">
                      <layout:start layout:x="3328.346820831299" layout:y="3556.8513412475586" layout:z="0" />
                      <layout:end layout:x="3328.346820831299" layout:y="3686.8513412475586" layout:z="0" />
                      <layout:basePoint1 layout:x="3328.346820831299" layout:y="3609.3513412475586" layout:z="0" />
                      <layout:basePoint2 layout:x="3328.346820831299" layout:y="3654.8513412475586" layout:z="0" />
                    </layout:curveSegment>
                    <layout:curveSegment xsi:type="LineSegment">
                      <layout:start layout:x="3328.346820831299" layout:y="3686.8513412475586" layout:z="0" />
                      <layout:end layout:x="3328.346820831299" layout:y="3706.8513412475586" layout:z="0" />
                    </layout:curveSegment>
                  </layout:listOfCurveSegments>
                </layout:curve>
              </layout:speciesReferenceGlyph>
              <layout:speciesReferenceGlyph layout:id="GMPS2_srg_atpc" layout:role="sidesubstrate" layout:speciesGlyph="_368" layout:speciesReference="GMPS2_reactant_3" sboTerm="SBO:0000604">
                <layout:curve>
                  <layout:listOfCurveSegments>
                    <layout:curveSegment xsi:type="CubicBezier">
                      <layout:start layout:x="3251.962787628174" layout:y="3633.817223548889" layout:z="0" />
                      <layout:end layout:x="3328.346820831299" layout:y="3686.8513412475586" layout:z="0" />
                      <layout:basePoint1 layout:x="3311.355534867215" layout:y="3644.9822401360493" layout:z="0" />
                      <layout:basePoint2 layout:x="3328.346820831299" layout:y="3650.8513412475586" layout:z="0" />
                    </layout:curveSegment>
                    <layout:curveSegment xsi:type="LineSegment">
                      <layout:start layout:x="3328.346820831299" layout:y="3686.8513412475586" layout:z="0" />
                      <layout:end layout:x="3328.346820831299" layout:y="3706.8513412475586" layout:z="0" />
                    </layout:curveSegment>
                  </layout:listOfCurveSegments>
                </layout:curve>
              </layout:speciesReferenceGlyph>
              <layout:speciesReferenceGlyph layout:id="GMPS2_srg_ppic" layout:role="sideproduct" layout:speciesGlyph="_366" layout:speciesReference="GMPS2_product_1" sboTerm="SBO:0000603">
                <layout:curve>
                  <layout:listOfCurveSegments>
                    <layout:curveSegment xsi:type="LineSegment">
                      <layout:start layout:x="3328.346820831299" layout:y="3726.8513412475586" layout:z="0" />
                      <layout:end layout:x="3328.346820831299" layout:y="3706.8513412475586" layout:z="0" />
                    </layout:curveSegment>
                    <layout:curveSegment xsi:type="LineSegment">
                      <layout:start layout:x="3328.346820831299" layout:y="3726.8513412475586" layout:z="0" />
                      <layout:end layout:x="3328.346820831299" layout:y="3706.8513412475586" layout:z="0" />
                    </layout:curveSegment>
                    <layout:curveSegment xsi:type="CubicBezier">
                      <layout:start layout:x="3328.346820831299" layout:y="3726.8513412475586" layout:z="0" />
                      <layout:end layout:x="3205.092670440674" layout:y="3752.2419204711914" layout:z="0" />
                      <layout:basePoint1 layout:x="3328.346820831299" layout:y="3762.8513412475586" layout:z="0" />
                      <layout:basePoint2 layout:x="3263.868260046369" layout:y="3754.1498691206816" layout:z="0" />
                    </layout:curveSegment>
                  </layout:listOfCurveSegments>
                </layout:curve>
              </layout:speciesReferenceGlyph>
              <layout:speciesReferenceGlyph layout:id="GMPS2_srg_glu_Lc" layout:role="sideproduct" layout:speciesGlyph="_369" layout:speciesReference="GMPS2_product_2" sboTerm="SBO:0000603">
                <layout:curve>
                  <layout:listOfCurveSegments>
                    <layout:curveSegment xsi:type="LineSegment">
                      <layout:start layout:x="3328.346820831299" layout:y="3726.8513412475586" layout:z="0" />
                      <layout:end layout:x="3328.346820831299" layout:y="3706.8513412475586" layout:z="0" />
                    </layout:curveSegment>
                    <layout:curveSegment xsi:type="CubicBezier">
                      <layout:start layout:x="3328.346820831299" layout:y="3726.8513412475586" layout:z="0" />
                      <layout:end layout:x="3213.9534797668457" layout:y="3791.6821060180664" layout:z="0" />
                      <layout:basePoint1 layout:x="3328.346820831299" layout:y="3762.8513412475586" layout:z="0" />
                      <layout:basePoint2 layout:x="3311.473977917957" layout:y="3764.4837156179137" layout:z="0" />
                    </layout:curveSegment>
                  </layout:listOfCurveSegments>
                </layout:curve>
              </layout:speciesReferenceGlyph>
              <layout:speciesReferenceGlyph layout:id="GMPS2_srg_ampc" layout:role="sideproduct" layout:speciesGlyph="_364" layout:speciesReference="GMPS2_product_3" sboTerm="SBO:0000603">
                <layout:curve>
                  <layout:listOfCurveSegments>
                    <layout:curveSegment xsi:type="LineSegment">
                      <layout:start layout:x="3328.346820831299" layout:y="3726.8513412475586" layout:z="0" />
                      <layout:end layout:x="3328.346820831299" layout:y="3706.8513412475586" layout:z="0" />
                    </layout:curveSegment>
                    <layout:curveSegment xsi:type="CubicBezier">
                      <layout:start layout:x="3328.346820831299" layout:y="3726.8513412475586" layout:z="0" />
                      <layout:end layout:x="3235.02827835083" layout:y="3822.724967956543" layout:z="0" />
                      <layout:basePoint1 layout:x="3328.346820831299" layout:y="3762.8513412475586" layout:z="0" />
                      <layout:basePoint2 layout:x="3288.3968847887736" layout:y="3787.3873534904023" layout:z="0" />
                    </layout:curveSegment>
                  </layout:listOfCurveSegments>
                </layout:curve>
              </layout:speciesReferenceGlyph>
              <layout:speciesReferenceGlyph layout:id="GMPS2_srg_h2oc" layout:role="sidesubstrate" layout:speciesGlyph="_363" layout:speciesReference="GMPS2_reactant_4" sboTerm="SBO:0000604">
                <layout:curve>
                  <layout:listOfCurveSegments>
                    <layout:curveSegment xsi:type="CubicBezier">
                      <layout:start layout:x="3257.274066925049" layout:y="3600.7759017944336" layout:z="0" />
                      <layout:end layout:x="3328.346820831299" layout:y="3686.8513412475586" layout:z="0" />
                      <layout:basePoint1 layout:x="3310.5947392913235" layout:y="3631.8444034081635" layout:z="0" />
                      <layout:basePoint2 layout:x="3328.346820831299" layout:y="3650.8513412475586" layout:z="0" />
                    </layout:curveSegment>
                    <layout:curveSegment xsi:type="LineSegment">
                      <layout:start layout:x="3328.346820831299" layout:y="3686.8513412475586" layout:z="0" />
                      <layout:end layout:x="3328.346820831299" layout:y="3706.8513412475586" layout:z="0" />
                    </layout:curveSegment>
                  </layout:listOfCurveSegments>
                </layout:curve>
              </layout:speciesReferenceGlyph>
              <layout:speciesReferenceGlyph layout:id="GMPS2_srg_gmpc" layout:role="product" layout:speciesGlyph="_367" layout:speciesReference="GMPS2_product_4" sboTerm="SBO:0000011">
                <layout:curve>
                  <layout:listOfCurveSegments>
                    <layout:curveSegment xsi:type="LineSegment">
                      <layout:start layout:x="3328.346820831299" layout:y="3726.8513412475586" layout:z="0" />
                      <layout:end layout:x="3328.346820831299" layout:y="3706.8513412475586" layout:z="0" />
                    </layout:curveSegment>
                    <layout:curveSegment xsi:type="CubicBezier">
                      <layout:start layout:x="3328.346820831299" layout:y="3726.8513412475586" layout:z="0" />
                      <layout:end layout:x="3324.920124053955" layout:y="3891.034339904785" layout:z="0" />
                      <layout:basePoint1 layout:x="3328.346820831299" layout:y="3762.8513412475586" layout:z="0" />
                      <layout:basePoint2 layout:x="3327.184197397172" layout:y="3824.1847028683987" layout:z="0" />
                    </layout:curveSegment>
                  </layout:listOfCurveSegments>
                </layout:curve>
              </layout:speciesReferenceGlyph>
              <layout:speciesReferenceGlyph layout:id="GMPS2_srg_hc" layout:role="sideproduct" layout:speciesGlyph="_362" layout:speciesReference="GMPS2_product_5" sboTerm="SBO:0000603">
                <layout:curve>
                  <layout:listOfCurveSegments>
                    <layout:curveSegment xsi:type="LineSegment">
                      <layout:start layout:x="3328.346820831299" layout:y="3726.8513412475586" layout:z="0" />
                      <layout:end layout:x="3328.346820831299" layout:y="3706.8513412475586" layout:z="0" />
                    </layout:curveSegment>
                    <layout:curveSegment xsi:type="CubicBezier">
                      <layout:start layout:x="3328.346820831299" layout:y="3726.8513412475586" layout:z="0" />
                      <layout:end layout:x="3258.137897491455" layout:y="3853.901206970215" layout:z="0" />
                      <layout:basePoint1 layout:x="3328.346820831299" layout:y="3758.8513412475586" layout:z="0" />
                      <layout:basePoint2 layout:x="3308.673581801605" layout:y="3808.600484490574" layout:z="0" />
                    </layout:curveSegment>
                  </layout:listOfCurveSegments>
                </layout:curve>
              </layout:speciesReferenceGlyph>
            </layout:listOfSpeciesReferenceGlyphs>
          </layout:reactionGlyph>
          <layout:reactionGlyph layout:id="_63" layout:reaction="GMPR">
            <layout:boundingBox>
              <layout:position layout:x="3434.3963418568023" layout:y="3549.4814207249547" layout:z="0" />
              <layout:dimensions layout:depth="1" layout:height="15" layout:width="15" />
            </layout:boundingBox>
            <layout:listOfSpeciesReferenceGlyphs>
              <layout:speciesReferenceGlyph layout:id="GMPR_srg_nadphc" layout:role="sidesubstrate" layout:speciesGlyph="_385" layout:speciesReference="GMPR_reactant_1" sboTerm="SBO:0000604">
                <layout:curve>
                  <layout:listOfCurveSegments>
                    <layout:curveSegment xsi:type="CubicBezier">
                      <layout:start layout:x="3451.116904856867" layout:y="3847.0906197375652" layout:z="0" />
                      <layout:end layout:x="3438.8033511656213" layout:y="3753.1611838069693" layout:z="0" />
                      <layout:basePoint1 layout:x="3434.9062242885893" layout:y="3805.5477616412913" layout:z="0" />
                      <layout:basePoint2 layout:x="3438.005132960556" layout:y="3789.152333381512" layout:z="0" />
                    </layout:curveSegment>
                    <layout:curveSegment xsi:type="LineSegment">
                      <layout:start layout:x="3438.8033511656213" layout:y="3753.1611838069693" layout:z="0" />
                      <layout:end layout:x="3441.8963418568023" layout:y="3556.9814207249547" layout:z="0" />
                    </layout:curveSegment>
                  </layout:listOfCurveSegments>
                </layout:curve>
              </layout:speciesReferenceGlyph>
              <layout:speciesReferenceGlyph layout:id="GMPR_srg_impc" layout:role="product" layout:speciesGlyph="_322" layout:speciesReference="GMPR_product_1" sboTerm="SBO:0000011">
                <layout:curve>
                  <layout:listOfCurveSegments>
                    <layout:curveSegment xsi:type="LineSegment">
                      <layout:start layout:x="3442.3397964151723" layout:y="3342.2558879514727" layout:z="0" />
                      <layout:end layout:x="3441.8963418568023" layout:y="3556.9814207249547" layout:z="0" />
                    </layout:curveSegment>
                    <layout:curveSegment xsi:type="LineSegment">
                      <layout:start layout:x="3442.3397964151723" layout:y="3342.2558879514727" layout:z="0" />
                      <layout:end layout:x="3441.8963418568023" layout:y="3556.9814207249547" layout:z="0" />
                    </layout:curveSegment>
                    <layout:curveSegment xsi:type="CubicBezier">
                      <layout:start layout:x="3442.3397964151723" layout:y="3342.2558879514727" layout:z="0" />
                      <layout:end layout:x="3328.60591506958" layout:y="3220.0189208984375" layout:z="0" />
                      <layout:basePoint1 layout:x="3443.1380146202373" layout:y="3306.26473837693" layout:z="0" />
                      <layout:basePoint2 layout:x="3399.5597445092963" layout:y="3271.396307768259" layout:z="0" />
                    </layout:curveSegment>
                  </layout:listOfCurveSegments>
                </layout:curve>
              </layout:speciesReferenceGlyph>
              <layout:speciesReferenceGlyph layout:id="GMPR_srg_gmpc" layout:role="substrate" layout:speciesGlyph="_367" layout:speciesReference="GMPR_reactant_2" sboTerm="SBO:0000010">
                <layout:curve>
                  <layout:listOfCurveSegments>
                    <layout:curveSegment xsi:type="CubicBezier">
                      <layout:start layout:x="3324.920124053955" layout:y="3891.034339904785" layout:z="0" />
                      <layout:end layout:x="3438.8033511656213" layout:y="3753.1611838069693" layout:z="0" />
                      <layout:basePoint1 layout:x="3395.635892495268" layout:y="3824.220963333535" layout:z="0" />
                      <layout:basePoint2 layout:x="3438.093823872229" layout:y="3785.1533167621183" layout:z="0" />
                    </layout:curveSegment>
                    <layout:curveSegment xsi:type="LineSegment">
                      <layout:start layout:x="3438.8033511656213" layout:y="3753.1611838069693" layout:z="0" />
                      <layout:end layout:x="3441.8963418568023" layout:y="3556.9814207249547" layout:z="0" />
                    </layout:curveSegment>
                  </layout:listOfCurveSegments>
                </layout:curve>
              </layout:speciesReferenceGlyph>
              <layout:speciesReferenceGlyph layout:id="GMPR_srg_nh4c" layout:role="sideproduct" layout:speciesGlyph="_384" layout:speciesReference="GMPR_product_2" sboTerm="SBO:0000603">
                <layout:curve>
                  <layout:listOfCurveSegments>
                    <layout:curveSegment xsi:type="LineSegment">
                      <layout:start layout:x="3442.3397964151723" layout:y="3342.2558879514727" layout:z="0" />
                      <layout:end layout:x="3441.8963418568023" layout:y="3556.9814207249547" layout:z="0" />
                    </layout:curveSegment>
                    <layout:curveSegment xsi:type="CubicBezier">
                      <layout:start layout:x="3442.3397964151723" layout:y="3342.2558879514727" layout:z="0" />
                      <layout:end layout:x="3472.3537063639574" layout:y="3225.0493950251657" layout:z="0" />
                      <layout:basePoint1 layout:x="3443.1380146202373" layout:y="3306.26473837693" layout:z="0" />
                      <layout:basePoint2 layout:x="3437.0595095968947" layout:y="3282.34519155456" layout:z="0" />
                    </layout:curveSegment>
                  </layout:listOfCurveSegments>
                </layout:curve>
              </layout:speciesReferenceGlyph>
              <layout:speciesReferenceGlyph layout:id="GMPR_srg_hc" layout:role="sidesubstrate" layout:speciesGlyph="_381" layout:speciesReference="GMPR_reactant_3" sboTerm="SBO:0000604">
                <layout:curve>
                  <layout:listOfCurveSegments>
                    <layout:curveSegment xsi:type="CubicBezier">
                      <layout:start layout:x="3494.576181108415" layout:y="3806.877628681951" layout:z="0" />
                      <layout:end layout:x="3438.8033511656213" layout:y="3753.1611838069693" layout:z="0" />
                      <layout:basePoint1 layout:x="3456.7919435880376" layout:y="3802.734284918066" layout:z="0" />
                      <layout:basePoint2 layout:x="3438.005132960556" layout:y="3789.152333381512" layout:z="0" />
                    </layout:curveSegment>
                    <layout:curveSegment xsi:type="LineSegment">
                      <layout:start layout:x="3438.8033511656213" layout:y="3753.1611838069693" layout:z="0" />
                      <layout:end layout:x="3441.8963418568023" layout:y="3556.9814207249547" layout:z="0" />
                    </layout:curveSegment>
[truncated: 1,961,995 more chars]
